# Supplementary material for: Characterization of Alternative Splicing Events in Porcine Skeletal Muscles with Different Intramuscular Fat Contents
Source: Biomolecules. 2022 Jan 18;12(2):154. doi: 10.3390/biom12020154 (PMC8961525; doi:10.3390/biom12020154)
Supplement: Supplementary file 1 [file biomolecules-12-00154-s001.zip]

Archive with 5 entries (5 files):
- Table S1 Primers used in this study.pdf
- Table S2 Transcripts identified by Iso-Seq.xls
- Table S3 Differential alternative splicing events.xlsx
- Table S4 Characterization of DAS genes.xls
- Table S5 identification of DE-DAS genes.xls
