# Supplementary material for: Characterization of Alternative Splicing Events in Porcine Skeletal Muscles with Different Intramuscular Fat Contents
Source: Biomolecules. 2022 Jan 18;12(2):154. doi: 10.3390/biom12020154 (PMC8961525; doi:10.3390/biom12020154)
Supplement: Supplementary file 1 [file biomolecules-12-00154-s001.zip › Table S2 Transcripts identified by Iso-Seq.xls]

## Sheet: Table S2-a
Table S2-a All transcripts identified by Iso-Seq
Gene_id	Gene_length	Isoform_number	Isoform_id	Isoform_length	Exon_number
1.1003	16605	>4	1.1003.1	1139	3
1.1003	16605	>4	1.1003.2	1580	9
1.1003	16605	>4	1.1003.3	1043	9
1.1003	16605	>4	1.1003.4	1186	9
1.1003	16605	>4	1.1003.5	3611	12
1.1059	22301	>4	1.1059.1	2548	6
1.1059	22301	>4	1.1059.2	1684	7
1.1059	22301	>4	1.1059.3	2453	8
1.1059	22301	>4	1.1059.4	2588	8
1.1059	22301	>4	1.1059.5	2506	8
1.1092	198754	>4	1.1092.1	2464	1
1.1092	198754	>4	1.1092.2	2908	9
1.1092	198754	>4	1.1092.3	3590	11
1.1092	198754	>4	1.1092.4	3804	29
1.1092	198754	>4	1.1092.5	3862	29
1.1176	36045	>4	1.1176.1	1137	2
1.1176	36045	>4	1.1176.2	472	3
1.1176	36045	>4	1.1176.3	651	4
1.1176	36045	>4	1.1176.4	1387	4
1.1176	36045	>4	1.1176.5	2677	4
1.119	15541	>4	1.1190.1	1552	2
1.119	15541	>4	1.1190.2	931	2
1.119	15541	>4	1.1190.3	547	3
1.119	15541	>4	1.1190.4	1754	5
1.119	15541	>4	1.1190.5	3376	5
1.119	15541	>4	1.1190.6	2955	8
1.119	15541	>4	1.1190.7	4412	9
1.1212	5279	>4	1.1212.1	837	5
1.1212	5279	>4	1.1212.10	1346	11
1.1212	5279	>4	1.1212.11	1267	11
1.1212	5279	>4	1.1212.12	1344	11
1.1212	5279	>4	1.1212.2	891	7
1.1212	5279	>4	1.1212.3	1106	8
1.1212	5279	>4	1.1212.4	1154	9
1.1212	5279	>4	1.1212.5	1162	9
1.1212	5279	>4	1.1212.6	1442	10
1.1212	5279	>4	1.1212.7	1173	10
1.1212	5279	>4	1.1212.8	1358	10
1.1212	5279	>4	1.1212.9	1218	10
1.1214	63153	>4	1.1214.1	2560	9
1.1214	63153	>4	1.1214.2	1294	9
1.1214	63153	>4	1.1214.3	2977	10
1.1214	63153	>4	1.1214.4	2696	11
1.1214	63153	>4	1.1214.5	2205	11
1.1223	98557	>4	1.1223.1	2369	9
1.1223	98557	>4	1.1223.2	1903	13
1.1223	98557	>4	1.1223.3	4221	17
1.1223	98557	>4	1.1223.4	3290	18
1.1223	98557	>4	1.1223.5	4449	19
1.1262	15179	>4	1.1262.1	2470	3
1.1262	15179	>4	1.1262.2	478	4
1.1262	15179	>4	1.1262.3	753	5
1.1262	15179	>4	1.1262.4	2402	6
1.1262	15179	>4	1.1262.5	1004	7
1.1285	18108	>4	1.1285.1	2416	2
1.1285	18108	>4	1.1285.2	1369	14
1.1285	18108	>4	1.1285.3	1349	14
1.1285	18108	>4	1.1285.4	1294	14
1.1285	18108	>4	1.1285.5	1483	15
1.1299	134965	>4	1.1299.1	1867	1
1.1299	134965	>4	1.1299.2	2075	7
1.1299	134965	>4	1.1299.3	1816	9
1.1299	134965	>4	1.1299.4	4357	33
1.1299	134965	>4	1.1299.5	4307	33
1.1343	48590	>4	1.1343.1	1135	1
1.1343	48590	>4	1.1343.2	1612	3
1.1343	48590	>4	1.1343.3	3907	16
1.1343	48590	>4	1.1343.4	4334	18
1.1343	48590	>4	1.1343.5	3869	18
1.1343	48590	>4	1.1343.6	3453	19
1.1359	180663	>4	1.1359.1	2186	1
1.1359	180663	>4	1.1359.2	1467	2
1.1359	180663	>4	1.1359.3	2225	2
1.1359	180663	>4	1.1359.4	795	3
1.1359	180663	>4	1.1359.5	949	5
1.1375	11140	>4	1.1375.1	2945	2
1.1375	11140	>4	1.1375.2	919	6
1.1375	11140	>4	1.1375.3	914	6
1.1375	11140	>4	1.1375.4	805	6
1.1375	11140	>4	1.1375.5	804	6
1.139	92212	>4	1.1390.1	766	5
1.139	92212	>4	1.1390.2	1787	6
1.139	92212	>4	1.1390.3	1505	7
1.139	92212	>4	1.1390.4	3176	16
1.139	92212	>4	1.1390.5	7308	43
1.143	47247	>4	1.143.1	1133	3
1.143	47247	>4	1.143.2	999	7
1.143	47247	>4	1.143.3	2283	8
1.143	47247	>4	1.143.4	1644	8
1.143	47247	>4	1.143.5	1793	9
1.143	47247	>4	1.143.6	1833	9
1.1496	31825	>4	1.1496.1	3289	2
1.1496	31825	>4	1.1496.10	3509	19
1.1496	31825	>4	1.1496.2	675	5
1.1496	31825	>4	1.1496.3	2490	15
1.1496	31825	>4	1.1496.4	2600	15
1.1496	31825	>4	1.1496.5	2392	15
1.1496	31825	>4	1.1496.6	3644	17
1.1496	31825	>4	1.1496.7	3185	18
1.1496	31825	>4	1.1496.8	3778	18
1.1496	31825	>4	1.1496.9	3094	19
1.15	190629	>4	1.1500.1	2907	1
1.15	190629	>4	1.1500.2	2283	1
1.15	190629	>4	1.1500.3	796	7
1.15	190629	>4	1.1500.4	1892	10
1.15	190629	>4	1.1500.5	3970	25
1.15	190629	>4	1.1500.6	4354	30
1.15	190629	>4	1.1500.7	5574	34
1.1535	13140	>4	1.1535.1	1426	1	16个
1.1535	13140	>4	1.1535.10	2530	7
1.1535	13140	>4	1.1535.11	2463	7
1.1535	13140	>4	1.1535.12	2360	7
1.1535	13140	>4	1.1535.13	2603	7
1.1535	13140	>4	1.1535.14	2398	7
1.1535	13140	>4	1.1535.15	2612	7
1.1535	13140	>4	1.1535.16	1164	7
1.1535	13140	>4	1.1535.2	1868	3
1.1535	13140	>4	1.1535.3	3724	4
1.1535	13140	>4	1.1535.4	3106	5
1.1535	13140	>4	1.1535.5	5154	6
1.1535	13140	>4	1.1535.6	2020	6
1.1535	13140	>4	1.1535.7	2410	6
1.1535	13140	>4	1.1535.8	2629	6
1.1535	13140	>4	1.1535.9	2769	6
1.1557	84981	>4	1.1557.1	588	3
1.1557	84981	>4	1.1557.2	2827	4
1.1557	84981	>4	1.1557.3	1658	4
1.1557	84981	>4	1.1557.4	1532	4
1.1557	84981	>4	1.1557.5	820	4
1.1557	84981	>4	1.1557.6	576	4
1.1588	18499	>4	1.1588.1	2798	1
1.1588	18499	>4	1.1588.10	2119	14
1.1588	18499	>4	1.1588.11	2281	15
1.1588	18499	>4	1.1588.12	2653	15
1.1588	18499	>4	1.1588.13	2439	15
1.1588	18499	>4	1.1588.14	2051	15
1.1588	18499	>4	1.1588.15	2967	16
1.1588	18499	>4	1.1588.16	2924	16
1.1588	18499	>4	1.1588.17	1971	16
1.1588	18499	>4	1.1588.18	6578	17
1.1588	18499	>4	1.1588.19	3707	17
1.1588	18499	>4	1.1588.2	1125	7
1.1588	18499	>4	1.1588.20	3111	17
1.1588	18499	>4	1.1588.21	3114	17
1.1588	18499	>4	1.1588.3	1790	9
1.1588	18499	>4	1.1588.4	1524	10
1.1588	18499	>4	1.1588.5	2034	11
1.1588	18499	>4	1.1588.6	1824	11
1.1588	18499	>4	1.1588.7	1525	12
1.1588	18499	>4	1.1588.8	1974	14
1.1588	18499	>4	1.1588.9	2015	14
1.1591	3211	>4	1.1591.1	2926	2
1.1591	3211	>4	1.1591.2	926	4
1.1591	3211	>4	1.1591.3	1313	10
1.1591	3211	>4	1.1591.4	1210	10
1.1591	3211	>4	1.1591.5	1159	10
1.1597	7569	>4	1.1597.1	2659	1		180个
1.1597	7569	>4	1.1597.10	608	4
1.1597	7569	>4	1.1597.100	833	8
1.1597	7569	>4	1.1597.101	1090	8
1.1597	7569	>4	1.1597.102	947	8
1.1597	7569	>4	1.1597.103	889	8
1.1597	7569	>4	1.1597.104	1063	8
1.1597	7569	>4	1.1597.105	947	8
1.1597	7569	>4	1.1597.106	1099	8
1.1597	7569	>4	1.1597.107	1035	8
1.1597	7569	>4	1.1597.108	2217	9
1.1597	7569	>4	1.1597.109	1033	9
1.1597	7569	>4	1.1597.11	653	4
1.1597	7569	>4	1.1597.110	1984	9
1.1597	7569	>4	1.1597.111	1132	9
1.1597	7569	>4	1.1597.112	1092	9
1.1597	7569	>4	1.1597.113	1123	9
1.1597	7569	>4	1.1597.114	1154	9
1.1597	7569	>4	1.1597.115	1170	9
1.1597	7569	>4	1.1597.116	1130	9
1.1597	7569	>4	1.1597.117	1173	9
1.1597	7569	>4	1.1597.118	963	9
1.1597	7569	>4	1.1597.119	1110	9
1.1597	7569	>4	1.1597.12	584	4
1.1597	7569	>4	1.1597.120	991	9
1.1597	7569	>4	1.1597.121	1126	9
1.1597	7569	>4	1.1597.122	1154	9
1.1597	7569	>4	1.1597.123	1099	9
1.1597	7569	>4	1.1597.124	1108	9
1.1597	7569	>4	1.1597.125	1033	9
1.1597	7569	>4	1.1597.126	1125	9
1.1597	7569	>4	1.1597.127	1111	9
1.1597	7569	>4	1.1597.128	1209	9
1.1597	7569	>4	1.1597.129	1003	9
1.1597	7569	>4	1.1597.13	434	4
1.1597	7569	>4	1.1597.130	1087	9
1.1597	7569	>4	1.1597.131	1087	9
1.1597	7569	>4	1.1597.132	1105	9
1.1597	7569	>4	1.1597.133	1084	9
1.1597	7569	>4	1.1597.134	1120	9
1.1597	7569	>4	1.1597.135	1075	9
1.1597	7569	>4	1.1597.136	1117	9
1.1597	7569	>4	1.1597.137	1159	9
1.1597	7569	>4	1.1597.138	1087	9
1.1597	7569	>4	1.1597.139	1125	9
1.1597	7569	>4	1.1597.14	525	4
1.1597	7569	>4	1.1597.140	1175	9
1.1597	7569	>4	1.1597.141	1243	9
1.1597	7569	>4	1.1597.142	1127	9
1.1597	7569	>4	1.1597.143	1063	9
1.1597	7569	>4	1.1597.144	1053	9
1.1597	7569	>4	1.1597.145	1153	9
1.1597	7569	>4	1.1597.146	1211	9
1.1597	7569	>4	1.1597.147	1122	9
1.1597	7569	>4	1.1597.148	1142	9
1.1597	7569	>4	1.1597.149	1023	9
1.1597	7569	>4	1.1597.15	1713	5
1.1597	7569	>4	1.1597.150	1035	9
1.1597	7569	>4	1.1597.151	1095	9
1.1597	7569	>4	1.1597.152	1189	9
1.1597	7569	>4	1.1597.153	1087	9
1.1597	7569	>4	1.1597.154	1065	9
1.1597	7569	>4	1.1597.155	1115	9
1.1597	7569	>4	1.1597.156	1787	10
1.1597	7569	>4	1.1597.157	2041	10
1.1597	7569	>4	1.1597.158	1733	10
1.1597	7569	>4	1.1597.159	2042	10
1.1597	7569	>4	1.1597.16	754	5
1.1597	7569	>4	1.1597.160	1905	10
1.1597	7569	>4	1.1597.161	1795	10
1.1597	7569	>4	1.1597.162	2027	10
1.1597	7569	>4	1.1597.163	1296	10
1.1597	7569	>4	1.1597.164	1988	10
1.1597	7569	>4	1.1597.165	1101	10
1.1597	7569	>4	1.1597.166	1157	10
1.1597	7569	>4	1.1597.167	1119	10
1.1597	7569	>4	1.1597.168	1159	10
1.1597	7569	>4	1.1597.169	1066	10
1.1597	7569	>4	1.1597.17	663	5
1.1597	7569	>4	1.1597.170	1129	10
1.1597	7569	>4	1.1597.171	1141	10
1.1597	7569	>4	1.1597.172	1126	10
1.1597	7569	>4	1.1597.173	1133	10
1.1597	7569	>4	1.1597.174	1289	10
1.1597	7569	>4	1.1597.175	1128	10
1.1597	7569	>4	1.1597.176	1163	10
1.1597	7569	>4	1.1597.177	1133	10
1.1597	7569	>4	1.1597.178	1141	10
1.1597	7569	>4	1.1597.179	1161	10
1.1597	7569	>4	1.1597.18	788	5
1.1597	7569	>4	1.1597.180	1298	10
1.1597	7569	>4	1.1597.19	834	5
1.1597	7569	>4	1.1597.2	2224	2
1.1597	7569	>4	1.1597.20	886	5
1.1597	7569	>4	1.1597.21	927	5
1.1597	7569	>4	1.1597.22	829	5
1.1597	7569	>4	1.1597.23	740	5
1.1597	7569	>4	1.1597.24	854	5
1.1597	7569	>4	1.1597.25	3712	6
1.1597	7569	>4	1.1597.26	1713	6
1.1597	7569	>4	1.1597.27	937	6
1.1597	7569	>4	1.1597.28	918	6
1.1597	7569	>4	1.1597.29	640	6
1.1597	7569	>4	1.1597.3	926	3
1.1597	7569	>4	1.1597.30	623	6
1.1597	7569	>4	1.1597.31	899	6
1.1597	7569	>4	1.1597.32	913	6
1.1597	7569	>4	1.1597.33	2698	6
1.1597	7569	>4	1.1597.34	953	6
1.1597	7569	>4	1.1597.35	836	6
1.1597	7569	>4	1.1597.36	859	6
1.1597	7569	>4	1.1597.37	864	6
1.1597	7569	>4	1.1597.38	842	6
1.1597	7569	>4	1.1597.39	747	6
1.1597	7569	>4	1.1597.4	634	3
1.1597	7569	>4	1.1597.40	2756	7
1.1597	7569	>4	1.1597.41	892	7
1.1597	7569	>4	1.1597.42	995	7
1.1597	7569	>4	1.1597.43	770	7
1.1597	7569	>4	1.1597.44	990	7
1.1597	7569	>4	1.1597.45	1015	7
1.1597	7569	>4	1.1597.46	1018	7
1.1597	7569	>4	1.1597.47	872	7
1.1597	7569	>4	1.1597.48	897	7
1.1597	7569	>4	1.1597.49	779	7
1.1597	7569	>4	1.1597.5	513	3
1.1597	7569	>4	1.1597.50	869	7
1.1597	7569	>4	1.1597.51	874	7
1.1597	7569	>4	1.1597.52	755	7
1.1597	7569	>4	1.1597.53	847	7
1.1597	7569	>4	1.1597.54	1036	7
1.1597	7569	>4	1.1597.55	855	7
1.1597	7569	>4	1.1597.56	572	7
1.1597	7569	>4	1.1597.57	783	7
1.1597	7569	>4	1.1597.58	897	7
1.1597	7569	>4	1.1597.59	957	7
1.1597	7569	>4	1.1597.6	445	3
1.1597	7569	>4	1.1597.60	709	7
1.1597	7569	>4	1.1597.61	865	7
1.1597	7569	>4	1.1597.62	761	7
1.1597	7569	>4	1.1597.63	2560	8
1.1597	7569	>4	1.1597.64	1781	8
1.1597	7569	>4	1.1597.65	1057	8
1.1597	7569	>4	1.1597.66	1046	8
1.1597	7569	>4	1.1597.67	1025	8
1.1597	7569	>4	1.1597.68	1146	8
1.1597	7569	>4	1.1597.69	716	8
1.1597	7569	>4	1.1597.7	535	3
1.1597	7569	>4	1.1597.70	1035	8
1.1597	7569	>4	1.1597.71	913	8
1.1597	7569	>4	1.1597.72	990	8
1.1597	7569	>4	1.1597.73	1065	8
1.1597	7569	>4	1.1597.74	1088	8
1.1597	7569	>4	1.1597.75	1011	8
1.1597	7569	>4	1.1597.76	1058	8
1.1597	7569	>4	1.1597.77	1001	8
1.1597	7569	>4	1.1597.78	1084	8
1.1597	7569	>4	1.1597.79	1115	8
1.1597	7569	>4	1.1597.8	478	3
1.1597	7569	>4	1.1597.80	974	8
1.1597	7569	>4	1.1597.81	1066	8
1.1597	7569	>4	1.1597.82	1045	8
1.1597	7569	>4	1.1597.83	992	8
1.1597	7569	>4	1.1597.84	914	8
1.1597	7569	>4	1.1597.85	1067	8
1.1597	7569	>4	1.1597.86	904	8
1.1597	7569	>4	1.1597.87	946	8
1.1597	7569	>4	1.1597.88	952	8
1.1597	7569	>4	1.1597.89	955	8
1.1597	7569	>4	1.1597.9	658	4
1.1597	7569	>4	1.1597.90	997	8
1.1597	7569	>4	1.1597.91	1027	8
1.1597	7569	>4	1.1597.92	1137	8
1.1597	7569	>4	1.1597.93	1003	8
1.1597	7569	>4	1.1597.94	1046	8
1.1597	7569	>4	1.1597.95	1024	8
1.1597	7569	>4	1.1597.96	1120	8
1.1597	7569	>4	1.1597.97	1023	8
1.1597	7569	>4	1.1597.98	2185	8
1.1597	7569	>4	1.1597.99	970	8
1.1598	34683	>4	1.1598.1	795	1
1.1598	34683	>4	1.1598.2	2793	8
1.1598	34683	>4	1.1598.3	1096	9
1.1598	34683	>4	1.1598.4	1386	11
1.1598	34683	>4	1.1598.5	3276	22
1.1688	55326	>4	1.1688.1	877	1
1.1688	55326	>4	1.1688.10	2244	20
1.1688	55326	>4	1.1688.11	2304	22
1.1688	55326	>4	1.1688.12	4758	42
1.1688	55326	>4	1.1688.2	1457	1
1.1688	55326	>4	1.1688.3	1024	1
1.1688	55326	>4	1.1688.4	2565	1
1.1688	55326	>4	1.1688.5	4535	1
1.1688	55326	>4	1.1688.6	1903	1
1.1688	55326	>4	1.1688.7	1568	2
1.1688	55326	>4	1.1688.8	3765	9
1.1688	55326	>4	1.1688.9	1407	9
1.1783	4862	>4	1.1783.1	1239	5
1.1783	4862	>4	1.1783.2	1428	5
1.1783	4862	>4	1.1783.3	1642	6
1.1783	4862	>4	1.1783.4	2469	9
1.1783	4862	>4	1.1783.5	2469	9
1.1784	248932	>4	1.1784.1	3293	1
1.1784	248932	>4	1.1784.2	2945	2
1.1784	248932	>4	1.1784.3	706	4
1.1784	248932	>4	1.1784.4	1992	5
1.1784	248932	>4	1.1784.5	2006	12
1.1784	248932	>4	1.1784.6	2379	13
1.1803	33979	>4	1.1803.1	3699	1
1.1803	33979	>4	1.1803.2	1767	9
1.1803	33979	>4	1.1803.3	4745	12
1.1803	33979	>4	1.1803.4	2957	15
1.1803	33979	>4	1.1803.5	2959	15
1.18+371:40605	10568	>4	1.1805.1	2702	1
1.1805	10568	>4	1.1805.10	669	6	44个
1.1805	10568	>4	1.1805.11	781	6
1.1805	10568	>4	1.1805.12	1855	7
1.1805	10568	>4	1.1805.13	1570	7
1.1805	10568	>4	1.1805.14	1542	7
1.1805	10568	>4	1.1805.15	781	7
1.1805	10568	>4	1.1805.16	1559	7
1.1805	10568	>4	1.1805.17	584	7
1.1805	10568	>4	1.1805.18	606	7
1.1805	10568	>4	1.1805.19	774	7
1.1805	10568	>4	1.1805.2	1490	2
1.1805	10568	>4	1.1805.20	647	7
1.1805	10568	>4	1.1805.21	835	7
1.1805	10568	>4	1.1805.22	689	7
1.1805	10568	>4	1.1805.23	837	7
1.1805	10568	>4	1.1805.24	805	7
1.1805	10568	>4	1.1805.25	839	7
1.1805	10568	>4	1.1805.26	699	7
1.1805	10568	>4	1.1805.27	637	7
1.1805	10568	>4	1.1805.28	1475	8
1.1805	10568	>4	1.1805.29	1479	8
1.1805	10568	>4	1.1805.3	544	4
1.1805	10568	>4	1.1805.30	1446	8
1.1805	10568	>4	1.1805.31	1792	8
1.1805	10568	>4	1.1805.32	1560	8
1.1805	10568	>4	1.1805.33	1446	8
1.1805	10568	>4	1.1805.34	893	8
1.1805	10568	>4	1.1805.35	779	8
1.1805	10568	>4	1.1805.36	776	8
1.1805	10568	>4	1.1805.37	789	8
1.1805	10568	>4	1.1805.38	743	8
1.1805	10568	>4	1.1805.39	755	8
1.1805	10568	>4	1.1805.4	676	6
1.1805	10568	>4	1.1805.40	782	8
1.1805	10568	>4	1.1805.41	1122	8
1.1805	10568	>4	1.1805.42	775	8
1.1805	10568	>4	1.1805.43	749	8
1.1805	10568	>4	1.1805.44	1217	9
1.1805	10568	>4	1.1805.45	1812	9
1.1805	10568	>4	1.1805.5	1019	6
1.1805	10568	>4	1.1805.6	799	6
1.1805	10568	>4	1.1805.7	548	6
1.1805	10568	>4	1.1805.8	768	6
1.1805	10568	>4	1.1805.9	792	6
1.1822	14166	>4	1.1822.1	1183	3
1.1822	14166	>4	1.1822.10	2047	12
1.1822	14166	>4	1.1822.11	2588	13
1.1822	14166	>4	1.1822.12	2167	13
1.1822	14166	>4	1.1822.13	2938	14
1.1822	14166	>4	1.1822.14	2484	14
1.1822	14166	>4	1.1822.15	2208	14
1.1822	14166	>4	1.1822.16	2546	14
1.1822	14166	>4	1.1822.17	2872	15
1.1822	14166	>4	1.1822.18	2013	15
1.1822	14166	>4	1.1822.19	2266	15
1.1822	14166	>4	1.1822.2	1356	4
1.1822	14166	>4	1.1822.20	2535	15
1.1822	14166	>4	1.1822.21	2548	15
1.1822	14166	>4	1.1822.22	2604	15
1.1822	14166	>4	1.1822.23	2948	16
1.1822	14166	>4	1.1822.3	1375	4
1.1822	14166	>4	1.1822.4	1382	6
1.1822	14166	>4	1.1822.5	1058	6
1.1822	14166	>4	1.1822.6	2074	9
1.1822	14166	>4	1.1822.7	1785	9
1.1822	14166	>4	1.1822.8	994	10
1.1822	14166	>4	1.1822.9	1624	11
1.191	10756	>4	1.1910.1	867	6
1.191	10756	>4	1.1910.2	1605	11
1.191	10756	>4	1.1910.3	1620	11
1.191	10756	>4	1.1910.4	2122	12
1.191	10756	>4	1.1910.5	1665	12
1.191	10756	>4	1.1910.6	1775	12
1.191	10756	>4	1.1910.7	1778	13
1.1911	39849	>4	1.1911.1	2169	3
1.1911	39849	>4	1.1911.2	2053	3
1.1911	39849	>4	1.1911.3	3706	5
1.1911	39849	>4	1.1911.4	3641	5
1.1911	39849	>4	1.1911.5	3482	6
1.1918	51331	>4	1.1918.1	803	3
1.1918	51331	>4	1.1918.2	1951	4
1.1918	51331	>4	1.1918.3	1475	4
1.1918	51331	>4	1.1918.4	1321	4
1.1918	51331	>4	1.1918.5	1633	5
1.1953	50251	>4	1.1953.1	1941	1
1.1953	50251	>4	1.1953.2	2448	2
1.1953	50251	>4	1.1953.3	1772	2
1.1953	50251	>4	1.1953.4	1082	3
1.1953	50251	>4	1.1953.5	2258	11
1.1982	16607	>4	1.1982.1	869	1
1.1982	16607	>4	1.1982.2	2518	3
1.1982	16607	>4	1.1982.3	2570	3
1.1982	16607	>4	1.1982.4	4589	3
1.1982	16607	>4	1.1982.5	4157	4
1.2017	56643	>4	1.2017.1	528	1
1.2017	56643	>4	1.2017.10	1596	7
1.2017	56643	>4	1.2017.11	1322	8
1.2017	56643	>4	1.2017.12	4531	10
1.2017	56643	>4	1.2017.2	5235	2
1.2017	56643	>4	1.2017.3	2248	2
1.2017	56643	>4	1.2017.4	2824	3
1.2017	56643	>4	1.2017.5	729	4
1.2017	56643	>4	1.2017.6	818	5
1.2017	56643	>4	1.2017.7	3696	6
1.2017	56643	>4	1.2017.8	3382	6
1.2017	56643	>4	1.2017.9	601	6
1.2035	30747	>4	1.2035.1	5439	1
1.2035	30747	>4	1.2035.2	2212	1
1.2035	30747	>4	1.2035.3	2806	3
1.2035	30747	>4	1.2035.4	2201	8
1.2035	30747	>4	1.2035.5	4195	9
1.2035	30747	>4	1.2035.6	3880	12
1.2035	30747	>4	1.2035.7	5547	13
1.204	61113	>4	1.204.1	664	1
1.204	61113	>4	1.204.2	1306	3
1.204	61113	>4	1.204.3	3951	6
1.204	61113	>4	1.204.4	1931	8
1.204	61113	>4	1.204.5	1756	8
1.204	61113	>4	1.204.6	1945	9
1.2093	346115	>4	1.2093.1	2081	1
1.2093	346115	>4	1.2093.10	3305	3
1.2093	346115	>4	1.2093.11	3217	3
1.2093	346115	>4	1.2093.12	654	4
1.2093	346115	>4	1.2093.13	508	4
1.2093	346115	>4	1.2093.14	1402	4
1.2093	346115	>4	1.2093.15	725	5
1.2093	346115	>4	1.2093.16	682	5
1.2093	346115	>4	1.2093.17	4189	6
1.2093	346115	>4	1.2093.18	719	6
1.2093	346115	>4	1.2093.19	765	6
1.2093	346115	>4	1.2093.2	518	1
1.2093	346115	>4	1.2093.20	678	6
1.2093	346115	>4	1.2093.21	2770	6
1.2093	346115	>4	1.2093.22	1090	7
1.2093	346115	>4	1.2093.23	801	7
1.2093	346115	>4	1.2093.24	773	7
1.2093	346115	>4	1.2093.25	760	7
1.2093	346115	>4	1.2093.26	748	7
1.2093	346115	>4	1.2093.27	892	8
1.2093	346115	>4	1.2093.28	837	8
1.2093	346115	>4	1.2093.29	2623	8
1.2093	346115	>4	1.2093.3	3362	1
1.2093	346115	>4	1.2093.30	2557	9
1.2093	346115	>4	1.2093.31	903	9
1.2093	346115	>4	1.2093.32	925	9
1.2093	346115	>4	1.2093.33	2469	9
1.2093	346115	>4	1.2093.34	1122	10
1.2093	346115	>4	1.2093.35	1118	10
1.2093	346115	>4	1.2093.36	1104	10
1.2093	346115	>4	1.2093.37	1049	10
1.2093	346115	>4	1.2093.38	1494	11
1.2093	346115	>4	1.2093.39	1167	11
1.2093	346115	>4	1.2093.4	4443	1
1.2093	346115	>4	1.2093.40	1072	11
1.2093	346115	>4	1.2093.41	1130	11
1.2093	346115	>4	1.2093.42	655	11
1.2093	346115	>4	1.2093.43	1227	12
1.2093	346115	>4	1.2093.44	4148	12
1.2093	346115	>4	1.2093.45	1301	13
1.2093	346115	>4	1.2093.46	1287	13
1.2093	346115	>4	1.2093.47	1234	13
1.2093	346115	>4	1.2093.48	1315	14
1.2093	346115	>4	1.2093.49	1270	14
1.2093	346115	>4	1.2093.5	2918	1
1.2093	346115	>4	1.2093.50	1869	14
1.2093	346115	>4	1.2093.51	1305	15
1.2093	346115	>4	1.2093.52	5419	15
1.2093	346115	>4	1.2093.53	1409	16
1.2093	346115	>4	1.2093.54	1368	16
1.2093	346115	>4	1.2093.55	917	17
1.2093	346115	>4	1.2093.56	3142	19
1.2093	346115	>4	1.2093.57	990	19
1.2093	346115	>4	1.2093.58	1463	20
1.2093	346115	>4	1.2093.59	1046	20
1.2093	346115	>4	1.2093.6	5614	2
1.2093	346115	>4	1.2093.60	2999	20
1.2093	346115	>4	1.2093.61	3621	21
1.2093	346115	>4	1.2093.62	6318	21
1.2093	346115	>4	1.2093.63	1264	21
1.2093	346115	>4	1.2093.64	1110	24
1.2093	346115	>4	1.2093.65	1701	25
1.2093	346115	>4	1.2093.66	1052	25
1.2093	346115	>4	1.2093.67	3301	25
1.2093	346115	>4	1.2093.68	3234	26
1.2093	346115	>4	1.2093.69	3209	27
1.2093	346115	>4	1.2093.7	1371	2
1.2093	346115	>4	1.2093.70	1239	28
1.2093	346115	>4	1.2093.71	1232	28
1.2093	346115	>4	1.2093.72	1129	28
1.2093	346115	>4	1.2093.73	1867	30
1.2093	346115	>4	1.2093.74	3490	31
1.2093	346115	>4	1.2093.75	3504	31
1.2093	346115	>4	1.2093.76	3545	32
1.2093	346115	>4	1.2093.77	3926	36
1.2093	346115	>4	1.2093.8	933	2
1.2093	346115	>4	1.2093.9	2597	2
1.2187	161287	>4	1.2187.1	555	4
1.2187	161287	>4	1.2187.2	650	5
1.2187	161287	>4	1.2187.3	2056	8
1.2187	161287	>4	1.2187.4	3118	11
1.2187	161287	>4	1.2187.5	2409	12
1.225	341898	>4	1.225.1	4219	2
1.225	341898	>4	1.225.2	3568	2
1.225	341898	>4	1.225.3	1157	2
1.225	341898	>4	1.225.4	3478	6
1.225	341898	>4	1.225.5	2812	13
1.2254	3806	>4	1.2254.1	1784	2
1.2254	3806	>4	1.2254.2	2944	2
1.2254	3806	>4	1.2254.3	1712	3
1.2254	3806	>4	1.2254.4	1305	3
1.2254	3806	>4	1.2254.5	1336	3
1.2254	3806	>4	1.2254.6	1449	3
1.2348	39236	>4	1.2348.1	1077	9
1.2348	39236	>4	1.2348.2	1653	10
1.2348	39236	>4	1.2348.3	1990	12
1.2348	39236	>4	1.2348.4	2165	12
1.2348	39236	>4	1.2348.5	2758	12
1.2425	185205	>4	1.2425.1	2743	1
1.2425	185205	>4	1.2425.2	2509	1
1.2425	185205	>4	1.2425.3	1379	2
1.2425	185205	>4	1.2425.4	3399	2
1.2425	185205	>4	1.2425.5	2097	5
1.2425	185205	>4	1.2425.6	1655	5
1.2555	128939	>4	1.2555.1	3717	1
1.2555	128939	>4	1.2555.2	972	1
1.2555	128939	>4	1.2555.3	1039	2
1.2555	128939	>4	1.2555.4	3801	9
1.2555	128939	>4	1.2555.5	3311	10
1.263	270798	>4	1.263.1	1920	1
1.263	270798	>4	1.263.2	4078	1
1.263	270798	>4	1.263.3	4431	2
1.263	270798	>4	1.263.4	2259	9
1.263	270798	>4	1.263.5	3033	16
1.2645	36272	>4	1.2645.1	1758	1
1.2645	36272	>4	1.2645.2	3227	5
1.2645	36272	>4	1.2645.3	1501	11
1.2645	36272	>4	1.2645.4	1701	12
1.2645	36272	>4	1.2645.5	1552	12
1.2645	36272	>4	1.2645.6	1860	13
1.266	124585	>4	1.2660.1	3296	6
1.266	124585	>4	1.2660.2	1810	13
1.266	124585	>4	1.2660.3	2073	14
1.266	124585	>4	1.2660.4	2401	18
1.266	124585	>4	1.2660.5	4114	19
1.266	124585	>4	1.2660.6	4364	20
1.2692	43808	>4	1.2692.1	1205	8
1.2692	43808	>4	1.2692.2	3032	8
1.2692	43808	>4	1.2692.3	3062	9
1.2692	43808	>4	1.2692.4	1820	9
1.2692	43808	>4	1.2692.5	3713	10
1.2692	43808	>4	1.2692.6	4401	10
1.2692	43808	>4	1.2692.7	1862	10
1.2692	43808	>4	1.2692.8	2091	11
1.2692	43808	>4	1.2692.9	3208	11
1.2703	103702	>4	1.2703.1	599	2
1.2703	103702	>4	1.2703.10	4404	14
1.2703	103702	>4	1.2703.2	1633	3
1.2703	103702	>4	1.2703.3	4383	4
1.2703	103702	>4	1.2703.4	1176	5
1.2703	103702	>4	1.2703.5	2743	6
1.2703	103702	>4	1.2703.6	1675	6
1.2703	103702	>4	1.2703.7	4943	11
1.2703	103702	>4	1.2703.8	4346	12
1.2703	103702	>4	1.2703.9	4229	13
1.2727	65725	>4	1.2727.1	446	1
1.2727	65725	>4	1.2727.2	585	2
1.2727	65725	>4	1.2727.3	1845	14
1.2727	65725	>4	1.2727.4	4816	15
1.2727	65725	>4	1.2727.5	1999	16
1.2731	75729	>4	1.2731.1	1822	10
1.2731	75729	>4	1.2731.2	4747	11
1.2731	75729	>4	1.2731.3	1939	15
1.2731	75729	>4	1.2731.4	5743	24
1.2731	75729	>4	1.2731.5	4772	27
1.2789	63324	>4	1.2789.1	503	1
1.2789	63324	>4	1.2789.10	1569	2
1.2789	63324	>4	1.2789.100	3580	14
1.2789	63324	>4	1.2789.101	7531	19
1.2789	63324	>4	1.2789.102	5494	19
1.2789	63324	>4	1.2789.103	5066	20
1.2789	63324	>4	1.2789.104	5876	20
1.2789	63324	>4	1.2789.11	1044	2
1.2789	63324	>4	1.2789.12	2112	2
1.2789	63324	>4	1.2789.13	944	3
1.2789	63324	>4	1.2789.14	1377	3
1.2789	63324	>4	1.2789.15	852	3
1.2789	63324	>4	1.2789.16	1064	3
1.2789	63324	>4	1.2789.17	3369	3
1.2789	63324	>4	1.2789.18	1645	3
1.2789	63324	>4	1.2789.19	3366	3
1.2789	63324	>4	1.2789.2	2112	1
1.2789	63324	>4	1.2789.20	866	3
1.2789	63324	>4	1.2789.21	401	4
1.2789	63324	>4	1.2789.22	3424	4
1.2789	63324	>4	1.2789.23	3176	4
1.2789	63324	>4	1.2789.24	2552	4
1.2789	63324	>4	1.2789.25	885	4
1.2789	63324	>4	1.2789.26	3228	4
1.2789	63324	>4	1.2789.27	922	4
1.2789	63324	>4	1.2789.28	1228	4
1.2789	63324	>4	1.2789.29	1200	4
1.2789	63324	>4	1.2789.3	2501	1
1.2789	63324	>4	1.2789.30	2078	4
1.2789	63324	>4	1.2789.31	2633	4
1.2789	63324	>4	1.2789.32	1892	4
1.2789	63324	>4	1.2789.33	2404	4
1.2789	63324	>4	1.2789.34	2496	4
1.2789	63324	>4	1.2789.35	1255	4
1.2789	63324	>4	1.2789.36	2208	4
1.2789	63324	>4	1.2789.37	2156	4
1.2789	63324	>4	1.2789.38	1262	4
1.2789	63324	>4	1.2789.39	1458	5
1.2789	63324	>4	1.2789.4	2333	1
1.2789	63324	>4	1.2789.40	962	5
1.2789	63324	>4	1.2789.41	3339	5
1.2789	63324	>4	1.2789.42	3148	5
1.2789	63324	>4	1.2789.43	2695	5
1.2789	63324	>4	1.2789.44	3178	5
1.2789	63324	>4	1.2789.45	3108	5
1.2789	63324	>4	1.2789.46	3363	5
1.2789	63324	>4	1.2789.47	1831	5
1.2789	63324	>4	1.2789.48	3298	5
1.2789	63324	>4	1.2789.49	3050	5
1.2789	63324	>4	1.2789.5	2723	2
1.2789	63324	>4	1.2789.50	3320	5
1.2789	63324	>4	1.2789.51	3291	5
1.2789	63324	>4	1.2789.52	3154	5
1.2789	63324	>4	1.2789.53	2676	5
1.2789	63324	>4	1.2789.54	2313	5
1.2789	63324	>4	1.2789.55	1871	5
1.2789	63324	>4	1.2789.56	2738	5
1.2789	63324	>4	1.2789.57	3190	5
1.2789	63324	>4	1.2789.58	3332	5
1.2789	63324	>4	1.2789.59	3240	5
1.2789	63324	>4	1.2789.6	1647	2
1.2789	63324	>4	1.2789.60	2599	5
1.2789	63324	>4	1.2789.61	2678	5
1.2789	63324	>4	1.2789.62	2153	5
1.2789	63324	>4	1.2789.63	1526	5
1.2789	63324	>4	1.2789.64	1803	5
1.2789	63324	>4	1.2789.65	2780	5
1.2789	63324	>4	1.2789.66	3041	6
1.2789	63324	>4	1.2789.67	2304	6
1.2789	63324	>4	1.2789.68	3680	6
1.2789	63324	>4	1.2789.69	1571	6
1.2789	63324	>4	1.2789.7	952	2
1.2789	63324	>4	1.2789.70	2725	6
1.2789	63324	>4	1.2789.71	2360	6
1.2789	63324	>4	1.2789.72	3356	7
1.2789	63324	>4	1.2789.73	4747	7
1.2789	63324	>4	1.2789.74	2645	7
1.2789	63324	>4	1.2789.75	2314	7
1.2789	63324	>4	1.2789.76	2787	7
1.2789	63324	>4	1.2789.77	4734	7
1.2789	63324	>4	1.2789.78	2849	7
1.2789	63324	>4	1.2789.79	1084	7
1.2789	63324	>4	1.2789.8	2501	2
1.2789	63324	>4	1.2789.80	3273	8
1.2789	63324	>4	1.2789.81	3091	8
1.2789	63324	>4	1.2789.82	4399	8
1.2789	63324	>4	1.2789.83	3543	8
1.2789	63324	>4	1.2789.84	2160	8
1.2789	63324	>4	1.2789.85	1752	8
1.2789	63324	>4	1.2789.86	4516	8
1.2789	63324	>4	1.2789.87	4513	8
1.2789	63324	>4	1.2789.88	4530	8
1.2789	63324	>4	1.2789.89	4363	8
1.2789	63324	>4	1.2789.9	1544	2
1.2789	63324	>4	1.2789.90	4224	9
1.2789	63324	>4	1.2789.91	2072	9
1.2789	63324	>4	1.2789.92	3298	9
1.2789	63324	>4	1.2789.93	2903	10
1.2789	63324	>4	1.2789.94	3154	10
1.2789	63324	>4	1.2789.95	3090	12
1.2789	63324	>4	1.2789.96	2468	12
1.2789	63324	>4	1.2789.97	3490	14
1.2789	63324	>4	1.2789.98	2247	14
1.2789	63324	>4	1.2789.99	3356	14
1.2798	40836	>4	1.2798.1	1346	3
1.2798	40836	>4	1.2798.2	2941	5
1.2798	40836	>4	1.2798.3	2884	5
1.2798	40836	>4	1.2798.4	2891	6
1.2798	40836	>4	1.2798.5	1616	6
1.2798	40836	>4	1.2798.6	1407	7
1.2837	28227	>4	1.2837.1	2147	1
1.2837	28227	>4	1.2837.10	1750	4
1.2837	28227	>4	1.2837.11	1393	4
1.2837	28227	>4	1.2837.12	4625	5
1.2837	28227	>4	1.2837.13	1386	5
1.2837	28227	>4	1.2837.14	3892	5
1.2837	28227	>4	1.2837.15	4561	6
1.2837	28227	>4	1.2837.16	3652	6
1.2837	28227	>4	1.2837.2	3148	1
1.2837	28227	>4	1.2837.3	2560	2
1.2837	28227	>4	1.2837.4	2294	2
1.2837	28227	>4	1.2837.5	1219	2
1.2837	28227	>4	1.2837.6	3148	2
1.2837	28227	>4	1.2837.7	774	2
1.2837	28227	>4	1.2837.8	1614	2
1.2837	28227	>4	1.2837.9	2560	3
1.2841	196045	>4	1.2841.1	4704	1
1.2841	196045	>4	1.2841.2	828	2
1.2841	196045	>4	1.2841.3	542	2
1.2841	196045	>4	1.2841.4	899	6
1.2841	196045	>4	1.2841.5	6021	9
1.2841	196045	>4	1.2841.6	3382	10
1.2841	196045	>4	1.2841.7	3305	10
1.2841	196045	>4	1.2841.8	1359	11
1.2841	196045	>4	1.2841.9	1376	11
1.2848	169634	>4	1.2848.1	3206	1
1.2848	169634	>4	1.2848.10	2051	7
1.2848	169634	>4	1.2848.11	2726	8
1.2848	169634	>4	1.2848.12	2119	9
1.2848	169634	>4	1.2848.13	2264	11
1.2848	169634	>4	1.2848.14	5466	12
1.2848	169634	>4	1.2848.15	2360	12
1.2848	169634	>4	1.2848.16	5540	12
1.2848	169634	>4	1.2848.17	5564	12
1.2848	169634	>4	1.2848.18	2463	13
1.2848	169634	>4	1.2848.19	5205	13
1.2848	169634	>4	1.2848.2	2051	2
1.2848	169634	>4	1.2848.20	5417	13
1.2848	169634	>4	1.2848.3	2233	2
1.2848	169634	>4	1.2848.4	914	2
1.2848	169634	>4	1.2848.5	3788	4
1.2848	169634	>4	1.2848.6	763	5
1.2848	169634	>4	1.2848.7	669	5
1.2848	169634	>4	1.2848.8	780	6
1.2848	169634	>4	1.2848.9	1781	7
1.2866	97488	>4	1.2866.1	2097	3
1.2866	97488	>4	1.2866.2	1271	7
1.2866	97488	>4	1.2866.3	2995	7
1.2866	97488	>4	1.2866.4	3149	11
1.2866	97488	>4	1.2866.5	3030	12
1.2866	97488	>4	1.2866.6	3341	13
1.2866	97488	>4	1.2866.7	3527	14
1.2902	7763	>4	1.2902.1	1455	2
1.2902	7763	>4	1.2902.2	1274	2
1.2902	7763	>4	1.2902.3	1819	2
1.2902	7763	>4	1.2902.4	1826	3
1.2902	7763	>4	1.2902.5	1344	3
1.2995	126655	>4	1.2995.1	1104	1
1.2995	126655	>4	1.2995.2	1606	2
1.2995	126655	>4	1.2995.3	938	2
1.2995	126655	>4	1.2995.4	3659	2
1.2995	126655	>4	1.2995.5	2884	4
1.2995	126655	>4	1.2995.6	1730	9
1.2995	126655	>4	1.2995.7	2245	14
1.3055	12172	>4	1.3055.1	2658	1
1.3055	12172	>4	1.3055.2	492	4
1.3055	12172	>4	1.3055.3	2112	5
1.3055	12172	>4	1.3055.4	1973	5
1.3055	12172	>4	1.3055.5	2088	6
1.3055	12172	>4	1.3055.6	875	6
1.3055	12172	>4	1.3055.7	2077	6
1.307	25821	>4	1.3070.1	761	2
1.307	25821	>4	1.3070.2	1864	2
1.307	25821	>4	1.3070.3	2789	3
1.307	25821	>4	1.3070.4	2551	4
1.307	25821	>4	1.3070.5	1909	10
1.307	25821	>4	1.3070.6	1342	12
1.307	25821	>4	1.3070.7	1621	14
1.3082	224588	>4	1.3082.1	2298	1
1.3082	224588	>4	1.3082.2	2693	1
1.3082	224588	>4	1.3082.3	1142	2
1.3082	224588	>4	1.3082.4	3581	2
1.3082	224588	>4	1.3082.5	3784	3
1.3082	224588	>4	1.3082.6	2945	13
1.3096	109114	>4	1.3096.1	763	1
1.3096	109114	>4	1.3096.10	1807	25
1.3096	109114	>4	1.3096.11	2945	28
1.3096	109114	>4	1.3096.12	2931	28
1.3096	109114	>4	1.3096.13	2613	28
1.3096	109114	>4	1.3096.14	2942	29
1.3096	109114	>4	1.3096.15	2671	31
1.3096	109114	>4	1.3096.16	3196	32
1.3096	109114	>4	1.3096.17	3622	37
1.3096	109114	>4	1.3096.18	3315	37
1.3096	109114	>4	1.3096.19	3668	38
1.3096	109114	>4	1.3096.2	476	2
1.3096	109114	>4	1.3096.20	4508	41
1.3096	109114	>4	1.3096.21	4506	42
1.3096	109114	>4	1.3096.22	4315	42
1.3096	109114	>4	1.3096.23	4616	43
1.3096	109114	>4	1.3096.24	4588	43
1.3096	109114	>4	1.3096.25	4669	44
1.3096	109114	>4	1.3096.3	949	4
1.3096	109114	>4	1.3096.4	1412	8
1.3096	109114	>4	1.3096.5	1966	13
1.3096	109114	>4	1.3096.6	2322	19
1.3096	109114	>4	1.3096.7	1947	20
1.3096	109114	>4	1.3096.8	2633	23
1.3096	109114	>4	1.3096.9	2401	24
1.311	592950	>4	1.311.1	1517	1
1.311	592950	>4	1.311.2	5937	1
1.311	592950	>4	1.311.3	2213	12
1.311	592950	>4	1.311.4	7449	12
1.311	592950	>4	1.311.5	4241	24
1.311	592950	>4	1.311.6	3707	25
1.3128	27679	>4	1.3128.1	1172	3
1.3128	27679	>4	1.3128.10	1517	11
1.3128	27679	>4	1.3128.11	935	11
1.3128	27679	>4	1.3128.12	1155	11
1.3128	27679	>4	1.3128.2	1165	3
1.3128	27679	>4	1.3128.3	3214	6
1.3128	27679	>4	1.3128.4	1817	7
1.3128	27679	>4	1.3128.5	897	8
1.3128	27679	>4	1.3128.6	614	8
1.3128	27679	>4	1.3128.7	742	9
1.3128	27679	>4	1.3128.8	1457	10
1.3128	27679	>4	1.3128.9	958	10
1.3138	173510	>4	1.3138.1	1773	1
1.3138	173510	>4	1.3138.2	1452	12
1.3138	173510	>4	1.3138.3	1751	14
1.3138	173510	>4	1.3138.4	3004	20
1.3138	173510	>4	1.3138.5	3685	25
1.3212	43166	>4	1.3212.1	2433	3
1.3212	43166	>4	1.3212.2	1310	6
1.3212	43166	>4	1.3212.3	2132	11
1.3212	43166	>4	1.3212.4	2615	12
1.3212	43166	>4	1.3212.5	2684	13
1.3212	43166	>4	1.3212.6	2545	13
1.3212	43166	>4	1.3212.7	2758	14
1.3239	7013	>4	1.3239.1	638	5
1.3239	7013	>4	1.3239.2	539	5
1.3239	7013	>4	1.3239.3	834	6
1.3239	7013	>4	1.3239.4	830	6
1.3239	7013	>4	1.3239.5	652	6
1.3239	7013	>4	1.3239.6	1251	6
1.3239	7013	>4	1.3239.7	4123	7
1.3239	7013	>4	1.3239.8	768	7
1.3243	25230	>4	1.3243.1	2211	1
1.3243	25230	>4	1.3243.2	694	5
1.3243	25230	>4	1.3243.3	920	6
1.3243	25230	>4	1.3243.4	964	7
1.3243	25230	>4	1.3243.5	1160	7
1.3243	25230	>4	1.3243.6	4274	8
1.3243	25230	>4	1.3243.7	1674	9
1.3243	25230	>4	1.3243.8	1671	9
1.3243	25230	>4	1.3243.9	1354	9
1.3266	238183	>4	1.3266.1	2939	1
1.3266	238183	>4	1.3266.2	2396	3
1.3266	238183	>4	1.3266.3	3064	5
1.3266	238183	>4	1.3266.4	649	6
1.3266	238183	>4	1.3266.5	2109	9
1.3266	238183	>4	1.3266.6	1630	10
1.3266	238183	>4	1.3266.7	1573	11
1.3266	238183	>4	1.3266.8	1895	12
1.332	23899	>4	1.3320.1	1461	1
1.332	23899	>4	1.3320.2	1768	5
1.332	23899	>4	1.3320.3	2854	5
1.332	23899	>4	1.3320.4	703	5
1.332	23899	>4	1.3320.5	3909	5
1.334	17205	>4	1.334.1	1964	3
1.334	17205	>4	1.334.2	1959	3
1.334	17205	>4	1.334.3	2023	4
1.334	17205	>4	1.334.4	2024	4
1.334	17205	>4	1.334.5	1978	4
1.334	17205	>4	1.334.6	1757	4
1.334	17205	>4	1.334.7	2001	4
1.334	17205	>4	1.334.8	1776	4
1.334	17205	>4	1.334.9	1836	5
1.3387	109120	>4	1.3387.1	1914	7
1.3387	109120	>4	1.3387.2	1470	15
1.3387	109120	>4	1.3387.3	2415	18
1.3387	109120	>4	1.3387.4	2746	20
1.3387	109120	>4	1.3387.5	4003	29
1.3454	26198	>4	1.3454.1	827	4
1.3454	26198	>4	1.3454.2	866	4
1.3454	26198	>4	1.3454.3	5917	4
1.3454	26198	>4	1.3454.4	955	6
1.3454	26198	>4	1.3454.5	1531	7
1.3454	26198	>4	1.3454.6	1378	7
1.3459	110937	>4	1.3459.1	1388	1
1.3459	110937	>4	1.3459.2	3458	3
1.3459	110937	>4	1.3459.3	2414	6
1.3459	110937	>4	1.3459.4	2233	20
1.3459	110937	>4	1.3459.5	5155	41
1.35	54144	>4	1.3500.1	2072	1
1.35	54144	>4	1.3500.2	2401	2
1.35	54144	>4	1.3500.3	693	4
1.35	54144	>4	1.3500.4	2522	5
1.35	54144	>4	1.3500.5	4887	6
1.35	54144	>4	1.3500.6	2864	6
1.351	146784	>4	1.3510.1	2612	3
1.351	146784	>4	1.3510.2	1472	3
1.351	146784	>4	1.3510.3	2923	4
1.351	146784	>4	1.3510.4	1848	6
1.351	146784	>4	1.3510.5	2437	11
1.3556	67269	>4	1.3556.1	1883	1
1.3556	67269	>4	1.3556.2	1081	3
1.3556	67269	>4	1.3556.3	2089	8
1.3556	67269	>4	1.3556.4	1874	8
1.3556	67269	>4	1.3556.5	2211	11
1.3565	34895	>4	1.3565.1	1954	1
1.3565	34895	>4	1.3565.2	1242	2
1.3565	34895	>4	1.3565.3	1599	4
1.3565	34895	>4	1.3565.4	1493	5
1.3565	34895	>4	1.3565.5	2432	7
1.3594	57810	>4	1.3594.1	2158	1
1.3594	57810	>4	1.3594.2	1473	10
1.3594	57810	>4	1.3594.3	1417	10
1.3594	57810	>4	1.3594.4	1731	12
1.3594	57810	>4	1.3594.5	2500	17
1.3594	57810	>4	1.3594.6	2523	17
1.3594	57810	>4	1.3594.7	2389	17
1.3594	57810	>4	1.3594.8	2593	18
1.3612	173083	>4	1.3612.1	3744	1
1.3612	173083	>4	1.3612.2	1374	5
1.3612	173083	>4	1.3612.3	1497	9
1.3612	173083	>4	1.3612.4	4759	25
1.3612	173083	>4	1.3612.5	3642	25
1.3612	173083	>4	1.3612.6	4970	26
1.3645	11447	>4	1.3645.1	2207	2
1.3645	11447	>4	1.3645.2	1328	3
1.3645	11447	>4	1.3645.3	2630	5
1.3645	11447	>4	1.3645.4	3522	9
1.3645	11447	>4	1.3645.5	3320	10
1.3662	29669	>4	1.3662.1	1728	3
1.3662	29669	>4	1.3662.2	1607	4
1.3662	29669	>4	1.3662.3	2561	10
1.3662	29669	>4	1.3662.4	2546	11
1.3662	29669	>4	1.3662.5	2345	11
1.3687	14530	>4	1.3687.1	2033	2
1.3687	14530	>4	1.3687.2	408	2
1.3687	14530	>4	1.3687.3	999	3
1.3687	14530	>4	1.3687.4	1388	3
1.3687	14530	>4	1.3687.5	1766	4
1.3698	3923	>4	1.3698.1	1380	6
1.3698	3923	>4	1.3698.10	799	8
1.3698	3923	>4	1.3698.11	759	8
1.3698	3923	>4	1.3698.12	882	8
1.3698	3923	>4	1.3698.13	722	8
1.3698	3923	>4	1.3698.14	841	9
1.3698	3923	>4	1.3698.2	558	6
1.3698	3923	>4	1.3698.3	753	7
1.3698	3923	>4	1.3698.4	547	7
1.3698	3923	>4	1.3698.5	701	7
1.3698	3923	>4	1.3698.6	892	8
1.3698	3923	>4	1.3698.7	673	8
1.3698	3923	>4	1.3698.8	794	8
1.3698	3923	>4	1.3698.9	875	8
1.443	31437	>4	1.443.1	2283	7
1.443	31437	>4	1.443.2	2518	8
1.443	31437	>4	1.443.3	1148	9
1.443	31437	>4	1.443.4	1379	10
1.443	31437	>4	1.443.5	2908	12
1.443	31437	>4	1.443.6	2033	13
1.45	29039	>4	1.45.1	1991	1
1.45	29039	>4	1.45.2	5979	1
1.45	29039	>4	1.45.3	1688	6
1.45	29039	>4	1.45.4	1469	7
1.45	29039	>4	1.45.5	695	7
1.45	29039	>4	1.45.6	3745	8
1.45	29039	>4	1.45.7	1973	9
1.459	209087	>4	1.459.1	2280	2
1.459	209087	>4	1.459.2	2115	14
1.459	209087	>4	1.459.3	2088	15
1.459	209087	>4	1.459.4	2139	15
1.459	209087	>4	1.459.5	4426	16
1.516	26008	>4	1.516.1	970	1
1.516	26008	>4	1.516.2	1815	1
1.516	26008	>4	1.516.3	1122	6
1.516	26008	>4	1.516.4	2007	7
1.516	26008	>4	1.516.5	1139	7
1.516	26008	>4	1.516.6	1369	7
1.517	30453	>4	1.517.1	1983	2
1.517	30453	>4	1.517.2	938	2
1.517	30453	>4	1.517.3	1670	5
1.517	30453	>4	1.517.4	1004	7
1.517	30453	>4	1.517.5	3159	9
1.517	30453	>4	1.517.6	2005	12
1.517	30453	>4	1.517.7	2507	13
1.536	46047	>4	1.536.1	1684	2
1.536	46047	>4	1.536.2	2246	5
1.536	46047	>4	1.536.3	1181	5
1.536	46047	>4	1.536.4	5047	8
1.536	46047	>4	1.536.5	4948	9
1.536	46047	>4	1.536.6	2442	9
1.538	19442	>4	1.538.1	2670	3
1.538	19442	>4	1.538.2	1519	4
1.538	19442	>4	1.538.3	1157	4
1.538	19442	>4	1.538.4	1593	4
1.538	19442	>4	1.538.5	1124	4
1.538	19442	>4	1.538.6	1012	4
1.54	530758	>4	1.540.1	1184	2
1.54	530758	>4	1.540.2	1703	9
1.54	530758	>4	1.540.3	1984	9
1.54	530758	>4	1.540.4	2806	15
1.54	530758	>4	1.540.5	2552	15
1.54	530758	>4	1.540.6	2703	20
1.569	113597	>4	1.569.1	2561	1
1.569	113597	>4	1.569.10	2920	11
1.569	113597	>4	1.569.2	1462	1
1.569	113597	>4	1.569.3	2904	2
1.569	113597	>4	1.569.4	3635	9
1.569	113597	>4	1.569.5	3184	9
1.569	113597	>4	1.569.6	2653	10
1.569	113597	>4	1.569.7	2653	10
1.569	113597	>4	1.569.8	3460	10
1.569	113597	>4	1.569.9	3424	10
1.705	101987	>4	1.705.1	1293	1
1.705	101987	>4	1.705.2	913	6
1.705	101987	>4	1.705.3	2564	14
1.705	101987	>4	1.705.4	2675	15
1.705	101987	>4	1.705.5	1762	15
1.708	12080	>4	1.708.1	390	3
1.708	12080	>4	1.708.10	1755	12
1.708	12080	>4	1.708.11	1824	12
1.708	12080	>4	1.708.12	1800	12
1.708	12080	>4	1.708.13	1773	12
1.708	12080	>4	1.708.14	1737	12
1.708	12080	>4	1.708.15	1779	12
1.708	12080	>4	1.708.16	1581	12
1.708	12080	>4	1.708.17	1829	12
1.708	12080	>4	1.708.2	644	3
1.708	12080	>4	1.708.3	771	6
1.708	12080	>4	1.708.4	1219	8
1.708	12080	>4	1.708.5	1275	9
1.708	12080	>4	1.708.6	1480	10
1.708	12080	>4	1.708.7	1275	10
1.708	12080	>4	1.708.8	1403	10
1.708	12080	>4	1.708.9	1878	12
1.726	382002	>4	1.726.1	1704	11
1.726	382002	>4	1.726.2	4768	11
1.726	382002	>4	1.726.3	2106	16
1.726	382002	>4	1.726.4	2849	17
1.726	382002	>4	1.726.5	2566	17
1.735	26668	>4	1.735.1	601	4
1.735	26668	>4	1.735.2	681	5
1.735	26668	>4	1.735.3	948	6
1.735	26668	>4	1.735.4	1276	8
1.735	26668	>4	1.735.5	1569	10
1.756	358902	>4	1.756.1	742	1
1.756	358902	>4	1.756.2	3749	1
1.756	358902	>4	1.756.3	1997	13
1.756	358902	>4	1.756.4	1663	13
1.756	358902	>4	1.756.5	2290	19
1.756	358902	>4	1.756.6	2365	20
1.77	39329	>4	1.770.1	814	1
1.77	39329	>4	1.770.2	2344	1
1.77	39329	>4	1.770.3	2842	4
1.77	39329	>4	1.770.4	1415	5
1.77	39329	>4	1.770.5	1780	6
1.77	39329	>4	1.770.6	2347	8
1.77	39329	>4	1.770.7	1877	8
1.77	39329	>4	1.770.8	2404	9
1.8	28968	>4	1.800.1	2069	1
1.8	28968	>4	1.800.10	771	6
1.8	28968	>4	1.800.100	1070	10
1.8	28968	>4	1.800.101	1110	10
1.8	28968	>4	1.800.102	1203	10
1.8	28968	>4	1.800.103	989	10
1.8	28968	>4	1.800.104	987	10
1.8	28968	>4	1.800.105	1074	10
1.8	28968	>4	1.800.106	1095	10
1.8	28968	>4	1.800.107	1105	10
1.8	28968	>4	1.800.108	1001	10
1.8	28968	>4	1.800.109	935	10
1.8	28968	>4	1.800.11	783	6
1.8	28968	>4	1.800.110	1448	10
1.8	28968	>4	1.800.111	1022	10
1.8	28968	>4	1.800.112	1042	10
1.8	28968	>4	1.800.113	1129	10
1.8	28968	>4	1.800.114	998	10
1.8	28968	>4	1.800.115	938	10
1.8	28968	>4	1.800.116	927	10
1.8	28968	>4	1.800.117	1068	10
1.8	28968	>4	1.800.118	1038	10
1.8	28968	>4	1.800.119	1077	10
1.8	28968	>4	1.800.12	662	6
1.8	28968	>4	1.800.120	959	10
1.8	28968	>4	1.800.121	984	10
1.8	28968	>4	1.800.122	1086	10
1.8	28968	>4	1.800.123	1038	10
1.8	28968	>4	1.800.124	1077	10
1.8	28968	>4	1.800.125	910	10
1.8	28968	>4	1.800.126	1125	10
1.8	28968	>4	1.800.127	1055	10
1.8	28968	>4	1.800.128	1055	10
1.8	28968	>4	1.800.129	1067	10
1.8	28968	>4	1.800.13	800	6
1.8	28968	>4	1.800.130	1000	10
1.8	28968	>4	1.800.131	1052	10
1.8	28968	>4	1.800.132	1088	10
1.8	28968	>4	1.800.133	1058	10
1.8	28968	>4	1.800.134	1124	10
1.8	28968	>4	1.800.135	998	10
1.8	28968	>4	1.800.136	999	10
1.8	28968	>4	1.800.137	1049	10
1.8	28968	>4	1.800.138	1014	10
1.8	28968	>4	1.800.139	1023	10
1.8	28968	>4	1.800.14	556	6
1.8	28968	>4	1.800.140	1024	10
1.8	28968	>4	1.800.141	971	10
1.8	28968	>4	1.800.142	937	10
1.8	28968	>4	1.800.143	1073	10
1.8	28968	>4	1.800.144	961	10
1.8	28968	>4	1.800.145	981	10
1.8	28968	>4	1.800.146	979	10
1.8	28968	>4	1.800.147	1118	11
1.8	28968	>4	1.800.148	1064	11
1.8	28968	>4	1.800.149	921	11
1.8	28968	>4	1.800.15	757	6
1.8	28968	>4	1.800.150	1084	11
1.8	28968	>4	1.800.151	1055	11
1.8	28968	>4	1.800.152	1071	11
1.8	28968	>4	1.800.153	1067	11
1.8	28968	>4	1.800.154	1077	11
1.8	28968	>4	1.800.155	958	11
1.8	28968	>4	1.800.156	1001	11
1.8	28968	>4	1.800.157	1019	11
1.8	28968	>4	1.800.158	970	11
1.8	28968	>4	1.800.159	1061	12
1.8	28968	>4	1.800.16	724	6
1.8	28968	>4	1.800.17	2522	6
1.8	28968	>4	1.800.18	722	6
1.8	28968	>4	1.800.19	567	7
1.8	28968	>4	1.800.2	1899	1
1.8	28968	>4	1.800.20	732	7
1.8	28968	>4	1.800.21	794	7
1.8	28968	>4	1.800.22	694	7
1.8	28968	>4	1.800.23	741	7
1.8	28968	>4	1.800.24	722	7
1.8	28968	>4	1.800.25	797	7
1.8	28968	>4	1.800.26	694	7
1.8	28968	>4	1.800.27	854	7
1.8	28968	>4	1.800.28	814	7
1.8	28968	>4	1.800.29	828	7
1.8	28968	>4	1.800.3	1960	2
1.8	28968	>4	1.800.30	2363	7
1.8	28968	>4	1.800.31	743	7
1.8	28968	>4	1.800.32	914	8
1.8	28968	>4	1.800.33	972	8
1.8	28968	>4	1.800.34	664	8
1.8	28968	>4	1.800.35	911	8
1.8	28968	>4	1.800.36	906	8
1.8	28968	>4	1.800.37	888	8
1.8	28968	>4	1.800.38	923	8
1.8	28968	>4	1.800.39	880	8
1.8	28968	>4	1.800.4	1192	2
1.8	28968	>4	1.800.40	971	8
1.8	28968	>4	1.800.41	770	8
1.8	28968	>4	1.800.42	826	8
1.8	28968	>4	1.800.43	953	8
1.8	28968	>4	1.800.44	987	8
1.8	28968	>4	1.800.45	747	8
1.8	28968	>4	1.800.46	800	8
1.8	28968	>4	1.800.47	856	8
1.8	28968	>4	1.800.48	794	8
1.8	28968	>4	1.800.49	839	8
1.8	28968	>4	1.800.5	2371	2
1.8	28968	>4	1.800.50	899	8
1.8	28968	>4	1.800.51	918	8
1.8	28968	>4	1.800.52	3726	8
1.8	28968	>4	1.800.53	3758	8
1.8	28968	>4	1.800.54	1711	9
1.8	28968	>4	1.800.55	1715	9
1.8	28968	>4	1.800.56	1120	9
1.8	28968	>4	1.800.57	908	9
1.8	28968	>4	1.800.58	1007	9
1.8	28968	>4	1.800.59	2657	9
1.8	28968	>4	1.800.6	515	4
1.8	28968	>4	1.800.60	980	9
1.8	28968	>4	1.800.61	981	9
1.8	28968	>4	1.800.62	2204	9
1.8	28968	>4	1.800.63	956	9
1.8	28968	>4	1.800.64	760	9
1.8	28968	>4	1.800.65	732	9
1.8	28968	>4	1.800.66	953	9
1.8	28968	>4	1.800.67	985	9
1.8	28968	>4	1.800.68	992	9
1.8	28968	>4	1.800.69	939	9
1.8	28968	>4	1.800.7	657	5
1.8	28968	>4	1.800.70	976	9
1.8	28968	>4	1.800.71	970	9
1.8	28968	>4	1.800.72	947	9
1.8	28968	>4	1.800.73	885	9
1.8	28968	>4	1.800.74	879	9
1.8	28968	>4	1.800.75	965	9
1.8	28968	>4	1.800.76	986	9
1.8	28968	>4	1.800.77	1059	9
1.8	28968	>4	1.800.78	999	9
1.8	28968	>4	1.800.79	1061	9
1.8	28968	>4	1.800.8	4538	5
1.8	28968	>4	1.800.80	1041	9
1.8	28968	>4	1.800.81	937	9
1.8	28968	>4	1.800.82	955	9
1.8	28968	>4	1.800.83	915	9
1.8	28968	>4	1.800.84	920	9
1.8	28968	>4	1.800.85	865	9
1.8	28968	>4	1.800.86	959	9
1.8	28968	>4	1.800.87	963	9
1.8	28968	>4	1.800.88	888	9
1.8	28968	>4	1.800.89	837	9
1.8	28968	>4	1.800.9	829	6
1.8	28968	>4	1.800.90	958	9
1.8	28968	>4	1.800.91	1203	9
1.8	28968	>4	1.800.92	2649	9
1.8	28968	>4	1.800.93	1283	10
1.8	28968	>4	1.800.94	1136	10
1.8	28968	>4	1.800.95	1168	10
1.8	28968	>4	1.800.96	1153	10
1.8	28968	>4	1.800.97	1088	10
1.8	28968	>4	1.800.98	1033	10
1.8	28968	>4	1.800.99	1124	10
1.802	396653	>4	1.802.1	2527	1
1.802	396653	>4	1.802.2	739	7
1.802	396653	>4	1.802.3	774	7
1.802	396653	>4	1.802.4	762	7
1.802	396653	>4	1.802.5	2786	12
1.802	396653	>4	1.802.6	4967	34
1.802	396653	>4	1.802.7	7145	34
1.848	372434	>4	1.848.1	2274	1
1.848	372434	>4	1.848.2	2475	6
1.848	372434	>4	1.848.3	2281	12
1.848	372434	>4	1.848.4	1915	15
1.848	372434	>4	1.848.5	4716	20
1.848	372434	>4	1.848.6	4752	21
1.87	81134	>4	1.870.1	2470	1
1.87	81134	>4	1.870.10	3611	9
1.87	81134	>4	1.870.11	943	9
1.87	81134	>4	1.870.12	1099	10
1.87	81134	>4	1.870.13	1287	10
1.87	81134	>4	1.870.14	1455	11
1.87	81134	>4	1.870.15	1442	11
1.87	81134	>4	1.870.16	1358	11
1.87	81134	>4	1.870.17	1024	11
1.87	81134	>4	1.870.18	1399	12
1.87	81134	>4	1.870.19	1486	12
1.87	81134	>4	1.870.2	2329	2
1.87	81134	>4	1.870.3	2186	2
1.87	81134	>4	1.870.4	765	5
1.87	81134	>4	1.870.5	759	6
1.87	81134	>4	1.870.6	845	6
1.87	81134	>4	1.870.7	1039	8
1.87	81134	>4	1.870.8	1190	9
1.87	81134	>4	1.870.9	878	9
1.893	34579	>4	1.893.1	1008	2
1.893	34579	>4	1.893.2	2752	4
1.893	34579	>4	1.893.3	4104	6
1.893	34579	>4	1.893.4	4118	6
1.893	34579	>4	1.893.5	2543	6
1.893	34579	>4	1.893.6	2358	6
1.893	34579	>4	1.893.7	4347	7
1.953	8924	>4	1.953.1	1708	1
1.953	8924	>4	1.953.2	1137	2
1.953	8924	>4	1.953.3	2540	3
1.953	8924	>4	1.953.4	499	4
1.953	8924	>4	1.953.5	669	4
1.953	8924	>4	1.953.6	1518	4
1.953	8924	>4	1.953.7	409	5
1.967	53392	>4	1.967.1	3351	1
1.967	53392	>4	1.967.10	1725	10
1.967	53392	>4	1.967.11	1997	12
1.967	53392	>4	1.967.12	1957	13
1.967	53392	>4	1.967.13	4741	13
1.967	53392	>4	1.967.14	2087	14
1.967	53392	>4	1.967.15	1603	15
1.967	53392	>4	1.967.16	1733	15
1.967	53392	>4	1.967.17	2130	18
1.967	53392	>4	1.967.18	2545	18
1.967	53392	>4	1.967.19	3252	23
1.967	53392	>4	1.967.2	4272	1
1.967	53392	>4	1.967.20	3070	23
1.967	53392	>4	1.967.21	2487	23
1.967	53392	>4	1.967.22	3388	24
1.967	53392	>4	1.967.3	745	1
1.967	53392	>4	1.967.4	4324	2
1.967	53392	>4	1.967.5	496	2
1.967	53392	>4	1.967.6	659	2
1.967	53392	>4	1.967.7	671	3
1.967	53392	>4	1.967.8	791	6
1.967	53392	>4	1.967.9	809	8
1.972	76690	>4	1.972.1	1324	1
1.972	76690	>4	1.972.10	2333	5
1.972	76690	>4	1.972.11	3510	6
1.972	76690	>4	1.972.12	4793	21
1.972	76690	>4	1.972.13	4856	23
1.972	76690	>4	1.972.14	4919	24
1.972	76690	>4	1.972.2	2801	1
1.972	76690	>4	1.972.3	5270	1
1.972	76690	>4	1.972.4	1630	1
1.972	76690	>4	1.972.5	1353	1
1.972	76690	>4	1.972.6	1271	2
1.972	76690	>4	1.972.7	2568	3
1.972	76690	>4	1.972.8	2942	4
1.972	76690	>4	1.972.9	1346	5
1.992	36029	>4	1.992.1	1080	2
1.992	36029	>4	1.992.2	5559	3
1.992	36029	>4	1.992.3	1506	3
1.992	36029	>4	1.992.4	1796	4
1.992	36029	>4	1.992.5	4461	4
10.156	64446	>4	10.156.1	1523	1
10.156	64446	>4	10.156.10	2544	19
10.156	64446	>4	10.156.11	2883	23
10.156	64446	>4	10.156.12	3740	27
10.156	64446	>4	10.156.13	4114	28
10.156	64446	>4	10.156.14	4197	31
10.156	64446	>4	10.156.15	4167	33
10.156	64446	>4	10.156.16	5353	40
10.156	64446	>4	10.156.17	5477	41
10.156	64446	>4	10.156.18	5637	41
10.156	64446	>4	10.156.19	6106	44
10.156	64446	>4	10.156.2	2508	2
10.156	64446	>4	10.156.20	5993	44
10.156	64446	>4	10.156.21	5998	44
10.156	64446	>4	10.156.22	5701	46
10.156	64446	>4	10.156.3	2689	5
10.156	64446	>4	10.156.4	924	7
10.156	64446	>4	10.156.5	1525	8
10.156	64446	>4	10.156.6	2261	9
10.156	64446	>4	10.156.7	2111	10
10.156	64446	>4	10.156.8	2615	14
10.156	64446	>4	10.156.9	2365	14
10.159	12294	>4	10.159.1	2928	1
10.159	12294	>4	10.159.10	511	7
10.159	12294	>4	10.159.11	499	7
10.159	12294	>4	10.159.12	639	7
10.159	12294	>4	10.159.13	750	7
10.159	12294	>4	10.159.14	488	7
10.159	12294	>4	10.159.15	401	7
10.159	12294	>4	10.159.16	584	7
10.159	12294	>4	10.159.17	564	7
10.159	12294	>4	10.159.18	496	7
10.159	12294	>4	10.159.19	723	8
10.159	12294	>4	10.159.2	2832	2
10.159	12294	>4	10.159.20	820	8
10.159	12294	>4	10.159.21	971	8
10.159	12294	>4	10.159.22	566	8
10.159	12294	>4	10.159.23	964	8
10.159	12294	>4	10.159.24	1556	8
10.159	12294	>4	10.159.25	683	8
10.159	12294	>4	10.159.26	1023	9
10.159	12294	>4	10.159.27	747	9
10.159	12294	>4	10.159.28	897	9
10.159	12294	>4	10.159.29	802	9
10.159	12294	>4	10.159.3	602	5
10.159	12294	>4	10.159.30	904	9
10.159	12294	>4	10.159.31	982	9
10.159	12294	>4	10.159.32	812	9
10.159	12294	>4	10.159.33	857	9
10.159	12294	>4	10.159.34	810	9
10.159	12294	>4	10.159.35	794	9
10.159	12294	>4	10.159.36	919	9
10.159	12294	>4	10.159.37	651	9
10.159	12294	>4	10.159.38	800	9
10.159	12294	>4	10.159.39	863	9
10.159	12294	>4	10.159.4	779	6
10.159	12294	>4	10.159.40	876	9
10.159	12294	>4	10.159.41	862	10
10.159	12294	>4	10.159.42	907	10
10.159	12294	>4	10.159.43	815	10
10.159	12294	>4	10.159.44	844	10
10.159	12294	>4	10.159.45	1093	10
10.159	12294	>4	10.159.46	900	10
10.159	12294	>4	10.159.47	884	10
10.159	12294	>4	10.159.48	916	10
10.159	12294	>4	10.159.49	870	10
10.159	12294	>4	10.159.5	504	6
10.159	12294	>4	10.159.50	869	10
10.159	12294	>4	10.159.51	758	10
10.159	12294	>4	10.159.52	1215	11
10.159	12294	>4	10.159.6	573	6
10.159	12294	>4	10.159.7	451	6
10.159	12294	>4	10.159.8	759	6
10.159	12294	>4	10.159.9	330	6
10.177	16054	>4	10.177.1	650	2
10.177	16054	>4	10.177.2	1101	4
10.177	16054	>4	10.177.3	928	5
10.177	16054	>4	10.177.4	1527	6
10.177	16054	>4	10.177.5	1871	7
10.177	16054	>4	10.177.6	1542	8
10.177	16054	>4	10.177.7	2120	8
10.177	16054	>4	10.177.8	2177	9
10.178	6338	>4	10.178.1	1685	3
10.178	6338	>4	10.178.10	1185	10
10.178	6338	>4	10.178.11	1542	10
10.178	6338	>4	10.178.12	1459	10
10.178	6338	>4	10.178.2	991	4
10.178	6338	>4	10.178.3	948	4
10.178	6338	>4	10.178.4	1062	7
10.178	6338	>4	10.178.5	2339	9
10.178	6338	>4	10.178.6	1449	9
10.178	6338	>4	10.178.7	1428	9
10.178	6338	>4	10.178.8	1628	9
10.178	6338	>4	10.178.9	1646	9
10.193	83241	>4	10.193.1	1308	1
10.193	83241	>4	10.193.10	1754	4
10.193	83241	>4	10.193.11	1207	6
10.193	83241	>4	10.193.12	1241	7
10.193	83241	>4	10.193.13	1383	7
10.193	83241	>4	10.193.14	1826	8
10.193	83241	>4	10.193.15	1357	8
10.193	83241	>4	10.193.16	1657	10
10.193	83241	>4	10.193.2	3786	1
10.193	83241	>4	10.193.3	4117	2
10.193	83241	>4	10.193.4	1253	2
10.193	83241	>4	10.193.5	1222	2
10.193	83241	>4	10.193.6	908	3
10.193	83241	>4	10.193.7	1511	3
10.193	83241	>4	10.193.8	1642	4
10.193	83241	>4	10.193.9	1719	4
10.242	13235	>4	10.242.1	5292	1
10.242	13235	>4	10.242.2	3312	7
10.242	13235	>4	10.242.3	2802	7
10.242	13235	>4	10.242.4	1885	8
10.242	13235	>4	10.242.5	2873	9
10.312	51414	>4	10.312.1	935	6
10.312	51414	>4	10.312.2	1007	7
10.312	51414	>4	10.312.3	1301	10
10.312	51414	>4	10.312.4	1905	13
10.312	51414	>4	10.312.5	2616	14
10.312	51414	>4	10.312.6	2576	14
10.312	51414	>4	10.312.7	1870	14
10.319	39143	>4	10.319.1	1669	12
10.319	39143	>4	10.319.2	3706	13
10.319	39143	>4	10.319.3	3602	13
10.319	39143	>4	10.319.4	3649	14
10.319	39143	>4	10.319.5	3574	14
10.377	52092	>4	10.377.1	354	4
10.377	52092	>4	10.377.2	2590	11
10.377	52092	>4	10.377.3	2366	15
10.377	52092	>4	10.377.4	3696	16
10.377	52092	>4	10.377.5	3746	17
10.44	82490	>4	10.440.1	6069	1
10.44	82490	>4	10.440.2	1446	11
10.44	82490	>4	10.440.3	4023	15
10.44	82490	>4	10.440.4	4363	15
10.44	82490	>4	10.440.5	7685	15
10.44	82490	>4	10.440.6	4386	16
10.44	82490	>4	10.440.7	4016	16
10.44	82490	>4	10.440.8	2564	17
10.464	36694	>4	10.464.1	2332	3
10.464	36694	>4	10.464.2	934	9
10.464	36694	>4	10.464.3	908	9
10.464	36694	>4	10.464.4	1727	11
10.464	36694	>4	10.464.5	1734	11
10.464	36694	>4	10.464.6	1572	11
10.508	50944	>4	10.508.1	1491	2
10.508	50944	>4	10.508.2	4104	6
10.508	50944	>4	10.508.3	5193	19
10.508	50944	>4	10.508.4	5500	20
10.508	50944	>4	10.508.5	3020	24
10.508	50944	>4	10.508.6	6439	28
10.508	50944	>4	10.508.7	6242	29
10.511	173038	>4	10.511.1	2588	1
10.511	173038	>4	10.511.2	1082	5
10.511	173038	>4	10.511.3	1066	5
10.511	173038	>4	10.511.4	1185	6
10.511	173038	>4	10.511.5	1300	7
10.511	173038	>4	10.511.6	1301	7
10.52	30756	>4	10.520.1	5188	1
10.52	30756	>4	10.520.2	1162	1
10.52	30756	>4	10.520.3	2237	2
10.52	30756	>4	10.520.4	2279	2
10.52	30756	>4	10.520.5	2585	3
10.52	30756	>4	10.520.6	1556	3
10.52	30756	>4	10.520.7	1454	3
10.53	46131	>4	10.530.1	1621	1
10.53	46131	>4	10.530.10	1149	7
10.53	46131	>4	10.530.11	1508	8
10.53	46131	>4	10.530.12	1270	10
10.53	46131	>4	10.530.13	1899	10
10.53	46131	>4	10.530.14	2454	12
10.53	46131	>4	10.530.15	2607	14
10.53	46131	>4	10.530.16	3165	14
10.53	46131	>4	10.530.17	2025	14
10.53	46131	>4	10.530.18	2835	15
10.53	46131	>4	10.530.19	3115	15
10.53	46131	>4	10.530.2	1405	2
10.53	46131	>4	10.530.20	2741	15
10.53	46131	>4	10.530.21	2770	15
10.53	46131	>4	10.530.22	2753	15
10.53	46131	>4	10.530.23	2678	15
10.53	46131	>4	10.530.24	2639	15
10.53	46131	>4	10.530.25	2730	15
10.53	46131	>4	10.530.26	2651	16
10.53	46131	>4	10.530.27	2738	16
10.53	46131	>4	10.530.28	2893	16
10.53	46131	>4	10.530.29	2563	16
10.53	46131	>4	10.530.3	900	2
10.53	46131	>4	10.530.30	2561	16
10.53	46131	>4	10.530.31	2710	16
10.53	46131	>4	10.530.32	2649	16
10.53	46131	>4	10.530.4	865	2
10.53	46131	>4	10.530.5	1027	4
10.53	46131	>4	10.530.6	1094	4
10.53	46131	>4	10.530.7	2350	4
10.53	46131	>4	10.530.8	1574	5
10.53	46131	>4	10.530.9	1427	6
10.587	20192	>4	10.587.1	1532	1
10.587	20192	>4	10.587.10	2048	9
10.587	20192	>4	10.587.11	2039	9
10.587	20192	>4	10.587.12	1997	9
10.587	20192	>4	10.587.13	2356	10
10.587	20192	>4	10.587.14	2060	10
10.587	20192	>4	10.587.15	2038	10
10.587	20192	>4	10.587.16	2192	10
10.587	20192	>4	10.587.17	2374	11
10.587	20192	>4	10.587.18	2405	11
10.587	20192	>4	10.587.19	3001	12
10.587	20192	>4	10.587.2	1143	1
10.587	20192	>4	10.587.20	2895	12
10.587	20192	>4	10.587.21	2938	12
10.587	20192	>4	10.587.22	3282	12
10.587	20192	>4	10.587.23	4088	13
10.587	20192	>4	10.587.24	2871	13
10.587	20192	>4	10.587.25	2919	13
10.587	20192	>4	10.587.26	3138	13
10.587	20192	>4	10.587.27	3101	13
10.587	20192	>4	10.587.28	2810	13
10.587	20192	>4	10.587.29	2808	13
10.587	20192	>4	10.587.3	1399	3
10.587	20192	>4	10.587.4	569	3
10.587	20192	>4	10.587.5	792	4
10.587	20192	>4	10.587.6	616	4
10.587	20192	>4	10.587.7	780	4
10.587	20192	>4	10.587.8	803	6
10.587	20192	>4	10.587.9	1474	6
10.589	40143	>4	10.589.1	1421	3
10.589	40143	>4	10.589.2	2216	14
10.589	40143	>4	10.589.3	3480	21
10.589	40143	>4	10.589.4	3969	24
10.589	40143	>4	10.589.5	3947	25
10.59	69088	>4	10.59.1	3078	1
10.59	69088	>4	10.59.2	1615	8
10.59	69088	>4	10.59.3	2605	18
10.59	69088	>4	10.59.4	3064	20
10.59	69088	>4	10.59.5	2916	20
10.59	69088	>4	10.59.6	2755	21
10.59	69088	>4	10.59.7	3189	21
10.59	69088	>4	10.59.8	3244	23
10.59	69088	>4	10.59.9	4885	32
10.607	63908	>4	10.607.1	3189	2
10.607	63908	>4	10.607.2	2763	2
10.607	63908	>4	10.607.3	1919	2
10.607	63908	>4	10.607.4	2272	3
10.607	63908	>4	10.607.5	5434	10
10.632	30427	>4	10.632.1	1421	1
10.632	30427	>4	10.632.10	1318	7
10.632	30427	>4	10.632.11	1228	7
10.632	30427	>4	10.632.12	883	7
10.632	30427	>4	10.632.13	1435	8
10.632	30427	>4	10.632.2	2320	1
10.632	30427	>4	10.632.3	700	3
10.632	30427	>4	10.632.4	1284	3
10.632	30427	>4	10.632.5	402	3
10.632	30427	>4	10.632.6	849	4
10.632	30427	>4	10.632.7	675	4
10.632	30427	>4	10.632.8	704	5
10.632	30427	>4	10.632.9	1151	6
10.647	12273	>4	10.647.1	1462	13
10.647	12273	>4	10.647.10	2922	17
10.647	12273	>4	10.647.11	2836	17
10.647	12273	>4	10.647.2	2612	14
10.647	12273	>4	10.647.3	1691	15
10.647	12273	>4	10.647.4	2869	16
10.647	12273	>4	10.647.5	2791	16
10.647	12273	>4	10.647.6	2042	16
10.647	12273	>4	10.647.7	1897	16
10.647	12273	>4	10.647.8	2884	17
10.647	12273	>4	10.647.9	2033	17
10.651	40924	>4	10.651.1	1958	9
10.651	40924	>4	10.651.2	2134	9
10.651	40924	>4	10.651.3	3807	10
10.651	40924	>4	10.651.4	3896	11
10.651	40924	>4	10.651.5	2174	11
10.653	327742	>4	10.653.1	952	3
10.653	327742	>4	10.653.2	1059	5
10.653	327742	>4	10.653.3	2307	13
10.653	327742	>4	10.653.4	3226	14
10.653	327742	>4	10.653.5	2776	16
10.676	40948	>4	10.676.1	3634	9
10.676	40948	>4	10.676.2	1376	9
10.676	40948	>4	10.676.3	1403	9
10.676	40948	>4	10.676.4	1719	10
10.676	40948	>4	10.676.5	2928	10
10.678	136917	>4	10.678.1	3662	1
10.678	136917	>4	10.678.2	2517	2
10.678	136917	>4	10.678.3	493	5
10.678	136917	>4	10.678.4	992	5
10.678	136917	>4	10.678.5	4278	10
10.678	136917	>4	10.678.6	2341	12
10.678	136917	>4	10.678.7	1742	14
10.678	136917	>4	10.678.8	3449	24
10.678	136917	>4	10.678.9	4286	28
10.731	284748	>4	10.731.1	1640	1
10.731	284748	>4	10.731.10	2125	2
10.731	284748	>4	10.731.11	1733	3
10.731	284748	>4	10.731.12	752	4
10.731	284748	>4	10.731.13	620	6
10.731	284748	>4	10.731.14	2554	6
10.731	284748	>4	10.731.15	1822	7
10.731	284748	>4	10.731.16	2422	8
10.731	284748	>4	10.731.17	2203	9
10.731	284748	>4	10.731.18	2478	11
10.731	284748	>4	10.731.19	3204	12
10.731	284748	>4	10.731.2	2223	1
10.731	284748	>4	10.731.20	3911	13
10.731	284748	>4	10.731.21	3263	13
10.731	284748	>4	10.731.22	4245	20
10.731	284748	>4	10.731.23	5302	30
10.731	284748	>4	10.731.24	6748	32
10.731	284748	>4	10.731.3	4588	1
10.731	284748	>4	10.731.4	2917	1
10.731	284748	>4	10.731.5	1456	1
10.731	284748	>4	10.731.6	1412	1
10.731	284748	>4	10.731.7	2942	1
10.731	284748	>4	10.731.8	901	2
10.731	284748	>4	10.731.9	1855	2
10.757	203039	>4	10.757.1	3058	2
10.757	203039	>4	10.757.2	1389	3
10.757	203039	>4	10.757.3	1786	3
10.757	203039	>4	10.757.4	2300	4
10.757	203039	>4	10.757.5	2641	4
10.757	203039	>4	10.757.6	1576	5
10.757	203039	>4	10.757.7	3524	9
10.757	203039	>4	10.757.8	3450	10
10.812	19584	>4	10.812.1	2923	1
10.812	19584	>4	10.812.10	1350	9
10.812	19584	>4	10.812.11	1215	9
10.812	19584	>4	10.812.12	1177	10
10.812	19584	>4	10.812.2	1414	4
10.812	19584	>4	10.812.3	975	6
10.812	19584	>4	10.812.4	1029	7
10.812	19584	>4	10.812.5	1064	7
10.812	19584	>4	10.812.6	1133	7
10.812	19584	>4	10.812.7	1220	8
10.812	19584	>4	10.812.8	1140	8
10.812	19584	>4	10.812.9	1178	8
10.9	35820	>4	10.900.1	1181	3
10.9	35820	>4	10.900.2	2426	10
10.9	35820	>4	10.900.3	2407	11
10.9	35820	>4	10.900.4	2271	11
10.9	35820	>4	10.900.5	2270	12
10.9	35820	>4	10.900.6	2226	12
10.904	22647	>4	10.904.1	854	6
10.904	22647	>4	10.904.10	1273	10
10.904	22647	>4	10.904.11	1598	10
10.904	22647	>4	10.904.12	1415	11
10.904	22647	>4	10.904.2	927	7
10.904	22647	>4	10.904.3	829	7
10.904	22647	>4	10.904.4	812	7
10.904	22647	>4	10.904.5	1028	8
10.904	22647	>4	10.904.6	1210	8
10.904	22647	>4	10.904.7	934	8
10.904	22647	>4	10.904.8	1195	9
10.904	22647	>4	10.904.9	1189	9
10.906	9401	>4	10.906.1	864	2
10.906	9401	>4	10.906.2	961	3
10.906	9401	>4	10.906.3	1556	4
10.906	9401	>4	10.906.4	1723	4
10.906	9401	>4	10.906.5	1413	4
10.906	9401	>4	10.906.6	4274	5
10.906	9401	>4	10.906.7	2002	5
10.91	11914	>4	10.910.1	3118	1
10.91	11914	>4	10.910.2	1896	4
10.91	11914	>4	10.910.3	1199	4
10.91	11914	>4	10.910.4	2083	4
10.91	11914	>4	10.910.5	1704	5
10.91	11914	>4	10.910.6	1204	6
10.92	30412	>4	10.92.1	2476	1
10.92	30412	>4	10.92.2	997	1
10.92	30412	>4	10.92.3	2673	3
10.92	30412	>4	10.92.4	766	6
10.92	30412	>4	10.92.5	4176	10
10.92	30412	>4	10.92.6	3570	11
10.92	30412	>4	10.92.7	3880	12
10.92	30412	>4	10.92.8	1405	12
11.107	39174	>4	11.107.1	2976	7
11.107	39174	>4	11.107.2	978	10
11.107	39174	>4	11.107.3	4188	12
11.107	39174	>4	11.107.4	1136	12
11.107	39174	>4	11.107.5	3843	25
11.107	39174	>4	11.107.6	3000	26
11.125	34052	>4	11.125.1	2296	5
11.125	34052	>4	11.125.2	509	6
11.125	34052	>4	11.125.3	2683	8
11.125	34052	>4	11.125.4	1451	14
11.125	34052	>4	11.125.5	1579	15
11.137	54369	>4	11.137.1	351	2
11.137	54369	>4	11.137.2	1070	2
11.137	54369	>4	11.137.3	1922	3
11.137	54369	>4	11.137.4	2038	3
11.137	54369	>4	11.137.5	1420	3
11.137	54369	>4	11.137.6	2373	3
11.189	14933	>4	11.189.1	1909	1
11.189	14933	>4	11.189.2	1391	2
11.189	14933	>4	11.189.3	1450	2
11.189	14933	>4	11.189.4	1117	3
11.189	14933	>4	11.189.5	1469	4
11.189	14933	>4	11.189.6	973	5
11.189	14933	>4	11.189.7	814	5
11.189	14933	>4	11.189.8	895	5
11.31	28824	>4	11.31.1	3913	5
11.31	28824	>4	11.31.2	2599	5
11.31	28824	>4	11.31.3	3909	14
11.31	28824	>4	11.31.4	3841	14
11.31	28824	>4	11.31.5	2930	15
11.381	8358	>4	11.381.1	2070	1
11.381	8358	>4	11.381.2	4117	4
11.381	8358	>4	11.381.3	1002	4
11.381	8358	>4	11.381.4	1253	5
11.381	8358	>4	11.381.5	1161	5
11.396	27938	>4	11.396.1	2245	2
11.396	27938	>4	11.396.2	4014	3
11.396	27938	>4	11.396.3	1477	3
11.396	27938	>4	11.396.4	2099	3
11.396	27938	>4	11.396.5	3386	4
11.412	139073	>4	11.412.1	2400	1
11.412	139073	>4	11.412.2	2056	2
11.412	139073	>4	11.412.3	2160	3
11.412	139073	>4	11.412.4	3247	9
11.412	139073	>4	11.412.5	967	16
11.412	139073	>4	11.412.6	3816	21
11.412	139073	>4	11.412.7	4852	48
11.412	139073	>4	11.412.8	6392	52
11.418	32690	>4	11.418.1	4070	2
11.418	32690	>4	11.418.2	2822	3
11.418	32690	>4	11.418.3	4141	3
11.418	32690	>4	11.418.4	2480	5
11.418	32690	>4	11.418.5	5660	6
11.418	32690	>4	11.418.6	2407	7
11.418	32690	>4	11.418.7	1807	8
11.427	61469	>4	11.427.1	1265	1
11.427	61469	>4	11.427.10	2274	7
11.427	61469	>4	11.427.11	3440	8
11.427	61469	>4	11.427.12	2959	9
11.427	61469	>4	11.427.2	593	1
11.427	61469	>4	11.427.3	663	2
11.427	61469	>4	11.427.4	1628	2
11.427	61469	>4	11.427.5	973	3
11.427	61469	>4	11.427.6	974	4
11.427	61469	>4	11.427.7	2092	6
11.427	61469	>4	11.427.8	1622	6
11.427	61469	>4	11.427.9	1964	7
11.438	31846	>4	11.438.1	4164	1
11.438	31846	>4	11.438.2	868	3
11.438	31846	>4	11.438.3	1338	4
11.438	31846	>4	11.438.4	1279	10
11.438	31846	>4	11.438.5	2814	14
11.449	69747	>4	11.449.1	1344	1
11.449	69747	>4	11.449.10	1430	8
11.449	69747	>4	11.449.2	4862	1
11.449	69747	>4	11.449.3	1536	3
11.449	69747	>4	11.449.4	1232	6
11.449	69747	>4	11.449.5	1283	7
11.449	69747	>4	11.449.6	1395	7
11.449	69747	>4	11.449.7	1601	8
11.449	69747	>4	11.449.8	1558	8
11.449	69747	>4	11.449.9	992	8
11.467	4414	>4	11.467.1	481	5
11.467	4414	>4	11.467.2	2651	5
11.467	4414	>4	11.467.3	786	6
11.467	4414	>4	11.467.4	660	6
11.467	4414	>4	11.467.5	572	6
11.557	77216	>4	11.557.1	1126	4
11.557	77216	>4	11.557.2	3056	5
11.557	77216	>4	11.557.3	1353	5
11.557	77216	>4	11.557.4	1230	6
11.557	77216	>4	11.557.5	1892	7
11.569	54255	>4	11.569.1	1168	5
11.569	54255	>4	11.569.10	2035	11
11.569	54255	>4	11.569.11	2030	12
11.569	54255	>4	11.569.2	1323	7
11.569	54255	>4	11.569.3	1259	8
11.569	54255	>4	11.569.4	1712	9
11.569	54255	>4	11.569.5	1993	10
11.569	54255	>4	11.569.6	1744	10
11.569	54255	>4	11.569.7	2192	11
11.569	54255	>4	11.569.8	1816	11
11.569	54255	>4	11.569.9	2048	11
11.605	43027	>4	11.605.1	768	1
11.605	43027	>4	11.605.2	794	4
11.605	43027	>4	11.605.3	937	12
11.605	43027	>4	11.605.4	3009	12
11.605	43027	>4	11.605.5	1563	13
11.67	6213	>4	11.67.1	369	3
11.67	6213	>4	11.67.2	2337	5
11.67	6213	>4	11.67.3	2255	5
11.67	6213	>4	11.67.4	993	5
11.67	6213	>4	11.67.5	1147	5
11.67	6213	>4	11.67.6	1085	5
11.67	6213	>4	11.67.7	2257	6
11.67	6213	>4	11.67.8	1039	6
11.686	63751	>4	11.686.1	3684	1
11.686	63751	>4	11.686.2	785	2
11.686	63751	>4	11.686.3	1630	2
11.686	63751	>4	11.686.4	2841	4
11.686	63751	>4	11.686.5	831	5
11.686	63751	>4	11.686.6	2694	5
11.686	63751	>4	11.686.7	3888	10
11.686	63751	>4	11.686.8	3459	17
11.74	25550	>4	11.74.1	3922	1
11.74	25550	>4	11.74.10	3458	17
11.74	25550	>4	11.74.11	3548	18
11.74	25550	>4	11.74.2	4079	1
11.74	25550	>4	11.74.3	1946	2
11.74	25550	>4	11.74.4	2304	2
11.74	25550	>4	11.74.5	2873	4
11.74	25550	>4	11.74.6	1788	5
11.74	25550	>4	11.74.7	2854	7
11.74	25550	>4	11.74.8	1450	8
11.74	25550	>4	11.74.9	2085	13
11.742	159014	>4	11.742.1	1260	1
11.742	159014	>4	11.742.2	2061	2
11.742	159014	>4	11.742.3	4371	6
11.742	159014	>4	11.742.4	4531	7
11.742	159014	>4	11.742.5	4612	8
11.742	159014	>4	11.742.6	4607	8
11.751	41255	>4	11.751.1	1937	1
11.751	41255	>4	11.751.2	1707	14
11.751	41255	>4	11.751.3	2190	15
11.751	41255	>4	11.751.4	3035	16
11.751	41255	>4	11.751.5	3121	16
11.751	41255	>4	11.751.6	4285	24
11.751	41255	>4	11.751.7	4169	24
11.751	41255	>4	11.751.8	4552	26
11.751	41255	>4	11.751.9	3637	27
11.756	174469	>4	11.756.1	4776	2
11.756	174469	>4	11.756.2	1076	2
11.756	174469	>4	11.756.3	1451	4
11.756	174469	>4	11.756.4	4273	6
11.756	174469	>4	11.756.5	2620	8
11.756	174469	>4	11.756.6	1268	8
11.756	174469	>4	11.756.7	2392	9
11.777	65484	>4	11.777.1	3568	3
11.777	65484	>4	11.777.2	3485	26
11.777	65484	>4	11.777.3	3666	28
11.777	65484	>4	11.777.4	3985	29
11.777	65484	>4	11.777.5	3982	29
11.781	181758	>4	11.781.1	2834	1
11.781	181758	>4	11.781.10	1118	7
11.781	181758	>4	11.781.11	1406	7
11.781	181758	>4	11.781.2	4581	1
11.781	181758	>4	11.781.3	2544	1
11.781	181758	>4	11.781.4	2744	2
11.781	181758	>4	11.781.5	1628	2
11.781	181758	>4	11.781.6	1854	5
11.781	181758	>4	11.781.7	2019	6
11.781	181758	>4	11.781.8	1934	6
11.781	181758	>4	11.781.9	2789	6
12.108	25933	>4	12.108.1	1632	1
12.108	25933	>4	12.108.2	710	6
12.108	25933	>4	12.108.3	1397	9
12.108	25933	>4	12.108.4	3799	11
12.108	25933	>4	12.108.5	1783	11
12.108	11738	>4	12.1080.1	1156	1
12.108	11738	>4	12.1080.2	3324	1
12.108	11738	>4	12.1080.3	1786	11
12.108	11738	>4	12.1080.4	2105	12
12.108	11738	>4	12.1080.5	2196	13
12.108	11738	>4	12.1080.6	2198	13
12.1083	90085	>4	12.1083.1	2099	2
12.1083	90085	>4	12.1083.10	5619	11
12.1083	90085	>4	12.1083.11	5330	12
12.1083	90085	>4	12.1083.2	700	4
12.1083	90085	>4	12.1083.3	2109	5
12.1083	90085	>4	12.1083.4	1537	6
12.1083	90085	>4	12.1083.5	1833	7
12.1083	90085	>4	12.1083.6	1716	9
12.1083	90085	>4	12.1083.7	5548	10
12.1083	90085	>4	12.1083.8	5421	10
12.1083	90085	>4	12.1083.9	1565	11
12.1101	1795207	>4	12.1101.1	2224	5
12.1101	1795207	>4	12.1101.2	1060	6
12.1101	1795207	>4	12.1101.3	1792	7
12.1101	1795207	>4	12.1101.4	1183	7
12.1101	1795207	>4	12.1101.5	3833	7
12.1101	1795207	>4	12.1101.6	1147	7
12.1101	1795207	>4	12.1101.7	1463	7
12.1101	1795207	>4	12.1101.8	1401	8
12.1106	16380	>4	12.1106.1	638	2
12.1106	16380	>4	12.1106.2	6257	4
12.1106	16380	>4	12.1106.3	2394	11
12.1106	16380	>4	12.1106.4	2573	11
12.1106	16380	>4	12.1106.5	3341	16
12.1106	16380	>4	12.1106.6	4517	22
12.1106	16380	>4	12.1106.7	4503	22
12.1106	16380	>4	12.1106.8	4810	22
12.1109	3021	>4	12.1109.1	595	2
12.1109	3021	>4	12.1109.10	1512	9
12.1109	3021	>4	12.1109.11	1114	9
12.1109	3021	>4	12.1109.12	1209	9
12.1109	3021	>4	12.1109.13	1691	9
12.1109	3021	>4	12.1109.14	1042	9
12.1109	3021	>4	12.1109.2	1013	5
12.1109	3021	>4	12.1109.3	914	5
12.1109	3021	>4	12.1109.4	893	5
12.1109	3021	>4	12.1109.5	520	5
12.1109	3021	>4	12.1109.6	1759	8
12.1109	3021	>4	12.1109.7	1437	8
12.1109	3021	>4	12.1109.8	1085	8
12.1109	3021	>4	12.1109.9	1112	9
12.1119	5336	>4	12.1119.1	695	6
12.1119	5336	>4	12.1119.10	2648	16
12.1119	5336	>4	12.1119.11	1715	16
12.1119	5336	>4	12.1119.12	1786	16
12.1119	5336	>4	12.1119.13	2276	19
12.1119	5336	>4	12.1119.14	1994	19
12.1119	5336	>4	12.1119.15	2218	19
12.1119	5336	>4	12.1119.16	2353	20
12.1119	5336	>4	12.1119.17	2178	20
12.1119	5336	>4	12.1119.18	2121	20
12.1119	5336	>4	12.1119.19	2130	20
12.1119	5336	>4	12.1119.2	701	7
12.1119	5336	>4	12.1119.20	2187	20
12.1119	5336	>4	12.1119.21	2083	20
12.1119	5336	>4	12.1119.22	2141	20
12.1119	5336	>4	12.1119.23	1994	20
12.1119	5336	>4	12.1119.24	2099	21
12.1119	5336	>4	12.1119.25	2181	21
12.1119	5336	>4	12.1119.26	2005	21
12.1119	5336	>4	12.1119.3	635	8
12.1119	5336	>4	12.1119.4	1102	9
12.1119	5336	>4	12.1119.5	1274	12
12.1119	5336	>4	12.1119.6	1429	13
12.1119	5336	>4	12.1119.7	1355	13
12.1119	5336	>4	12.1119.8	1438	14
12.1119	5336	>4	12.1119.9	1753	16
12.1123	6509	>4	12.1123.1	3239	1
12.1123	6509	>4	12.1123.10	2685	11
12.1123	6509	>4	12.1123.11	2545	12
12.1123	6509	>4	12.1123.12	2503	12
12.1123	6509	>4	12.1123.2	734	2
12.1123	6509	>4	12.1123.3	722	3
12.1123	6509	>4	12.1123.4	2941	4
[truncated: 57,077 more rows]

## Sheet: Table S2-b
Table S2-b Novel gene loci identified by Iso-Seq
Gene_id	Gene_length	Isoform_number	Isoform_id	Isoform_length	Exon_number
1.1	948	1	1.1.1	948	1
1.1	2829	1	1.10.1	2829	1
1.1	1596	1	1.100.1	1596	1
1.1	1506	1	1.1000.1	1506	1
1.1001	5764	1	1.1001.1	1853	3
1.1005	581	1	1.1005.1	581	1
1.1008	1710	1	1.1008.1	1710	1
1.1009	863	1	1.1009.1	863	1
1.101	1109	1	1.101.1	1109	1
1.1012	942	1	1.1012.1	942	1
1.1013	2256	1	1.1013.1	2256	1
1.1014	2443	1	1.1014.1	2443	1
1.1015	1239	1	1.1015.1	1239	1
1.1019	1529	1	1.1019.1	1529	1
1.102	1603	1	1.102.1	1603	1
1.1021	3119	1	1.1021.1	3119	1
1.1023	602	1	1.1023.1	602	1
1.1024	1992	1	1.1024.1	1992	1
1.1026	4340	1	1.1026.1	4340	1
1.1027	6495	1	1.1027.1	6495	1
1.1028	4572	1	1.1028.1	3962	2
1.1029	1426	1	1.1029.1	1426	1
1.103	3346	1	1.103.1	3346	1
1.103	1088	1	1.1030.1	1088	1
1.1031	1357	1	1.1031.1	1357	1
1.1032	1500	1	1.1032.1	1500	1
1.1033	3869	1	1.1033.1	3869	1
1.1034	3016	1	1.1034.1	3016	1
1.1035	1184	1	1.1035.1	1184	1
1.1036	3326	1	1.1036.1	3326	1
1.1037	1202	1	1.1037.1	1202	1
1.1038	6087	1	1.1038.1	642	2
1.1039	2716	1	1.1039.1	2716	1
1.104	1364	1	1.104.1	1364	1
1.104	997	1	1.1040.1	997	1
1.1041	2062	1	1.1041.1	2062	1
1.1043	2183	1	1.1043.1	2183	1
1.1044	605	1	1.1044.1	605	1
1.1045	779	1	1.1045.1	779	1
1.1046	7418	1	1.1046.1	7418	1
1.1047	3441	1	1.1047.1	3441	1
1.1048	472	1	1.1048.1	472	1
1.1049	1470	1	1.1049.1	1470	1
1.105	4032	1	1.1050.1	4032	1
1.1051	1844	1	1.1051.1	1844	1
1.1052	851	1	1.1052.1	851	1
1.1054	591	1	1.1054.1	591	1
1.1055	1418	1	1.1055.1	1418	1
1.1056	980	1	1.1056.1	980	1
1.1057	2320	1	1.1057.1	2320	1
1.106	1109	1	1.106.1	1109	1
1.106	1980	1	1.1060.1	1980	1
1.1061	3724	1	1.1061.1	3724	1
1.1062	1059	1	1.1062.1	1059	1
1.1063	1299	1	1.1063.1	1299	1
1.1064	1545	1	1.1064.1	1545	1
1.1066	2469	1	1.1066.1	2469	1
1.1067	1177	1	1.1067.1	1177	1
1.1068	2121	1	1.1068.1	2121	1
1.1069	1606	1	1.1069.1	1606	1
1.107	2285	1	1.107.1	2285	1
1.1071	2460	1	1.1071.1	2460	1
1.1072	1709	1	1.1072.1	1709	1
1.1073	1518	1	1.1073.1	1518	1
1.1076	1927	1	1.1076.1	1911	2
1.1078	1495	1	1.1078.1	1495	1
1.1079	1435	1	1.1079.1	1435	1
1.108	1337	1	1.108.1	1337	1
1.108	1215	1	1.1080.1	1215	1
1.1082	2233	1	1.1082.1	2233	1
1.1083	2098	1	1.1083.1	2098	1
1.1084	1092	1	1.1084.1	1092	1
1.1085	3342	1	1.1085.1	3342	1
1.1086	687	1	1.1086.1	687	1
1.1087	500	1	1.1087.1	500	1
1.1088	6056	1	1.1088.1	6056	1
1.109	1507	1	1.109.1	1507	1
1.1091	1107	1	1.1091.1	1107	1
1.1093	1922	1	1.1093.1	1922	1
1.1094	1533	1	1.1094.1	1533	1
1.1095	830	1	1.1095.1	830	1
1.1099	2608	1	1.1099.1	2608	1
1.11	1024	1	1.110.1	1024	1
1.11	3309	1	1.1100.1	3309	1
1.1101	1847	1	1.1101.1	1847	1
1.1102	1316	1	1.1102.1	1316	1
1.1103	691	1	1.1103.1	691	1
1.1105	1377	1	1.1105.1	1377	1
1.1106	4017	1	1.1106.1	4017	1
1.1107	3015	1	1.1107.1	2697	2
1.1108	2318	1	1.1108.1	2318	1
1.1109	2386	1	1.1109.1	2386	1
1.111	1412	1	1.111.1	1412	1
1.1111	954	1	1.1111.1	954	1
1.1112	898	1	1.1112.1	898	1
1.1113	1298	1	1.1113.1	1298	1
1.1116	4705	1	1.1116.1	4705	1
1.1119	2626	1	1.1119.1	2626	1
1.112	1475	1	1.112.1	1475	1
1.112	2039	1	1.1120.1	2039	1
1.1121	1679	1	1.1121.1	1679	1
1.1122	2980	1	1.1122.1	2980	1
1.1123	1680	1	1.1123.1	1680	1
1.1124	3047	1	1.1124.1	3047	1
1.1126	1403	1	1.1126.1	1403	1
1.1127	711	1	1.1127.1	711	1
1.1128	2770	1	1.1128.1	2770	1
1.1129	2412	1	1.1129.1	2412	1
1.113	1827	1	1.113.1	1827	1
1.113	2672	1	1.1130.1	2672	1
1.1131	2347	1	1.1131.1	2347	1
1.1132	746	1	1.1132.1	746	1
1.1133	1858	1	1.1133.1	1858	1
1.1134	654	1	1.1134.1	654	1
1.1135	1155	1	1.1135.1	1155	1
1.1136	1397	1	1.1136.1	1397	1
1.1137	2896	1	1.1137.1	2896	1
1.1138	3139	1	1.1138.1	3139	1
1.1139	762	1	1.1139.1	762	1
1.114	499	1	1.114.1	499	1
1.114	1098	1	1.1140.1	1098	1
1.1141	738	1	1.1141.1	738	1
1.1142	2274	1	1.1142.1	2274	1
1.1143	571	1	1.1143.1	571	1
1.1144	1780	1	1.1144.1	1780	1
1.1145	4365	1	1.1145.1	4365	1
1.1146	5070	1	1.1146.1	5070	1
1.1147	3515	1	1.1147.1	3515	1
1.1148	866	1	1.1148.1	866	1
1.1149	3044	1	1.1149.1	3044	1
1.115	88322	1	1.115.1	1161	2
1.115	3000	1	1.1150.1	3000	1
1.1152	3866	1	1.1152.1	3866	1
1.1153	2882	1	1.1153.1	2882	1
1.1154	1401	1	1.1154.1	1401	1
1.1155	5381	1	1.1155.1	5381	1
1.1156	1487	1	1.1156.1	1487	1
1.1157	1921	1	1.1157.1	1921	1
1.1159	1226	1	1.1159.1	1226	1
1.116	1512	1	1.1160.1	1512	1
1.1163	1586	1	1.1163.1	1586	1
1.1164	1106	1	1.1164.1	1106	1
1.1165	717	1	1.1165.1	717	1
1.1168	981	1	1.1168.1	981	1
1.1169	2556	1	1.1169.1	2556	1
1.117	324	1	1.117.1	324	1
1.117	1872	1	1.1170.1	1872	1
1.1172	2538	1	1.1172.1	2538	1
1.1174	661	1	1.1174.1	661	1
1.1176	36045	>4	1.1176.1	1137	2
1.1176	36045	>4	1.1176.2	472	3
1.1176	36045	>4	1.1176.3	651	4
1.1176	36045	>4	1.1176.4	1387	4
1.1176	36045	>4	1.1176.5	2677	4
1.1177	1170	1	1.1177.1	1170	1
1.1178	2063	1	1.1178.1	2063	1
1.118	618	1	1.118.1	618	1
1.1181	1975	1	1.1181.1	1975	1
1.1182	861	1	1.1182.1	861	1
1.1183	937	1	1.1183.1	937	1
1.1184	3927	1	1.1184.1	3927	1
1.1185	515	1	1.1185.1	515	1
1.1186	1266	1	1.1186.1	1266	1
1.119	1874	1	1.119.1	1874	1
1.1191	1105	1	1.1191.1	1105	1
1.12	1788	1	1.12.1	1788	1
1.12	3078	1	1.120.1	3078	1
1.12	777	1	1.1200.1	777	1
1.1202	3474	1	1.1202.1	3474	1
1.1204	1184	1	1.1204.1	1184	1
1.1205	3577	1	1.1205.1	3577	1
1.1206	28219	1	1.1206.1	1200	3
1.1207	3239	1	1.1207.1	3239	1
1.1209	602	1	1.1209.1	602	1
1.121	2956	3	1.121.1	1689	2
1.121	2956	3	1.121.2	1231	3
1.121	2956	3	1.121.3	1199	3
1.121	774	1	1.1210.1	774	1
1.1213	2388	1	1.1213.1	2388	1
1.1215	3084	1	1.1215.1	3084	1
1.1216	1231	1	1.1216.1	1231	1
1.1217	3138	1	1.1217.1	3138	1
1.1218	1010	1	1.1218.1	1010	1
1.1219	710	1	1.1219.1	710	1
1.122	1772	1	1.122.1	1772	1
1.122	751	1	1.1220.1	751	1
1.1221	1567	1	1.1221.1	1567	1
1.1222	2150	1	1.1222.1	2150	1
1.1224	1453	1	1.1224.1	1453	1
1.1225	1148	1	1.1225.1	1148	1
1.1226	2222	1	1.1226.1	2222	1
1.1227	1100	1	1.1227.1	1100	1
1.1228	1194	1	1.1228.1	1194	1
1.1229	2114	1	1.1229.1	2114	1
1.123	1807	1	1.123.1	1807	1
1.1231	621	1	1.1231.1	621	1
1.1233	840	1	1.1233.1	840	1
1.1234	646	1	1.1234.1	646	1
1.1235	2022	1	1.1235.1	2022	1
1.1236	2008	1	1.1236.1	2008	1
1.124	2402	1	1.124.1	2402	1
1.1242	779	1	1.1242.1	779	1
1.1243	670	1	1.1243.1	670	1
1.1244	889	1	1.1244.1	889	1
1.1245	1447	1	1.1245.1	1447	1
1.1247	1372	1	1.1247.1	1351	2
1.1248	1528	1	1.1248.1	1528	1
1.1249	1533	1	1.1249.1	1533	1
1.125	1940	1	1.125.1	1940	1
1.125	658	1	1.1250.1	658	1
1.1251	1448	1	1.1251.1	1448	1
1.1252	2906	1	1.1252.1	2906	1
1.1253	1534	1	1.1253.1	1534	1
1.1254	1815	1	1.1254.1	1815	1
1.1255	2713	1	1.1255.1	2432	2
1.1256	1119	1	1.1256.1	1119	1
1.1257	3184	1	1.1257.1	3184	1
1.1258	2534	1	1.1258.1	2534	1
1.1263	1363	1	1.1263.1	1363	1
1.1265	4455	1	1.1265.1	4455	1
1.1266	1610	1	1.1266.1	1610	1
1.1267	1434	1	1.1267.1	1434	1
1.1268	1864	1	1.1268.1	1351	2
1.1269	527	1	1.1269.1	527	1
1.127	522	1	1.1270.1	522	1
1.1271	961	1	1.1271.1	961	1
1.1272	1288	1	1.1272.1	1288	1
1.1273	1194	1	1.1273.1	1194	1
1.1274	857	1	1.1274.1	857	1
1.1275	1188	1	1.1275.1	1188	1
1.1276	1309	1	1.1276.1	1309	1
1.1277	4051	1	1.1277.1	4051	1
1.1278	661	1	1.1278.1	661	1
1.1279	1379	1	1.1279.1	1379	1
1.128	1715	1	1.128.1	1715	1
1.1283	2367	1	1.1283.1	2367	1
1.1286	1969	1	1.1286.1	1969	1
1.1289	2625	1	1.1289.1	2625	1
1.129	1298	1	1.1290.1	1298	1
1.1291	796	1	1.1291.1	796	1
1.1293	951	1	1.1293.1	951	1
1.1295	3992	1	1.1295.1	3992	1
1.1296	1179	1	1.1296.1	1179	1
1.1297	1992	1	1.1297.1	1992	1
1.1298	1113	1	1.1298.1	1113	1
1.13	2951	1	1.13.1	2951	1
1.13	880	1	1.130.1	880	1
1.13	2981	1	1.1300.1	2981	1
1.1301	1263	1	1.1301.1	1263	1
1.1302	2679	1	1.1302.1	2679	1
1.1306	1814	1	1.1306.1	1814	1
1.1308	1347	1	1.1308.1	1347	1
1.1309	1009	1	1.1309.1	1009	1
1.131	915	1	1.131.1	915	1
1.131	542	1	1.1310.1	542	1
1.1312	1462	1	1.1312.1	1462	1
1.1313	1225	1	1.1313.1	1225	1
1.1314	739	1	1.1314.1	739	1
1.1317	4740	1	1.1317.1	4740	1
1.132	741	1	1.1320.1	741	1
1.1321	1060	1	1.1321.1	1060	1
1.1322	1281	1	1.1322.1	1281	1
1.1324	1242	1	1.1324.1	1242	1
1.1327	2714	1	1.1327.1	2714	1
1.1328	1182	1	1.1328.1	1182	1
1.133	1494	1	1.133.1	1494	1
1.133	1346	1	1.1330.1	1346	1
1.1331	1037	1	1.1331.1	1037	1
1.1333	1807	1	1.1333.1	1807	1
1.1334	1065	1	1.1334.1	1065	1
1.1335	589	1	1.1335.1	589	1
1.1337	2879	1	1.1337.1	2879	1
1.1338	2778	1	1.1338.1	2778	1
1.1339	1547	1	1.1339.1	1547	1
1.134	1007	1	1.134.1	1007	1
1.134	1846	1	1.1340.1	1846	1
1.1341	4478	1	1.1341.1	4478	1
1.1344	4573	1	1.1344.1	4573	1
1.1345	4004	1	1.1345.1	4004	1
1.1346	2254	1	1.1346.1	2254	1
1.1347	1810	1	1.1347.1	1810	1
1.1348	4433	2	1.1348.1	3446	2
1.1348	4433	2	1.1348.2	1056	2
1.1349	703	1	1.1349.1	703	1
1.135	2466	1	1.1350.1	2466	1
1.1352	1788	1	1.1352.1	1788	1
1.1353	1029	1	1.1353.1	1029	1
1.1354	1909	1	1.1354.1	1909	1
1.1355	1223	1	1.1355.1	1223	1
1.136	981	1	1.136.1	981	1
1.136	1850	1	1.1360.1	1850	1
1.1361	1018	1	1.1361.1	1018	1
1.1363	3757	1	1.1363.1	3757	1
1.1364	1113	1	1.1364.1	1113	1
1.1365	2413	1	1.1365.1	2413	1
1.1366	4952	1	1.1366.1	4952	1
1.137	1481	1	1.137.1	1481	1
1.137	4097	1	1.1370.1	4097	1
1.1371	1192	1	1.1371.1	1192	1
1.1372	1108	1	1.1372.1	1108	1
1.1374	1070	1	1.1374.1	1070	1
1.1376	2739	1	1.1376.1	2739	1
1.1377	1766	1	1.1377.1	1766	1
1.1378	748	1	1.1378.1	748	1
1.1379	1326	1	1.1379.1	1326	1
1.138	3490	1	1.138.1	3490	1
1.138	804200	1	1.1380.1	4725	23
1.1381	1113	1	1.1381.1	1113	1
1.1382	938	1	1.1382.1	938	1
1.1383	644	1	1.1383.1	644	1
1.1384	344	1	1.1384.1	344	1
1.1385	2649	1	1.1385.1	2649	1
1.1386	1296	1	1.1386.1	1296	1
1.1387	1239	1	1.1387.1	1239	1
1.1388	766	1	1.1388.1	766	1
1.1389	764	1	1.1389.1	764	1
1.1392	1818	1	1.1392.1	1818	1
1.1393	747	1	1.1393.1	747	1
1.1394	817	1	1.1394.1	817	1
1.1395	957	1	1.1395.1	957	1
1.1398	1175	1	1.1398.1	1175	1
1.14	6824	2	1.14.1	2643	1
1.14	6824	2	1.14.2	836	2
1.14	4318	1	1.1400.1	4318	1
1.1401	752	1	1.1401.1	752	1
1.1402	1031	1	1.1402.1	1031	1
1.1403	1309	1	1.1403.1	1309	1
1.1404	3541	1	1.1404.1	3541	1
1.1405	1727	1	1.1405.1	1727	1
1.1407	1888	1	1.1407.1	1888	1
1.1408	640	1	1.1408.1	640	1
1.1409	1816	1	1.1409.1	1816	1
1.141	784	1	1.141.1	784	1
1.141	2310	1	1.1410.1	2310	1
1.1411	2270	1	1.1411.1	2270	1
1.1412	1869	1	1.1412.1	1869	1
1.1413	1622	1	1.1413.1	1622	1
1.1414	1210	1	1.1414.1	1210	1
1.1415	1088	1	1.1415.1	1088	1
1.1416	5537	1	1.1416.1	5537	1
1.1417	1825	1	1.1417.1	1825	1
1.1418	2306	1	1.1418.1	2306	1
1.1419	1356	1	1.1419.1	1356	1
1.142	2677	1	1.1420.1	2677	1
1.1421	775	1	1.1421.1	775	1
1.1422	976	1	1.1422.1	976	1
1.1423	1909	1	1.1423.1	1909	1
1.1425	1443	1	1.1425.1	1443	1
1.1426	2353	1	1.1426.1	2353	1
1.1427	13260	1	1.1427.1	2661	3
1.1428	1926	1	1.1428.1	1926	1
1.143	3564	1	1.1430.1	3564	1
1.1431	2205	1	1.1431.1	2205	1
1.1433	1950	1	1.1433.1	1950	1
1.1437	6669	1	1.1437.1	1834	3
1.1438	1631	1	1.1438.1	1631	1
1.1439	3820	1	1.1439.1	3820	1
1.144	1285	1	1.1440.1	1285	1
1.1441	1635	1	1.1441.1	1635	1
1.1442	669	1	1.1442.1	669	1
1.1443	1392	1	1.1443.1	1392	1
1.1445	5609	1	1.1445.1	5609	1
1.1446	1221	1	1.1446.1	1221	1
1.1449	1981	1	1.1449.1	1981	1
1.145	1079	1	1.145.1	1079	1
1.145	1418	1	1.1450.1	1418	1
1.1451	2587	1	1.1451.1	2587	1
1.1452	2701	1	1.1452.1	2701	1
1.1453	872	1	1.1453.1	872	1
1.1454	39845	1	1.1454.1	1733	4
1.1455	860	1	1.1455.1	860	1
1.1456	1500	1	1.1456.1	1500	1
1.1457	819	1	1.1457.1	819	1
1.1458	821	1	1.1458.1	821	1
1.1459	2158	1	1.1459.1	2158	1
1.146	1277	1	1.146.1	1277	1
1.146	3708	1	1.1460.1	3708	1
1.1461	1336	1	1.1461.1	1336	1
1.1462	1284	1	1.1462.1	1284	1
1.1463	2158	1	1.1463.1	2158	1
1.1464	935	1	1.1464.1	935	1
1.1465	2787	1	1.1465.1	2787	1
1.1466	4734	1	1.1466.1	4734	1
1.1467	2189	1	1.1467.1	2189	1
1.1469	1129	1	1.1469.1	1129	1
1.147	2497	1	1.147.1	2497	1
1.147	1144	1	1.1470.1	1144	1
1.1471	880	1	1.1471.1	880	1
1.1472	2610	1	1.1472.1	2610	1
1.1473	1438	1	1.1473.1	1438	1
1.1474	1827	1	1.1474.1	1827	1
1.1476	1153	1	1.1476.1	1153	1
1.1477	1444	1	1.1477.1	1444	1
1.1478	2224	1	1.1478.1	2224	1
1.148	2923	1	1.1480.1	2923	1
1.1482	1233	1	1.1482.1	1233	1
1.1483	548	1	1.1483.1	548	1
1.1484	1383	1	1.1484.1	1383	1
1.1487	1595	1	1.1487.1	1595	1
1.1489	1835	1	1.1489.1	1835	1
1.149	3174	1	1.149.1	2322	2
1.1491	2415	1	1.1491.1	2415	1
1.1493	1266	1	1.1493.1	1266	1
1.1494	480	1	1.1494.1	480	1
1.1495	2072	1	1.1495.1	2072	1
1.1497	1326	1	1.1497.1	1326	1
1.1498	567	1	1.1498.1	567	1
1.1499	1183	1	1.1499.1	1183	1
1.15	906	1	1.15.1	906	1
1.1501	964	1	1.1501.1	964	1
1.1502	1617	1	1.1502.1	1617	1
1.1503	2184	1	1.1503.1	2184	1
1.1504	1295	1	1.1504.1	1295	1
1.1505	954003	1	1.1505.1	732	2
1.1508	3694	1	1.1508.1	3694	1
1.151	4858	1	1.151.1	4858	1
1.1511	1001	1	1.1511.1	1001	1
1.1512	1734	1	1.1512.1	1734	1
1.1513	541	1	1.1513.1	541	1
1.1514	2210	1	1.1514.1	2210	1
1.1515	1573	1	1.1515.1	1573	1
1.1516	859	1	1.1516.1	859	1
1.1517	3019	1	1.1517.1	3019	1
1.1518	527	1	1.1518.1	527	1
1.1519	1787	1	1.1519.1	1787	1
1.152	1197	1	1.152.1	1197	1
1.152	1330	1	1.1520.1	1330	1
1.1521	11195	1	1.1521.1	1178	2
1.1522	1992	1	1.1522.1	1992	1
1.1524	2337	1	1.1524.1	2337	1
1.1525	2815	1	1.1525.1	2815	1
1.1526	1097	1	1.1526.1	1097	1
1.1527	1190	1	1.1527.1	1190	1
1.1528	1976	1	1.1528.1	1976	1
1.153	871	1	1.153.1	871	1
1.1532	1388	1	1.1532.1	1388	1
1.1534	840	1	1.1534.1	840	1
1.1536	2483	1	1.1536.1	2483	1
1.1538	3210	1	1.1538.1	3210	1
1.1539	878	1	1.1539.1	878	1
1.154	1949	1	1.154.1	1949	1
1.154	805	1	1.1540.1	805	1
1.1541	4899	1	1.1541.1	4899	1
1.1546	526	1	1.1546.1	526	1
1.1547	1072	1	1.1547.1	1072	1
1.1548	1414	1	1.1548.1	1414	1
1.1549	1224	1	1.1549.1	1224	1
1.155	467	1	1.155.1	467	1
1.155	1924	1	1.1550.1	1924	1
1.1551	6279	1	1.1551.1	805	2
1.1552	1650	1	1.1552.1	1650	1
1.1555	3545	1	1.1555.1	3545	1
1.1558	1319	1	1.1558.1	1319	1
1.1559	816	1	1.1559.1	816	1
1.156	2168	1	1.156.1	2070	2
1.156	1056	1	1.1560.1	1056	1
1.1561	3417	1	1.1561.1	3417	1
1.1563	1309	1	1.1563.1	1309	1
1.1564	1133	1	1.1564.1	1133	1
1.1565	1817	1	1.1565.1	1817	1
1.1566	1095	1	1.1566.1	1095	1
1.1567	1149	1	1.1567.1	1149	1
1.1568	5540	1	1.1568.1	5540	1
1.1569	1456	1	1.1569.1	1456	1
1.157	4436	1	1.157.1	4063	2
1.157	2650	1	1.1570.1	2650	1
1.1571	602	1	1.1571.1	602	1
1.1572	1088	1	1.1572.1	1088	1
1.1573	1614	1	1.1573.1	1614	1
1.1574	2801	1	1.1574.1	2801	1
1.1575	1948	1	1.1575.1	1948	1
1.1576	2532	1	1.1576.1	2532	1
1.1577	2407	1	1.1577.1	2407	1
1.1578	3258	1	1.1578.1	3258	1
1.158	3671	1	1.158.1	3671	1
1.158	3446	1	1.1580.1	3446	1
1.1581	1977	1	1.1581.1	1977	1
1.1583	4578	1	1.1583.1	4578	1
1.1584	635	1	1.1584.1	635	1
1.1586	1525	1	1.1586.1	1525	1
1.1587	9167	2	1.1587.1	1282	1
1.1587	9167	2	1.1587.2	6850	3
1.159	804	1	1.159.1	804	1
1.1593	2431	1	1.1593.1	2431	1
1.1594	2121	1	1.1594.1	2121	1
1.1595	1522	1	1.1595.1	1522	1
1.1596	3517	1	1.1596.1	3517	1
1.16	2140	1	1.16.1	2140	1
1.16	2039	1	1.1600.1	2039	1
1.1602	731	1	1.1602.1	731	1
1.1604	700	1	1.1604.1	700	1
1.1605	1525	1	1.1605.1	1525	1
1.1606	1083	1	1.1606.1	1083	1
1.1607	784	1	1.1607.1	784	1
1.1608	2677	1	1.1608.1	2677	1
1.161	739	1	1.1610.1	739	1
1.1613	786	1	1.1613.1	786	1
1.1615	1305	1	1.1615.1	1305	1
1.1616	6036	1	1.1616.1	6036	1
1.1617	1779	1	1.1617.1	1779	1
1.1619	3044	1	1.1619.1	2071	3
1.162	819	1	1.162.1	819	1
1.162	2219	1	1.1620.1	2219	1
1.1622	2047	1	1.1622.1	2047	1
1.1623	2640	1	1.1623.1	2640	1
1.1625	1556	1	1.1625.1	1556	1
1.1626	673	1	1.1626.1	673	1
1.1627	1504	1	1.1627.1	1504	1
1.1628	3717	1	1.1628.1	3717	1
1.163	3924	1	1.163.1	3924	1
1.163	227	1	1.1630.1	227	1
1.1632	2016	1	1.1632.1	1713	2
1.1633	1271	1	1.1633.1	1271	1
1.1634	7036	1	1.1634.1	620	2
1.1635	3109	1	1.1635.1	3109	1
1.1638	3824	1	1.1638.1	3824	1
1.1639	879	1	1.1639.1	879	1
1.164	1096	1	1.164.1	1096	1
1.1641	3345	1	1.1641.1	3345	1
1.1642	1747	1	1.1642.1	1747	1
1.1643	2558	1	1.1643.1	2558	1
1.1644	1427	1	1.1644.1	1427	1
1.1645	1739	1	1.1645.1	1739	1
1.1646	1371	1	1.1646.1	1371	1
1.1648	1788	1	1.1648.1	1788	1
1.1649	1099	1	1.1649.1	1099	1
1.165	1364	1	1.165.1	1364	1
1.165	2237	1	1.1650.1	2237	1
1.1651	4533	1	1.1651.1	4533	1
1.1652	1885	1	1.1652.1	1885	1
1.1653	2032	1	1.1653.1	2032	1
1.1654	1788	1	1.1654.1	1788	1
1.1655	977	1	1.1655.1	977	1
1.1656	3573	1	1.1656.1	3573	1
1.1657	1907	1	1.1657.1	1907	1
1.1658	2953	1	1.1658.1	2953	1
1.1659	1071	1	1.1659.1	1071	1
1.166	1611	1	1.166.1	1611	1
1.166	1112	1	1.1660.1	1112	1
1.1662	1273	1	1.1662.1	1273	1
1.1663	2366	1	1.1663.1	2366	1
1.1664	3478	1	1.1664.1	3478	1
1.1665	2188	1	1.1665.1	2188	1
1.1667	2105	1	1.1667.1	2105	1
1.1669	1718	1	1.1669.1	1718	1
1.167	1388	1	1.167.1	1388	1
1.1672	1580	1	1.1672.1	1580	1
1.1673	653	1	1.1673.1	653	1
1.1678	2024	1	1.1678.1	2024	1
1.168	1336	1	1.168.1	1336	1
1.168	799	1	1.1680.1	799	1
1.1681	715	1	1.1681.1	715	1
1.1684	1603	1	1.1684.1	1603	1
1.1686	1103	1	1.1686.1	1103	1
1.1687	604	1	1.1687.1	604	1
1.1689	1841	1	1.1689.1	1841	1
1.169	1621	1	1.169.1	1621	1
1.169	1261	1	1.1690.1	1261	1
1.1692	462	1	1.1692.1	462	1
1.1693	2734	1	1.1693.1	2734	1
1.1696	563	1	1.1696.1	563	1
1.1698	1149	1	1.1698.1	1149	1
1.1699	2685	1	1.1699.1	2685	1
1.17	2350	1	1.17.1	2350	1
1.17	687	1	1.170.1	687	1
1.17	1049	1	1.1700.1	1049	1
1.1702	1715	1	1.1702.1	1715	1
1.1703	1015	1	1.1703.1	1015	1
1.171	761	1	1.171.1	761	1
1.171	1314	1	1.1710.1	1314	1
1.1711	539	1	1.1711.1	539	1
1.1712	1559	1	1.1712.1	1559	1
1.1713	560	1	1.1713.1	560	1
1.1714	664	1	1.1714.1	664	1
1.1715	3973	1	1.1715.1	3973	1
1.1716	1205	1	1.1716.1	1205	1
1.1717	816	1	1.1717.1	816	1
1.1718	1925	1	1.1718.1	1925	1
1.1719	2415	1	1.1719.1	2415	1
1.172	1074	1	1.1720.1	1074	1
1.1721	1622	1	1.1721.1	1622	1
1.1722	1550	1	1.1722.1	1550	1
1.1726	1298	1	1.1726.1	1298	1
1.1731	1878	1	1.1731.1	1878	1
1.1732	788	1	1.1732.1	788	1
1.1733	1088	1	1.1733.1	1088	1
1.1735	2577	1	1.1735.1	2577	1
1.1736	735	1	1.1736.1	735	1
1.1737	1461	1	1.1737.1	1461	1
1.1738	4810	1	1.1738.1	4810	1
1.1739	1624	1	1.1739.1	1624	1
1.174	1549	1	1.174.1	1549	1
1.174	5620	1	1.1740.1	5338	2
1.1741	1271	1	1.1741.1	1271	1
1.1742	3402	1	1.1742.1	3402	1
1.1743	3496	1	1.1743.1	3496	1
1.1744	2379	1	1.1744.1	2379	1
1.1745	3338	1	1.1745.1	3338	1
1.1746	5742	1	1.1746.1	5742	1
1.1747	1234	1	1.1747.1	1234	1
1.1748	1343	1	1.1748.1	1343	1
1.1749	4839	1	1.1749.1	4839	1
1.175	793	1	1.175.1	793	1
1.175	5731	1	1.1750.1	5731	1
1.1752	2671	1	1.1752.1	2671	1
1.1754	1781	1	1.1754.1	1781	1
1.1755	539	1	1.1755.1	539	1
1.1759	1572	1	1.1759.1	1572	1
1.176	1348	1	1.176.1	1348	1
1.1762	3315	1	1.1762.1	3315	1
1.1763	3559	1	1.1763.1	3559	1
1.1765	620	1	1.1765.1	620	1
1.1766	1384	1	1.1766.1	1384	1
1.1767	5154	1	1.1767.1	5154	1
1.1768	1195	1	1.1768.1	1195	1
1.1769	2039	1	1.1769.1	2039	1
1.177	1106	1	1.1770.1	1106	1
1.1771	1130	1	1.1771.1	1130	1
1.1773	1718	1	1.1773.1	1718	1
1.1774	4239	1	1.1774.1	4239	1
1.1775	1220	1	1.1775.1	1220	1
1.1776	2897	1	1.1776.1	2897	1
1.1777	657	1	1.1777.1	657	1
1.178	3714	1	1.178.1	3714	1
1.1781	3602	1	1.1781.1	3602	1
1.1785	1180	1	1.1785.1	1180	1
1.1786	4937	1	1.1786.1	4758	2
1.1787	2134	1	1.1787.1	2134	1
1.1788	5400	1	1.1788.1	5084	3
1.1789	1642	1	1.1789.1	1642	1
1.179	3797	1	1.1790.1	3797	1
1.1791	909	1	1.1791.1	909	1
1.1792	3429	1	1.1792.1	1864	2
1.1793	3504	1	1.1793.1	3504	1
1.1794	4431	1	1.1794.1	4431	1
1.1795	653	1	1.1795.1	653	1
1.1796	633	1	1.1796.1	633	1
1.18	1174	1	1.180.1	1174	1
1.18	1429	1	1.1800.1	1429	1
1.1801	955	1	1.1801.1	955	1
1.1812	2597	1	1.1812.1	435	2
1.1816	11619	1	1.1816.1	1293	3
1.1819	1978	1	1.1819.1	1917	2
1.1821	1172	1	1.1821.1	1172	1
1.1823	657	1	1.1823.1	657	1
1.1824	2276	1	1.1824.1	2276	1
1.1827	1161	1	1.1827.1	1161	1
1.183	1617	1	1.183.1	1617	1
1.1831	4401	1	1.1831.1	4401	1
1.1833	1703	1	1.1833.1	1616	2
1.1834	1294	1	1.1834.1	1294	1
1.1835	627	1	1.1835.1	627	1
1.1836	1784	1	1.1836.1	1784	1
1.1837	2456	1	1.1837.1	2456	1
1.184	3715	1	1.184.1	3715	1
1.184	1013	1	1.1840.1	1013	1
1.1841	1049	1	1.1841.1	1049	1
1.1842	953	1	1.1842.1	953	1
1.1844	1734	1	1.1844.1	1734	1
1.1845	3112	1	1.1845.1	3112	1
1.1846	3200	1	1.1846.1	3200	1
1.1847	500	1	1.1847.1	500	1
1.1848	2986	1	1.1848.1	2986	1
1.185	1486	1	1.185.1	1486	1
1.1852	1455	1	1.1852.1	1455	1
1.186	923	1	1.186.1	892	2
1.186	2167	1	1.1860.1	2167	1
1.1862	2427	1	1.1862.1	2427	1
1.1865	1266	1	1.1865.1	1266	1
1.1872	1098	1	1.1872.1	1098	1
1.1873	1753	1	1.1873.1	1753	1
1.1874	1066	1	1.1874.1	1066	1
1.1875	2605	1	1.1875.1	2605	1
1.1876	865	1	1.1876.1	865	1
1.1877	1918	1	1.1877.1	1918	1
1.1878	2416	1	1.1878.1	2416	1
1.1879	6696	1	1.1879.1	6696	1
1.188	1689	1	1.188.1	1689	1
1.188	1898	1	1.1880.1	1898	1
1.1881	3266	1	1.1881.1	3266	1
1.1882	1909	1	1.1882.1	1909	1
1.1883	3291	1	1.1883.1	3291	1
1.1884	840	1	1.1884.1	840	1
1.1885	4403	1	1.1885.1	4403	1
1.1886	2313	1	1.1886.1	2313	1
1.1887	3106	1	1.1887.1	3106	1
1.1888	2657	1	1.1888.1	2657	1
1.1889	1437	1	1.1889.1	1437	1
1.189	1856	1	1.1890.1	1856	1
1.1891	594	1	1.1891.1	594	1
1.1892	1080	1	1.1892.1	1080	1
1.1893	1891	1	1.1893.1	1891	1
1.1894	1096	1	1.1894.1	1096	1
1.1895	952	1	1.1895.1	952	1
1.1896	1976	1	1.1896.1	1976	1
1.1897	929	1	1.1897.1	929	1
1.1898	2142	1	1.1898.1	2142	1
1.1899	3178	1	1.1899.1	3178	1
1.19	821	1	1.1900.1	821	1
1.1901	1865	1	1.1901.1	1865	1
1.1902	2003	1	1.1902.1	2003	1
1.1903	3424	1	1.1903.1	3424	1
1.1904	2740	1	1.1904.1	2740	1
1.1906	978	1	1.1906.1	978	1
1.1907	1669	1	1.1907.1	1669	1
1.1909	3100	1	1.1909.1	3100	1
1.191	1518	1	1.191.1	1518	1
1.1912	813	1	1.1912.1	813	1
1.1914	1262	1	1.1914.1	1262	1
1.1916	889	1	1.1916.1	889	1
1.1917	1138	1	1.1917.1	1138	1
1.1919	947	1	1.1919.1	947	1
1.192	1500	1	1.1920.1	1500	1
1.1921	2416	1	1.1921.1	2416	1
1.1922	3354	1	1.1922.1	3354	1
1.1923	1920	1	1.1923.1	1920	1
1.1924	3917	1	1.1924.1	2336	2
1.1925	2038	1	1.1925.1	2038	1
1.1926	1106	1	1.1926.1	1106	1
1.1928	783	1	1.1928.1	783	1
1.1929	2220	1	1.1929.1	2220	1
1.1931	583	1	1.1931.1	583	1
1.1932	996	1	1.1932.1	996	1
1.1933	3185	1	1.1933.1	3185	1
1.1934	3257	1	1.1934.1	3257	1
1.1935	1266	1	1.1935.1	1266	1
1.1936	6693	1	1.1936.1	2526	2
1.1938	2932	1	1.1938.1	2932	1
1.194	2005	1	1.194.1	2005	1
1.194	829	1	1.1940.1	829	1
1.1941	4492	1	1.1941.1	4492	1
1.1942	922	1	1.1942.1	922	1
1.1944	2623	1	1.1944.1	2623	1
1.1948	3518	1	1.1948.1	3518	1
1.1949	1072	1	1.1949.1	1072	1
1.195	2815	1	1.195.1	2815	1
1.195	867	1	1.1950.1	867	1
1.1951	2441	1	1.1951.1	2441	1
1.1952	625	1	1.1952.1	625	1
1.1954	2907	1	1.1954.1	2907	1
1.1955	2972	1	1.1955.1	2972	1
1.1956	2403	1	1.1956.1	2403	1
1.1957	1505	1	1.1957.1	1505	1
1.1958	2232	1	1.1958.1	2232	1
1.1959	1555	1	1.1959.1	1555	1
1.196	2010	1	1.196.1	2010	1
1.196	3528	1	1.1960.1	3528	1
1.1963	1641	1	1.1963.1	1641	1
1.1964	1383	1	1.1964.1	1383	1
1.1965	1368	1	1.1965.1	1368	1
1.1967	1433	1	1.1967.1	1433	1
1.197	2378	1	1.1970.1	2378	1
1.1971	528	1	1.1971.1	528	1
1.1973	1531	1	1.1973.1	1531	1
1.1974	949	1	1.1974.1	949	1
1.1975	1314	1	1.1975.1	1314	1
1.1976	559	1	1.1976.1	559	1
1.1977	993	1	1.1977.1	993	1
1.1978	1952	1	1.1978.1	1952	1
1.198	891	1	1.198.1	891	1
1.1981	3375	1	1.1981.1	3375	1
1.1984	4929	1	1.1984.1	4929	1
1.1985	2256	1	1.1985.1	2256	1
1.1987	4847	1	1.1987.1	4847	1
1.1988	1623	1	1.1988.1	1623	1
1.1989	3347	1	1.1989.1	3347	1
1.199	1701	1	1.199.1	1701	1
1.199	1889	1	1.1990.1	1889	1
1.1991	487	1	1.1991.1	487	1
1.1992	1113	1	1.1992.1	1113	1
1.1995	1178	1	1.1995.1	1178	1
1.1996	648	1	1.1996.1	648	1
1.1999	2036	1	1.1999.1	2036	1
1.2	2209	1	1.20.1	2209	1
1.2	6939	2	1.2000.1	5032	2
1.2	6939	2	1.2000.2	4097	2
1.2001	2230	1	1.2001.1	2230	1
1.2002	2515	1	1.2002.1	2515	1
1.2004	4201	1	1.2004.1	4201	1
1.2005	2714	1	1.2005.1	2714	1
1.2006	4199	1	1.2006.1	4199	1
1.2007	2097	1	1.2007.1	2097	1
1.2008	2722	1	1.2008.1	2722	1
1.2009	2572	1	1.2009.1	2572	1
1.201	1794	1	1.201.1	1794	1
1.201	4834	1	1.2010.1	4834	1
1.2011	1778	1	1.2011.1	1778	1
1.2012	2802	1	1.2012.1	2802	1
1.2014	1616	1	1.2014.1	1616	1
1.2015	1510	1	1.2015.1	1510	1
1.2018	1392	1	1.2018.1	1085	2
1.2019	1151	1	1.2019.1	1151	1
1.202	2871	2	1.202.1	1675	1
1.202	2871	2	1.202.2	2338	2
1.202	3190	1	1.2020.1	3190	1
1.2021	1094	1	1.2021.1	1094	1
1.2022	648	1	1.2022.1	648	1
1.2023	824	1	1.2023.1	824	1
1.2024	1071	1	1.2024.1	1071	1
1.2025	1176	1	1.2025.1	1176	1
1.2026	1342	1	1.2026.1	1342	1
1.2028	795	1	1.2028.1	795	1
1.2029	1553	1	1.2029.1	1495	2
1.203	2961	1	1.2030.1	2961	1
1.2033	518	1	1.2033.1	518	1
1.2034	536	1	1.2034.1	536	1
1.2036	2312	1	1.2036.1	1643	2
1.2038	1078	1	1.2038.1	1078	1
1.2039	977	1	1.2039.1	977	1
1.204	1636	1	1.2040.1	1636	1
1.2041	3179	1	1.2041.1	3179	1
1.2043	5962	1	1.2043.1	5962	1
1.2044	852	1	1.2044.1	852	1
1.2045	1675	1	1.2045.1	1675	1
1.2046	578	1	1.2046.1	578	1
1.2047	1427	1	1.2047.1	1427	1
1.205	1208	1	1.205.1	1208	1
1.205	525	1	1.2050.1	525	1
1.2051	5822	1	1.2051.1	5822	1
1.2053	3264	1	1.2053.1	3264	1
1.2054	2517	1	1.2054.1	2517	1
1.2056	3220	1	1.2056.1	3220	1
1.2057	1969	1	1.2057.1	1969	1
1.2059	1020	1	1.2059.1	1020	1
1.206	3777	1	1.206.1	3777	1
1.2061	1701	1	1.2061.1	1701	1
1.2063	970	1	1.2063.1	970	1
1.2065	3793	1	1.2065.1	3793	1
1.2066	1873	1	1.2066.1	1873	1
1.2067	918	1	1.2067.1	918	1
1.2068	2038	1	1.2068.1	2038	1
1.2069	2124	1	1.2069.1	2124	1
1.207	877	1	1.207.1	877	1
1.2071	652	1	1.2071.1	652	1
1.2072	468	1	1.2072.1	468	1
1.2073	750	1	1.2073.1	750	1
1.2074	1131	1	1.2074.1	1131	1
1.2076	1129	1	1.2076.1	1129	1
1.2078	841	1	1.2078.1	841	1
1.2079	1872	1	1.2079.1	1872	1
1.208	1817	1	1.208.1	1817	1
1.208	1462	1	1.2080.1	1462	1
1.2081	1752	1	1.2081.1	1752	1
1.2085	1571	1	1.2085.1	1571	1
1.2087	266272	1	1.2087.1	1194	7
1.2088	1352	1	1.2088.1	1352	1
1.2089	1609	1	1.2089.1	1609	1
1.209	1344	1	1.209.1	1344	1
1.209	1937	1	1.2090.1	1937	1
1.2094	3342	1	1.2094.1	3342	1
1.2095	4034	1	1.2095.1	4034	1
1.2096	757	1	1.2096.1	757	1
1.2097	656	1	1.2097.1	656	1
1.2098	2327	1	1.2098.1	2327	1
1.2099	4405	2	1.2099.1	4405	1
1.2099	4405	2	1.2099.2	1484	2
1.21	2005	1	1.21.1	1977	2
1.21	252	1	1.210.1	252	1
1.21	5038	1	1.2100.1	5038	1
1.2101	1269	1	1.2101.1	1269	1
1.2102	3898	1	1.2102.1	3898	1
1.2103	4169	1	1.2103.1	4169	1
1.2104	3210	1	1.2104.1	3210	1
1.2105	2994	1	1.2105.1	2994	1
1.2106	1785	1	1.2106.1	1785	1
1.2107	2653	1	1.2107.1	2653	1
1.2108	5376	1	1.2108.1	5376	1
1.2109	3530	2	1.2109.1	3530	1
1.2109	3530	2	1.2109.2	2390	2
1.211	1630	1	1.2110.1	1630	1
1.2111	4380	1	1.2111.1	4380	1
1.2112	1911	1	1.2112.1	1911	1
1.2113	491	1	1.2113.1	491	1
1.2114	805	1	1.2114.1	805	1
1.2115	748	1	1.2115.1	748	1
1.2116	4084	2	1.2116.1	4084	1
1.2116	4084	2	1.2116.2	2362	2
1.2117	2067	1	1.2117.1	2067	1
1.2118	872	1	1.2118.1	872	1
1.2119	1995	1	1.2119.1	1995	1
1.212	2606	1	1.2120.1	2606	1
1.2121	1450	1	1.2121.1	1450	1
1.2123	602	1	1.2123.1	602	1
1.2124	1879	1	1.2124.1	1879	1
1.2126	2235	1	1.2126.1	2235	1
1.2128	2217	1	1.2128.1	2217	1
1.2129	911	1	1.2129.1	911	1
1.213	1799	1	1.2130.1	1799	1
1.2131	2001	1	1.2131.1	2001	1
1.2132	1577	1	1.2132.1	1577	1
1.2134	608	1	1.2134.1	608	1
1.2135	1410	1	1.2135.1	1410	1
1.2136	794	1	1.2136.1	794	1
1.2137	1343	1	1.2137.1	1343	1
1.2138	2567	1	1.2138.1	1022	2
1.2139	1860	1	1.2139.1	1860	1
1.214	1066	1	1.214.1	1066	1
1.2144	4638	1	1.2144.1	4638	1
1.2145	597	1	1.2145.1	597	1
1.2146	10874	1	1.2146.1	2818	2
1.2147	873	1	1.2147.1	873	1
1.2148	1847	1	1.2148.1	1847	1
1.2149	1562	1	1.2149.1	1562	1
1.215	1669	1	1.215.1	1669	1
1.215	434	1	1.2150.1	434	1
1.2152	1330	1	1.2152.1	1330	1
1.2153	1579	1	1.2153.1	1579	1
1.2154	2814	1	1.2154.1	2814	1
1.2155	3017	1	1.2155.1	3017	1
1.2156	1531	1	1.2156.1	1531	1
1.2158	1431	1	1.2158.1	1431	1
1.2159	4611	1	1.2159.1	4611	1
1.216	3197	1	1.216.1	3197	1
1.216	1246	1	1.2160.1	1246	1
1.2161	1599	1	1.2161.1	1599	1
1.2162	560	1	1.2162.1	560	1
1.2163	2023	1	1.2163.1	2023	1
1.2165	602	1	1.2165.1	602	1
1.2166	2381	1	1.2166.1	2381	1
1.2168	2302	1	1.2168.1	2302	1
1.2169	1520	1	1.2169.1	1520	1
1.217	1926	1	1.2170.1	1926	1
1.2173	1902	1	1.2173.1	1902	1
1.2174	5231	1	1.2174.1	5231	1
1.2175	1075	1	1.2175.1	1075	1
1.2176	953	1	1.2176.1	953	1
1.2177	1354	1	1.2177.1	1354	1
1.2178	716	1	1.2178.1	716	1
1.2179	2375	1	1.2179.1	2375	1
1.218	2278	1	1.218.1	2278	1
1.218	3868	1	1.2180.1	3868	1
1.2181	1640	1	1.2181.1	1640	1
1.2182	1463	1	1.2182.1	1463	1
1.2183	1888	1	1.2183.1	1888	1
1.2186	1581	1	1.2186.1	1581	1
1.2188	1249	1	1.2188.1	1249	1
1.2189	1698	1	1.2189.1	1698	1
1.219	2646	1	1.219.1	2646	1
1.219	735	1	1.2190.1	735	1
1.2191	647	1	1.2191.1	647	1
1.2193	3060	1	1.2193.1	3060	1
1.2194	1559	1	1.2194.1	1559	1
1.2195	736	1	1.2195.1	736	1
1.2196	3264	1	1.2196.1	3264	1
1.2197	1220	1	1.2197.1	1220	1
1.2198	1248	1	1.2198.1	1248	1
1.2199	1534	1	1.2199.1	1534	1
1.22	1723	1	1.22.1	1723	1
1.22	1905	1	1.220.1	1905	1
1.22	629	1	1.2200.1	629	1
1.2201	1681	1	1.2201.1	1681	1
1.2202	2078	1	1.2202.1	2078	1
1.2203	820	1	1.2203.1	820	1
1.2204	1256	1	1.2204.1	1256	1
1.2205	582	1	1.2205.1	582	1
1.2206	2569	1	1.2206.1	2569	1
1.2207	1090	1	1.2207.1	1090	1
1.2208	2936	1	1.2208.1	2936	1
1.2209	2097	1	1.2209.1	2097	1
1.221	740	1	1.221.1	740	1
1.221	884	1	1.2210.1	884	1
1.2211	2106	1	1.2211.1	2106	1
1.2212	1647	1	1.2212.1	1647	1
1.2213	1212	1	1.2213.1	1212	1
1.2214	2131	1	1.2214.1	2131	1
1.2215	3711	1	1.2215.1	3711	1
1.2216	3495	1	1.2216.1	3495	1
1.2217	5788	1	1.2217.1	2122	2
1.2218	2056	1	1.2218.1	2056	1
1.2219	2233	1	1.2219.1	2233	1
1.222	4838	1	1.222.1	4838	1
1.222	1283	1	1.2220.1	1283	1
1.2221	407	1	1.2221.1	407	1
1.2222	2010	1	1.2222.1	2010	1
1.2224	1478	1	1.2224.1	1478	1
1.2226	2345	1	1.2226.1	2345	1
1.2227	5696	1	1.2227.1	5696	1
1.2229	1016	1	1.2229.1	1016	1
1.223	6304	1	1.223.1	784	2
1.223	1298	1	1.2230.1	1298	1
1.2231	1213	1	1.2231.1	1213	1
1.2235	720	1	1.2235.1	720	1
1.224	3145	1	1.224.1	3145	1
1.2242	883	1	1.2242.1	883	1
1.2243	772	1	1.2243.1	772	1
1.2245	1849	1	1.2245.1	1849	1
1.2246	1534	1	1.2246.1	1534	1
1.2247	2530	1	1.2247.1	2530	1
1.2248	562	1	1.2248.1	562	1
1.2249	1060	1	1.2249.1	1060	1
1.225	1019	1	1.2250.1	1019	1
1.2251	2217	1	1.2251.1	2217	1
1.2252	993	1	1.2252.1	993	1
1.2253	655	1	1.2253.1	655	1
1.2256	4214	1	1.2256.1	4214	1
1.2257	3921	3	1.2257.1	1058	1
1.2257	3921	3	1.2257.2	1938	1
1.2257	3921	3	1.2257.3	2806	2
1.226	2250	1	1.226.1	2250	1
1.226	5126	1	1.2260.1	5126	1
1.2261	835	1	1.2261.1	835	1
1.2263	65997	1	1.2263.1	1126	3
1.2264	2138	1	1.2264.1	2138	1
1.2266	618	1	1.2266.1	618	1
1.2267	694	1	1.2267.1	694	1
1.2268	2511	1	1.2268.1	2511	1
1.2269	1385	1	1.2269.1	1385	1
1.227	1933	1	1.227.1	1933	1
1.227	1068	1	1.2270.1	1068	1
1.2271	1477	1	1.2271.1	1477	1
1.2272	1081	1	1.2272.1	1081	1
1.2273	5276	1	1.2273.1	5276	1
1.2274	1244	1	1.2274.1	1244	1
1.2275	2480	1	1.2275.1	2480	1
1.2276	2932	1	1.2276.1	2932	1
1.2277	604	1	1.2277.1	604	1
1.2278	2365	1	1.2278.1	2365	1
1.2279	1588	1	1.2279.1	1588	1
1.228	2523	1	1.228.1	2523	1
1.228	596	1	1.2280.1	596	1
1.2281	2278	1	1.2281.1	2278	1
1.2283	2192	1	1.2283.1	2192	1
1.2285	2433	1	1.2285.1	2433	1
1.2286	500	1	1.2286.1	500	1
1.2287	1096	1	1.2287.1	1096	1
1.2288	2854	1	1.2288.1	2854	1
1.2289	1730	1	1.2289.1	1730	1
1.229	2320	1	1.229.1	2320	1
1.229	1032	1	1.2290.1	1032	1
1.2291	747	1	1.2291.1	747	1
1.2292	1465	1	1.2292.1	1465	1
1.2293	932	1	1.2293.1	932	1
1.2294	659	1	1.2294.1	659	1
1.2295	1353	1	1.2295.1	1353	1
1.2297	4849	1	1.2297.1	4849	1
1.2298	1203	1	1.2298.1	1203	1
1.2299	2125	1	1.2299.1	2125	1
1.23	1050	1	1.23.1	1050	1
1.23	6366	1	1.230.1	1960	2
1.23	3805	1	1.2300.1	3805	1
1.2301	2854	1	1.2301.1	2854	1
1.2302	864	1	1.2302.1	864	1
1.2304	2137	1	1.2304.1	2137	1
1.2305	1548	1	1.2305.1	1548	1
1.2306	1283	1	1.2306.1	1283	1
1.2307	701	1	1.2307.1	701	1
1.2308	1024	1	1.2308.1	1024	1
1.2309	851	1	1.2309.1	851	1
1.231	2804	1	1.231.1	2804	1
1.231	1174	1	1.2310.1	1174	1
1.2311	2576	1	1.2311.1	2576	1
1.2312	2851	1	1.2312.1	2851	1
1.2313	65977	1	1.2313.1	1260	5
1.2314	3466	1	1.2314.1	3466	1
1.2315	1498	1	1.2315.1	1498	1
1.2316	1317	1	1.2316.1	1317	1
1.2317	1645	1	1.2317.1	1645	1
1.2319	1922	1	1.2319.1	1922	1
1.232	1337	1	1.232.1	1337	1
1.2322	1390	1	1.2322.1	1390	1
1.2323	4664	1	1.2323.1	4664	1
1.2324	1422	1	1.2324.1	1422	1
1.2325	1779	1	1.2325.1	1329	2
1.2326	1796	1	1.2326.1	1796	1
1.2327	3102	1	1.2327.1	3102	1
1.2329	972	1	1.2329.1	972	1
1.233	881	1	1.233.1	881	1
1.233	2239	1	1.2330.1	2239	1
1.2331	2788	1	1.2331.1	2788	1
1.2333	1602	1	1.2333.1	1602	1
1.2334	4697	1	1.2334.1	4697	1
1.2335	570	1	1.2335.1	570	1
1.2336	1988	1	1.2336.1	1988	1
1.2337	2426	1	1.2337.1	2426	1
1.2338	1122	1	1.2338.1	1122	1
1.2339	1300	1	1.2339.1	1300	1
1.234	4454	1	1.234.1	3797	2
1.234	1767	1	1.2340.1	1767	1
1.2341	2249	1	1.2341.1	2249	1
1.2342	3638	1	1.2342.1	3638	1
1.2343	3203	1	1.2343.1	3203	1
1.2345	820	1	1.2345.1	820	1
1.2346	2386	1	1.2346.1	2386	1
1.2347	7981	1	1.2347.1	4198	2
1.235	1409	1	1.235.1	1409	1
1.2351	2253	1	1.2351.1	2253	1
1.2352	1047	1	1.2352.1	1047	1
1.2353	687	1	1.2353.1	687	1
1.2354	1485	1	1.2354.1	1485	1
1.2356	1684	1	1.2356.1	1684	1
1.2359	1261	1	1.2359.1	1261	1
1.236	591	1	1.236.1	591	1
1.2361	885	1	1.2361.1	885	1
1.2362	4488	1	1.2362.1	3927	2
1.2363	3335	1	1.2363.1	3335	1
1.2364	1559	1	1.2364.1	1559	1
1.2365	1086	1	1.2365.1	1086	1
1.2366	722	1	1.2366.1	722	1
1.237	3671	1	1.237.1	3671	1
1.2371	1726	1	1.2371.1	1726	1
1.2372	1762	1	1.2372.1	1762	1
1.2374	3064	1	1.2374.1	3064	1
1.2375	1271	1	1.2375.1	1271	1
1.2376	1078	1	1.2376.1	1078	1
1.2377	2980	1	1.2377.1	2980	1
1.2378	1746	1	1.2378.1	1746	1
1.238	3154	1	1.238.1	3154	1
1.2381	573	1	1.2381.1	573	1
1.2382	612	1	1.2382.1	612	1
1.2383	1717	1	1.2383.1	1717	1
1.2384	926	1	1.2384.1	926	1
1.2385	943	1	1.2385.1	943	1
1.2386	1641	1	1.2386.1	1641	1
1.2387	2149	1	1.2387.1	2149	1
1.2388	4181	1	1.2388.1	4181	1
1.2389	2285	1	1.2389.1	2285	1
1.239	1809	1	1.239.1	1809	1
1.2391	540	1	1.2391.1	540	1
1.2393	2872	1	1.2393.1	2872	1
1.2395	2718	1	1.2395.1	2718	1
1.2396	791	1	1.2396.1	791	1
1.2397	806	1	1.2397.1	806	1
1.2399	511	1	1.2399.1	511	1
1.24	1321	1	1.24.1	1321	1
1.24	2516	1	1.240.1	2516	1
1.2401	1058	1	1.2401.1	1058	1
1.2402	948	1	1.2402.1	948	1
1.2403	931	1	1.2403.1	931	1
1.2404	744	1	1.2404.1	744	1
1.2406	1238	1	1.2406.1	1238	1
1.2407	856	1	1.2407.1	856	1
1.2408	3487	1	1.2408.1	3487	1
1.2409	761	1	1.2409.1	761	1
1.241	1194	1	1.241.1	1194	1
1.241	584	1	1.2410.1	584	1
1.2411	628	1	1.2411.1	628	1
1.2412	615	1	1.2412.1	615	1
1.2413	1235	1	1.2413.1	1235	1
1.2415	1291	1	1.2415.1	1291	1
1.2417	1054	1	1.2417.1	1054	1
1.2418	1381	1	1.2418.1	1381	1
1.2419	579	1	1.2419.1	579	1
1.242	2526	1	1.242.1	2526	1
1.242	2540	1	1.2420.1	2540	1
1.2421	3186	1	1.2421.1	3186	1
1.2422	1401	1	1.2422.1	1401	1
1.2423	1390	1	1.2423.1	1390	1
1.2424	1355	1	1.2424.1	1355	1
1.2426	3203	1	1.2426.1	3203	1
1.2427	2354	1	1.2427.1	2354	1
1.2428	2912	1	1.2428.1	2912	1
1.2429	2158	1	1.2429.1	2158	1
1.243	2436	1	1.243.1	2436	1
1.243	923	1	1.2430.1	923	1
1.2431	2826	1	1.2431.1	2826	1
1.2432	3188	1	1.2432.1	3188	1
1.2433	949	1	1.2433.1	949	1
1.2434	317	1	1.2434.1	317	1
1.2435	2766	1	1.2435.1	2766	1
1.2437	1121	1	1.2437.1	1121	1
1.2439	3356	1	1.2439.1	3356	1
1.244	1629	1	1.244.1	1629	1
1.244	1374	1	1.2440.1	1364	2
1.2442	3864	1	1.2442.1	3864	1
1.2445	842	1	1.2445.1	842	1
1.2446	1497	1	1.2446.1	1497	1
1.2447	1645	1	1.2447.1	1645	1
1.2448	660	1	1.2448.1	660	1
1.2449	1130	1	1.2449.1	1130	1
1.245	876	1	1.245.1	876	1
1.245	1441	1	1.2450.1	1441	1
1.2451	1170	1	1.2451.1	1170	1
1.2454	473	1	1.2454.1	473	1
1.2455	1945	1	1.2455.1	1945	1
1.2456	2415	1	1.2456.1	2415	1
1.2458	3813	1	1.2458.1	3813	1
1.2459	2302	1	1.2459.1	2302	1
1.246	433	1	1.246.1	433	1
1.246	1993	1	1.2460.1	1993	1
1.2461	1687	1	1.2461.1	1687	1
1.2462	1614	1	1.2462.1	1614	1
1.2463	1728	1	1.2463.1	1728	1
1.2464	554	1	1.2464.1	554	1
1.2465	1579	1	1.2465.1	1579	1
1.2466	3513	1	1.2466.1	3513	1
1.2467	548	1	1.2467.1	548	1
1.2468	2008	1	1.2468.1	2008	1
1.2469	2745	1	1.2469.1	2745	1
1.247	1506	1	1.247.1	1506	1
1.247	1614	1	1.2470.1	1614	1
1.2471	1604	1	1.2471.1	1604	1
1.2472	1552	1	1.2472.1	1552	1
1.2473	3030	1	1.2473.1	3030	1
1.2474	1663	1	1.2474.1	1663	1
1.2476	2595	1	1.2476.1	2595	1
1.2478	1526	1	1.2478.1	1526	1
1.2479	1585	1	1.2479.1	1585	1
1.248	2030	1	1.248.1	2030	1
1.2481	697	1	1.2481.1	697	1
1.2482	587	1	1.2482.1	587	1
1.2484	1301	1	1.2484.1	1301	1
1.2485	872	1	1.2485.1	872	1
1.2486	604	1	1.2486.1	604	1
1.2487	532	1	1.2487.1	532	1
1.2488	847	1	1.2488.1	847	1
1.2489	2153	1	1.2489.1	2153	1
1.249	2182	1	1.249.1	2182	1
1.249	1327	1	1.2490.1	1327	1
1.2492	3698	1	1.2492.1	3698	1
1.2493	2413	1	1.2493.1	2413	1
1.2496	1274	1	1.2496.1	1274	1
1.2498	1294	1	1.2498.1	1294	1
1.25	5240	1	1.25.1	5240	1
1.25	431	1	1.250.1	431	1
1.25	691	1	1.2500.1	691	1
1.2501	2666	1	1.2501.1	2666	1
1.2502	2682	1	1.2502.1	2682	1
1.2503	2765	1	1.2503.1	2765	1
1.2505	1415	1	1.2505.1	1415	1
1.2506	4177	4	1.2506.1	4177	1
1.2506	4177	4	1.2506.2	3892	2
1.2506	4177	4	1.2506.3	2698	2
1.2506	4177	4	1.2506.4	2410	2
1.2507	1690	1	1.2507.1	1690	1
1.2508	2483	1	1.2508.1	2483	1
1.2509	2144	1	1.2509.1	2144	1
1.251	2187	1	1.251.1	2187	1
1.251	2119	1	1.2510.1	2119	1
1.2511	1247	1	1.2511.1	1247	1
1.2512	2924	1	1.2512.1	2924	1
1.2513	1623	1	1.2513.1	1623	1
1.2514	805	1	1.2514.1	805	1
1.2515	3185	1	1.2515.1	3185	1
1.2516	2214	1	1.2516.1	2214	1
1.2519	1676	1	1.2519.1	1676	1
1.252	2550	1	1.252.1	2550	1
1.252	2673	1	1.2520.1	2673	1
1.2521	1880	1	1.2521.1	1880	1
1.2522	3252	1	1.2522.1	3252	1
1.2523	1376	1	1.2523.1	1376	1
1.2524	1892	1	1.2524.1	1892	1
1.2525	1028	1	1.2525.1	1028	1
1.2526	334	1	1.2526.1	334	1
1.2527	3490	1	1.2527.1	3490	1
1.2528	2426	1	1.2528.1	2426	1
1.2529	1254	1	1.2529.1	1254	1
1.253	3038	1	1.253.1	3038	1
1.2531	2624	1	1.2531.1	2624	1
1.2532	478	1	1.2532.1	478	1
1.2533	1268	1	1.2533.1	1268	1
1.2534	1578	1	1.2534.1	1578	1
1.2535	1301	1	1.2535.1	1301	1
1.2536	30694	1	1.2536.1	1035	2
1.2539	2004	1	1.2539.1	2004	1
1.254	1302	1	1.254.1	1302	1
1.2541	680	1	1.2541.1	680	1
1.2543	646	1	1.2543.1	646	1
1.2544	1559	1	1.2544.1	1559	1
1.2545	853	1	1.2545.1	853	1
1.2546	1563	1	1.2546.1	1563	1
1.2547	1890	1	1.2547.1	1046	2
1.2548	1068	1	1.2548.1	1068	1
1.2549	929	1	1.2549.1	929	1
1.255	447	1	1.255.1	447	1
1.255	1469	1	1.2550.1	1469	1
1.2554	1052	1	1.2554.1	1052	1
1.2556	960	1	1.2556.1	960	1
1.2557	1564	1	1.2557.1	1564	1
1.256	1280	1	1.256.1	1280	1
1.2561	2516	1	1.2561.1	2516	1
1.2562	1183	1	1.2562.1	1183	1
1.2564	832	1	1.2564.1	832	1
1.2565	1741	1	1.2565.1	1741	1
1.2567	1163	1	1.2567.1	1163	1
1.2568	1162	1	1.2568.1	1162	1
1.257	562	1	1.257.1	562	1
1.257	2639	1	1.2570.1	2639	1
1.2572	3840	1	1.2572.1	3840	1
1.2573	4786	1	1.2573.1	4786	1
1.2574	6023	1	1.2574.1	6023	1
1.2575	1092	1	1.2575.1	1092	1
1.2576	2912	1	1.2576.1	2035	2
1.2577	3724	1	1.2577.1	3724	1
1.2578	1012	1	1.2578.1	1012	1
1.2579	1090	1	1.2579.1	940	2
1.258	2446	1	1.258.1	2446	1
1.258	3930	1	1.2580.1	3930	1
1.2581	1036	1	1.2581.1	1036	1
1.2582	2206	1	1.2582.1	2206	1
1.2583	5750	1	1.2583.1	5750	1
1.2584	1114	1	1.2584.1	1114	1
1.2585	2291	1	1.2585.1	2291	1
1.2586	1981	1	1.2586.1	1981	1
1.2587	2276	1	1.2587.1	1741	2
1.2588	2142	1	1.2588.1	2142	1
1.2589	1380	1	1.2589.1	1380	1
1.259	2064	1	1.2590.1	2064	1
1.2591	1270	1	1.2591.1	1270	1
1.2592	592	1	1.2592.1	592	1
1.2593	3498	1	1.2593.1	3498	1
1.2594	2160	1	1.2594.1	2160	1
1.2595	1075	1	1.2595.1	1075	1
1.2596	1307	1	1.2596.1	1307	1
1.2597	2126	1	1.2597.1	2126	1
1.2598	903	1	1.2598.1	903	1
1.2599	3653	1	1.2599.1	3653	1
1.26	2410	1	1.26.1	2410	1
1.26	2414	1	1.260.1	2414	1
1.26	2361	1	1.2600.1	2361	1
1.2601	2087	1	1.2601.1	2087	1
1.2602	2322	1	1.2602.1	2322	1
1.2603	1696	1	1.2603.1	1696	1
1.2604	2040	1	1.2604.1	1460	2
1.2605	2974	1	1.2605.1	2974	1
1.2606	7478	3	1.2606.1	5388	1
1.2606	7478	3	1.2606.2	7054	2
1.2606	7478	3	1.2606.3	1723	2
1.2607	3800	1	1.2607.1	3800	1
1.2608	5325	1	1.2608.1	5325	1
1.2609	2307	1	1.2609.1	2307	1
1.261	607	1	1.261.1	607	1
1.261	1859	1	1.2610.1	1859	1
1.2611	706	1	1.2611.1	706	1
1.2612	1537	1	1.2612.1	1537	1
1.2613	583	1	1.2613.1	583	1
1.2614	3530	1	1.2614.1	3530	1
1.2615	2270	1	1.2615.1	2270	1
1.2616	2784	1	1.2616.1	2784	1
1.2617	652	1	1.2617.1	652	1
1.2618	687	1	1.2618.1	687	1
1.2619	3756	1	1.2619.1	3756	1
1.262	1065	1	1.262.1	1065	1
1.262	5048	1	1.2620.1	5048	1
1.2621	1822	1	1.2621.1	1822	1
1.2622	895	1	1.2622.1	895	1
1.2623	3539	1	1.2623.1	3539	1
1.2624	1147	1	1.2624.1	1147	1
1.2625	1061	1	1.2625.1	1061	1
1.2626	4049	2	1.2626.1	4049	1
1.2626	4049	2	1.2626.2	1008	2
1.2627	2514	1	1.2627.1	2514	1
1.2628	545	1	1.2628.1	545	1
1.2629	4491	1	1.2629.1	4491	1
1.2632	828	1	1.2632.1	828	1
1.2636	1240	1	1.2636.1	1240	1
1.2637	2698	1	1.2637.1	2698	1
1.2638	1808	1	1.2638.1	1808	1
1.2639	4678	1	1.2639.1	4678	1
1.264	2134	1	1.264.1	2134	1
1.264	1057	1	1.2640.1	1057	1
1.2641	1842	1	1.2641.1	1842	1
1.2642	1187	1	1.2642.1	1187	1
1.2648	26477	1	1.2648.1	1958	2
1.2649	4664	1	1.2649.1	4664	1
1.265	2387	1	1.265.1	2387	1
1.265	2591	1	1.2650.1	2591	1
1.2651	3504	1	1.2651.1	3504	1
1.2652	784	1	1.2652.1	784	1
1.2654	1261	1	1.2654.1	1261	1
1.2655	1224	1	1.2655.1	1224	1
1.2656	2148	1	1.2656.1	2148	1
1.2657	666	1	1.2657.1	666	1
1.2658	779	1	1.2658.1	779	1
1.2659	1476	1	1.2659.1	1476	1
1.266	1682	1	1.266.1	1682	1
1.2661	6217	1	1.2661.1	6217	1
1.2662	1425	1	1.2662.1	1425	1
1.2663	3130	2	1.2663.1	3130	1
1.2663	3130	2	1.2663.2	1866	2
1.2664	1711	1	1.2664.1	1711	1
1.2669	2351	1	1.2669.1	2351	1
1.267	2064	1	1.267.1	2064	1
1.267	2382	1	1.2670.1	2382	1
1.2671	1925	1	1.2671.1	1925	1
1.2672	1883	1	1.2672.1	1883	1
1.2673	1514	1	1.2673.1	1514	1
1.2674	771	1	1.2674.1	771	1
1.2675	1446	1	1.2675.1	1446	1
1.2676	222	1	1.2676.1	222	1
1.2677	1741	1	1.2677.1	1741	1
1.2678	857	1	1.2678.1	857	1
1.2679	784	1	1.2679.1	784	1
1.268	5639	1	1.268.1	5639	1
1.2683	615	1	1.2683.1	615	1
1.2684	2108	1	1.2684.1	2108	1
1.2685	529	1	1.2685.1	529	1
1.2687	2857	1	1.2687.1	2857	1
1.2688	792	1	1.2688.1	792	1
1.269	2811	1	1.269.1	2811	1
1.269	2713	1	1.2690.1	2713	1
1.2693	828	1	1.2693.1	828	1
1.2696	259	1	1.2696.1	259	1
1.2697	1042	1	1.2697.1	1042	1
1.2698	1009	1	1.2698.1	1009	1
1.27	1416	1	1.27.1	1416	1
1.27	2084	1	1.270.1	2084	1
1.27	1464	1	1.2700.1	1464	1
1.2701	3750	1	1.2701.1	3750	1
1.2702	499	1	1.2702.1	499	1
1.2704	1468	1	1.2704.1	1468	1
1.2705	440	1	1.2705.1	440	1
1.2706	4578	1	1.2706.1	4578	1
1.2707	2196	1	1.2707.1	2196	1
1.2708	775	1	1.2708.1	775	1
1.2709	1044	1	1.2709.1	1044	1
1.271	2765	1	1.271.1	2765	1
1.271	1246	1	1.2710.1	1246	1
1.2711	1346	1	1.2711.1	1346	1
1.2712	1216	1	1.2712.1	1216	1
1.2713	2994	1	1.2713.1	2994	1
1.2714	2898	1	1.2714.1	2898	1
1.2715	513	1	1.2715.1	513	1
1.2716	2215	1	1.2716.1	2215	1
1.2717	590	1	1.2717.1	590	1
1.2719	1601	1	1.2719.1	1601	1
1.272	3935	1	1.272.1	3935	1
1.272	1227	1	1.2720.1	1227	1
1.2721	654	1	1.2721.1	654	1
1.2724	1065	1	1.2724.1	1065	1
1.2726	1885	1	1.2726.1	1885	1
1.2728	607	1	1.2728.1	607	1
1.2729	1702	1	1.2729.1	1702	1
1.273	3371	1	1.273.1	3371	1
1.2732	3053	1	1.2732.1	3053	1
1.2734	950	1	1.2734.1	950	1
1.2735	1285	1	1.2735.1	1285	1
1.2736	2014	1	1.2736.1	2014	1
1.2737	4497	1	1.2737.1	4497	1
1.2738	605	1	1.2738.1	605	1
1.274	3454	1	1.274.1	3454	1
1.274	656	1	1.2740.1	656	1
1.2741	708	1	1.2741.1	708	1
1.2742	1115	1	1.2742.1	1115	1
1.2743	1437	1	1.2743.1	1437	1
1.2746	2280	1	1.2746.1	2280	1
1.2749	1715	1	1.2749.1	1715	1
1.275	2174	1	1.275.1	2174	1
1.275	785	1	1.2750.1	785	1
1.2752	895	1	1.2752.1	895	1
1.2753	2056	1	1.2753.1	2056	1
1.2754	1031	1	1.2754.1	1031	1
1.2755	674	1	1.2755.1	674	1
1.2756	1357	1	1.2756.1	1357	1
1.2757	1036	1	1.2757.1	1036	1
1.2758	2374	1	1.2758.1	2374	1
1.276	570	1	1.276.1	570	1
1.2761	1789	1	1.2761.1	1789	1
1.2762	4533	1	1.2762.1	4436	2
1.2763	957	1	1.2763.1	957	1
1.2764	4591	1	1.2764.1	4591	1
1.2765	3612	1	1.2765.1	3612	1
1.2769	4249	1	1.2769.1	4249	1
1.277	6445	1	1.277.1	6445	1
1.2771	716	1	1.2771.1	716	1
1.2773	3881	1	1.2773.1	3881	1
1.2774	564	1	1.2774.1	564	1
1.2775	2361	1	1.2775.1	2361	1
1.2776	2189	1	1.2776.1	2189	1
1.2779	862	1	1.2779.1	862	1
1.278	1215	1	1.278.1	1215	1
1.2783	2741	1	1.2783.1	2741	1
1.2785	1695	1	1.2785.1	1695	1
1.2786	752	1	1.2786.1	752	1
1.2788	227	1	1.2788.1	227	1
1.279	3750	1	1.279.1	3750	1
1.279	1880	1	1.2790.1	1880	1
1.2791	977	1	1.2791.1	977	1
1.2795	3171	1	1.2795.1	3171	1
1.2796	2174	1	1.2796.1	2174	1
1.2797	1052	1	1.2797.1	1052	1
1.2799	836	1	1.2799.1	836	1
1.28	2507	1	1.28.1	2507	1
1.28	2546	1	1.280.1	2546	1
1.2801	1340	1	1.2801.1	1340	1
1.2803	603	1	1.2803.1	603	1
1.2804	1266	1	1.2804.1	1266	1
1.2805	700	1	1.2805.1	700	1
1.2809	977	1	1.2809.1	977	1
1.281	3086	1	1.281.1	3086	1
1.2812	2254	1	1.2812.1	2254	1
1.2813	1337	1	1.2813.1	1337	1
1.2814	927	1	1.2814.1	927	1
1.2815	1396	1	1.2815.1	1396	1
1.2816	711	1	1.2816.1	711	1
1.2817	3497	1	1.2817.1	3497	1
1.2818	1176	1	1.2818.1	1176	1
1.2819	499	1	1.2819.1	499	1
1.282	4443	2	1.282.1	1050	2
1.282	4443	2	1.282.2	3311	2
1.282	1091	1	1.2820.1	1091	1
1.2821	801	1	1.2821.1	801	1
1.2822	2076	1	1.2822.1	2076	1
1.2823	1140	1	1.2823.1	1140	1
1.2824	1142	1	1.2824.1	1142	1
1.2825	825	1	1.2825.1	825	1
1.2826	1824	1	1.2826.1	1824	1
1.2827	720	1	1.2827.1	720	1
1.283	1372	1	1.283.1	1372	1
1.2831	832	1	1.2831.1	832	1
1.2833	568	1	1.2833.1	568	1
1.2835	1376	1	1.2835.1	1376	1
1.2836	2269	1	1.2836.1	2269	1
1.2838	952	1	1.2838.1	952	1
1.2839	2587	1	1.2839.1	2587	1
1.284	2707	2	1.284.1	2071	2
1.284	2707	2	1.284.2	2047	2
1.284	1427	1	1.2840.1	1427	1
1.2842	1231	1	1.2842.1	1231	1
1.2843	2733	1	1.2843.1	2733	1
1.2844	759	1	1.2844.1	759	1
1.2845	3064	1	1.2845.1	3064	1
1.2846	723	1	1.2846.1	723	1
1.2847	791	1	1.2847.1	791	1
1.2849	707	1	1.2849.1	707	1
1.285	3898	1	1.285.1	3898	1
1.285	1407	1	1.2850.1	1407	1
1.2851	2367	1	1.2851.1	2367	1
1.2852	6267	1	1.2852.1	5681	2
1.2853	1804	1	1.2853.1	1804	1
1.2854	746	1	1.2854.1	746	1
1.2855	2493	1	1.2855.1	2493	1
1.2856	1587	1	1.2856.1	1587	1
1.2857	4075	1	1.2857.1	4075	1
1.2858	1901	1	1.2858.1	1901	1
1.286	1760	2	1.286.1	967	1
1.286	1760	2	1.286.2	1696	2
1.286	4009	1	1.2860.1	4009	1
1.2861	568	1	1.2861.1	568	1
1.2862	1061	1	1.2862.1	1061	1
1.2863	2224	1	1.2863.1	2224	1
1.2864	1259	1	1.2864.1	1259	1
1.2865	1027	1	1.2865.1	1027	1
1.2867	2439	1	1.2867.1	2439	1
1.2868	1686	1	1.2868.1	1686	1
1.2869	931	1	1.2869.1	931	1
1.287	970	1	1.287.1	970	1
1.2871	998	1	1.2871.1	998	1
1.2874	2312	1	1.2874.1	2312	1
1.2875	1690	1	1.2875.1	1690	1
1.2876	2395	1	1.2876.1	2395	1
1.2878	2886	1	1.2878.1	2886	1
1.2879	2196	1	1.2879.1	2196	1
1.288	661	1	1.288.1	661	1
1.288	949	1	1.2880.1	949	1
1.2883	834	1	1.2883.1	834	1
1.2884	1108	1	1.2884.1	1108	1
1.2885	2194	1	1.2885.1	2194	1
1.2886	1837	1	1.2886.1	1837	1
1.2887	4320	1	1.2887.1	4320	1
1.2888	653	1	1.2888.1	653	1
1.2889	2497	1	1.2889.1	2497	1
1.289	3747	1	1.289.1	3747	1
1.289	1725	1	1.2890.1	1725	1
1.2891	2740	1	1.2891.1	2740	1
1.2894	858	1	1.2894.1	858	1
1.2895	1074	1	1.2895.1	1074	1
1.2896	1518	1	1.2896.1	1518	1
1.2897	1526	1	1.2897.1	1526	1
1.2898	1331	1	1.2898.1	1331	1
1.29	1093	1	1.29.1	1093	1
1.29	1945	1	1.2900.1	1945	1
1.2901	3275	1	1.2901.1	3195	2
1.2903	887	1	1.2903.1	887	1
1.2904	4123	1	1.2904.1	4123	1
1.2906	232	1	1.2906.1	232	1
1.2907	2317	1	1.2907.1	2317	1
1.2908	866	1	1.2908.1	866	1
1.2909	614	1	1.2909.1	614	1
1.291	429	1	1.291.1	429	1
1.291	2774	1	1.2910.1	2774	1
1.2911	3330	1	1.2911.1	3330	1
1.2912	1215	1	1.2912.1	1215	1
1.2913	1877	1	1.2913.1	1877	1
1.2914	1151	1	1.2914.1	1151	1
1.2917	2080	1	1.2917.1	2080	1
1.2918	855	1	1.2918.1	855	1
1.2919	2767	1	1.2919.1	2767	1
1.2921	673	1	1.2921.1	673	1
1.2922	2135	1	1.2922.1	2135	1
1.2923	2923	1	1.2923.1	2923	1
1.2924	4786	1	1.2924.1	4786	1
1.2925	1518	1	1.2925.1	1518	1
1.2926	645	1	1.2926.1	645	1
1.2927	2236	1	1.2927.1	2236	1
1.2928	1241	1	1.2928.1	1241	1
1.2929	641	1	1.2929.1	641	1
1.293	1189	1	1.293.1	1189	1
1.2931	2826	1	1.2931.1	2826	1
1.2932	1612	1	1.2932.1	1612	1
1.2933	3809	1	1.2933.1	3809	1
1.2934	471	1	1.2934.1	471	1
1.2936	1624	1	1.2936.1	1624	1
1.2939	1760	1	1.2939.1	1760	1
1.294	1997	1	1.2940.1	1972	2
1.2941	4422	1	1.2941.1	2559	3
1.2942	1578	1	1.2942.1	1578	1
1.2943	2509	1	1.2943.1	2509	1
1.2944	1443	1	1.2944.1	1443	1
1.2945	1321	1	1.2945.1	1321	1
1.2946	2604	1	1.2946.1	2604	1
1.2947	2220	1	1.2947.1	2220	1
1.2948	1398	1	1.2948.1	1398	1
1.2949	620	1	1.2949.1	620	1
1.2951	27928	1	1.2951.1	1174	10
1.2952	1622	1	1.2952.1	1622	1
1.2953	3412	1	1.2953.1	1815	2
1.2954	2607	1	1.2954.1	2607	1
1.2955	2080	1	1.2955.1	2080	1
1.2956	1834	1	1.2956.1	1834	1
1.2957	3003	1	1.2957.1	3003	1
1.2958	2608	1	1.2958.1	2608	1
1.2959	3317	1	1.2959.1	3317	1
1.296	2202	1	1.296.1	2202	1
1.296	1609	1	1.2960.1	1609	1
1.2961	1563	1	1.2961.1	1563	1
1.2962	2092	1	1.2962.1	2092	1
1.2965	2575	1	1.2965.1	2575	1
1.2966	3069	1	1.2966.1	3069	1
1.2968	573	1	1.2968.1	573	1
1.2969	1218	1	1.2969.1	1218	1
1.297	1335	1	1.297.1	1335	1
1.297	1055	1	1.2970.1	1055	1
1.2972	1932	1	1.2972.1	1932	1
1.2976	5272	1	1.2976.1	5272	1
1.2978	1781	1	1.2978.1	1781	1
1.298	1704	1	1.298.1	1704	1
1.2981	2757	1	1.2981.1	2757	1
1.2983	2566	1	1.2983.1	2566	1
1.2984	2869	1	1.2984.1	2869	1
1.2985	354	1	1.2985.1	354	1
1.2986	4610	1	1.2986.1	4610	1
1.2988	3173	1	1.2988.1	3173	1
1.2989	1280	1	1.2989.1	1280	1
1.299	411	1	1.299.1	411	1
1.299	2629	1	1.2990.1	2629	1
1.2993	801	1	1.2993.1	801	1
1.2994	2157	1	1.2994.1	2157	1
1.2996	4799	1	1.2996.1	4799	1
1.2997	717	1	1.2997.1	717	1
1.3	1002	1	1.3.1	450	2
1.3	1052	1	1.3000.1	1052	1
1.3001	3266	1	1.3001.1	2765	2
1.3005	1305	1	1.3005.1	1305	1
1.3006	1168	1	1.3006.1	1168	1
1.3007	1343	1	1.3007.1	1343	1
1.3008	835	1	1.3008.1	835	1
1.3009	3570	1	1.3009.1	3470	2
1.301	1067	1	1.301.1	1067	1
1.301	5042	1	1.3010.1	5042	1
1.3011	3883	1	1.3011.1	3883	1
1.3012	684	1	1.3012.1	684	1
1.3013	5023	1	1.3013.1	5023	1
1.3014	1090	1	1.3014.1	1090	1
1.3015	4631	1	1.3015.1	4631	1
1.3017	547	1	1.3017.1	547	1
1.302	636	1	1.302.1	636	1
1.3021	1545	1	1.3021.1	1545	1
1.3022	1695	1	1.3022.1	1695	1
1.3023	1106	1	1.3023.1	1106	1
1.3024	2158	1	1.3024.1	2158	1
1.3025	1392	1	1.3025.1	1392	1
1.3026	952	1	1.3026.1	952	1
1.3027	4581	1	1.3027.1	4581	1
1.3028	1077	1	1.3028.1	1077	1
1.3029	2437	1	1.3029.1	2437	1
1.303	680	1	1.303.1	680	1
1.303	1559	1	1.3030.1	1559	1
1.3031	658	1	1.3031.1	658	1
1.3032	825	1	1.3032.1	825	1
1.3033	1895	1	1.3033.1	1895	1
1.3035	3129	1	1.3035.1	3129	1
1.3036	3339	1	1.3036.1	3339	1
1.3037	939	1	1.3037.1	939	1
1.3039	1075	1	1.3039.1	1075	1
1.304	763	1	1.304.1	763	1
1.304	1905	1	1.3040.1	1905	1
1.3042	2656	1	1.3042.1	2656	1
1.3043	5024	1	1.3043.1	5024	1
1.3044	2057	1	1.3044.1	2057	1
1.3045	6215	1	1.3045.1	6215	1
1.3046	1772	1	1.3046.1	1772	1
1.3047	2573	1	1.3047.1	2573	1
1.3048	3056	1	1.3048.1	3056	1
1.305	1660	1	1.305.1	1660	1
1.305	1450	1	1.3050.1	1450	1
1.3053	8213	2	1.3053.1	1103	3
1.3053	8213	2	1.3053.2	1037	3
1.3054	833	1	1.3054.1	833	1
1.3056	2551	1	1.3056.1	2551	1
1.3057	2405	1	1.3057.1	2405	1
1.3058	3408	1	1.3058.1	3408	1
1.306	2458	1	1.306.1	2458	1
1.306	1978	1	1.3060.1	1978	1
1.3061	1676	1	1.3061.1	1676	1
1.3062	1928	1	1.3062.1	1928	1
1.3064	2115	1	1.3064.1	2115	1
1.3067	270	1	1.3067.1	270	1
1.3069	1471	1	1.3069.1	1471	1
1.307	1664	1	1.307.1	1664	1
1.3071	1522	1	1.3071.1	1522	1
1.3072	720	1	1.3072.1	720	1
1.3073	1162	1	1.3073.1	1162	1
1.3075	1250	1	1.3075.1	1250	1
1.3076	1556	1	1.3076.1	1556	1
1.3077	2359	1	1.3077.1	2359	1
1.3078	3376	1	1.3078.1	3376	1
1.3079	2238	1	1.3079.1	2238	1
1.308	3365	1	1.308.1	3365	1
1.3083	2482	1	1.3083.1	2482	1
1.3084	637	1	1.3084.1	637	1
1.3085	3716	2	1.3085.1	2432	1
1.3085	3716	2	1.3085.2	1576	2
1.3086	1168	1	1.3086.1	1168	1
1.3087	1642	1	1.3087.1	1642	1
1.3088	6724	1	1.3088.1	2628	3
1.3089	3178	1	1.3089.1	3178	1
1.309	2234	1	1.309.1	2234	1
1.3092	2088	1	1.3092.1	2088	1
1.3093	752	1	1.3093.1	752	1
1.3094	996	1	1.3094.1	996	1
1.3095	1512	1	1.3095.1	1512	1
1.3097	828	1	1.3097.1	828	1
1.3098	644	1	1.3098.1	644	1
1.3099	3787	1	1.3099.1	3787	1
1.31	2234	1	1.31.1	2234	1
1.31	496	1	1.310.1	496	1
1.31	511	1	1.3100.1	511	1
1.3101	7886	1	1.3101.1	4905	2
1.3102	811	1	1.3102.1	811	1
1.3103	828	1	1.3103.1	828	1
1.3104	3224	1	1.3104.1	3224	1
1.3105	3454	1	1.3105.1	3454	1
1.3106	1488	1	1.3106.1	1488	1
1.3107	1108	1	1.3107.1	1108	1
1.3108	2777	1	1.3108.1	2777	1
1.3109	2749	1	1.3109.1	2749	1
1.3112	1752	1	1.3112.1	1752	1
1.3113	1357	1	1.3113.1	1357	1
1.3114	708	1	1.3114.1	708	1
1.3116	2065	1	1.3116.1	2065	1
1.3118	1080	1	1.3118.1	1080	1
1.312	1486	1	1.312.1	1486	1
1.3121	2202	1	1.3121.1	2202	1
1.3123	1517	1	1.3123.1	1517	1
1.3124	3123	1	1.3124.1	3123	1
1.3125	318	1	1.3125.1	318	1
1.3127	1899	1	1.3127.1	1899	1
1.313	988	1	1.313.1	988	1
1.313	522	1	1.3130.1	522	1
1.3133	787	1	1.3133.1	787	1
1.3135	1309	1	1.3135.1	1309	1
1.3137	912	1	1.3137.1	912	1
1.3139	1407	1	1.3139.1	1407	1
1.314	975	1	1.314.1	975	1
1.314	3483	1	1.3140.1	3483	1
1.3141	3431	1	1.3141.1	3431	1
1.3143	700	1	1.3143.1	700	1
1.3144	1191	1	1.3144.1	1191	1
1.3146	3504	1	1.3146.1	3504	1
1.3148	1943	1	1.3148.1	1943	1
1.3149	1674	1	1.3149.1	1674	1
1.315	708	1	1.315.1	708	1
1.3151	3807	1	1.3151.1	3807	1
1.3152	2596	1	1.3152.1	2596	1
1.3153	555	1	1.3153.1	555	1
1.3154	674	1	1.3154.1	674	1
1.3155	507	1	1.3155.1	507	1
1.3156	6484	1	1.3156.1	6484	1
1.3157	1575	1	1.3157.1	1575	1
1.3158	1403	1	1.3158.1	1403	1
1.3159	903	1	1.3159.1	903	1
1.316	666	1	1.316.1	666	1
1.316	1495	1	1.3160.1	1495	1
1.3161	3019	1	1.3161.1	3019	1
1.3163	799	1	1.3163.1	799	1
1.3164	768	1	1.3164.1	768	1
1.3165	1004	1	1.3165.1	1004	1
1.3166	1547	1	1.3166.1	1547	1
1.3167	1618	1	1.3167.1	1618	1
1.3168	4950	2	1.3168.1	1640	1
1.3168	4950	2	1.3168.2	1832	3
1.3169	596	1	1.3169.1	596	1
1.317	572	1	1.317.1	572	1
1.3171	1368	1	1.3171.1	1368	1
1.3172	693	1	1.3172.1	693	1
1.3175	4042	1	1.3175.1	4042	1
1.3176	1840	1	1.3176.1	1840	1
1.3178	1874	1	1.3178.1	1874	1
1.318	546	1	1.318.1	546	1
1.3181	2689	1	1.3181.1	2689	1
1.3182	855	1	1.3182.1	855	1
1.3183	656	1	1.3183.1	656	1
1.3184	959	1	1.3184.1	959	1
1.3185	1749	1	1.3185.1	1749	1
1.3186	3627	1	1.3186.1	3627	1
1.3187	11263	4	1.3187.1	4410	1
1.3187	11263	4	1.3187.2	5672	1
1.3187	11263	4	1.3187.3	1031	2
1.3187	11263	4	1.3187.4	638	2
1.3189	602	1	1.3189.1	602	1
1.319	1635	1	1.319.1	1635	1
1.319	1832	1	1.3190.1	1832	1
1.3192	4603	1	1.3192.1	4603	1
1.3193	1622	1	1.3193.1	812	2
1.3194	956	1	1.3194.1	956	1
1.3195	4890	1	1.3195.1	4890	1
1.3196	899	1	1.3196.1	899	1
1.3197	1166	1	1.3197.1	1166	1
1.32	4123	1	1.32.1	4123	1
1.32	4875	1	1.320.1	4875	1
1.32	2282	1	1.3200.1	2282	1
1.3201	2006	1	1.3201.1	2006	1
1.3202	2696	1	1.3202.1	2696	1
1.3203	2369	1	1.3203.1	2369	1
1.3204	2403	1	1.3204.1	2403	1
1.3205	1059	1	1.3205.1	1059	1
1.3206	748	1	1.3206.1	748	1
1.3207	2988	1	1.3207.1	2988	1
1.3208	979	1	1.3208.1	979	1
1.3209	2556	1	1.3209.1	2556	1
1.321	1037	1	1.321.1	1037	1
1.321	1606	1	1.3210.1	1606	1
1.3211	730	1	1.3211.1	730	1
1.3214	3409	1	1.3214.1	3409	1
1.3215	1119	1	1.3215.1	1119	1
1.3216	3322	1	1.3216.1	3322	1
1.3217	2177	1	1.3217.1	2177	1
1.3218	962	1	1.3218.1	962	1
1.3219	565	1	1.3219.1	565	1
1.322	2827	1	1.322.1	2827	1
1.322	308	1	1.3220.1	308	1
1.3221	2174	1	1.3221.1	2174	1
1.3222	530	1	1.3222.1	530	1
1.3224	1266	1	1.3224.1	1266	1
1.3227	467	1	1.3227.1	467	1
1.3228	2444	1	1.3228.1	2444	1
1.3229	814	1	1.3229.1	814	1
1.323	1111	1	1.323.1	1111	1
1.3231	867	1	1.3231.1	867	1
1.3232	3298	1	1.3232.1	3298	1
1.3233	2662	1	1.3233.1	2662	1
1.3236	2193	1	1.3236.1	2193	1
1.3237	783	1	1.3237.1	783	1
1.3238	1320	1	1.3238.1	1320	1
1.324	1672	1	1.324.1	1672	1
1.324	1005	1	1.3240.1	1005	1
1.3241	670	1	1.3241.1	670	1
1.3242	1320	1	1.3242.1	1320	1
1.3245	1179	1	1.3245.1	1179	1
1.3246	3389	1	1.3246.1	3389	1
1.3247	948	1	1.3247.1	948	1
1.3248	3321	1	1.3248.1	3321	1
1.3249	948	1	1.3249.1	948	1
1.325	1801	1	1.325.1	1801	1
1.3251	2728	1	1.3251.1	2728	1
1.3252	2406	1	1.3252.1	2406	1
1.3253	1926	1	1.3253.1	1926	1
1.3254	2351	1	1.3254.1	2351	1
1.3255	3325	1	1.3255.1	3325	1
1.3256	1247	1	1.3256.1	1247	1
1.3257	1405	1	1.3257.1	1405	1
1.3259	1060	1	1.3259.1	1060	1
1.326	1637	1	1.326.1	1637	1
1.3261	1566	1	1.3261.1	1566	1
1.3262	1127	1	1.3262.1	1127	1
1.3264	1673	1	1.3264.1	1673	1
1.3265	1421	1	1.3265.1	1421	1
1.3267	1081	1	1.3267.1	1081	1
1.3268	3186	1	1.3268.1	3186	1
1.3269	25532	3	1.3269.1	2744	1
1.3269	25532	3	1.3269.2	1399	1
1.3269	25532	3	1.3269.3	5006	2
1.327	3343	1	1.327.1	3343	1
1.327	2684	1	1.3270.1	2684	1
1.3271	1253	1	1.3271.1	1253	1
1.3272	780	1	1.3272.1	780	1
1.3273	1982	1	1.3273.1	1982	1
1.3274	1989	1	1.3274.1	1989	1
1.3279	834	1	1.3279.1	834	1
1.328	2486	1	1.328.1	2486	1
1.3281	1035	1	1.3281.1	1035	1
1.3282	1408	1	1.3282.1	1408	1
1.3283	1527	1	1.3283.1	1527	1
1.3284	1904	1	1.3284.1	1904	1
1.3285	1286	1	1.3285.1	1286	1
1.3286	1078	1	1.3286.1	1078	1
1.3287	3245	1	1.3287.1	3245	1
1.3288	3009	1	1.3288.1	3009	1
1.3289	1289	1	1.3289.1	1289	1
1.329	1486	1	1.329.1	1486	1
1.329	2661	1	1.3290.1	2661	1
1.3291	1500	1	1.3291.1	1500	1
1.3292	1000	1	1.3292.1	1000	1
1.3293	1317	1	1.3293.1	1317	1
1.3294	1402	1	1.3294.1	1402	1
1.3295	3108	1	1.3295.1	3108	1
1.3296	3623	1	1.3296.1	3623	1
1.3297	1380	1	1.3297.1	1380	1
1.3298	3989	1	1.3298.1	3668	2
1.33	1347	1	1.33.1	1347	1
1.33	5330	1	1.330.1	5330	1
1.33	2199	1	1.3300.1	2199	1
1.3301	1423	1	1.3301.1	1423	1
1.3302	968	1	1.3302.1	968	1
1.3303	402	1	1.3303.1	402	1
1.3304	2754	1	1.3304.1	2754	1
1.3305	2671	1	1.3305.1	2671	1
1.3306	907	1	1.3306.1	907	1
1.331	3163	1	1.331.1	3163	1
1.331	847	1	1.3310.1	847	1
1.3311	2177	1	1.3311.1	2177	1
1.3314	1300	1	1.3314.1	1300	1
1.3315	1345	1	1.3315.1	1345	1
1.3317	550	1	1.3317.1	550	1
1.3318	2160	1	1.3318.1	2160	1
1.3319	820	1	1.3319.1	820	1
1.332	2017	1	1.332.1	2017	1
1.3321	1760	1	1.3321.1	1760	1
1.3322	1736	1	1.3322.1	1736	1
1.3323	2338	1	1.3323.1	2338	1
1.3324	1216	1	1.3324.1	1216	1
1.3325	2195	1	1.3325.1	2195	1
1.3326	5684	1	1.3326.1	5684	1
1.3327	1540	1	1.3327.1	1540	1
1.3329	517	1	1.3329.1	517	1
1.333	1336	1	1.333.1	1336	1
1.3331	469	1	1.3331.1	469	1
1.3332	136044	1	1.3332.1	1228	8
1.3333	2077	1	1.3333.1	2077	1
1.3334	1887	1	1.3334.1	1887	1
1.3335	2484	1	1.3335.1	2484	1
1.3336	27925	1	1.3336.1	1924	3
1.3337	1201	1	1.3337.1	1201	1
1.3338	2650	1	1.3338.1	2650	1
1.3339	1150	1	1.3339.1	1150	1
1.334	1112	1	1.3340.1	1112	1
1.3341	1842	1	1.3341.1	1842	1
1.3342	2138	1	1.3342.1	2138	1
1.3343	2495	1	1.3343.1	2495	1
1.3344	2001	1	1.3344.1	2001	1
1.3345	1397	1	1.3345.1	1397	1
1.3348	711	1	1.3348.1	711	1
1.3349	2809	1	1.3349.1	2809	1
1.335	600	1	1.335.1	600	1
1.335	1359	1	1.3350.1	1359	1
1.3351	2600	2	1.3351.1	2600	1
1.3351	2600	2	1.3351.2	1236	2
1.3352	3045	1	1.3352.1	3045	1
1.3353	1850	1	1.3353.1	1850	1
1.3355	2198	1	1.3355.1	2198	1
1.3357	3301	1	1.3357.1	3301	1
1.3358	2384	1	1.3358.1	2384	1
1.3361	992	1	1.3361.1	992	1
1.3364	1587	1	1.3364.1	1587	1
1.3365	2930	1	1.3365.1	2930	1
1.3366	1333	1	1.3366.1	1333	1
1.3367	664	1	1.3367.1	664	1
1.3368	1554	1	1.3368.1	1554	1
1.3369	338	1	1.3369.1	338	1
1.337	1410	1	1.337.1	1410	1
1.337	1517	1	1.3370.1	1517	1
1.3373	2070	1	1.3373.1	2070	1
1.3374	1482	1	1.3374.1	1482	1
1.3375	1165	1	1.3375.1	1165	1
1.3376	1759	1	1.3376.1	1759	1
1.3377	2113	1	1.3377.1	2113	1
1.3378	898	1	1.3378.1	898	1
1.3379	1983	1	1.3379.1	1983	1
1.338	5130	1	1.338.1	5130	1
1.3381	1197	1	1.3381.1	1197	1
1.3382	3796	1	1.3382.1	3796	1
1.3383	1312	1	1.3383.1	1312	1
1.3384	1953	1	1.3384.1	1953	1
1.3385	547	1	1.3385.1	547	1
1.3386	658	1	1.3386.1	658	1
1.3389	873	1	1.3389.1	873	1
1.339	3287	1	1.339.1	3287	1
1.339	1134	1	1.3390.1	1134	1
1.3391	3237	1	1.3391.1	3237	1
1.3393	2311	1	1.3393.1	2311	1
1.3396	3615	1	1.3396.1	3615	1
1.3397	2494	1	1.3397.1	2494	1
1.3398	5235	1	1.3398.1	5235	1
1.3399	678	1	1.3399.1	678	1
1.34	1680	1	1.34.1	1680	1
1.34	1593	1	1.340.1	1593	1
1.3401	2634	1	1.3401.1	2634	1
1.3402	2679	1	1.3402.1	2679	1
1.3403	653	1	1.3403.1	653	1
1.3404	2955	1	1.3404.1	2955	1
1.3405	1586	1	1.3405.1	1586	1
1.3406	1593	1	1.3406.1	1593	1
1.3407	4064	1	1.3407.1	4064	1
1.3408	3784	1	1.3408.1	3784	1
1.3409	2208	1	1.3409.1	2208	1
1.3411	2132	1	1.3411.1	2132	1
1.3412	644	1	1.3412.1	644	1
1.3413	3751	1	1.3413.1	3751	1
[truncated: 20,186 more rows]

## Sheet: Table S2-c
Table S2-c Novel protein-coding genes identified by Iso-Seq
id	len
1.1398.1	489
1.1896.1	519
1.2801.1	486
1.2946.1	738
1.309.1	426
1.3425.1	357
1.3587.1	480
1.5.1	612
10.169.1	534
10.288.1	420
10.451.1	729
10.88.1	492
11.408.1	603
11.448.1	600
12.542.1	546
12.570.1	543
12.578.1	858
12.579.1	594
12.714.1	567
13.1094.1	564
13.1310.1	441
13.1312.1	1314
13.2022.1	324
13.2318.1	594
13.2728.1	498
14.134.1	495
14.2141.1	570
14.463.1	366
14.612.1	477
14.689.1	447
14.999.1	789
15.1691.1	426
15.790.1	480
15.814.1	582
16.480.1	486
17.378.1	351
18.500.1	462
18.89.1	480
2.1195.1	486
2.2228.1	822
2.2272.1	522
2.2272.2	522
2.609.1	588
3.1059.1	795
3.1150.1	645
3.1321.2	573
3.1325.1	654
3.1370.1	579
3.1430.1	678
3.244.1	789
3.929.1	672
3.965.1	597
4.1508.1	465
4.300.1	696
4.61.1	471
5.584.1	306
5.630.1	393
5.732.1	555
5.733.1	594
5.786.1	627
5.901.1	534
6.1346.1	861
6.1461.1	750
6.1541.1	564
6.1948.1	600
6.195.1	471
6.428.1	459
6.515.1	645
6.705.1	690
6.75.1	546
6.77.1	675
6.851.1	543
7.418.1	756
7.785.1	429
8.851.1	348
9.1049.1	612
AEMK02000452.1.52.2	486
AEMK02000452.1.57.1	777
AEMK02000682.1.17.1	738
X.782.1	456

## Sheet: Table S2-d
Table S2-d Novel lncRNA identified by Iso-Seq
ID	Fickett_score	Hexamer_score	coding_prob
1.100.1	0.6245	-0.138896	0.0111067
1.1000.1	0.963	-0.208242	0.0125625
1.1009.1	0.4624	-0.14475	0.00281989
1.101.1	0.7601	0.0354611	0.0454596
1.1012.1	0.9122	-0.246241	0.00230473
1.1019.1	1.277	-0.291274	0.00738799
1.1021.1	0.6333	-0.406774	0.0019121
1.1023.1	0.7611	-0.185557	0.00225692
1.1024.1	0.9912	0.116985	0.0704589
1.1027.1	0.403	-0.331082	0.000591375
1.1028.1	0.6695	-0.274171	0.0084242
1.1032.1	0.772	-0.267855	0.0043962
1.1033.1	0.538	-0.152941	0.00273267
1.1034.1	0.9339	-0.0195204	0.0499875
1.1035.1	0.7981	-0.197213	0.00597316
1.1038.1	0.918	-0.165456	0.00493694
1.104.1	0.9486	-0.103329	0.0130658
1.1040.1	0.801	-0.12524	0.00480924
1.1043.1	0.7713	0.115354	0.0771247
1.1045.1	0.5932	-0.375095	0.000310878
1.1046.1	0.7407	-0.0902254	0.0713074
1.1049.1	0.4636	-0.0758004	0.0655793
1.1051.1	0.6578	-0.175382	0.00571277
1.1052.1	0.4801	-0.0800873	0.0045641
1.1054.1	1.1305	-0.0926352	0.0199374
1.1055.1	0.6961	-0.257443	0.00261429
1.1056.1	0.9632	-0.181121	0.0086922
1.106.1	1.0359	-0.178797	0.0183122
1.1062.1	0.4264	-0.451747	0.000208728
1.1063.1	0.837	-0.24488	0.0061391
1.1064.1	0.8726	-0.433976	0.000895762
1.1069.1	0.7945	-0.243793	0.00482445
1.107.1	0.9177	-0.411143	0.00198923
1.1071.1	0.9645	-0.117446	0.015635
1.1073.1	0.8045	-0.126684	0.00732966
1.108.1	0.8538	-0.280737	0.0054411
1.1084.1	0.6352	-0.30587	0.0118389
1.1086.1	1.0154	-0.0644999	0.0117334
1.1087.1	0.6405	0.0240031	0.0103369
1.109.1	0.5655	-0.225939	0.00266512
1.1091.1	0.4237	-0.0781347	0.00324628
1.110.1	1.1773	-0.115024	0.0938167
1.1100.1	0.7484	0.0235147	0.346616
1.1101.1	0.7133	-0.197274	0.00713875
1.1105.1	0.6552	-0.359753	0.00152204
1.1107.1	0.7304	0.0241219	0.0375381
1.1108.1	0.4994	-0.144046	0.00960726
1.111.1	0.5654	-0.312871	0.000765297
1.1111.1	0.8296	-0.600258	0.000195769
1.1113.1	0.8555	-0.640036	0.000127461
1.1121.1	1.1982	-0.217344	0.0145578
1.1122.1	0.7146	-0.0960278	0.00776562
1.1123.1	0.9296	0.131905	0.0563628
1.1126.1	0.5847	-0.0938747	0.00771757
1.1127.1	0.9321	-0.140757	0.00861083
1.1128.1	0.4724	-0.324781	0.000960938
1.1130.1	0.7108	-0.163195	0.0047171
1.1132.1	0.9794	-0.0494583	0.0218344
1.1133.1	0.847	-0.116943	0.0116659
1.1134.1	0.5687	-0.524217	0.000131661
1.1135.1	0.6556	-0.517764	0.000857523
1.1136.1	0.3492	-0.242092	0.00130592
1.114.1	0.7047	-0.0844332	0.0075307
1.1140.1	0.3622	-0.24192	0.00248357
1.1142.1	0.5348	-0.336222	0.00420961
1.1143.1	0.7772	-0.141787	0.00710973
1.1146.1	0.5064	-0.256039	0.00222906
1.1147.1	0.6732	-0.165052	0.0190008
1.1150.1	0.6412	-0.330116	0.00155385
1.1153.1	0.9027	-0.385888	0.00238219
1.1154.1	0.401	-0.360153	0.00107446
1.1156.1	0.8491	-0.241707	0.0118548
1.1157.1	0.8806	-0.0374658	0.116198
1.1160.1	1.039	-0.0623478	0.0245623
1.117.1	0.5972	-0.222843	0.00139109
1.1174.1	0.7554	-0.256689	0.00125429
1.1178.1	0.4737	-0.250388	0.00193392
1.118.1	1.2016	0.18388	0.255565
1.1184.1	0.7027	-0.123066	0.0213263
1.1185.1	1.0749	-0.0683037	0.062717
1.1191.1	0.7367	0.0562122	0.0426797
1.1200.1	0.4992	-0.260643	0.0013452
1.1204.1	0.4212	-0.361183	0.00122921
1.1206.1	0.935	-0.0668865	0.0321958
1.1207.1	0.9173	-0.0232546	0.0444684
1.1209.1	0.5276	-0.10128	0.00327777
1.121.1	0.726	-0.0341018	0.0191153
1.121.2	0.726	-0.0341018	0.0196438
1.121.3	0.726	-0.0341018	0.0196812
1.1210.1	0.4159	-0.205289	0.000860326
1.1215.1	0.3417	-0.160142	0.0041584
1.1216.1	0.6522	-0.221501	0.0137005
1.1218.1	0.656	-0.146629	0.00248535
1.1219.1	0.6705	-0.516681	0.000189878
1.1220.1	0.5443	-0.2042	0.00819078
1.1222.1	0.6291	0.0430427	0.136179
1.1227.1	0.8423	-0.224002	0.00344857
1.1229.1	0.6278	-0.0429016	0.0147643
1.123.1	0.9099	-0.119181	0.0218959
1.1231.1	0.8415	-0.110779	0.00594483
1.1233.1	0.9965	0.00650286	0.025477
1.1234.1	1.0185	-0.415327	0.00118408
1.1242.1	0.7274	-0.210629	0.00164874
1.1244.1	0.4986	0.0283728	0.0126977
1.1245.1	0.8483	-0.0678764	0.0127949
1.1249.1	0.5252	-0.015009	0.00748436
1.1250.1	0.8029	-0.0754024	0.010075
1.1251.1	0.8318	-0.169469	0.00688709
1.1253.1	0.7152	-0.489622	0.000460102
1.1254.1	0.8449	0.122052	0.0360183
1.1256.1	0.6351	-0.531509	0.000410627
1.1269.1	0.6802	-0.227282	0.0029057
1.1270.1	0.578	-0.0775401	0.00396177
1.1271.1	0.7637	-0.389264	0.00072905
1.1272.1	0.793	-0.272447	0.00174872
1.1273.1	0.5636	-0.358403	0.000629332
1.1274.1	0.4193	-0.155803	0.00112389
1.1277.1	0.6204	-0.217379	0.0298134
1.1279.1	1.001	-0.485263	0.001621
1.128.1	0.3795	-0.230531	0.000997787
1.1290.1	0.7911	-0.222132	0.00323791
1.1291.1	1.1657	-0.134693	0.0161908
1.1293.1	1.1555	0.250205	0.200987
1.1296.1	1.1069	-0.0968123	0.0247066
1.1298.1	0.8438	-0.675989	0.000325321
1.130.1	0.7573	-0.293634	0.00226508
1.1300.1	0.909	-0.257705	0.00357099
1.1308.1	0.5953	-0.44112	0.000534242
1.1309.1	0.7809	-0.496237	0.000322084
1.1310.1	1.0266	-0.471658	0.00132679
1.1312.1	0.9003	-0.0498975	0.0143885
1.1320.1	0.8419	-0.353629	0.00194183
1.1321.1	1.2897	0.0858509	0.241942
1.1324.1	0.7888	-0.215075	0.00623977
1.1328.1	1.0328	0.0123936	0.0556794
1.133.1	0.8154	-0.137838	0.00728969
1.1330.1	0.4186	-0.238336	0.000742704
1.1333.1	0.4956	-0.298931	0.00162998
1.1345.1	0.7958	-0.460231	0.00219076
1.1349.1	1.1516	-0.445348	0.00263234
1.1353.1	0.5439	-0.121705	0.0304982
1.1355.1	0.3857	-0.251736	0.00143446
1.136.1	0.6527	-0.121727	0.019978
1.1361.1	0.6099	-0.260668	0.00135689
1.1363.1	0.71	-0.039869	0.043876
1.1365.1	1.0006	-0.266637	0.00913124
1.137.1	0.9323	-0.0467413	0.0841271
1.1370.1	0.7646	-0.0403559	0.0537095
1.1371.1	0.5631	-0.191067	0.00587233
1.1372.1	1.0567	-0.197173	0.00729413
1.1374.1	0.5858	-0.00857273	0.0117532
1.1376.1	1.1405	0.130317	0.221486
1.1377.1	0.7274	-0.124032	0.00616062
1.1381.1	0.6942	-0.260216	0.00194253
1.1382.1	0.8108	-0.385371	0.00287777
1.1383.1	0.7256	-0.702226	5.48159e-05
1.1384.1	1.1538	-0.338084	0.00296888
1.1386.1	0.8758	-0.47805	0.00119148
1.1387.1	0.7254	-0.203862	0.0240442
1.1389.1	0.829	0.0143432	0.0176925
1.1392.1	0.4631	-0.218159	0.0021306
1.1393.1	0.6136	-0.586502	0.000167897
1.1400.1	0.7402	-0.0862421	0.015708
1.1402.1	0.8705	-0.355468	0.00187106
1.1403.1	0.5721	-0.152337	0.0110093
1.1405.1	0.9497	-0.0336442	0.0214946
1.1407.1	0.4048	-0.326697	0.000783805
1.141.1	0.8909	-0.0437349	0.0356135
1.1412.1	0.5329	-0.159594	0.00300097
1.1413.1	0.5175	-0.0308185	0.00332637
1.1414.1	0.6928	-0.231015	0.00322061
1.1416.1	0.6966	-0.0185548	0.0111436
1.1419.1	0.9798	-0.218717	0.0040423
1.1420.1	0.5234	-0.303921	0.00114321
1.1422.1	0.662	-0.0407389	0.0133638
1.1423.1	0.6967	0.014761	0.0367323
1.1426.1	0.4861	-0.12149	0.00334069
1.1428.1	0.6356	-0.164662	0.00453982
1.1438.1	0.5854	-0.34721	0.00085826
1.1439.1	0.4357	-0.308601	0.00359659
1.1440.1	0.6705	-0.0259191	0.0179624
1.1443.1	0.6725	0.0426941	0.0217101
1.1446.1	0.8774	-0.373202	0.00125642
1.1453.1	0.763	-0.188787	0.00404195
1.1458.1	0.6441	-0.138427	0.0105662
1.1459.1	0.5783	-0.310991	0.00210496
1.146.1	0.9275	-0.157568	0.00734837
1.1462.1	0.5671	-0.311631	0.00154367
1.1464.1	0.719	-0.158428	0.00414772
1.1465.1	0.7945	-0.244039	0.003816
1.1469.1	0.7709	-0.374898	0.00236311
1.1471.1	0.7668	-0.338965	0.00190756
1.1473.1	0.6831	-0.0844079	0.0126518
1.1476.1	0.9759	0.00271961	0.024411
1.1482.1	0.4948	-0.266335	0.00339017
1.1484.1	0.6301	-0.311544	0.00159113
1.1489.1	0.439	-0.15109	0.00222116
1.1491.1	0.5992	-0.138762	0.0271343
1.1493.1	0.64	-0.0892407	0.0299976
1.1494.1	1.1995	0.0452763	0.047972
1.1497.1	0.7635	-0.17315	0.0088701
1.1498.1	0.3813	-0.311874	0.000350953
1.15.1	0.7633	-0.0968283	0.0144884
1.1501.1	1.028	-0.147032	0.0151094
1.1504.1	1.071	0.0355449	0.0781658
1.1517.1	0.8519	-0.274393	0.00234536
1.1518.1	0.6458	-0.303679	0.000852124
1.1521.1	0.7098	-0.210273	0.00331879
1.1524.1	0.7585	-0.036479	0.140029
1.1525.1	0.6795	-0.0005283	0.0240396
1.1526.1	0.8837	-0.0446937	0.023295
1.1527.1	0.5951	-0.0105937	0.013049
1.1528.1	0.4425	-0.443693	0.000226226
1.1532.1	0.9516	-0.0913235	0.0379835
1.1534.1	0.6055	-0.491331	0.000664183
1.1536.1	0.8786	-0.205668	0.0112364
1.1538.1	0.6488	-0.272142	0.003394
1.1539.1	0.7914	-0.218661	0.00271223
1.1540.1	0.5004	-0.389226	0.000332625
1.1546.1	0.8384	0.103468	0.0447883
1.1547.1	0.92	-0.453304	0.000726618
1.1548.1	0.457	-0.289096	0.00117895
1.1551.1	0.8099	0.0420568	0.0164491
1.1555.1	0.802	-0.23309	0.00897745
1.1558.1	0.723	-0.133143	0.00516857
1.1563.1	1.097	-0.165013	0.00886838
1.1566.1	0.7249	-0.365481	0.00138622
1.1567.1	0.9745	-0.127189	0.00890625
1.1568.1	0.7526	-0.0768713	0.0304007
1.1571.1	0.771	-0.464685	0.000494535
1.1573.1	1.115	-0.10342	0.0252
1.1575.1	1.1047	-0.0809577	0.0156186
1.1577.1	0.6522	-0.0736833	0.00428721
1.1578.1	0.8537	-0.287792	0.00227063
1.1581.1	0.6083	-0.00540904	0.00973407
1.1584.1	0.7417	-0.39687	0.00257247
1.1593.1	0.9577	-0.0643789	0.109813
1.1595.1	0.7812	-0.197578	0.00414197
1.16.1	0.4657	-0.403422	0.000916009
1.1606.1	0.8462	-0.301922	0.00146519
1.1607.1	0.6483	-0.715657	5.39621e-05
1.1610.1	0.7473	-0.14823	0.0243366
1.1613.1	0.901	0.0482004	0.0511913
1.1615.1	0.9135	0.0787756	0.200982
1.1619.1	0.7303	-0.132689	0.097018
1.1622.1	0.6668	-0.632968	0.000234184
1.1623.1	0.8031	-0.151075	0.0125724
1.1625.1	0.7748	0.0264199	0.0175384
1.1626.1	1.1245	-0.0321255	0.028767
1.1627.1	0.7393	-0.38237	0.00234148
1.163.1	0.6489	-0.246957	0.00887336
1.1635.1	0.9698	-0.158125	0.0113598
1.1639.1	0.9883	-0.0541898	0.0920301
1.164.1	0.4889	-0.284606	0.00688832
1.1641.1	0.7712	-0.0364515	0.0430605
1.1642.1	1.0372	-0.172185	0.00641259
1.1643.1	0.8001	-0.199117	0.0162799
1.1645.1	0.5968	-0.406705	0.00090956
1.1646.1	0.5732	-0.424622	0.000442274
1.165.1	0.746	-0.0432212	0.025182
1.1650.1	0.5775	-0.387459	0.000660245
1.1652.1	0.697	0.0650444	0.0197368
1.1653.1	0.6208	-0.354704	0.000782613
1.1655.1	0.4803	-0.252033	0.000815354
1.1657.1	0.5514	-0.0625467	0.00449107
1.1658.1	0.6406	-0.0780562	0.0466923
1.166.1	0.529	0.107337	0.0147423
1.1660.1	0.8404	0.00809422	0.0215354
1.1663.1	0.665	-0.209521	0.0083465
1.1665.1	0.6908	-0.257702	0.00625163
1.167.1	0.8511	-0.261753	0.0105277
1.1673.1	1.0588	-0.0365701	0.0156253
1.168.1	0.6305	-0.196427	0.00309503
1.1681.1	0.6116	-0.195739	0.00304263
1.1684.1	0.9406	-0.00699474	0.0635491
1.1687.1	0.9987	-0.567706	0.000395181
1.1698.1	0.8423	-0.19557	0.0116161
1.17.1	0.5866	-0.402548	0.0015133
1.170.1	0.5585	-0.385401	0.000500912
1.171.1	0.4053	-0.193041	0.00670609
1.1712.1	0.6592	-0.149528	0.0105058
1.1713.1	0.9439	-0.136393	0.0119909
1.1716.1	0.5092	-0.413389	0.000462776
1.1718.1	0.7314	-0.212292	0.00526415
1.1719.1	0.8535	0.0492041	0.0316565
1.1721.1	0.4812	-0.0351801	0.213412
1.1731.1	0.595	-0.436617	0.000515419
1.1732.1	0.5899	-0.106618	0.0137795
1.1733.1	0.7023	-0.241793	0.0194538
1.1736.1	0.8344	-0.217665	0.00662078
1.1737.1	0.8147	-0.104637	0.0251595
1.1738.1	0.6826	-0.203165	0.0132594
1.1739.1	0.7517	-0.118028	0.0136854
1.1741.1	0.7308	0.0673671	0.0326179
1.1742.1	0.4607	-0.342514	0.00552598
1.1747.1	0.9195	0.116039	0.0875831
1.175.1	0.7577	-0.0816828	0.011488
1.1755.1	0.8465	-0.147596	0.0046137
1.1759.1	0.6129	-0.10111	0.0207775
1.1768.1	0.7457	-0.214557	0.00316924
1.1770.1	0.856	-0.155835	0.00728872
1.1771.1	0.8107	-0.105151	0.0142487
1.1775.1	0.4899	-0.185685	0.00297569
1.1776.1	0.714	-0.106914	0.0286296
1.178.1	0.6883	-0.241867	0.00399505
1.1785.1	0.879	-0.123536	0.0128539
1.1787.1	0.9441	0.139834	0.0722267
1.1788.1	0.5563	-0.278391	0.00191186
1.1789.1	0.5781	-0.137797	0.0124824
1.1790.1	0.7102	-0.245412	0.00353851
1.1792.1	0.8113	-0.26601	0.00432596
1.1793.1	0.781	0.0384909	0.0602354
1.1795.1	0.6367	-0.134398	0.00324944
1.180.1	1.0115	-0.261216	0.00672151
1.1821.1	0.6039	-0.416411	0.000902906
1.183.1	0.9126	-0.112244	0.0181107
1.1833.1	0.63	0.074589	0.22888
1.1834.1	0.9322	0.0488414	0.0414817
1.1835.1	0.7031	0.0815012	0.131842
1.184.1	0.7287	-0.0454108	0.0169184
1.1847.1	0.7889	-0.136974	0.00427733
1.186.1	0.6214	-0.481569	0.000223666
1.1874.1	0.8158	-0.0773567	0.0139207
1.1875.1	0.9515	-0.168222	0.0458534
1.1876.1	0.9394	-0.0162181	0.0121673
1.1877.1	0.9393	-0.180148	0.00593048
1.1878.1	0.64	-0.465328	0.00117809
1.188.1	0.6147	-0.0571024	0.0530185
1.1880.1	0.79	-0.231978	0.00612963
1.1882.1	0.9339	-0.145663	0.0327364
1.1883.1	0.7313	-0.141368	0.0106426
1.1884.1	0.4523	-0.115902	0.00428379
1.1885.1	0.6538	-0.126921	0.0148261
1.1888.1	0.609	-0.13975	0.00590076
1.1891.1	0.8459	0.124853	0.0246553
1.1892.1	0.548	-0.162414	0.00226963
1.1893.1	0.8306	-0.0848397	0.0206481
1.1895.1	0.7912	-0.112843	0.00877354
1.1897.1	0.749	-0.215867	0.00475403
1.1898.1	0.6021	-0.139712	0.00558658
1.1900.1	0.9358	0.123518	0.0475942
1.1901.1	1.1824	0.117091	0.170612
1.1904.1	1.0009	0.00847257	0.0652319
1.1907.1	0.7412	-0.0281407	0.016157
1.191.1	0.3425	-0.613546	9.30182e-05
1.1912.1	0.4468	-0.174553	0.00170844
1.1917.1	0.9057	-0.175759	0.0102812
1.1919.1	0.7697	0.113874	0.0236786
1.1923.1	0.6129	-0.147842	0.00991035
1.1925.1	0.8143	-0.328184	0.00513465
1.1928.1	0.7206	-0.195949	0.00399026
1.1929.1	0.7293	-0.113593	0.00950068
1.1933.1	0.6013	-0.0398708	0.0184845
1.1940.1	0.6434	-0.160883	0.00193192
1.1941.1	0.5801	-0.0798877	0.00501386
1.1952.1	0.646	-0.38421	0.000423674
1.1959.1	0.4961	-0.229157	0.00106025
1.196.1	0.9183	-0.139389	0.0141608
1.1967.1	0.9598	-0.0840597	0.0382078
1.1970.1	0.799	-0.150773	0.00916711
1.1971.1	0.7233	-0.389889	0.000459644
1.1974.1	0.611	-0.584426	0.000124556
1.198.1	0.5592	-0.223221	0.00294584
1.1985.1	0.828	-0.394142	0.00211032
1.199.1	0.8292	-0.0430249	0.0148863
1.1995.1	1.118	-0.0796127	0.028549
1.1996.1	0.5984	-0.0999908	0.00499392
1.1999.1	0.9018	-0.0405028	0.0289218
1.2002.1	0.4862	-0.242368	0.00406869
1.2004.1	0.5625	-0.358755	0.00209968
1.2005.1	1.1213	-0.0593019	0.0670663
1.2006.1	0.7649	0.00231494	0.0242386
1.2008.1	0.7874	-0.191344	0.0097672
1.2010.1	0.6579	-0.114324	0.0592857
1.2011.1	0.461	-0.125929	0.0234746
1.202.2	0.4792	-0.588641	0.00053198
1.2021.1	0.6846	-0.125327	0.0213872
1.2022.1	0.9564	-0.144305	0.0082714
1.2023.1	0.7481	-0.136515	0.00407959
1.2024.1	0.7977	-0.296817	0.00322344
1.2025.1	0.8772	-0.193009	0.00761383
1.2029.1	0.7591	-0.0930715	0.00846826
1.2033.1	0.4818	-0.21702	0.0028951
1.2034.1	0.8137	-0.0408304	0.0105084
1.2036.1	0.6457	-0.223519	0.0681008
1.2041.1	0.7825	-0.339704	0.00520782
1.2043.1	0.4087	-0.309183	0.000791882
1.2044.1	0.8372	-0.352566	0.00129767
1.2045.1	0.586	-0.274058	0.00474919
1.2046.1	0.9353	-0.321007	0.00885437
1.205.1	0.862	-0.556275	0.000382008
1.2050.1	0.5713	-0.403809	0.000260175
1.2053.1	0.4201	-0.227473	0.000895306
1.2054.1	0.5489	-0.231112	0.00279295
1.2056.1	0.869	-0.0699969	0.0120991
1.2057.1	0.7823	-0.104633	0.0146103
1.2063.1	0.5908	0.00288076	0.0723946
1.2066.1	0.7226	-0.10118	0.00678298
1.2067.1	0.6055	-0.15488	0.00288417
1.2068.1	0.882	0.00623084	0.157325
1.2069.1	0.8874	-0.154211	0.0181495
1.207.1	1.0257	-0.02088	0.0233059
1.2071.1	1.0685	-0.223324	0.00378597
1.2073.1	0.944	-0.376715	0.000868903
1.2074.1	0.6663	0.012108	0.0133142
1.2076.1	0.6249	-0.274977	0.00439554
1.2078.1	0.6721	-0.236441	0.00150937
1.2079.1	1.004	-0.013773	0.0471438
1.208.1	0.6938	-0.455831	0.000382167
1.2085.1	0.585	-0.301266	0.000990614
1.2087.1	0.6415	0.211895	0.072479
1.2088.1	0.5432	-0.517639	0.00103377
1.2095.1	0.5654	-0.320276	0.00169717
1.2096.1	0.5433	-0.29238	0.00239748
1.2098.1	0.7039	-0.31591	0.00363014
1.21.1	0.3696	-0.487398	0.000447528
1.2101.1	0.5402	-0.459416	0.000609869
1.2102.1	0.5703	-0.173753	0.0424694
1.2103.1	0.7978	-0.355485	0.00159552
1.2104.1	0.7167	-0.159198	0.00334694
1.2106.1	0.7309	-0.13762	0.00647362
1.2107.1	0.9776	-0.210036	0.00938237
1.2108.1	0.9711	-0.392004	0.00295989
1.2109.1	0.4954	-0.108813	0.0197377
1.2110.1	0.7573	-0.508555	0.000475948
1.2113.1	0.5169	-0.193299	0.00148047
1.2114.1	0.869	-0.0299998	0.020593
1.2115.1	0.6022	-0.630285	0.000133718
1.2116.2	0.7413	-0.0977603	0.0340405
1.2118.1	0.8804	-0.21335	0.00754997
1.2119.1	0.7413	-0.269251	0.00176686
1.2120.1	0.6581	-0.254062	0.00276953
1.2121.1	0.7494	-0.152099	0.0177626
1.2123.1	0.7507	-0.353621	0.00121131
1.2124.1	0.4168	-0.210529	0.0077421
1.2128.1	1.1008	-0.0655428	0.0358494
1.2131.1	0.6771	-0.325298	0.0025521
1.2132.1	0.6914	-0.20221	0.0117019
1.2134.1	0.6374	-0.280568	0.000766669
1.2135.1	0.8021	-0.475784	0.000784639
1.2136.1	0.8443	0.125738	0.0456326
1.2137.1	0.7721	-0.119416	0.00679941
1.2138.1	0.8028	-0.120273	0.00467738
1.2139.1	0.5442	-0.136043	0.00375152
1.214.1	0.7763	-0.0912181	0.0140783
1.2145.1	0.776	0.214221	0.0453008
1.2146.1	0.9571	-0.495904	0.00172316
1.2149.1	0.5203	-0.303407	0.00168037
1.2150.1	0.8852	0.107887	0.0516314
1.2154.1	0.7189	-0.0712149	0.0195156
1.2160.1	0.7889	-0.0344892	0.0121629
1.2165.1	0.6103	-0.144774	0.00329451
1.2166.1	0.9119	-0.340616	0.0038748
1.2175.1	0.7489	-0.319247	0.00608925
1.2176.1	0.9028	0.119271	0.0722798
1.2177.1	0.907	-0.209401	0.0105736
1.2178.1	0.5801	-0.240957	0.0026512
1.2180.1	0.8904	-0.260484	0.0335113
1.2181.1	0.5239	-0.230552	0.017667
1.2188.1	0.5027	-0.244347	0.00167512
1.2189.1	0.7945	-0.200258	0.00561261
1.2191.1	0.8748	-0.507058	0.000270096
1.2195.1	0.8028	-0.307822	0.00197648
1.2197.1	0.8583	-0.0254706	0.0453213
1.2198.1	0.8445	-0.558973	0.000332084
1.22.1	0.729	-0.289652	0.00166494
1.220.1	0.8312	-0.141104	0.0433352
1.2200.1	0.72	-0.236659	0.00215456
1.2204.1	0.858	-0.0071699	0.0506953
1.2205.1	1.2238	-0.0527954	0.0312014
1.2206.1	0.6696	0.041459	0.159931
1.2208.1	0.6305	-0.0131057	0.00906641
1.2209.1	0.5293	-0.444497	0.00035641
1.221.1	1.1714	-0.610598	0.000418165
1.2210.1	0.5935	0.0645318	0.00725244
1.2211.1	0.3853	-0.299544	0.00112785
1.2212.1	0.5439	-0.532341	0.00025254
1.2213.1	0.5808	-0.126299	0.00709316
1.2215.1	0.4522	-0.0908942	0.00549358
1.2217.1	0.522	-0.128744	0.00349912
1.2220.1	0.7598	-0.0206539	0.091856
1.2224.1	0.92	-0.119361	0.0230046
1.2229.1	0.9071	-0.238762	0.00397929
1.223.1	0.6805	-0.0505848	0.00856842
1.2235.1	0.895	-0.00812739	0.0258128
1.2243.1	0.7989	-0.203673	0.0111964
1.2245.1	0.921	-0.0890782	0.0544407
1.2246.1	0.8507	0.00252894	0.0286943
1.2248.1	1.1055	-0.33603	0.00247147
1.2249.1	1.0836	-0.169335	0.0108531
1.2250.1	0.7451	-0.109938	0.0183215
1.2251.1	0.6622	-0.351665	0.00361704
1.2252.1	0.6781	-0.0115715	0.0154143
1.2256.1	0.7363	-0.425912	0.00114003
1.2261.1	0.7443	-0.0858716	0.0133848
1.2263.1	0.6036	-0.0206131	0.00729773
1.2266.1	0.8983	-0.203795	0.00981343
1.2267.1	1.1369	0.0222938	0.0211255
1.2269.1	0.976	-0.258445	0.0104529
1.227.1	0.5961	-0.307304	0.0015676
1.2274.1	0.7631	-0.508578	0.000243101
1.2275.1	1.0016	-0.410222	0.00417838
1.2278.1	0.4451	-0.411723	0.000392991
1.2279.1	0.7593	-0.260105	0.0044222
1.228.1	0.6944	-0.0590843	0.0233422
1.2280.1	0.9042	-0.155049	0.00906633
1.2281.1	0.7854	-0.14439	0.014438
1.2285.1	0.7385	-0.167081	0.0103295
1.2286.1	1.2584	-0.00131206	0.0580101
1.2287.1	0.6287	-0.23667	0.00959444
1.2289.1	0.9158	-0.138742	0.0246455
1.2292.1	0.778	-0.186756	0.0059072
1.2293.1	0.8497	-0.012111	0.0253312
1.2295.1	0.7642	-0.177419	0.00515436
1.2299.1	0.9204	-0.117798	0.013447
1.2305.1	0.3962	-0.16192	0.00202785
1.2306.1	0.6032	-0.200883	0.00913257
1.2307.1	0.6203	-0.39151	0.000370722
1.2308.1	0.6582	-0.206906	0.00300959
1.2309.1	1.1582	0.0591768	0.0615639
1.231.1	0.6224	-0.135654	0.0247993
1.2310.1	0.8885	-0.195221	0.00358442
1.2312.1	0.7025	-0.216377	0.0482033
1.2315.1	0.9814	-0.353175	0.00349741
1.232.1	1.0656	-0.257547	0.0126508
1.2325.1	0.9224	0.131611	0.0909393
1.2326.1	0.3822	-0.234661	0.0120957
1.2329.1	1.0716	-0.1543	0.00987665
1.233.1	0.7508	0.148451	0.0246976
1.2330.1	0.4748	-0.518137	0.000253274
1.2331.1	0.7398	-0.215603	0.00840521
1.2333.1	0.4335	-0.333258	0.000548375
1.2335.1	0.9501	-0.406832	0.00149731
1.2336.1	1.1183	-0.0736841	0.0199759
1.2338.1	1.0458	-0.165071	0.0206179
1.2345.1	0.8534	0.0164786	0.0240716
1.235.1	0.6848	-0.222362	0.0048408
1.2352.1	0.5108	-0.113261	0.0240549
1.236.1	1.0274	0.0925805	0.212578
1.2364.1	0.8524	-0.0138109	0.0812185
1.2365.1	0.8698	-0.159051	0.0390099
1.2366.1	0.7591	-0.251505	0.00199298
1.2372.1	0.504	-0.189249	0.00199392
1.2375.1	0.5746	-0.0666522	0.00960689
1.238.1	0.5424	-0.194379	0.00882427
1.2381.1	0.9992	-0.0539095	0.0293297
1.2383.1	0.8317	-0.214255	0.0302608
1.2385.1	0.7934	-0.254445	0.0037219
1.2386.1	0.8299	0.0337515	0.0262192
1.2388.1	0.7044	-0.178942	0.0156673
1.2389.1	0.8771	-0.0941932	0.0479723
1.2391.1	0.6535	-0.246305	0.00286067
1.2393.1	0.6992	-0.18803	0.0052721
1.2396.1	0.5591	-0.237301	0.00195391
1.2397.1	0.9345	-0.260672	0.00748499
1.24.1	0.8391	-0.0942199	0.00442184
1.2406.1	0.818	-0.0429248	0.043275
1.2409.1	0.7038	-0.3318	0.00101692
1.2410.1	0.7207	-0.11705	0.00822786
1.2411.1	0.6041	-0.273885	0.00151867
1.2412.1	0.7973	-0.423189	0.000661425
1.2413.1	0.9453	-0.218623	0.00633111
1.2417.1	0.8017	-0.204947	0.00323601
1.2423.1	0.457	-0.401529	0.000619782
1.2427.1	0.5272	-0.259846	0.0145976
1.2430.1	0.8179	-0.0974473	0.0120073
1.2433.1	0.6017	-0.0141065	0.0108966
1.2434.1	0.6762	-0.0612979	0.0272673
1.2435.1	0.8646	-0.0583289	0.04536
1.2439.1	0.6046	-0.12009	0.00745757
1.2446.1	0.5722	-0.171629	0.00791518
1.245.1	0.7393	-0.184078	0.00866538
1.246.1	0.6913	-0.157152	0.00207055
1.2460.1	0.5107	-0.0297508	0.0136563
1.2461.1	0.7065	-0.0920314	0.00762921
1.2462.1	0.5145	-0.139341	0.0033952
1.2463.1	0.7097	-0.189328	0.00525418
1.2465.1	0.3934	-0.363784	0.000383197
1.2466.1	0.904	-0.0155528	0.226836
1.2467.1	0.665	-0.0254257	0.00915557
1.2468.1	1.0449	-0.108713	0.0232053
1.247.1	0.6422	-0.282312	0.00491771
1.2472.1	0.707	0.00197872	0.0167005
1.2474.1	1.0593	-0.107786	0.0265269
1.2479.1	0.7074	-0.0701047	0.0158207
1.248.1	0.5898	-0.018531	0.0154579
1.2484.1	0.6121	-0.10943	0.0159704
1.2485.1	0.7007	-0.0855323	0.0132893
1.2486.1	0.5186	-0.411677	0.000349987
1.2487.1	0.8937	-0.0451916	0.0186072
1.2493.1	0.7777	-0.36553	0.00171863
1.250.1	0.9592	-0.0730314	0.00946285
1.2507.1	0.6077	-0.236056	0.00352933
1.2509.1	0.9017	0.0282081	0.0503411
1.251.1	0.565	-0.476593	0.000965892
1.2510.1	0.7009	-0.299328	0.00250068
1.2512.1	0.7152	-0.192097	0.0206837
1.2513.1	0.4567	-0.268105	0.00162215
1.2514.1	1.0369	-0.100637	0.0149194
1.2524.1	0.4622	-0.216964	0.00175547
1.2525.1	0.6788	-0.287114	0.00483317
1.2528.1	0.5446	-0.149612	0.249973
1.2531.1	0.5989	-0.403322	0.00356955
1.2532.1	0.7919	-0.257771	0.00208258
1.2533.1	0.6577	-0.543848	0.000152229
1.2534.1	0.495	-0.0516238	0.0154217
1.254.1	0.7999	-0.202329	0.00404365
1.2541.1	0.8483	-0.198656	0.00399179
1.2545.1	0.5031	-0.293881	0.00084009
1.2547.1	0.4778	-0.187205	0.00145264
1.2548.1	0.8132	-0.182889	0.00649445
1.255.1	0.8714	-0.893407	5.76902e-05
1.2554.1	0.8829	-0.213074	0.0100711
1.2556.1	0.5346	-0.116453	0.00466433
1.256.1	0.5698	-0.189183	0.00348823
1.2564.1	0.6229	-0.140059	0.0111205
1.2565.1	0.5606	-0.098593	0.00798852
1.257.1	0.877	-0.164675	0.00245128
1.2573.1	0.9649	0.0817493	0.0772184
1.2574.1	0.4795	-0.171876	0.00435892
1.2575.1	0.9357	-0.07584	0.123301
1.2577.1	0.4936	-0.103434	0.00962987
1.2579.1	0.8721	-0.138035	0.0561331
1.2581.1	0.6086	-0.157579	0.0043241
1.2584.1	0.8977	0.026752	0.0491821
1.2585.1	0.7274	-0.135273	0.00740937
1.2588.1	0.4628	-0.198269	0.00270817
1.2589.1	0.5008	-0.34063	0.000934133
1.2592.1	0.8919	-0.503157	0.000368171
1.2593.1	0.5524	-0.249587	0.00276972
1.2594.1	0.5099	-0.225534	0.00736246
1.2596.1	0.6654	-0.0838247	0.0379292
1.2597.1	1.071	-0.0436495	0.083772
1.2599.1	0.6774	-0.158124	0.054392
1.2601.1	0.7229	-0.283176	0.00230479
1.2603.1	0.7104	-0.290381	0.0042676
1.2604.1	0.4217	-0.268906	0.00166211
1.2605.1	0.6361	0.0489064	0.0840833
1.2606.1	0.8021	-0.0602963	0.0383956
1.2606.3	1.0733	-0.0721954	0.0222813
1.2608.1	0.6341	-0.116243	0.0637495
1.261.1	0.5336	-0.537906	0.000115274
1.2611.1	0.8521	-0.260999	0.00324898
1.2614.1	0.5884	-0.486406	0.000440184
1.2616.1	0.7543	-0.144494	0.0127113
1.2617.1	0.5458	-0.187682	0.00362106
1.2618.1	1.0472	-0.292144	0.00281763
1.2621.1	0.4631	-0.0839322	0.00397909
1.2622.1	0.512	-0.137555	0.0049174
1.2624.1	1.0486	0.0262501	0.0618014
1.2625.1	0.6498	-0.0411353	0.00571608
1.2629.1	0.4516	-0.425331	0.000559198
1.2632.1	0.5774	-0.301645	0.000858354
1.2636.1	0.6202	-0.390954	0.000734574
1.2637.1	0.6391	-0.226036	0.00459891
1.2639.1	0.4739	-0.0379458	0.0211627
1.2641.1	0.7242	-0.0371379	0.0196837
1.2642.1	0.9165	0.0294033	0.031037
1.265.1	0.6647	-0.213536	0.0111853
1.2652.1	0.5331	-0.269041	0.00150966
1.2654.1	0.8835	-0.0665032	0.0364648
1.2657.1	0.4395	-0.239221	0.00210204
1.2659.1	0.7557	-0.326734	0.00163822
1.2662.1	0.5366	-0.128545	0.00601097
1.2669.1	0.6845	-0.181079	0.00526638
1.267.1	0.6663	-0.190816	0.0151049
1.2670.1	1.1298	0.0243978	0.0324384
1.2671.1	0.9732	-0.282333	0.00259968
1.2672.1	0.9664	-0.179814	0.0164377
1.2673.1	0.4043	-0.39903	0.000436301
1.2674.1	0.8268	-0.384758	0.00105437
1.2676.1	1.1015	-0.155146	0.00632066
1.2679.1	0.7754	0.000332576	0.00817998
1.2688.1	0.9686	-0.347869	0.0015158
1.269.1	0.6047	-0.134731	0.00292933
1.2693.1	0.693	-0.149759	0.00619781
1.2697.1	0.6205	-0.427529	0.000295916
1.270.1	0.8911	-0.395036	0.00126733
1.2700.1	0.6251	-0.165177	0.0168101
1.2702.1	0.7904	-0.332077	0.000917442
1.2704.1	0.7224	-0.240407	0.00182661
1.2705.1	0.8016	-0.0814802	0.00565277
1.2707.1	0.8334	-0.166137	0.00613928
1.2708.1	0.6441	0.0196081	0.0103167
1.271.1	0.9172	-0.0897232	0.00892079
1.2710.1	0.854	-0.460967	0.00117079
1.2711.1	0.5084	-0.655918	5.31912e-05
1.2712.1	0.6572	-0.544048	0.000300859
1.2717.1	0.8354	-0.352224	0.00213564
1.2721.1	1.0061	-0.0935978	0.0134391
1.2726.1	0.5579	-0.215697	0.0061011
1.2728.1	1.0241	-0.587048	0.00032027
1.273.1	0.4914	-0.0740114	0.021029
1.2732.1	1.0735	-0.22061	0.0130924
1.2734.1	0.3553	-0.588909	6.36836e-05
1.2735.1	0.7708	0.103106	0.0203872
1.2738.1	0.5697	-0.591354	6.56058e-05
1.2740.1	1.0558	-0.464609	0.00099283
1.2742.1	0.8938	-0.327076	0.00344621
1.2743.1	0.4514	-0.150041	0.00607888
1.2746.1	0.645	-0.556542	0.00024995
1.2753.1	0.6062	-0.361264	0.000569733
1.2755.1	0.8584	-0.0528781	0.0418778
1.2757.1	0.7434	0.103243	0.0237699
1.276.1	0.8641	0.137184	0.0212554
1.2761.1	0.9512	-0.224435	0.0261506
1.2763.1	0.8717	-0.168732	0.00732975
1.2771.1	0.6363	-0.392106	0.000630898
1.2773.1	0.6323	-0.269343	0.0017046
1.2779.1	0.9364	-0.124577	0.00653426
1.278.1	0.5267	0.0103833	0.00490775
1.279.1	0.9128	-0.426916	0.00362731
1.2791.1	0.8137	-0.359355	0.00110747
1.2795.1	0.5161	-0.176977	0.0125451
1.28.1	0.6503	-0.144116	0.00405704
1.280.1	0.6611	0.0404418	0.0340607
1.2804.1	0.378	-0.161505	0.00373088
1.2805.1	0.7132	-0.0811074	0.00686461
1.2809.1	0.5959	-0.0347028	0.0469732
1.2813.1	0.7919	-0.323253	0.00425046
1.2814.1	0.9699	-0.27659	0.0124981
1.2817.1	0.5683	-0.273353	0.00460103
1.2818.1	0.8741	-0.288221	0.00332442
1.2819.1	0.4452	-0.449834	0.00023964
1.282.1	0.4839	-0.215191	0.00449015
1.282.2	0.6798	-0.43966	0.00582229
1.2823.1	0.9109	-0.249715	0.00409753
1.2825.1	0.4816	-0.306436	0.0011034
1.2827.1	0.6751	-0.218985	0.00533936
1.283.1	0.5923	-0.181424	0.00507144
1.2831.1	0.8811	-0.207258	0.0069398
1.2833.1	0.8501	-0.0208731	0.04176
1.2835.1	0.6486	0.192099	0.0308552
1.2836.1	0.6074	-0.113624	0.00533752
1.284.1	0.8564	-0.29188	0.00520241
1.284.2	0.8564	-0.29188	0.00520996
1.2840.1	0.9044	-0.210906	0.0167119
1.2842.1	0.6091	-0.183998	0.00286887
1.2844.1	0.7973	-0.162649	0.00652762
1.2846.1	0.5918	-0.246312	0.00343729
1.2854.1	0.8738	-0.0594759	0.0178891
1.2858.1	0.6598	-0.0369822	0.0294059
1.286.1	0.7724	0.0160439	0.0395359
1.2862.1	0.8602	-0.0150647	0.0280014
1.2863.1	0.7384	-0.0984975	0.021769
1.2864.1	0.773	0.0159726	0.0267074
1.2869.1	0.806	-0.729732	7.49653e-05
1.287.1	0.9784	-0.119874	0.0101934
1.2876.1	0.7472	0.0149844	0.0566957
1.2878.1	0.7694	-0.215947	0.0044996
1.288.1	0.4864	-0.0694922	0.00179385
1.2883.1	0.9119	0.0345353	0.0514826
1.2884.1	0.7315	-0.45178	0.000826738
1.2885.1	0.5058	-0.0174279	0.00604902
1.2887.1	0.6863	0.00489556	0.135089
1.2888.1	0.7267	-0.0521568	0.00896308
1.289.1	0.9424	-0.00267014	0.0740022
1.2890.1	0.6328	-0.0997705	0.0044404
1.2891.1	0.5058	-0.0260523	0.0127603
1.2894.1	0.4556	-0.0751167	0.00436595
1.2896.1	0.7816	-0.102871	0.0151499
1.2898.1	0.5835	-0.0279627	0.040865
1.29.1	0.7499	-0.375705	0.00119215
1.2901.1	0.6422	-0.0363376	0.0455426
1.2903.1	0.9644	-0.081348	0.01183
1.2906.1	0.792	-0.112556	0.0075871
1.291.1	1.0207	-0.0687361	0.00882696
1.2910.1	0.6616	0.0293423	0.0531956
1.2912.1	1.0146	-0.378567	0.00405487
1.2914.1	0.9789	-0.320227	0.0095366
1.2918.1	0.3679	-0.429047	0.00013401
1.2919.1	0.5371	-0.0607592	0.0300164
1.2921.1	0.9201	-0.00988906	0.0177277
1.2926.1	0.7811	-0.448091	0.000626079
1.2929.1	0.7493	-0.313985	0.00238003
1.2931.1	0.8488	-0.125539	0.00625443
1.2934.1	0.8001	-0.0108356	0.0123003
1.2939.1	0.6578	-0.0276664	0.0194655
1.2940.1	0.5232	-0.354248	0.00110878
1.2941.1	0.6181	-0.100359	0.00611052
1.2945.1	1.1195	-0.059108	0.0244189
1.2948.1	0.4422	-0.267184	0.00114346
1.2951.1	0.7465	-0.168398	0.00595122
1.2952.1	1.0499	0.0653177	0.0429789
1.2953.1	0.8559	0.00338769	0.0537432
1.2955.1	0.6255	-0.0661523	0.00622515
1.2956.1	0.6582	-0.125018	0.015124
1.2958.1	0.4572	-0.332605	0.00052312
1.2959.1	0.7101	-0.159626	0.0046343
1.296.1	0.703	-0.158989	0.00869568
1.2961.1	0.613	-0.463737	0.0010796
1.2962.1	0.84	-0.407252	0.00216574
1.2966.1	0.7453	-0.377274	0.00631039
1.2968.1	0.774	-0.442903	0.00138502
1.297.1	0.6617	-0.145607	0.0208523
1.2978.1	0.5637	0.000101259	0.0708651
1.298.1	0.7791	-0.139005	0.00393065
1.2983.1	0.7485	-0.170874	0.0276905
1.2985.1	0.8057	-0.6044	0.000116386
1.299.1	0.5708	-0.326106	0.000835355
1.2993.1	0.8831	-0.318723	0.00228177
1.2997.1	0.7869	-0.201966	0.0200802
1.3.1	0.865	0.224314	0.193425
1.3000.1	0.706	-0.18947	0.00265527
1.3006.1	0.8283	-0.00387097	0.010426
1.3010.1	0.4898	-0.181722	0.00393467
1.3014.1	0.8309	-0.124575	0.00801772
1.3017.1	0.4681	-0.36928	0.000194261
1.302.1	0.5423	-0.204919	0.00147204
1.3022.1	0.6806	-0.420023	0.000587015
1.3026.1	0.7713	-0.481127	0.000304344
1.3029.1	0.483	-0.498451	0.000417719
1.303.1	0.7695	-0.171708	0.00338005
1.3031.1	0.3514	-0.194411	0.000760229
1.3032.1	0.4562	-0.35738	0.000580255
1.3036.1	0.6641	-0.472316	0.000494015
1.3037.1	0.9577	-0.179709	0.0225543
1.3039.1	0.4222	-0.10202	0.00382215
1.304.1	0.8963	-0.0499556	0.0111043
1.3044.1	0.6811	-0.317483	0.00271155
1.3048.1	0.4862	-0.285775	0.000893119
1.305.1	0.958	0.0810129	0.0645084
1.3057.1	0.6395	-0.0728551	0.0212911
1.3058.1	0.8732	-0.188536	0.00847886
1.306.1	0.4428	-0.408649	0.00073299
1.3061.1	0.8503	-0.341834	0.00816279
1.3067.1	0.9832	-0.0250698	0.0105508
1.3069.1	0.6988	-0.0190508	0.0167414
1.307.1	0.6276	-0.440563	0.000563575
1.3072.1	0.6281	-0.314351	0.000572918
1.3076.1	0.6296	-0.413214	0.000346122
1.3083.1	0.5126	-0.152841	0.00431827
1.3084.1	0.8674	-0.36417	0.00320827
1.3086.1	0.7234	-0.39979	0.000818372
1.3087.1	0.6346	-0.271352	0.00662489
1.3089.1	0.4419	-0.0981758	0.0117062
1.3093.1	0.3808	-0.468682	0.000251188
1.3094.1	0.529	-0.111003	0.00846674
1.3098.1	0.3914	-0.411256	0.000227303
1.3102.1	1.0656	-0.0130674	0.0315301
1.3103.1	0.7689	-0.00149551	0.0159936
1.3108.1	0.4579	-0.151678	0.0555534
1.3109.1	0.426	-0.245971	0.00267238
1.3113.1	0.7406	-0.333224	0.00136822
1.3114.1	0.7431	-0.319082	0.00113885
1.3121.1	0.591	-0.159968	0.00246587
1.3124.1	0.9613	-0.0207162	0.0335845
1.3125.1	0.7574	-0.347118	0.000709759
1.313.1	0.9747	-0.429956	0.00149215
1.3130.1	0.7814	-0.570836	0.000471812
1.314.1	0.6485	-0.4404	0.000439753
1.3141.1	0.8504	-0.257701	0.00440284
1.3143.1	0.5864	-0.325473	0.00095403
1.3146.1	0.6568	-0.419921	0.00117177
1.3148.1	0.706	-0.392516	0.00148275
1.315.1	0.7989	-0.31957	0.00193114
1.3153.1	1.0003	0.108268	0.0456366
1.3158.1	0.5842	-0.364111	0.000659456
1.316.1	0.7655	-0.314917	0.00121889
1.3163.1	0.6776	0.0125442	0.022034
1.3164.1	0.4478	-0.287273	0.00102527
1.3166.1	0.9284	0.00734148	0.0320153
1.3168.1	0.6213	-0.199159	0.00693294
1.3172.1	0.6682	-0.518006	0.000394352
1.3182.1	0.705	-0.265952	0.00223707
1.3183.1	0.8309	-0.00836744	0.0320409
1.3184.1	0.7619	-0.0552051	0.125468
1.3189.1	0.6333	0.00487948	0.0118347
1.3193.1	0.7724	-0.0945486	0.0215905
1.3196.1	1.0413	-0.0903073	0.0150886
1.3197.1	1.0304	-0.0155926	0.0198802
1.32.1	0.723	-0.0605554	0.0222413
1.320.1	0.6266	-0.240779	0.00486035
1.3201.1	0.6414	-0.308055	0.00167784
1.3202.1	0.5998	-0.257747	0.00518928
1.3203.1	0.7104	-0.185511	0.00414364
1.3209.1	1.0035	-0.115064	0.0430303
1.321.1	0.5043	-0.147937	0.00191768
1.3211.1	0.777	-0.266282	0.00197442
1.3214.1	0.6926	-0.294807	0.0036508
1.3216.1	0.4893	-0.435263	0.00037675
1.3219.1	0.6675	-0.25844	0.00100982
1.322.1	0.5874	-0.283601	0.00322672
1.3222.1	0.4459	-0.149851	0.00173469
1.3224.1	0.789	-0.362472	0.00269188
1.3227.1	0.69	-0.329243	0.000753144
1.3229.1	0.4093	-0.122559	0.00421902
1.323.1	0.793	-0.308178	0.00205984
1.3231.1	0.7125	-0.0318235	0.0146675
1.3238.1	0.9792	-0.329428	0.00338112
1.324.1	0.7586	-0.214073	0.00343104
1.3245.1	0.53	-0.280807	0.00186725
1.3249.1	0.4313	-0.243737	0.00711762
1.3251.1	0.4828	-0.149972	0.0147688
1.3253.1	0.8985	-0.173548	0.0152339
1.3254.1	0.778	-0.253251	0.00499587
1.3255.1	0.6252	-0.129935	0.0052398
1.3256.1	0.7982	-0.338371	0.00206672
1.3259.1	0.5895	-0.335112	0.00257515
1.326.1	0.6203	-0.163324	0.0022532
1.3264.1	0.7757	-0.392325	0.00206941
1.3267.1	1.07	-0.19445	0.0113993
1.3268.1	0.4872	-0.288249	0.00167163
1.3269.1	0.7519	-0.0616615	0.0406215
1.3269.3	0.7519	-0.0616615	0.035594
1.3271.1	1.0678	-0.214877	0.00808542
1.3273.1	0.4349	-0.106701	0.0187985
1.3274.1	0.557	-0.203592	0.00459047
1.3279.1	0.4582	-0.186458	0.00302366
1.328.1	0.7353	-0.317731	0.00344422
1.3281.1	0.5209	-0.157097	0.0212424
1.3282.1	0.9009	-0.172691	0.0273095
1.3284.1	0.6413	-0.477012	0.000590857
1.3286.1	0.855	-0.197219	0.00310193
1.3289.1	0.8386	-0.450287	0.000863424
1.329.1	0.9963	-0.395677	0.00235823
1.3290.1	0.6285	-0.288079	0.00513452
1.3292.1	0.4208	-0.447136	0.000313119
1.3294.1	0.7563	-0.306251	0.00384429
1.3295.1	0.5346	-0.26994	0.00250242
1.3296.1	0.6012	-0.259194	0.00210629
1.33.1	0.545	-0.327203	0.00173294
1.3306.1	0.6234	-0.166914	0.00210762
1.3310.1	0.8131	-0.475103	0.000741573
1.3315.1	0.7606	-0.0820306	0.0140007
1.3318.1	0.5185	-0.0135143	0.0205059
1.3321.1	0.6268	-0.103772	0.00530963
1.3323.1	0.7704	-0.278042	0.00352944
1.3326.1	0.5745	-0.016936	0.0199475
1.3327.1	0.7266	-0.561307	0.000165682
1.3329.1	0.9117	-0.778791	7.26381e-05
1.3331.1	0.605	-0.0352211	0.00441152
1.3333.1	1.0367	-0.23757	0.0100689
1.3334.1	0.7749	0.0301711	0.0283557
1.3335.1	0.6739	-0.392265	0.00273628
1.3336.1	0.942	-0.0264806	0.0359809
1.3337.1	1.09	-0.0528968	0.0265368
1.3339.1	0.727	-0.155705	0.00629454
1.3342.1	0.7257	-0.0326101	0.0150181
1.3343.1	0.8064	-0.312006	0.00266223
1.3344.1	0.7294	-0.103875	0.0354307
1.3345.1	0.5251	-0.416237	0.000696263
1.3349.1	0.6162	-0.128524	0.00732217
1.335.1	0.6758	-0.281932	0.00134977
1.3350.1	0.8112	-0.0483228	0.110079
1.3352.1	0.6167	-0.121697	0.00513562
1.3365.1	0.5072	-0.225416	0.00416282
1.3366.1	0.7266	-0.201658	0.0044519
1.3369.1	0.797	-0.273557	0.00265827
1.3373.1	0.4857	-0.170911	0.00920497
1.3375.1	0.6982	0.018951	0.0179862
1.3378.1	0.7806	-0.165217	0.00531038
1.3381.1	0.6349	-0.0253487	0.00776679
1.3389.1	0.6685	-0.00537163	0.0229852
1.339.1	0.6346	-0.127917	0.00497489
1.3390.1	0.8447	-0.125611	0.00563323
1.3393.1	0.6398	-0.281093	0.00328488
1.3396.1	0.9084	-0.40064	0.00184933
1.3397.1	0.907	-0.228681	0.00471843
1.3398.1	0.6289	-0.0762336	0.00536194
1.34.1	0.5567	-0.188841	0.00327533
1.3402.1	0.5802	-0.550212	0.00020753
1.3403.1	0.8098	-0.409516	0.000801411
1.3404.1	0.7243	-0.18336	0.00437572
1.3405.1	0.8789	-0.215065	0.011163
1.3407.1	0.7103	-0.150549	0.0115867
1.3408.1	0.8187	0.0445587	0.0246935
1.3430.1	0.596	-0.413789	0.000351353
1.3434.1	0.9185	-0.042801	0.0426966
1.3435.1	0.5313	-0.282481	0.00159314
1.3436.1	0.6103	-0.0764628	0.0143037
1.3437.1	0.6048	-0.0471342	0.00239116
1.3438.1	0.8362	-0.196922	0.0052136
1.3444.1	0.5421	-0.14962	0.047568
1.345.1	0.4655	-0.299618	0.00143613
1.3455.1	0.5916	-0.0988084	0.00493009
1.3458.1	0.739	-0.209968	0.0198565
1.3464.1	1.1094	-0.0119135	0.0316048
1.3466.1	0.5355	-0.194897	0.0077963
1.3472.1	0.6203	-0.00701532	0.0615339
1.3477.1	0.9406	-0.326447	0.0124844
1.348.1	0.6949	-0.166945	0.00432206
1.3481.1	0.9074	-0.342989	0.00423435
1.3482.1	0.5915	-0.0142387	0.00925559
1.3487.1	0.9117	-0.0996042	0.0178902
1.3495.1	1.0314	-0.389279	0.00256162
1.3507.1	0.4686	-0.349457	0.000667843
1.351.1	0.6671	-0.265359	0.00532017
1.3511.1	0.8803	-0.270757	0.00929585
1.3512.2	0.7852	-0.287929	0.00348566
1.3515.1	0.7011	-0.131873	0.0179728
1.3516.1	0.4656	-0.128868	0.0121107
1.3523.1	0.8655	-0.0174689	0.0284125
1.3524.1	0.969	-0.142532	0.0173191
1.353.1	0.4509	-0.0582912	0.00794733
1.3530.1	1.0695	-0.237382	0.00534091
1.3531.1	1.0009	0.0278211	0.0474738
1.3534.1	0.6024	-0.360115	0.00121336
1.3535.1	0.782	-0.0888069	0.0246481
1.3536.1	0.6176	-0.161317	0.0025015
1.3538.1	0.5554	-0.256925	0.00228528
1.3539.1	0.7926	-0.376884	0.00136491
1.3540.1	0.7479	-0.175816	0.0248652
1.3541.1	0.6481	-0.0674771	0.0134011
1.3542.1	0.4511	-0.17932	0.0095665
1.3543.1	0.6311	-0.0850845	0.0343865
1.3546.1	0.4698	-0.322528	0.00422694
1.3548.1	0.7203	-0.46124	0.000215147
1.3558.1	0.533	-0.161558	0.00542817
1.3563.1	0.8955	-0.0538135	0.0253627
1.3564.1	0.6538	-0.108021	0.0686676
1.3568.1	0.4965	-0.20417	0.00471978
1.357.1	0.9522	-0.160034	0.004874
1.3574.1	0.8309	-0.107455	0.0285754
1.3576.1	0.8101	-0.171255	0.00354609
1.3579.1	0.6983	-0.084276	0.0105002
1.3580.1	0.9689	-0.273991	0.00557502
1.3581.1	1.0823	-0.202498	0.00664167
1.3582.1	0.9444	-0.157186	0.0122504
1.3584.1	0.8686	-0.293911	0.00685791
1.3585.1	0.4115	-0.152777	0.0218955
1.3597.1	0.9323	-0.0362353	0.023235
1.3598.1	0.8105	-0.0950849	0.141673
1.3599.1	0.6929	-0.288225	0.000949287
1.36.1	0.9436	0.0256843	0.0327253
1.360.1	0.7582	-0.0709437	0.00509714
1.3602.1	0.7954	0.0577379	0.0427449
1.361.1	0.8211	-0.471334	0.000400028
1.3613.1	0.6683	-0.270065	0.00346051
1.3614.1	0.8299	-0.352196	0.000639486
1.362.1	0.5626	-0.339426	0.00252564
1.3621.1	0.7713	-0.214087	0.0033771
1.3626.1	0.9522	0.00856159	0.0116008
1.3627.1	0.6735	-0.0249966	0.00866096
1.3629.1	0.7079	-0.0304903	0.0687014
1.3630.1	1.0444	-0.112317	0.00931306
1.3631.1	0.4461	-0.15524	0.0157728
1.3632.1	0.7209	-0.0687288	0.0153562
1.3637.1	0.8267	0.114693	0.0494433
1.3639.1	1.1566	-0.162341	0.0131031
1.365.1	0.3648	-0.294848	0.00197832
1.3653.1	0.605	-0.0318239	0.0704208
1.3663.1	0.47	-0.0353677	0.0372257
1.367.1	0.5261	-0.248689	0.0022422
1.3670.1	0.5859	-0.114097	0.0332184
1.3679.1	0.7589	-0.0139704	0.0172673
1.3681.1	0.6281	-0.126529	0.00570514
1.3682.1	0.8874	0.0631449	0.177206
1.3689.1	0.6855	0.172479	0.21404
1.3691.1	0.9518	-0.590844	0.000417584
1.3696.1	0.7072	-0.0551113	0.0139594
1.3706.1	1.0659	-0.0280514	0.0243091
1.371.1	0.5533	-0.389983	0.00039918
1.372.2	0.711	-0.262882	0.00236088
1.374.1	0.9013	-0.18417	0.00524793
1.377.1	0.5641	-0.319091	0.00155804
1.38.1	1.0532	0.0664057	0.0434148
1.381.1	0.7589	-0.0903947	0.0759541
1.389.1	0.7949	-0.177729	0.0113428
1.391.1	0.704	-0.238438	0.00355726
1.392.1	0.628	-0.191241	0.0039229
1.393.1	0.7672	-0.0836813	0.00775642
1.394.1	0.7997	-0.304224	0.00856909
1.395.1	0.6869	-0.131672	0.0209694
1.397.1	1.1954	-0.225903	0.0084164
1.398.1	0.6797	0.0268921	0.0084795
1.399.1	0.9862	-0.0269435	0.019237
1.400.1	0.4913	-0.413249	0.000717551
1.402.1	0.3796	-0.186441	0.00528905
1.403.1	0.7852	-0.153416	0.00835528
1.405.1	0.8606	-0.120749	0.0269035
1.406.1	0.6321	-0.197421	0.0012404
1.407.1	0.6213	-0.185676	0.0074061
1.408.1	0.4939	-0.18921	0.0265652
1.41.1	0.6033	-0.0163299	0.03261
1.411.1	0.6628	-0.0327659	0.0175249
1.418.1	0.6778	-0.0352548	0.0139367
1.420.1	0.4199	-0.459713	0.000469862
1.423.1	0.6016	-0.175396	0.00504564
1.426.1	0.5941	-0.183025	0.0101104
1.430.1	0.9027	0.0781873	0.0591151
1.435.1	0.5339	-0.415961	0.0356921
1.437.1	0.7122	-0.162616	0.00747257
1.438.1	0.5032	-0.13741	0.00555375
1.439.1	0.5775	-0.177752	0.00144786
1.447.1	0.8393	-0.0821241	0.013829
1.452.1	0.472	-0.38243	0.000694623
1.455.1	0.7547	-0.128786	0.00805885
1.457.1	0.5717	-0.241886	0.00127676
1.458.1	0.7141	-0.344289	0.00410413
1.460.1	0.8015	0.0182435	0.0203622
1.462.1	0.8913	-0.432075	0.00258097
1.468.1	0.7335	-0.0412945	0.0317792
1.47.1	0.656	-0.0721931	0.0115896
1.471.1	0.95	-0.071933	0.0250591
1.472.1	0.9608	-0.459832	0.00193415
1.473.1	0.7638	-0.12113	0.00961511
1.475.1	0.7905	-0.39846	0.00133752
1.478.1	0.4588	-0.113581	0.00833143
1.479.1	0.8877	0.153562	0.0268071
1.48.1	0.7065	0.137702	0.1042
1.482.1	0.7322	-0.243422	0.00437377
1.484.1	0.7702	-0.0409855	0.0139745
1.485.1	0.7141	-0.385149	0.0125099
1.486.1	1.0967	0.0243658	0.0332427
1.487.1	0.5384	-0.161563	0.00792951
1.488.1	0.89	-0.383509	0.00248562
1.489.1	0.3322	-0.471614	0.000399602
1.490.1	0.8832	-0.209882	0.0151059
1.491.1	0.4597	-0.268699	0.00203695
1.494.1	0.7058	-0.373151	0.00257113
1.497.1	0.9946	-0.260597	0.00410316
1.499.1	0.5335	-0.136284	0.00839484
1.500.1	0.7897	-0.283052	0.0049857
1.501.1	0.8767	-0.247195	0.00505345
1.509.1	0.4237	-0.450641	0.00101859
1.510.1	0.7994	0.16409	0.107564
1.512.1	0.6541	-0.390878	0.00126849
1.513.1	0.8281	-0.294209	0.00759745
1.514.1	0.8397	-0.219431	0.00304905
1.523.1	0.8161	-0.0974315	0.0139948
1.524.1	1.1401	-0.253637	0.00384363
1.525.1	0.5403	-0.319651	0.0024276
1.526.1	0.7973	-0.33022	0.0017422
1.53.1	0.7127	-0.110567	0.00986275
1.531.1	0.5845	-0.159228	0.00330525
1.532.1	0.7552	0.0646363	0.0350738
1.534.1	0.7475	-0.847993	4.76058e-05
1.541.1	0.5719	-0.323482	0.00170872
1.544.1	0.5673	-0.281451	0.00128065
1.545.1	0.8636	-0.143787	0.00374537
1.548.1	0.5825	-0.465175	0.000154544
1.550.1	0.9424	-0.535549	0.000372606
1.554.1	0.6355	-0.05865	0.00393546
1.555.1	0.7192	-0.187605	0.0230914
1.557.1	0.7822	-0.300655	0.00118327
1.567.1	0.4723	-0.141227	0.00566685
1.570.1	0.3138	-0.67739	1.78636e-05
1.573.1	1.0143	-0.302798	0.00516033
1.579.1	0.5121	-0.196901	0.00148197
1.580.1	0.6715	-0.199301	0.00712726
1.581.1	0.7858	-0.321175	0.00732897
1.594.1	0.862	-0.221784	0.00634179
1.595.1	0.8155	-0.340484	0.00117682
1.596.1	0.7569	-0.49964	0.000439267
1.597.1	0.9302	-0.0730107	0.0123659
1.60.1	0.6235	0.103354	0.118784
1.601.1	0.6911	-0.0756833	0.00728619
1.605.1	0.6629	-0.0764281	0.0089715
1.609.1	0.6038	-0.108442	0.0197445
1.617.1	1.0313	-0.443328	0.00302167
1.622.1	0.6799	-0.0647352	0.00453411
1.626.1	0.7464	0.0878277	0.0139321
1.629.1	1.0074	0.0875079	0.0726062
1.63.1	0.9131	0.0657525	0.0574852
1.630.1	0.9544	0.348277	0.119325
1.636.1	0.7483	-0.345933	0.00155275
1.638.1	0.8592	-0.134798	0.00651555
1.639.1	0.6597	-0.0573418	0.00375495
1.64.1	0.6668	-0.205571	0.00274407
1.645.1	0.9624	-0.278867	0.00508082
1.647.1	0.8931	0.00356107	0.140091
1.649.1	0.8834	-0.246069	0.0254837
1.654.1	0.8348	-0.269738	0.00438399
1.657.1	0.9669	-0.0859236	0.00980892
1.658.1	0.6885	-0.185537	0.0319084
1.661.1	0.7954	-0.555351	0.000322699
1.663.1	0.9684	-0.284186	0.00420971
1.668.1	0.6313	-0.174968	0.00368381
1.67.1	0.5282	-0.246254	0.00222134
1.672.1	0.5948	-0.108107	0.0158661
1.673.1	0.6398	-0.406159	0.000432949
1.675.1	0.8191	-0.139977	0.00379561
1.676.1	0.9907	0.029721	0.0393765
1.677.1	1.0312	-0.415869	0.00517832
1.68.1	0.8539	-0.146993	0.00762828
1.681.1	0.5808	-0.595032	7.14915e-05
1.682.1	1.1671	-0.817636	8.74942e-05
1.684.1	0.7391	-0.146057	0.0117798
1.685.1	0.8423	-0.102752	0.00577883
1.687.1	0.9323	-0.190121	0.00603139
1.688.1	0.7538	0.12254	0.0246441
1.70.1	0.9948	-0.519605	0.000459481
1.701.1	0.8608	-0.511354	0.00023938
1.702.1	1.1567	-0.125884	0.133488
1.706.1	0.8876	-0.0290747	0.0270708
1.707.1	0.901	-0.4986	0.000405043
1.709.1	0.8405	0.12608	0.0561098
1.71.1	0.5925	-0.0569344	0.0204495
1.711.1	0.7928	0.0793236	0.0662642
1.72.1	0.6763	-0.175985	0.00738023
1.723.1	0.5988	-0.0865826	0.0372308
1.727.1	0.6287	-0.129294	0.00512739
1.728.1	0.7069	-0.509566	0.000226872
1.729.1	0.5028	0.101843	0.0113154
1.732.1	0.5893	-0.31986	0.00118994
1.74.1	0.9784	0.0332489	0.0529138
1.742.1	0.7766	-0.306597	0.000873321
1.744.1	0.6948	-0.144763	0.00573866
1.745.1	0.6239	-0.0700163	0.00897922
1.746.1	0.4685	-0.370388	0.00113181
1.748.1	0.6264	-0.332523	0.00198709
1.749.1	0.6026	-0.0394318	0.00713742
1.75.1	0.6283	-0.236842	0.00940385
1.752.1	0.9775	-0.173844	0.00493072
1.753.1	0.7357	-0.0476554	0.00980804
1.754.1	0.5275	-0.390996	0.000706994
1.757.1	0.6734	-0.266479	0.00210643
1.758.1	0.8308	-0.00843055	0.0190082
1.759.1	0.7776	-0.0878913	0.0222464
1.760.1	0.7957	-0.17715	0.00511174
1.761.1	0.8538	-0.455616	0.000527305
1.762.1	0.8173	-0.0324806	0.0279406
1.763.1	0.7182	-0.233052	0.0171
1.764.1	0.5988	-0.437601	0.000416376
1.765.1	0.7723	-0.286272	0.00652131
1.767.1	0.7229	-0.197755	0.00433524
1.768.1	0.5619	0.0821451	0.0202032
1.769.1	0.8186	-0.236703	0.0033979
1.772.1	0.494	-0.0866484	0.00517587
1.773.1	0.6436	-0.105862	0.00907086
1.778.1	0.9847	-0.0843245	0.0129941
1.78.1	0.6203	-0.402136	0.000494495
1.780.1	0.7586	-0.136097	0.0635216
1.781.1	0.7161	-0.300464	0.00177299
1.783.1	0.7726	-0.23741	0.00261266
1.790.1	0.7793	-0.322047	0.00114233
1.794.1	0.7735	-0.238259	0.00446038
1.798.1	0.8164	-0.164201	0.0106726
1.803.1	0.8698	-0.149487	0.0203584
1.804.1	0.908	-0.0611736	0.026096
1.807.1	1.1037	0.170234	0.0781307
1.81.1	0.6379	-0.259076	0.00279037
1.811.1	0.745	-0.273126	0.00493894
1.812.1	0.6384	0.0383114	0.0108614
1.813.1	0.5887	-0.104292	0.0123862
1.819.1	1.0233	-0.117617	0.0132251
1.821.1	0.5293	-0.23569	0.00318193
1.822.1	0.9495	0.0408989	0.0679707
1.825.1	0.7562	-0.0641249	0.041455
1.827.1	0.727	-0.180616	0.0273046
1.829.1	0.8528	-0.125386	0.00668206
1.83.1	0.749	-0.132669	0.00664971
1.832.1	0.59	-0.130653	0.00183901
1.84.1	1.091	-0.0404099	0.0132005
1.841.1	1.2112	-0.0868395	0.0326751
1.844.1	0.5358	0.0291181	0.011092
1.845.1	0.9763	-0.20525	0.0116404
1.849.1	0.6316	-0.126825	0.00284959
1.854.1	0.702	-0.0999724	0.00750284
1.858.1	1.0808	-0.152644	0.00859625
1.86.1	0.8438	-0.0830338	0.0998125
1.860.1	0.9218	-0.0142994	0.0524719
1.862.1	0.7109	-0.206705	0.019739
1.863.1	0.8558	-0.227929	0.0080958
1.864.1	0.8509	-0.229061	0.00793252
1.865.1	0.4049	-0.399165	0.00116186
1.867.1	0.6703	-0.0481185	0.00487041
1.87.1	0.953	0.110295	0.0677201
1.871.1	0.6327	-0.246608	0.00250445
1.878.1	0.9006	-0.23841	0.00476604
1.879.1	0.5652	-0.209357	0.0159987
1.880.1	0.5295	-0.329212	0.000750243
1.881.1	0.5576	-0.174107	0.00641968
1.883.1	0.3202	-0.305252	0.000628145
1.884.1	0.4658	-0.305083	0.00142062
1.89.1	0.5828	-0.193755	0.00897093
1.891.1	0.786	-0.0551939	0.0213721
1.892.1	0.7306	-0.0595	0.0163476
1.896.1	0.5164	-0.110807	0.00338658
1.9.1	0.5315	-0.388702	0.0022552
1.90.1	0.6161	-0.069784	0.099494
1.909.1	0.8673	-0.249749	0.00288104
1.913.1	0.6118	-0.357713	0.00302728
1.914.1	0.4832	-0.584789	0.000178128
1.916.1	0.791	-0.250276	0.00950795
1.920.1	0.6556	-0.192306	0.00956846
1.923.1	0.8399	0.0538024	0.061193
1.925.1	0.9695	-0.368476	0.00374041
1.927.1	0.5763	-0.143781	0.00188484
1.928.1	0.9676	0.0540942	0.0199102
1.929.1	0.4989	-0.303513	0.00164046
1.93.1	0.7607	-0.394134	0.000800254
1.931.1	0.7764	-0.152124	0.00754667
1.932.1	0.6776	-0.482526	0.0011754
1.936.1	0.9417	0.147912	0.110983
1.946.1	0.6338	-0.315124	0.00121802
1.947.1	0.7168	-0.43795	0.000320175
1.951.1	0.9619	-0.0516035	0.0316638
1.962.1	0.7881	-0.424071	0.00183776
1.963.1	1.08	-0.33775	0.00310228
1.968.1	0.4818	-0.0640012	0.0624898
1.97.1	0.7589	-0.128769	0.0185063
1.975.1	0.9353	-0.122079	0.00947102
1.989.1	0.557	-0.203066	0.00675956
1.99.1	0.484	-0.0797081	0.0263956
1.990.1	0.611	-0.115176	0.00793826
10.102.1	0.8611	-0.358254	0.00619509
10.104.1	0.4395	0.146375	0.0388064
10.105.1	0.9647	0.108117	0.0996814
10.106.1	0.783	-0.0843817	0.0345778
10.11.1	0.3934	-0.572243	0.000139861
10.117.1	0.5576	0.047316	0.0165048
10.121.1	0.7066	-0.117085	0.00992765
10.125.1	0.6051	-0.309627	0.00173915
10.128.1	0.9961	0.0579318	0.034872
10.135.1	0.8555	-0.0730532	0.00905727
10.137.1	0.7451	0.0773948	0.0156871
10.138.1	0.6204	-0.0736747	0.00579357
10.14.1	0.6732	-0.182699	0.00403038
10.140.1	1.266	0.00618598	0.0324595
10.146.1	0.6308	-0.0969714	0.00857213
10.148.1	0.6873	-0.327744	0.000802087
10.149.1	0.7676	-0.121434	0.0116761
10.150.1	1.003	-0.19844	0.00825207
10.151.1	0.538	-0.328362	0.00186859
10.16.1	0.8001	-0.124032	0.0204536
10.162.1	0.9243	0.119671	0.0600154
10.163.1	0.6783	0.109493	0.185171
10.17.1	0.7265	-0.102976	0.0125062
10.170.1	0.5812	-0.0868172	0.0136019
10.171.1	0.574	-0.14354	0.0087356
10.176.1	0.461	-0.193855	0.0627915
10.18.1	0.4957	-0.174035	0.00111311
10.184.1	1.0698	0.0935265	0.061962
10.188.1	0.5392	-0.135303	0.00603237
10.189.1	0.6364	-0.0879707	0.0165339
10.190.1	0.494	0.0408361	0.018027
10.191.1	0.816	-0.0769876	0.0144727
10.196.1	0.9572	0.0279728	0.00960782
10.197.1	0.4978	-0.0504106	0.0114799
10.199.1	0.599	-0.49956	0.0014141
10.203.1	0.8236	-0.136097	0.0177648
10.204.1	0.6096	-0.196053	0.0106041
10.205.1	0.7404	-0.423828	0.000971264
10.206.1	0.8726	-0.148279	0.015809
10.209.1	0.6397	-0.196882	0.00303074
10.210.1	1.0378	-0.00829514	0.0370595
10.213.1	0.6325	-0.0997487	0.00307138
10.214.1	0.5237	0.0728226	0.0141796
10.217.1	0.5091	-0.194086	0.00367
10.218.1	0.9207	-0.046147	0.0429516
10.220.1	0.8804	-0.36738	0.00213753
10.222.1	1.0119	-0.162124	0.00523167
10.225.1	0.8688	-0.0964185	0.0375398
10.226.1	0.6889	-0.162325	0.00784436
10.23.1	0.4571	-0.208159	0.00234427
10.239.1	0.9008	-0.289451	0.00693503
10.243.1	0.5682	-0.283954	0.00144277
10.246.1	0.6918	-0.103358	0.010611
10.248.1	0.7042	-0.156919	0.0020997
10.249.1	0.5796	-0.0709925	0.0790873
10.25.1	0.442	-0.421785	0.000283476
10.250.1	0.4014	-0.428647	0.000199885
10.251.1	0.7526	-0.217835	0.0107477
10.253.1	0.4366	-0.312112	0.00259622
10.254.1	0.6407	-0.018478	0.0156591
10.261.1	0.9479	-0.0521534	0.0229037
10.265.1	0.7619	0.0935037	0.172887
10.266.1	0.7755	-0.426493	0.00401064
10.269.1	0.6772	-0.0868574	0.00321941
10.27.1	0.6669	-0.173855	0.00465981
10.278.1	1.1882	-0.106242	0.0257564
10.279.1	0.982	-0.12304	0.0335326
10.285.1	0.8409	-0.208454	0.00319067
10.291.1	0.6245	-0.0884932	0.0149375
10.292.1	0.4335	-0.226163	0.00306302
10.30.1	0.7218	-0.123895	0.0123828
10.300.1	0.7053	-0.221798	0.00610873
10.301.1	0.9863	-0.581116	0.000360669
10.31.1	0.7126	-0.102992	0.0466288
10.310.1	0.8505	-0.110966	0.0138973
10.322.1	0.5242	-0.163961	0.00261293
10.323.1	0.7522	-0.0290265	0.0323435
10.324.1	0.5071	-0.330069	0.0065981
10.325.1	0.918	-0.0177505	0.0926397
10.328.1	0.4887	0.0256622	0.0145931
10.334.1	0.7939	-0.1964	0.00696239
10.335.1	0.7359	0.134197	0.0312002
10.336.1	0.6963	-0.179719	0.0193879
10.337.1	1.0352	0.002271	0.0262796
10.339.1	0.8477	-0.0323904	0.0708894
10.341.1	0.7575	-0.228178	0.00492339
10.343.1	1.0525	-0.178912	0.0133851
10.344.1	0.5409	-0.39575	0.00181541
10.345.1	0.6217	-0.17556	0.00279732
10.346.1	0.7053	-0.348571	0.000700226
10.347.1	0.6514	-0.159417	0.011525
10.348.1	0.7145	-0.08728	0.010836
10.353.1	1.0718	-0.0315649	0.0245528
10.356.1	0.8679	-0.0722307	0.0580315
10.359.1	1.124	-0.159647	0.0258962
10.365.1	0.9579	0.0806589	0.127289
10.366.1	1.0519	0.115419	0.0632302
10.367.1	0.6429	-0.17464	0.0331723
10.369.1	0.7466	-0.276916	0.00173077
10.370.1	0.5441	-0.188766	0.00387133
10.372.1	0.5108	-0.0653544	0.028661
10.376.1	0.4724	-0.137583	0.00124548
10.378.1	0.909	0.112369	0.0748489
10.382.1	0.6749	-0.112516	0.0353523
10.386.1	0.4536	-0.0947408	0.00498234
10.389.1	0.5247	-0.180791	0.013748
10.39.1	0.4454	-0.300306	0.00923269
10.390.1	0.8382	-0.137365	0.00869443
10.392.1	0.6926	-0.0590182	0.0785644
10.396.1	0.8613	-0.19923	0.0302875
10.40.1	0.7335	-0.0783887	0.117189
10.401.1	1.2623	0.065787	0.0572171
10.402.1	0.679	-0.1174	0.0737645
10.404.1	0.4511	-0.109226	0.34274
10.406.1	0.849	0.0236605	0.0163941
10.407.1	0.4598	-0.0885394	0.00325798
10.417.1	0.8528	-0.222693	0.00408212
10.418.1	0.5413	-0.0678109	0.00949569
10.419.1	0.8388	-0.018528	0.0180117
10.420.1	0.6545	0.0361627	0.0671889
10.420.2	0.6545	0.0361627	0.0661574
10.426.1	0.5615	-0.202459	0.0490235
10.427.1	0.9123	-0.182306	0.00490858
10.43.1	0.9491	-0.0874617	0.0251777
10.43.2	0.9491	-0.0874617	0.0268669
10.430.1	1.0251	0.011876	0.0317187
10.432.1	0.7935	0.0574329	0.0202437
10.436.1	0.515	0.0228971	0.0224225
10.437.1	0.355	-0.334152	0.00047714
10.448.1	0.6591	-0.391807	0.000429994
10.45.1	0.736	0.016572	0.0237224
10.454.1	1.0351	0.044173	0.104053
10.46.1	0.4543	-0.282788	0.00316344
10.463.1	0.4935	-0.048248	0.0369323
10.466.1	1.2768	-0.123083	0.0149271
10.467.1	0.4536	-0.122714	0.00266479
10.468.1	0.7343	0.150602	0.0386537
10.469.1	0.4636	-0.355019	0.00327607
10.47.1	0.4885	-0.119657	0.00652478
10.471.1	0.5123	-0.394287	0.0014513
10.474.1	0.4165	-0.155135	0.00333317
10.476.1	0.7278	-0.196855	0.00873006
10.477.1	0.4922	-0.138701	0.00293667
10.478.1	0.7382	-0.248861	0.00544942
10.479.1	0.9248	-0.24749	0.00525739
10.483.1	0.5655	-0.241116	0.00336599
10.485.1	0.6017	-0.247233	0.00250978
10.488.1	0.8212	-0.143842	0.00754249
10.491.1	0.9065	-0.101969	0.0269793
10.492.1	0.6159	-0.0545812	0.0126453
10.496.1	0.6727	-0.0344526	0.0945068
10.500.1	0.5653	-0.412925	0.000815449
10.507.1	0.6712	-0.288915	0.00242054
10.509.1	0.5914	-0.324273	0.000961596
10.512.1	0.5663	-0.184828	0.00699464
10.513.1	0.887	-0.120859	0.0205484
10.515.1	0.7726	-0.0740577	0.0711699
10.517.1	0.6195	-0.160765	0.00363715
10.518.1	0.4344	-0.0251201	0.00598692
10.52.1	0.6838	-0.00909541	0.0502703
10.523.1	0.5959	-0.524942	0.000462175
10.53.1	0.8085	0.0159899	0.0147982
10.531.1	1.0777	-0.174399	0.0095069
10.532.1	0.8351	-0.0580787	0.0175466
10.535.1	0.7658	-0.240548	0.00412431
10.536.1	0.7116	-0.0794424	0.00639581
10.544.1	0.8539	-0.202033	0.00240513
10.549.1	0.7322	-0.244678	0.0025233
10.553.1	0.4185	-0.34471	0.000569107
10.555.1	0.8445	-0.115544	0.0233473
10.56.1	0.5123	-0.0526622	0.0204437
10.560.1	0.5849	-0.148251	0.00455835
10.578.1	1.139	-0.294632	0.00396597
10.581.1	0.6232	-0.574459	0.000216592
10.582.1	0.9284	-0.288536	0.0289071
10.584.1	0.5834	-0.062371	0.0278911
10.588.1	0.6323	-0.0159045	0.178399
10.596.1	0.7573	-0.113759	0.0185514
10.6.1	0.7981	-0.188369	0.0199491
10.608.1	0.9315	0.0766768	0.053898
10.612.1	0.8283	-0.0342741	0.0405784
10.626.1	0.5069	-0.202198	0.00693296
10.630.1	0.5242	-0.31886	0.00100646
10.635.1	1.1051	-0.0164208	0.0363874
10.646.1	0.595	-0.128564	0.00406995
10.654.1	0.5326	-0.689558	9.17999e-05
10.655.1	0.6632	-0.0543229	0.0188443
10.66.1	0.7373	0.0442691	0.0614252
10.669.1	1.0566	-0.0984599	0.0114047
10.672.1	0.6912	-0.313529	0.000759261
10.673.1	1.1296	0.117004	0.0835496
10.675.1	0.8881	-0.192492	0.0236632
10.680.1	1.0801	-0.00314427	0.0646729
10.681.1	0.8032	-0.194622	0.0116661
10.697.3	0.6248	-0.400393	0.00448307
10.7.1	0.9555	-0.000309345	0.0307645
10.70.1	0.8333	-0.18551	0.00325609
10.701.1	0.6005	-0.492999	0.000240652
10.702.1	0.4397	-0.275054	0.00143298
10.704.1	0.9856	0.102286	0.0371514
10.707.1	0.8052	-0.223349	0.00531477
10.714.1	0.6732	-0.15297	0.00538566
10.717.1	0.8603	-0.264639	0.00400813
10.722.1	0.7423	0.0395757	0.0237143
10.727.1	0.7696	0.0395562	0.0440724
10.728.1	0.7998	-0.121812	0.0515576
10.732.1	0.6669	-0.144057	0.0131836
10.733.1	0.6998	-0.477133	0.00103354
10.739.1	0.8847	-0.093142	0.00957986
10.740.1	0.5698	-0.0668093	0.059013
10.743.1	0.9268	-0.0838938	0.0112003
10.747.1	0.5205	-0.00904405	0.02208
10.748.1	0.9733	0.111177	0.0529992
10.759.1	0.6244	-0.0335426	0.0327809
10.761.1	0.7499	-0.216081	0.00442971
10.762.1	0.3725	-0.183655	0.00484145
10.765.1	1.0326	-0.162071	0.0102438
10.766.1	0.4006	-0.682989	3.92001e-05
10.768.1	0.4678	-0.17202	0.00616552
10.769.1	0.4907	-0.286436	0.00081157
10.77.1	0.7289	-0.0743694	0.0122752
10.771.1	0.3849	-0.344383	0.00255228
10.772.1	0.3939	-0.176243	0.00391754
10.776.1	0.6908	-0.0341556	0.0400235
10.779.1	0.764	0.033736	0.0376049
10.781.1	0.7136	-0.0202134	0.0167826
10.785.1	0.9935	-0.122259	0.0111146
10.786.1	0.9289	-0.306507	0.006195
10.788.1	0.6136	-0.339912	0.00100287
10.79.1	0.536	0.00838736	0.00695205
10.790.1	1.046	-0.180546	0.00417632
10.791.1	0.6087	-0.21389	0.00189263
10.798.1	0.6728	-0.132794	0.00296078
10.8.1	0.7017	0.0203236	0.0746147
10.800.1	0.6171	-0.113318	0.00434318
10.801.1	0.8586	-0.184127	0.00789742
10.802.1	0.5544	-0.314345	0.00157252
10.803.1	0.5414	-0.152308	0.0555477
10.817.1	0.6655	-0.102507	0.0103931
10.819.1	1.0303	-0.374617	0.002569
10.825.1	0.9359	-0.0196713	0.0248178
10.828.1	0.9381	0.0151147	0.0257166
10.829.1	0.8432	-0.0982823	0.0567015
10.831.1	0.894	-0.0891712	0.0117959
10.834.1	0.6892	-0.263753	0.00501906
10.836.1	0.5724	-0.25898	0.00164868
10.837.1	0.9834	-0.213394	0.0129359
10.838.1	0.8889	0.101152	0.035405
10.84.1	0.6675	-0.120555	0.0080215
10.841.1	0.8234	-0.0363969	0.0121833
10.843.1	0.5612	-0.383411	0.000411841
10.845.1	0.5478	-0.401763	0.000528467
10.846.1	1.0668	-0.12595	0.0143525
10.847.1	0.4806	-0.204274	0.00580989
10.858.1	0.5181	-0.610798	0.000108099
10.861.1	0.9586	-0.0393347	0.0168254
10.862.1	0.6827	0.124849	0.0355685
10.863.1	0.9089	-0.080772	0.0441087
10.864.1	0.7398	-0.295761	0.00293829
10.865.1	1.0443	-0.305542	0.00301895
10.87.1	0.6267	-0.398329	0.000844385
10.870.1	0.6008	-0.155964	0.00581162
10.872.1	0.5723	-0.0415026	0.331895
10.874.1	0.8936	-0.0130186	0.042748
10.875.1	0.7551	0.00357932	0.0322026
10.881.1	0.4719	-0.139666	0.01119
10.882.1	0.8918	-0.329536	0.00277913
10.883.1	0.8959	0.200397	0.129373
10.884.1	0.7142	-0.129409	0.00903969
10.885.1	0.9932	0.0528338	0.0472914
10.886.1	0.7224	-0.050798	0.0373865
10.891.1	0.6982	-0.21585	0.00159429
10.894.1	0.5301	-0.279381	0.0030483
10.90.1	0.9978	0.014077	0.0502388
10.909.1	0.693	-0.338032	0.0016628
10.93.1	0.8864	-0.104454	0.00930728
10.94.1	1.1879	0.0473141	0.091265
10.95.1	0.775	-0.165196	0.00946921
11.1.1	0.9146	-0.06664	0.0104329
11.101.1	0.6132	-0.265663	0.0256091
11.104.1	0.623	-0.18552	0.00264693
11.105.1	0.4764	-0.461625	0.000503167
11.11.1	0.7407	0.0859915	0.045387
11.115.1	0.3878	-0.308089	0.00109836
11.116.1	0.9321	-0.189042	0.00496856
11.118.1	1.0671	0.00124116	0.0467096
11.120.1	0.9261	-0.166546	0.0625371
11.122.1	0.9148	-0.297856	0.00324446
11.131.1	0.5742	-0.215326	0.0105131
11.132.1	1.0339	-0.0843003	0.0164403
11.138.1	0.4256	-0.210615	0.00214755
11.143.1	0.9324	0.183661	0.126468
11.149.1	0.8605	-0.0536973	0.0155075
11.15.1	0.6601	0.0154201	0.03955
11.151.1	0.6398	-0.155691	0.00802289
11.152.1	1.1139	-0.0777236	0.025835
11.153.1	0.8553	0.00789012	0.0177697
11.154.1	0.6273	-0.0619378	0.0108809
11.155.1	0.5298	-0.258183	0.00156442
11.159.1	0.6446	-0.520586	0.000917532
11.16.1	1.1032	-0.191926	0.0171327
11.162.1	0.6357	0.0472626	0.0163259
11.164.1	0.886	-0.0897028	0.00800555
11.165.1	0.7867	-0.1619	0.00657527
11.167.1	0.5509	-0.113681	0.00551147
11.178.1	0.8371	-0.0651834	0.0136599
11.179.1	0.7298	-0.25207	0.0150473
11.180.1	0.9134	-0.398117	0.00295375
11.184.1	0.6821	-0.131007	0.015797
11.186.1	0.8633	0.0440503	0.0269853
11.191.1	0.7086	-0.232509	0.00346852
11.193.1	0.4081	-0.21776	0.00138756
11.195.1	0.9955	0.251826	0.107906
11.196.1	0.5649	-0.0197071	0.0144206
11.197.1	0.5514	-0.338775	0.00103746
11.198.1	0.7823	-0.260393	0.00763103
11.199.1	0.604	-0.0607311	0.0163476
11.200.1	0.686	-0.0548682	0.00986056
11.201.1	0.4838	-0.0583371	0.00872888
11.202.1	0.6802	-0.373943	0.0066312
11.203.1	1.0682	-0.291417	0.00882526
11.207.1	0.6425	-0.741594	0.000103464
11.208.1	0.7583	-0.228094	0.00593817
11.209.1	0.7097	-0.461036	0.000386215
11.210.1	0.8321	-0.453384	0.000622856
11.211.1	0.8236	-0.293518	0.0109463
11.212.1	0.8605	-0.270087	0.00530227
11.214.1	0.7531	-0.269616	0.00332563
11.216.1	0.4848	-0.0753279	0.00463351
11.220.1	0.6422	-0.188713	0.00871293
11.224.1	0.5317	-0.510034	0.000468108
11.225.1	1.0959	-0.0579845	0.0212125
11.228.1	0.6882	-0.544482	0.000282487
11.229.1	0.58	-0.308628	0.00106441
11.23.1	0.6115	0.0226023	0.0225124
11.232.1	0.736	-0.872893	3.56046e-05
11.233.1	1.0652	-0.304528	0.00256697
11.234.1	0.7913	0.000675482	0.0122462
11.235.1	0.6132	-0.271032	0.00513643
11.236.1	0.6251	-0.293754	0.00461468
11.237.1	0.7206	-0.4601	0.00083073
11.238.1	0.7074	-0.498976	0.000368146
11.240.1	0.9727	-0.0584374	0.0267781
11.242.1	0.934	-0.0990175	0.0318983
11.243.1	0.7715	-0.0920587	0.0102969
11.244.1	0.6362	-0.130534	0.00553325
11.248.1	0.5279	-0.153826	0.00945942
11.249.1	0.5912	-0.370358	0.00134134
11.250.1	0.6349	-0.436722	0.00545642
11.251.1	0.9344	-0.0163251	0.0294175
11.256.1	0.364	-0.225876	0.0052287
11.259.1	0.9555	-0.160566	0.0197773
11.261.1	0.7468	-0.0786797	0.0105925
11.262.1	0.7634	-0.193403	0.00380879
11.263.1	0.4975	-0.162047	0.00734041
11.265.1	1.0356	-0.0679943	0.0770562
11.269.1	0.6146	-0.498799	0.000341339
11.270.1	0.567	-0.419031	0.000524189
11.273.1	0.558	-0.354234	0.00292695
11.274.1	0.7539	-0.397418	0.000757999
11.275.1	0.8546	-0.0972521	0.0297323
11.277.1	0.923	-0.134898	0.0224212
11.280.1	0.7707	-0.273904	0.0022459
11.281.1	0.7672	-0.180692	0.0153897
11.285.1	0.8341	-0.325608	0.00275983
11.286.1	0.8244	-0.197617	0.00571403
11.291.1	0.7492	-0.103704	0.0101433
11.293.1	0.7923	-0.207152	0.00694538
11.294.1	0.6192	-0.0845317	0.047873
11.296.1	0.8369	-0.367218	0.00334369
11.297.1	0.924	-0.309251	0.00736785
11.3.1	0.9201	-0.241955	0.00563419
11.300.1	0.8433	-0.0137917	0.0178898
11.301.1	0.6461	-0.115394	0.00550173
11.305.1	0.7257	-0.386413	0.00106113
11.316.1	0.4563	-0.294039	0.00226069
11.317.1	0.5955	-0.262888	0.0028951
11.318.1	1.1601	0.105337	0.127888
11.320.1	0.7417	-0.232271	0.00209197
11.321.1	0.6867	-0.0748369	0.0107624
11.322.1	0.4338	-0.160393	0.0209043
11.323.1	0.8594	-0.170297	0.00625879
11.324.1	0.5816	-0.551223	0.000121238
11.325.1	0.4887	-0.192606	0.00156953
11.327.1	0.6903	0.00914376	0.0230906
11.328.1	1.0585	-0.268008	0.00593026
11.331.1	0.6287	-0.364272	0.00112951
11.332.1	0.6733	-0.444923	0.000567207
11.333.1	1.1178	-0.150607	0.0180785
11.334.1	0.9904	-0.362036	0.00375964
11.335.1	1.1764	0.0111606	0.0407897
11.336.1	0.4856	-0.309186	0.000863565
11.340.1	0.9346	-0.424496	0.00228143
11.341.1	0.6615	-0.246303	0.00419475
11.343.1	0.7659	-0.140229	0.0773055
11.346.1	0.9637	-0.0461825	0.0154417
11.347.1	0.5545	-0.0185076	0.009281
11.348.1	0.8095	-0.513518	0.000465339
11.349.1	0.6657	-0.173219	0.00442214
11.351.1	0.9395	0.112245	0.076313
11.355.1	0.5863	-0.290047	0.00145049
11.357.1	0.5851	-0.185046	0.00563069
11.361.1	0.6885	-0.177401	0.0017435
11.364.1	1.0713	0.0489618	0.0744789
11.368.1	0.6065	-0.0132112	0.00968064
11.376.1	0.8466	-0.0598293	0.0234791
11.377.1	0.8766	-0.140454	0.0209304
11.378.1	0.9052	-0.0718131	0.0753716
11.379.1	0.5673	0.0713916	0.0237189
11.385.1	0.7413	-0.221249	0.0036074
11.387.1	0.5238	-0.0499018	0.0433142
11.388.1	0.5152	-0.0269609	0.00396538
11.389.1	0.5149	-0.29716	0.00266581
11.390.1	0.7494	-0.398235	0.00136364
11.392.1	0.7805	0.0610713	0.085431
11.395.1	0.7596	-0.331959	0.00721963
11.398.1	0.6122	-0.117506	0.0107839
11.400.1	0.8467	0.0726423	0.0804043
11.401.1	0.4351	-0.265342	0.00165775
11.402.1	0.7139	-0.106309	0.00959298
11.403.1	0.5999	0.0167095	0.0562041
11.404.1	0.6671	-0.241194	0.00116422
11.411.1	0.7268	-0.501061	0.000224241
11.413.1	0.7531	-0.0372837	0.0499475
11.414.1	0.5672	-0.209001	0.00275778
11.416.1	0.9543	-0.111135	0.014061
11.420.1	0.8874	0.174923	0.0885508
11.422.1	0.7471	-0.026249	0.0435397
11.431.1	0.5227	-0.0672913	0.0120456
11.440.1	0.8673	-0.314192	0.00239471
11.452.1	1.0344	0.143807	0.0847887
11.466.1	0.4843	-0.0893418	0.0344477
11.472.1	1.055	-0.0827391	0.044238
11.473.1	0.8237	0.0171545	0.0512649
11.477.1	0.8054	-0.188114	0.0101388
11.48.1	0.6266	-0.3332	0.0013422
11.484.1	1.1389	0.12861	0.102164
11.487.1	0.8413	-0.0727704	0.0260453
11.49.1	0.7007	-0.166625	0.00487481
11.494.1	0.7552	-0.0619494	0.00655938
11.495.1	0.5391	-0.0659098	0.00552997
11.496.1	0.6584	-0.177299	0.00257399
11.50.1	0.6441	-0.140066	0.00470436
11.505.1	0.914	0.0209812	0.0205081
11.507.1	0.9215	0.0249817	0.111417
11.508.1	0.5834	-0.235852	0.00275957
11.509.1	0.8404	-0.484928	0.00097069
11.512.1	0.4056	-0.327989	0.000688192
11.517.1	0.6199	-0.197554	0.00389589
11.519.1	0.6877	-0.310836	0.00220332
11.521.1	0.408	-0.147791	0.00121217
11.522.1	0.4682	-0.282972	0.00234864
11.525.1	0.5807	-0.11438	0.00581398
11.53.1	0.3967	-0.15423	0.00871131
11.530.1	0.8802	-0.261598	0.00558064
11.531.1	0.4181	-0.326598	0.0010125
11.540.1	0.7508	-0.0382067	0.0313151
11.544.1	0.8651	-0.279411	0.0048373
11.546.1	0.5675	-0.371052	0.00129952
11.548.1	0.7342	-0.176017	0.0073972
11.551.1	0.9601	-0.349173	0.0107739
11.556.1	0.6559	-0.193092	0.00737433
11.559.1	0.9445	0.0670122	0.0310617
11.561.1	0.4527	-0.405784	0.000384779
11.564.1	1.0232	0.109936	0.235098
11.566.1	0.8111	-0.169357	0.0266006
11.57.1	0.518	-0.127845	0.00357885
11.572.1	0.6629	-0.245669	0.00534091
11.577.1	0.66	-0.637764	0.000144274
11.58.1	0.6601	-0.0647671	0.0059897
11.585.1	1.196	0.0196401	0.0727737
11.588.1	0.8505	-0.280978	0.00657835
11.590.1	0.894	-0.141278	0.00784175
11.593.1	0.7235	-0.377965	0.00147622
11.595.1	0.8933	-0.219474	0.00765148
11.596.1	0.5772	-0.348904	0.000997981
11.603.1	0.8293	-0.0571445	0.0106776
11.608.1	0.5141	-0.32611	0.00141215
11.610.1	0.8344	-0.128116	0.00854865
11.612.1	0.7479	-0.183825	0.00877915
11.613.1	0.6337	-0.211167	0.00196936
11.618.1	0.6639	-0.345925	0.00102402
11.621.1	0.3748	-0.315818	0.000604511
11.623.1	0.8037	-0.309758	0.00161239
11.624.1	0.8572	-0.208894	0.00682988
11.625.1	0.6483	-0.360978	0.00139136
11.627.1	0.7811	-0.278712	0.00260616
11.630.1	0.7035	-0.181271	0.00506213
11.631.1	0.4848	-0.0698406	0.0297169
11.633.1	0.4517	-0.290785	0.000931057
11.634.1	0.7535	-0.402531	0.00107062
11.636.1	0.7302	-0.0691456	0.0121829
11.639.1	0.8838	-0.304872	0.00685107
11.640.1	0.7895	-0.149605	0.00962283
11.644.1	0.4194	-0.576476	8.34092e-05
11.647.1	0.3374	-0.352331	0.000233121
11.648.1	0.6547	-0.405064	0.000788516
11.649.1	0.5727	-0.460989	0.000424124
11.653.1	0.4532	-0.321782	0.00066133
11.654.1	0.9347	-0.135139	0.0115382
11.657.1	0.6782	-1.0505	7.58346e-06
11.658.1	0.8622	-0.15156	0.00599027
11.66.1	0.8754	-0.131963	0.0172674
11.661.1	0.7998	-0.272412	0.00436562
11.663.1	0.9425	0.0453608	0.042924
11.664.1	0.7432	-0.0416032	0.0100653
11.666.1	0.7851	-0.286612	0.00443658
11.667.1	1.0345	-0.3921	0.00155831
11.674.1	0.7145	-0.106031	0.00324924
11.683.1	0.5746	-0.202658	0.00324787
11.687.1	0.8895	-0.360032	0.000940926
11.688.1	0.7602	-0.0663403	0.00865207
11.689.1	0.7733	-0.429612	0.00047799
11.69.1	0.7667	-0.0914281	0.050299
11.690.1	0.8558	-0.0354786	0.0564844
11.691.1	0.4241	-0.122583	0.0171372
11.692.1	1.0492	-0.293141	0.00700666
11.695.1	0.861	-0.0449676	0.0621645
11.697.1	0.5916	-0.12311	0.0489598
11.70.1	0.8349	-0.104756	0.0601749
11.702.1	0.84	-0.284211	0.00160165
11.707.1	0.7274	-0.315296	0.00148468
11.709.1	0.79	-0.198771	0.0141909
11.71.1	0.866	-0.171971	0.00255158
11.710.1	1.009	-0.496675	0.000667401
11.712.1	0.4832	-0.334321	0.00289372
11.713.1	0.6529	-0.307129	0.00292079
11.714.1	0.4373	-0.128759	0.00514451
11.716.1	0.6995	-0.439813	0.000430958
11.717.1	0.8708	0.0622271	0.0910425
11.719.1	0.7794	-0.186699	0.0504691
11.720.1	0.7716	-0.342195	0.00585389
11.721.1	0.5935	-0.261964	0.00197452
11.722.1	0.6888	-0.256616	0.00180182
11.723.1	0.8781	-0.196355	0.00678326
11.724.1	0.8082	-0.183208	0.0100925
11.725.1	0.7694	-0.375111	0.00120738
11.726.1	0.6815	-0.309461	0.00277935
11.727.1	0.4829	-0.356375	0.000548386
11.728.1	0.4807	-0.26432	0.0046566
11.731.1	0.6861	-0.0724003	0.0109613
11.732.1	1.0853	0.0371891	0.0264383
11.733.1	0.7456	-0.122257	0.0207221
11.736.1	0.6867	-0.117487	0.00920166
11.737.1	0.7023	0.053745	0.329458
11.740.1	0.7068	-0.366351	0.000798456
11.741.1	0.859	-0.180293	0.0309066
11.743.1	0.5298	-0.16931	0.0105312
11.744.1	0.6798	-0.0713171	0.0060043
11.745.1	0.5773	-0.13618	0.00554082
11.747.1	0.5033	-0.418454	0.000277499
11.75.1	0.8369	-0.370726	0.00172432
11.758.1	0.825	-0.128396	0.00747616
11.764.1	0.569	-0.111651	0.00390917
11.766.1	0.4639	-0.133106	0.00538138
11.769.1	0.7965	-0.155606	0.00696965
11.770.1	0.5079	-0.119658	0.00527618
11.773.1	0.5118	-0.167964	0.0151767
11.775.1	0.4177	-0.208392	0.00241935
11.778.1	0.6404	-0.004096	0.0404753
11.78.1	0.736	-0.030913	0.0740847
11.783.1	0.6005	-0.288975	0.00343054
11.785.1	0.9474	-0.379623	0.00320197
11.786.1	0.4519	-0.227908	0.00269444
11.787.1	0.8623	-0.0205588	0.0778162
11.788.1	0.4508	-0.370383	0.000386526
11.790.1	0.6959	-0.315576	0.00188529
11.791.1	0.6924	-0.0143608	0.0102348
11.794.1	0.7485	-0.15874	0.00979212
11.800.1	0.6074	-0.126308	0.0250083
11.802.1	0.8206	0.00888675	0.0192643
11.803.1	0.89	-0.173916	0.00501092
11.86.1	0.5755	-0.0827227	0.165603
11.87.1	0.8149	0.00101916	0.011339
11.89.1	0.7117	-0.186385	0.00281562
11.91.1	0.5055	-0.261488	0.00116783
11.96.1	0.7365	-0.198447	0.00274006
11.98.1	0.8419	-0.0463658	0.0271799
12.1001.1	0.8381	0.0346511	0.0445029
12.1005.1	0.6338	-0.101415	0.0591378
12.1010.1	0.4633	-0.188293	0.0662669
12.1011.1	0.4795	-0.402382	0.000444111
12.1012.1	0.7207	-0.015421	0.0336102
12.1013.1	0.5201	0.0126874	0.0484418
12.1015.1	0.7765	-0.0304494	0.0226857
12.1016.1	0.7786	-0.14444	0.00869767
12.1019.1	0.6796	0.0747077	0.1099
12.102.1	0.6227	-0.225074	0.00244543
12.1020.1	1.0002	0.0026156	0.0469333
12.1029.1	0.9947	0.0815323	0.0316423
12.103.1	0.5556	-0.306335	0.0013202
12.1034.1	0.6276	-0.0673651	0.00663263
12.1043.1	0.8872	-0.380598	0.00103721
12.1048.1	0.4709	-0.562318	0.000331594
12.1051.1	0.7252	-0.0714368	0.0186383
12.1061.1	0.6363	-0.224944	0.00197996
12.1074.1	0.7164	-0.125393	0.00908808
12.1075.1	0.5333	-0.00228934	0.0275241
12.1076.1	0.8144	-0.271301	0.00153164
12.1088.1	0.7641	-0.1064	0.0165099
12.109.1	0.9014	0.148755	0.035869
12.1104.1	0.6244	-0.178524	0.0139913
12.111.1	0.955	-0.0763438	0.0153716
12.1112.1	0.8913	0.000342563	0.0428512
12.112.1	1.0137	-0.058511	0.0174678
12.1144.1	0.6505	-0.0852664	0.104849
12.1146.1	0.4761	-0.0870329	0.0194297
12.1148.1	0.6897	-0.0109063	0.00397142
12.115.1	0.9977	-0.000792512	0.0252665
12.1156.1	0.7557	0.0291207	0.178046
12.1158.1	0.8309	-0.0981951	0.024059
12.1162.1	0.6891	0.00681244	0.310099
12.1164.1	0.7642	-0.00274946	0.134553
12.1174.1	0.4807	-0.0984989	0.00481018
12.1175.1	0.8302	0.0468315	0.124542
12.1183.1	0.8063	0.00421512	0.0278391
12.1191.1	0.6159	0.0869662	0.241489
12.120.1	0.9292	-0.27193	0.00356803
12.121.1	0.8368	-0.487682	0.000478523
12.125.1	0.7942	0.0904843	0.0256102
12.128.1	0.764	-0.332416	0.00164713
12.133.1	0.8075	-0.165325	0.0061274
12.146.1	1.0279	-0.119944	0.0227823
12.154.1	0.831	-0.177344	0.00575254
12.159.1	0.83	-0.107035	0.0146928
12.16.1	1.0159	0.087388	0.21839
12.182.1	0.8162	-0.48863	0.00113613
12.183.1	0.925	-0.358448	0.00200693
12.184.1	0.7154	-0.268341	0.14356
12.187.1	0.7417	-0.0492759	0.00684988
12.20.1	0.8587	0.0461552	0.0901828
12.200.1	0.7142	-0.061378	0.00526585
12.202.1	0.9402	-0.0654649	0.0381261
12.207.1	0.8244	-0.142542	0.00392005
12.208.1	0.7962	-0.286699	0.00796827
12.220.1	0.5475	-0.18628	0.00409759
12.221.1	0.8878	-0.258391	0.00267923
12.223.1	0.8598	-0.247294	0.00438094
12.230.1	0.8802	-0.335841	0.00274964
12.246.1	0.6716	-0.393818	0.00396112
12.248.1	0.9721	-0.228649	0.0134236
12.249.1	0.871	-0.149035	0.0159924
12.250.1	0.7724	-0.35329	0.00103457
12.253.1	0.6873	-0.203748	0.0268768
12.258.1	0.5319	-0.0299416	0.014571
12.260.1	0.6464	-0.307162	0.00127027
12.263.1	0.7355	-0.347965	0.00058404
12.264.1	0.4395	-0.340851	0.000567683
12.266.1	0.5427	-0.270409	0.00556654
12.267.1	0.777	-0.144291	0.00621824
12.27.1	0.8442	-0.204954	0.00156957
12.270.1	0.8573	-0.0267817	0.0254347
12.276.1	0.7428	-0.158636	0.00554341
12.278.1	0.6462	-0.290531	0.000893218
12.279.1	1.0194	-0.351497	0.00166643
12.281.1	0.773	-0.0740451	0.0104506
12.282.1	1.0479	0.0811809	0.0584074
12.289.1	0.4559	-0.205928	0.00245446
12.303.1	0.9587	-0.0250058	0.0294212
12.312.1	1.1361	-0.277375	0.00736413
12.313.1	0.7585	-0.0317786	0.0115338
12.314.1	0.7091	-0.00216515	0.0349793
12.316.1	0.9435	-0.480827	0.0018158
12.317.1	0.716	-0.208596	0.00715629
12.319.1	0.6774	-0.0297586	0.0345933
12.328.1	0.6393	-0.0502065	0.00663948
12.331.1	0.7685	0.05238	0.0165107
12.336.1	0.8994	-0.0676649	0.0262995
12.34.1	0.788	0.101297	0.0359063
12.360.1	0.5909	0.0195135	0.155967
12.374.1	0.8108	-0.101769	0.0243545
12.377.1	0.6196	-0.0930681	0.0195252
12.380.1	0.5782	-0.296168	0.000857754
12.381.1	0.7558	-0.189261	0.00479204
12.384.1	0.9588	0.0458024	0.0426433
12.4.1	0	0	0.000300006
12.40.1	0.4656	-0.180208	0.000679035
12.406.1	0.952	0.108982	0.0889424
12.409.1	0.8332	-0.0981317	0.0122955
12.410.1	0.6893	-0.298567	0.0016536
12.414.1	0.6897	-0.178839	0.00467699
12.415.1	0.8005	-0.285773	0.00263607
12.417.1	0.5633	-0.222509	0.00282569
12.419.1	0.6558	-0.236529	0.00414273
12.420.2	0.3773	-0.356354	0.000797271
12.421.1	0.6194	-0.269109	0.000895993
12.424.1	0.579	-0.25011	0.0013574
12.426.1	0.7011	-0.316976	0.00127905
12.433.1	1.018	0.00319748	0.177398
12.440.1	1.1575	0.0749446	0.0555952
12.453.1	0.7156	-0.014437	0.0139661
12.454.1	0.6517	-0.0902925	0.00984231
12.459.1	0.9229	-0.140163	0.0156431
12.461.1	0.8413	-0.095904	0.00694422
12.467.1	0.6621	0.0058498	0.0411428
12.468.1	0.8498	-0.402656	0.00118602
12.477.1	0.7411	0.102757	0.0281719
12.479.1	0.7184	-0.285603	0.0015702
12.482.1	1.0345	-0.0121865	0.0493831
12.483.1	0.9715	-0.146607	0.0152651
12.493.1	0.8203	0.274402	0.0566262
[truncated: 9,373 more rows]

## Sheet: Table S2-e
Table S2-e Fusion transcripts identified by Iso-Seq
FLNC ID	5' Chr	5' strand	5' gene	5' FLNC mapping exons	3' Chr	3' strand	3' gene	3' FLNC mapping exons	# of RNA-seq spanning reads
##Fusion_Gene1	ENSSSCG00000013366	ENSSSCG00000013043	2	2
m64083_210530_063030/9373060/ccs	2	-	ENSSSCG00000013366	40815774,40815858;40817322,40817439;40818114,40818287;40819038,40819211;40820175,40820292;40822860,40823009;40825247,40825317;	2	+	ENSSSCG00000013043	7951234,7951312;8072651,8072680;8085263,8085379;8086365,8086486;8086612,8086642;8086768,8086841;8087193,8087274;8087355,8087391;8087557,8087695;	35
##Fusion_Gene2	ENSSSCG00000031321	ENSSSCG00000004570	5	1
m64083_210530_063030/45877203/ccs	5	+	ENSSSCG00000031321	17392095,17392281;17403086,17403536;	1	-	ENSSSCG00000004570	108992912,108993108;108995120,108995198;108996646,108996715;108997004,108997066;108997525,108997600;108998382,108998452;108999549,108999666;109001700,109001833;109014559,109014684;109015758,109015788;109017243,109017256;109023793,109023803;109026045,109026058;109033969,109033970;109054397,109054405;	69
##Fusion_Gene3	ENSSSCG00000020744	ENSSSCG00000015790	12	15
m64083_210530_063030/117901794/ccs	12	+	ENSSSCG00000020744	19336359,19336525;19339467,19339693;19346001,19346302;	15	+	ENSSSCG00000015790	46195647,46195712;46196242,46196382;46197479,46197665;	22
##Fusion_Gene4	ENSSSCG00000009773	ENSSSCG00000023820	14	18
m64083_210530_063030/153945059/ccs	14	+	ENSSSCG00000009773	29424391,29424443;29424572,29424951;29434306,29434456;29444013,29444115;	18	-	ENSSSCG00000023820	50582741,50583694;50584327,50584476;	1
##Fusion_Gene5	ENSSSCG00000000685	ENSSSCG00000031903	5	2
m64083_210530_063030/87820610/ccs	5	-	ENSSSCG00000000685	63841117,63841178;63841253,63841337;63841450,63841573;63842700,63842847;	2	+	ENSSSCG00000031903	1312864,1312975;1313053,1313162;1313242,1313332;1314886,1314926;1316336,1316513;	3
##Fusion_Gene6	ENSSSCG00000010190	ENSSSCG00000029441	14	12
m64083_210530_063030/43188755/ccs	14	+	ENSSSCG00000010190	60412942,60413035;60413781,60413921;60414028,60414352;60414475,60414636;60414733,60414924;60415019,60415200;60415284,60415385;	12	-	ENSSSCG00000029441	55190603,55190815;55191570,55191629;55199495,55199585;55199840,55199985;55200068,55200244;55201149,55201391;55202084,55202339;55202468,55202604;55202698,55202821;55203400,55203431;55228072,55228102;55228370,55228432;	1
##Fusion_Gene7	ENSSSCG00000010190	ENSSSCG00000007424	14	17
m64083_210530_063030/77924942/ccs	14	+	ENSSSCG00000010190	60412944,60413035;60413781,60413921;60414028,60414352;60414475,60414636;60414733,60414805;	17	-	ENSSSCG00000007424	48025479,48025653;48025918,48026054;48026218,48026330;	44
##Fusion_Gene8	ENSSSCG00000010190	ENSSSCG00000024313	14	9
m64083_210530_063030/109969813/ccs	14	+	ENSSSCG00000010190	60412944,60413035;60413781,60413841;	9	-	ENSSSCG00000024313	80637006,80637219;80641952,80642012;80642718,80642745;	1
##Fusion_Gene9	ENSSSCG00000038453	ENSSSCG00000011356	2	13
m64083_210530_063030/100467684/ccs	2	+	ENSSSCG00000038453	151605302,151605360;151624122,151625080;	13	-	ENSSSCG00000011356	31298451,31298636;31299073,31299148;31299496,31299584;31300211,31300296;31300430,31300590;31300729,31300872;31301099,31301214;31302991,31303070;31303571,31303769;31303977,31304106;31305149,31305235;31308189,31308332;31308587,31308608;	2
##Fusion_Gene10	ENSSSCG00000029219	ENSSSCG00000010190	13	14
m64083_210530_063030/150012405/ccs	13	+	ENSSSCG00000029219	203046726,203046779;203057197,203057345;	14	+	ENSSSCG00000010190	58718278,58718287;60375218,60375225;60385282,60385285;60387762,60387768;60387920,60387928;60393336,60393340;60396618,60396627;60404333,60404341;60415405,60415673;	4757
##Fusion_Gene11	ENSSSCG00000039710	ENSSSCG00000010190	14	14
m64083_210530_063030/162136592/ccs	14	-	ENSSSCG00000039710	32207950,32207962;32208475,32208579;32209976,32210051;32212315,32212404;32213670,32213722;	14	+	ENSSSCG00000010190	60414896,60414924;60415019,60415200;60415284,60415673;	11
##Fusion_Gene12	ENSSSCG00000028355	ENSSSCG00000031903	12	2
m64083_210530_063030/176293749/ccs	12	+	ENSSSCG00000028355	1321023,1321242;1321354,1321853;	2	+	ENSSSCG00000031903	1312874,1312975;1313053,1313162;1313242,1313332;1314252,1314292;1316336,1316514;	297
##Fusion_Gene13	ENSSSCG00000046707	ENSSSCG00000020830	3	5
m64083_210530_063030/35063634/ccs	3	+	ENSSSCG00000046707	18254085,18254130;18256669,18256795;18256880,18257091;18258381,18258435;18258551,18258711;18259046,18259129;18259248,18259422;18259572,18259771;18259864,18259896;18266101,18266101;18269023,18269054;18271053,18271092;18273510,18273521;18275376,18275387;18276055,18276059;18279165,18279181;	5	-	ENSSSCG00000020830	22044572,22044697;22044882,22045004;22045237,22045365;22045760,22045906;22046114,22046191;22046373,22046458;22047999,22048063;	325
##Fusion_Gene14	ENSSSCG00000046387	ENSSSCG00000000694	13	5
m64083_210530_063030/113836556/ccs	13	+	ENSSSCG00000046387	122187493,122187698;122188147,122188203;122188576,122188720;	5	-	ENSSSCG00000000694	64129677,64129952;64130070,64130167;64130252,64130335;64130419,64130497;64130585,64130736;64130946,64131027;64131111,64131226;64131353,64131434;64134891,64134898;64135717,64135724;64150047,64150052;64155446,64155452;64162895,64162900;64179256,64179259;64185734,64185740;64193847,64193853;	224
##Fusion_Gene15	ENSSSCG00000005316	ENSSSCG00000029441	1	12
m64083_210530_063030/58523959/ccs	1	-	ENSSSCG00000005316	236405860,236405953;236408849,236408974;236409405,236409626;	12	-	ENSSSCG00000029441	55225587,55225843;55227783,55227878;55227998,55228102;55228370,55228540;55228630,55228755;55229206,55229322;55229593,55229601;55229704,55229721;55237432,55237441;55241556,55241556;55247986,55247997;55251458,55251463;55254088,55254104;	129017
##Fusion_Gene16	ENSSSCG00000012913	ENSSSCG00000013602	2	2
m64083_210530_063030/120195060/ccs	2	+	ENSSSCG00000012913	5120204,5120291;5120788,5120919;5121051,5121281;5121880,5121984;5122376,5122532;	2	-	ENSSSCG00000013602	70813749,70814167;70815798,70815849;70816733,70817166;	1
##Fusion_Gene17	ENSSSCG00000029441	ENSSSCG00000040929	12	11
m64083_210530_063030/164757981/ccs	12	-	ENSSSCG00000029441	55229602,55229805;55230185,55230309;55230400,55230565;55230847,55230973;	11	+	ENSSSCG00000040929	21930904,21930953;21931666,21931782;21932689,21932903;	259
##Fusion_Gene18	ENSSSCG00000020785	ENSSSCG00000029441	15	12
m64083_210530_063030/65339887/ccs	15	+	ENSSSCG00000020785	121428551,121429223;121430110,121430170;121430293,121430388;121430505,121430666;121430833,121430958;121431350,121431570;121432743,121432786;121434295,121434377;121434599,121434610;	12	-	ENSSSCG00000029441	55225587,55225843;55227783,55227878;55227998,55228102;55228370,55228540;55228630,55228755;55229206,55229409;55229497,55229805;55230185,55230309;55230400,55230565;55230847,55231030;55232094,55232290;55232453,55232571;55234382,55234508;55235089,55235274;	1243
##Fusion_Gene19	ENSSSCG00000012275	ENSSSCG00000010190	X	14
m64083_210530_063030/56492438/ccs	X	+	ENSSSCG00000012275	42078207,42078252;42079551,42079705;42079858,42079961;42081172,42081274;42081365,42081519;42081637,42081735;	14	+	ENSSSCG00000010190	60415177,60415200;60415284,60415675;	12
