# Supplementary material for: Characterization of Alternative Splicing Events in Porcine Skeletal Muscles with Different Intramuscular Fat Contents
Source: Biomolecules. 2022 Jan 18;12(2):154. doi: 10.3390/biom12020154 (PMC8961525; doi:10.3390/biom12020154)
Supplement: Supplementary file 1 [file biomolecules-12-00154-s001.zip › Table S3 Differential alternative splicing events.xlsx]

## Sheet: AA_significant
GeneID	geneSymbol	chr	strand	longExonStart_0base	longExonEnd	shortES	shortEE	flankingES	flankingEE	IC_SAMPLE_1	SC_SAMPLE_1	IC_SAMPLE_2	SC_SAMPLE_2	IncFormLen	SkipFormLen	PValue	FDR	IncLevel1	IncLevel2	IncLevelDifference
ENSSSCG00000005627	NA	1	-	268360150	268360294	268360150	268360281	268362086	268362125	0,5,0	0,0,0	0,0,0	0,3,0	162	149	1.78e-06	3.16e-05	NA,1.0,NA	NA,0.0,NA	1
ENSSSCG00000017904	NA	12	-	51957862	51958036	51957862	51957996	51958647	51958706	3,7,2	0,0,0	0,0,0	0,2,0	189	149	3.71e-06	6.25e-05	1.0,1.0,1.0	NA,0.0,NA	1
ENSSSCG00000009784	NA	14	+	29916333	29916464	29916347	29916464	29915669	29915784	11,3,0	0,0,0	0,0,0	2,0,2	163	149	4.01e-06	6.6e-05	1.0,1.0,NA	0.0,NA,0.0	1
ENSSSCG00000033648	NA	3	+	4381277	4381544	4381417	4381544	4372744	4372787	5,4,1	0,0,0	0,0,0	2,0,0	289	149	5.63e-06	9e-05	1.0,1.0,1.0	0.0,NA,NA	1
ENSSSCG00000010440	NA	14	+	99994373	99994629	99994390	99994629	99982704	99982749	0,1,3	0,0,0	0,0,0	0,0,3	166	149	5.99e-06	9.45e-05	NA,1.0,1.0	NA,NA,0.0	1
ENSSSCG00000031882	NA	3	+	85623192	85623305	85623238	85623305	85619940	85620011	0,0,2	0,0,0	0,0,0	0,0,3	195	149	9.9e-06	0.000150864	NA,NA,1.0	NA,NA,0.0	1
ENSSSCG00000004123	NA	1	-	20585235	20585369	20585235	20585310	20604705	20604766	0,0,4	0,0,0	0,0,0	0,0,1	208	149	1.8e-05	0.000267023	NA,NA,1.0	NA,NA,0.0	1
ENSSSCG00000012791	NA	X	-	124660386	124660539	124660386	124660502	124661458	124661517	1,0,0	0,0,0	0,0,0	3,0,0	186	149	1.82e-05	0.000268144	1.0,NA,NA	0.0,NA,NA	1
ENSSSCG00000012656	NA	X	-	106628919	106629117	106628919	106629012	106629427	106629599	0,4,0	0,0,0	0,2,0	1,6,0	254	149	2.5e-05	0.000358796	NA,1.0,NA	0.0,0.164,NA	0.918
ENSSSCG00000013513	NA	2	+	74306441	74306667	74306471	74306667	74304654	74304708	3,0,3	0,0,2	0,1,3	7,13,47	179	149	2.43e-105	6.85e-103	1.0,NA,0.555	0.0,0.06,0.05	0.741
ENSSSCG00000004473	NA	1	+	87176609	87176752	87176653	87176752	87175708	87175809	0,1,4	0,0,0	0,1,2	0,3,2	193	149	0.000111607	0.00133869	NA,1.0,1.0	NA,0.205,0.436	0.679
ENSSSCG00000033381	NA	7	+	137526	137671	137529	137671	136838	136927	0,0,3	0,0,0	2,0,0	0,2,1	152	149	2.34e-05	0.000338202	NA,NA,1.0	1.0,0.0,0.0	0.667
ENSSSCG00000029408	NA	6	-	46781566	46781635	46781566	46781591	46785612	46785683	1,0,2	0,3,0	0,0,0	6,0,0	193	149	3.37e-05	0.000462958	1.0,0.0,1.0	0.0,NA,NA	0.667
ENSSSCG00000016109	NA	15	-	105343118	105343286	105343118	105343283	105345837	105345915	4,1,0	0,0,0	0,2,0	0,3,0	152	149	0.00323614	0.0305335	1.0,1.0,NA	NA,0.395,NA	0.605
ENSSSCG00000015281	NA	9	-	64898163	64898366	64898163	64898306	64902470	64902571	4,13,2	0,0,1	0,6,1	2,5,1	209	149	1.28e-06	2.37e-05	1.0,1.0,0.588	0.0,0.461,0.416	0.57
ENSSSCG00000040636	NA	5	-	17483429	17484736	17483429	17484701	17484836	17484892	1,1,0	0,0,1	4,0,2	25,0,9	184	149	5.78e-32	3.95e-30	1.0,1.0,0.0	0.115,NA,0.153	0.533
ENSSSCG00000004772	NA	1	-	130855068	130855451	130855068	130855448	130857216	130858656	1,0,0	0,0,0	0,5,1	1,0,1	152	149	8.53e-05	0.00103944	1.0,NA,NA	0.0,1.0,0.495	0.502
ENSSSCG00000039049	NA	1	+	27773866	27773969	27773869	27773969	27770362	27770420	1,0,1	0,0,0	0,1,0	0,0,1	152	149	8.53e-05	0.00103944	1.0,NA,1.0	NA,1.0,0.0	0.5
ENSSSCG00000017529	NA	12	-	24319425	24319531	24319425	24319528	24326458	24326553	9,1,11	3,6,0	0,8,0	1,13,0	152	149	0.000144055	0.00165737	0.746,0.14,1.0	0.0,0.376,NA	0.441
ENSSSCG00000011959	NA	13	+	158191888	158191990	158191897	158191990	158191067	158191100	4,2,6	0,0,0	4,2,0	0,11,0	158	149	8.9e-07	1.67e-05	1.0,1.0,1.0	1.0,0.146,NA	0.427
ENSSSCG00000015175	NA	9	+	51075966	51076287	51076158	51076287	51070049	51070303	3,0,3	7,0,0	2,3,7	6,5,19	341	149	0.00209867	0.020666	0.158,NA,1.0	0.127,0.208,0.139	0.421
ENSSSCG00000031532	NA	1	-	272830677	272831043	272830677	272830812	272831661	272831697	5,2,5	4,0,0	0,13,8	0,6,8	380	149	8.41e-09	1.88e-07	0.329,1.0,1.0	NA,0.459,0.282	0.406
ENSSSCG00000009709	NA	14	+	19855865	19856897	19855868	19856897	19843663	19844078	13,2,2	6,0,0	15,6,3	8,6,6	152	149	6.58e-17	2.43e-15	0.68,1.0,1.0	0.648,0.495,0.329	0.403
ENSSSCG00000027016	NA	6	-	48627039	48627192	48627039	48627189	48632718	48632800	1,3,0	0,0,0	1,3,1	1,7,0	152	149	4.69e-07	9.12e-06	1.0,1.0,NA	0.495,0.296,1.0	0.403
ENSSSCG00000015045	NA	9	+	40942582	40942763	40942585	40942763	40938603	40938728	8,4,22	0,1,6	3,7,4	16,2,4	152	149	3.95e-06	6.55e-05	1.0,0.797,0.782	0.155,0.774,0.495	0.385
ENSSSCG00000007797	NA	3	-	17831118	17831175	17831118	17831172	17834335	17834425	5,6,0	2,1,4	0,4,1	6,5,8	152	149	0.000142693	0.00165011	0.71,0.855,0.0	0.0,0.44,0.109	0.339
ENSSSCG00000016157	NA	15	-	113045102	113045246	113045102	113045210	113051242	113051315	382,151,5	139,175,0	11,13,0	0,111,9	185	149	9.11e-20	3.81e-18	0.689,0.41,1.0	1.0,0.086,0.0	0.338
ENSSSCG00000017230	NA	12	-	6442556	6442665	6442556	6442662	6443107	6443207	5,4,0	0,0,6	6,2,0	4,3,5	152	149	9.47e-07	1.76e-05	1.0,1.0,0.0	0.595,0.395,0.0	0.337
ENSSSCG00000024481	NA	4	-	100751349	100751467	100751349	100751464	100795379	100795680	0,2,0	0,0,0	4,0,2	0,7,0	152	149	5.3e-06	8.53e-05	NA,1.0,NA	1.0,0.0,1.0	0.333
ENSSSCG00000032896	NA	10	+	55961663	55962244	55962115	55962244	55957774	55957885	19,5,9	0,5,0	5,25,21	3,16,3	601	149	0.00261893	0.0251306	1.0,0.199,1.0	0.292,0.279,0.634	0.331
ENSSSCG00000037313	NA	11	-	4870801	4875430	4870801	4871262	4879890	4879961	81,42,70	9,0,16	28,27,71	13,3,26	4317	149	7.63e-05	0.00095018	0.237,1.0,0.131	0.069,0.237,0.086	0.325
ENSSSCG00000028108	NA	6	-	81314809	81315008	81314809	81315005	81315139	81315247	33,9,26	17,1,11	23,11,4	17,15,9	152	149	2.47e-08	5.29e-07	0.656,0.898,0.699	0.57,0.418,0.303	0.321
ENSSSCG00000007939	NA	3	+	37688269	37688508	37688422	37688508	37687953	37688126	9,9,15	22,13,1	4,2,7	11,30,17	302	149	9.56e-05	0.00115341	0.168,0.255,0.881	0.152,0.032,0.169	0.317
ENSSSCG00000000298	NA	5	-	19757541	19757643	19757541	19757605	19759228	19759289	1,10,0	0,5,0	0,0,5	0,3,0	187	149	0.000128143	0.00150501	1.0,0.614,NA	NA,0.0,1.0	0.307
ENSSSCG00000016943	NA	16	-	43985079	43985168	43985079	43985163	43985644	43985856	26,13,14	21,9,9	18,7,1	17,17,14	154	149	3.87e-36	3.01e-34	0.545,0.583,0.601	0.506,0.285,0.065	0.291
ENSSSCG00000008556	NA	3	-	112026153	112026392	112026153	112026288	112028245	112028362	14,7,8	10,13,13	0,2,2	12,14,20	253	149	3.92e-121	1.47e-118	0.452,0.241,0.266	0.0,0.078,0.056	0.275
ENSSSCG00000014835	NA	9	-	8412133	8413406	8412133	8413064	8415572	8415793	0,0,2	1,0,0	0,4,4	2,8,1	491	149	2e-10	4.96e-09	0.0,NA,1.0	0.0,0.132,0.548	0.273
ENSSSCG00000004516	NA	1	-	99907435	99907603	99907435	99907600	99908166	99908235	7,0,0	0,0,2	5,0,4	9,2,7	152	149	1.87e-37	1.56e-35	1.0,NA,0.0	0.353,0.0,0.359	0.263
ENSSSCG00000029154	NA	6	-	54620045	54620515	54620045	54620233	54622087	54622169	13,6,17	2,0,1	9,8,9	0,8,3	431	149	1.01e-53	1.27e-51	0.692,1.0,0.855	1.0,0.257,0.509	0.26
ENSSSCG00000001384	NA	7	+	23404593	23405223	23404995	23405223	23403955	23404524	66,34,52	38,16,36	17,10,12	53,35,74	551	149	5.91e-93	1.33e-90	0.32,0.365,0.281	0.08,0.072,0.042	0.257
ENSSSCG00000012123	NA	X	+	10343169	10343556	10343465	10343556	10328133	10328276	38,39,15	8,30,4	21,18,18	14,23,31	445	149	0.000695775	0.00736607	0.614,0.303,0.557	0.334,0.208,0.163	0.256
ENSSSCG00000017752	NA	12	+	43898309	43899845	43899672	43899845	43897325	43897426	782617544	96,39,52	808451832	170250127	1512	149	1.18e-48	1.21e-46	0.445,0.609,0.508	0.319,0.151,0.392	0.233
ENSSSCG00000011453	NA	13	-	34933261	34933390	34933261	34933348	34933836	34933890	5,5,10	3,0,0	3,18,8	4,14,0	191	149	0.000388689	0.0043177	0.565,1.0,1.0	0.369,0.501,1.0	0.232
ENSSSCG00000006340	NA	4	-	87961820	87966407	87961820	87961887	87967514	87967703	11841844973	33,3,19	119242492119	33,292,51	4669	149	1.92e-127	8.64e-125	0.534,0.951,0.62	0.535,0.317,0.57	0.228
ENSSSCG00000003030	NA	6	-	49641509	49641835	49641509	49641832	49641931	49642222	6,0,2	3,0,3	3,5,2	7,5,14	152	149	3.62e-32	2.64e-30	0.662,NA,0.395	0.296,0.495,0.123	0.224
ENSSSCG00000001611	NA	7	+	36401240	36401407	36401258	36401407	36400712	36400818	59,56,35	7,9,0	26,39,41	14,14,13	167	149	4.17e-05	0.000559248	0.883,0.847,1.0	0.624,0.713,0.738	0.218
ENSSSCG00000030681	NA	9	-	113874224	113874346	113874224	113874329	113874611	113874798	0,5,3	4,4,21	0,0,0	0,5,0	166	149	0.000401648	0.00441813	0.0,0.529,0.114	NA,0.0,NA	0.214
ENSSSCG00000025240	NA	8	+	120372041	120372364	120372224	120372364	120371751	120371922	2168939731	2401837257	4021480174	19651375473	332	149	2.57e-16	9.21e-15	0.288,0.335,0.561	0.084,0.326,0.142	0.211
ENSSSCG00000003354	NA	6	-	63661786	63663719	63661786	63661886	63664283	63664348	182115011603	15,9,12	118713181412	25,68,37	1982	149	1.67e-238	1.25e-235	0.901,0.926,0.909	0.781,0.593,0.742	0.207
ENSSSCG00000039157	NA	15	+	29959416	29959575	29959467	29959575	29941288	29941459	5,5,0	12,4,14	3,2,1	59,37,22	200	149	8.1e-11	2.05e-09	0.237,0.482,0.0	0.036,0.039,0.033	0.204
ENSSSCG00000032947	NA	6	+	82327827	82327914	82327830	82327914	82327279	82327360	3,14,23	0,1,0	27,26,28	15,9,1	152	149	2.63e-06	4.53e-05	1.0,0.932,1.0	0.638,0.739,0.965	0.197
ENSSSCG00000003021	NA	6	-	49610940	49612129	49610940	49611121	49612359	49612523	55,26,39	2,1,1	55,53,51	6,4,4	1157	149	0.000445726	0.00485561	0.78,0.77,0.834	0.541,0.63,0.621	0.197
ENSSSCG00000008055	NA	3	-	39580997	39581188	39580997	39581185	39581614	39581716	11,9,11	1,1,3	8,10,4	2,1,8	152	149	1.1e-16	4e-15	0.915,0.898,0.782	0.797,0.907,0.329	0.187
ENSSSCG00000027478	NA	7	-	58531021	58531117	58531021	58531113	58544918	58545124	59,44,13	10,4,1	11,37,39	11,8,8	153	149	6.72e-19	2.7e-17	0.852,0.915,0.927	0.493,0.818,0.826	0.186
ENSSSCG00000004415	NA	1	+	75417614	75417749	75417617	75417749	75417240	75417393	36,10,3	50,44,6	4,11,0	23,38,2	152	149	4.53e-05	0.000597632	0.414,0.182,0.329	0.146,0.221,0.0	0.186
ENSSSCG00000013235	NA	2	-	15272168	15274126	15272168	15272215	15276197	15276304	225195211	9,1,3	84,195,94	2,9,7	2060	149	0.000634169	0.00680977	0.644,0.934,0.836	0.752,0.61,0.493	0.186
ENSSSCG00000013876	NA	2	-	60485077	60485159	60485077	60485156	60486315	60486520	5,8,6	7,8,8	0,12,3	6,11,8	152	149	0.00216417	0.0212183	0.412,0.495,0.424	0.0,0.517,0.269	0.182
ENSSSCG00000010313	NA	14	+	76776798	76776892	76776801	76776892	76768344	76768505	668831599	164128118	308801347	222323168	152	149	7.87e-245	8.88e-242	0.8,0.864,0.833	0.576,0.709,0.669	0.181
ENSSSCG00000004537	NA	1	-	105976742	105977697	105976742	105976785	105981848	105981953	707494602	286144316	329888322	708716926	1061	149	0	0	0.258,0.325,0.211	0.061,0.148,0.047	0.179
ENSSSCG00000017835	NA	12	-	48747122	48747227	48747122	48747224	48747334	48747558	71,62,59	23,31,5	76,78,139	58,54,73	152	149	4.99e-14	1.59e-12	0.752,0.662,0.92	0.562,0.586,0.651	0.178
ENSSSCG00000017904	NA	12	-	51954612	51954902	51954612	51954761	51955596	51955798	2,8,3	0,0,19	6,2,0	0,24,0	290	149	1.05e-13	3.15e-12	1.0,1.0,0.075	1.0,0.041,NA	0.171
ENSSSCG00000025826	NA	13	-	146636551	146636714	146636551	146636711	146640481	146640789	1,12,4	3,7,4	4,6,2	14,13,4	152	149	1.94e-26	9.93e-25	0.246,0.627,0.495	0.219,0.311,0.329	0.17
ENSSSCG00000032498	NA	7	-	47764409	47765571	47764409	47764494	47766884	47767018	11,47,22	2,0,0	50,20,144	1,7,5	1226	149	0.000121589	0.00144308	0.401,1.0,1.0	0.859,0.258,0.778	0.169
ENSSSCG00000030610	NA	2	+	14914494	14915344	14915159	14915344	14914042	14914176	293622482	32,14,5	353379400	31,37,43	814	149	1.32e-82	2.49e-80	0.626,0.891,0.946	0.676,0.652,0.63	0.168
ENSSSCG00000011593	NA	13	-	69223491	69224187	69223491	69223760	69228813	69228869	323219328	0,19,13	385358361	53,26,44	576	149	1.11e-99	2.79e-97	1.0,0.749,0.867	0.653,0.781,0.68	0.167
ENSSSCG00000011769	NA	13	+	118894149	118897979	118897887	118897979	118893204	118893405	495640545022	0,26,52	340649934962	64,52,80	3887	149	7.33e-07	1.4e-05	1.0,0.857,0.787	0.671,0.786,0.704	0.161
ENSSSCG00000012910	NA	2	-	5089468	5090010	5089468	5089903	5090132	5090245	39,14,29	40,20,28	9,8,12	15,29,41	256	149	0.000469699	0.00509217	0.362,0.289,0.376	0.259,0.138,0.146	0.161
ENSSSCG00000009934	NA	14	+	41462802	41462892	41462805	41462892	41458872	41459042	27,4,12	40,23,12	18,11,15	48,83,67	152	149	6.05e-16	2.04e-14	0.398,0.146,0.495	0.269,0.115,0.18	0.158
ENSSSCG00000011284	NA	13	+	26170250	26171044	26170939	26171044	26168987	26169083	55,76,73	0,0,0	69,70,63	0,11,0	838	149	0.00303094	0.0287175	1.0,1.0,1.0	1.0,0.531,1.0	0.156
ENSSSCG00000028169	NA	18	+	672293	673644	673557	673644	670825	670895	15,6,9	7,2,1	11,10,3	3,7,8	1413	149	1.52e-05	0.000228021	0.184,0.24,0.487	0.279,0.131,0.038	0.154
ENSSSCG00000008164	NA	3	-	52517676	52517886	52517676	52517793	52518648	52518735	80,42,30	23,11,13	50,93,69	35,33,61	242	149	5.03e-09	1.16e-07	0.682,0.702,0.587	0.468,0.634,0.411	0.153
ENSSSCG00000032475	NA	14	-	15891262	15891414	15891262	15891401	15893000	15893048	11,19,12	8,0,2	13,15,13	3,10,9	162	149	3.57e-16	1.24e-14	0.558,1.0,0.847	0.799,0.58,0.571	0.152
ENSSSCG00000014240	NA	2	+	127101176	127101325	127101179	127101325	127099061	127099146	30,14,19	12,15,17	23,22,25	24,42,32	152	149	4.33e-07	8.49e-06	0.71,0.478,0.523	0.484,0.339,0.434	0.151
ENSSSCG00000021698	NA	13	+	206648668	206650042	206649978	206650042	206646752	206647405	80,60,86	0,0,0	74133119	0,11,0	1459	149	0.00173511	0.0171609	1.0,1.0,1.0	1.0,0.553,1.0	0.149
ENSSSCG00000040037	NA	6	-	13671513	13671736	13671513	13671640	13673197	13673295	13,0,2	0,0,3	7,4,10	9,1,7	245	149	9.32e-31	6.01e-29	1.0,NA,0.288	0.321,0.709,0.465	0.146
ENSSSCG00000001988	NA	7	+	74959994	74960143	74960037	74960143	74959470	74959620	28,6,10	1,0,0	18,54,30	1,6,9	192	149	9.9e-06	0.000150864	0.956,1.0,1.0	0.933,0.875,0.721	0.142
ENSSSCG00000001930	NA	7	+	60991138	60991251	60991141	60991251	60990841	60990890	55,39,43	97,81,79	12,23,18	43,90,70	152	149	7.48e-12	2.14e-10	0.357,0.321,0.348	0.215,0.2,0.201	0.137
ENSSSCG00000029352	NA	13	-	96992476	96994009	96992476	96992576	96994242	96994307	9661023898	57,72,44	120911151316	79247101	1582	149	2e-30	1.25e-28	0.615,0.572,0.658	0.59,0.298,0.551	0.135
ENSSSCG00000024197	NA	6	-	79772341	79772472	79772341	79772469	79773605	79773720	68,31,32	26,25,12	45,28,30	42,31,19	152	149	0.00349794	0.0328661	0.719,0.549,0.723	0.512,0.47,0.608	0.134
ENSSSCG00000037267	NA	7	-	89142968	89145275	89142968	89144497	89145739	89145863	294774796	127179187	165701207	119232151	927	149	4.53e-06	7.4e-05	0.271,0.41,0.406	0.182,0.327,0.181	0.132
ENSSSCG00000003772	NA	6	+	135724303	135724419	135724306	135724419	135724073	135724221	60,36,63	24,11,13	55,41,41	20,32,25	152	149	0.00301269	0.028665	0.71,0.762,0.826	0.729,0.557,0.617	0.132
ENSSSCG00000016545	NA	18	+	16313941	16319150	16315581	16319150	16313772	16313908	74,72,132	19,7,23	98,201,96	35,48,34	1789	149	6.15e-07	1.19e-05	0.245,0.461,0.323	0.189,0.259,0.19	0.13
ENSSSCG00000007454	NA	17	-	49337731	49337950	49337731	49337875	49347660	49347809	90,59,68	73,34,39	87,68,57	80,64,89	224	149	0.00352412	0.0329747	0.451,0.536,0.537	0.42,0.414,0.299	0.13
ENSSSCG00000039468	NA	9	+	9785592	9787991	9787329	9787991	9783023	9783093	18553883753	943676376	5624451038	7041042696	1886	149	1.58e-80	2.75e-78	0.135,0.312,0.137	0.059,0.033,0.105	0.129
ENSSSCG00000036772	NA	6	+	68443299	68443823	68443638	68443823	68442519	68442835	9,24,7	6,2,2	43,13,16	6,14,10	488	149	6.29e-06	9.86e-05	0.314,0.786,0.517	0.686,0.221,0.328	0.127
ENSSSCG00000000152	NA	5	+	11883893	11884038	11883905	11884038	11882704	11882797	23,13,30	38,20,21	21,47,31	54,101,51	161	149	2.16e-15	7.16e-14	0.359,0.376,0.569	0.265,0.301,0.36	0.126
ENSSSCG00000000274	NA	5	+	18689855	18690878	18690825	18690878	18689277	18689350	114213181365	74,72,62	110110571002	80120102	1119	149	7.92e-08	1.58e-06	0.673,0.709,0.746	0.647,0.54,0.567	0.125
ENSSSCG00000039324	NA	12	+	60481613	60481750	60481616	60481750	60481303	60481451	514210207	23,78,3	339387286	5176167	152	149	3.08e-05	0.000431395	0.956,0.725,0.985	0.985,0.683,0.627	0.124
ENSSSCG00000005288	NA	1	+	232433002	232433207	232433005	232433207	232392204	232392267	27,26,34	0,2,2	18,63,23	4,19,2	152	149	0.000904574	0.00935695	1.0,0.927,0.943	0.815,0.765,0.919	0.124
ENSSSCG00000027594	NA	13	+	192389428	192389458	192389431	192389458	192388074	192388178	29,50,35	77,34,62	30,21,39	68,73,79	152	149	3.79e-06	6.33e-05	0.27,0.59,0.356	0.302,0.22,0.326	0.123
ENSSSCG00000028355	NA	12	+	1321353	1321971	1321532	1321971	1320873	1321242	1419781869	20621387954	680534626	171531751656	328	149	1.31e-42	1.28e-40	0.238,0.204,0.293	0.153,0.071,0.147	0.121
ENSSSCG00000022963	NA	3	+	40490610	40490735	40490649	40490735	40490035	40490120	21,4,11	49,30,21	7,2,4	34,26,30	188	149	1.38e-08	3.01e-07	0.254,0.096,0.293	0.14,0.057,0.096	0.117
ENSSSCG00000031354	NA	1	+	180075047	180075241	180075181	180075241	180069243	180069307	71,55,74	7,5,0	35,24,101	11,2,9	283	149	0.000169905	0.00192531	0.842,0.853,1.0	0.626,0.863,0.855	0.117
ENSSSCG00000017311	NA	12	-	17133981	17135091	17133981	17134287	17140056	17140122	263282159	43,49,62	150173153	48,67,61	953	149	0.00110801	0.0112043	0.489,0.474,0.286	0.328,0.288,0.282	0.117
ENSSSCG00000044078	NA	5	+	64034787	64034896	64034790	64034896	64034505	64034620	87,55,58	164120169	18,28,47	98118154	152	149	7.95e-24	3.58e-22	0.342,0.31,0.252	0.153,0.189,0.23	0.111
ENSSSCG00000003136	NA	6	+	53878010	53878090	53878013	53878090	53875140	53875252	52,22,50	37,11,14	36,49,44	35,39,25	152	149	1.15e-08	2.54e-07	0.579,0.662,0.778	0.502,0.552,0.633	0.111
ENSSSCG00000007940	NA	3	-	37772434	37772740	37772434	37772615	37773656	37773749	2,1,5	2,0,3	0,0,2	2,0,0	274	149	5.17e-16	1.77e-14	0.352,1.0,0.475	0.0,NA,1.0	0.109
ENSSSCG00000022912	NA	18	+	40465000	40466959	40466911	40466959	40463167	40463263	71,81,68	37,18,29	39,75,29	59,44,52	2060	149	6.59e-40	5.95e-38	0.122,0.246,0.145	0.046,0.11,0.039	0.106
ENSSSCG00000007782	NA	3	-	17475693	17476038	17475693	17475984	17477845	17477933	12,7,2	2,1,1	9,3,5	4,2,1	203	149	6.79e-09	1.55e-07	0.815,0.837,0.595	0.623,0.524,0.786	0.105
ENSSSCG00000035304	NA	17	-	62638902	62640305	62638902	62638984	62641299	62641382	402301233	192103158	197,81,176	162179247	1470	149	2.18e-06	3.84e-05	0.175,0.229,0.13	0.11,0.044,0.067	0.104
AEMK02000602.1.1	NA	AEMK02000602.1	-	115361	115507	115361	115430	122080	122248	95,43,35	13,2,8	78,71,106	17,13,36	226	149	1.47e-06	2.65e-05	0.828,0.934,0.743	0.752,0.783,0.66	0.103
ENSSSCG00000014441	NA	2	-	151112782	151112898	151112782	151112895	151114544	151114732	54,65,52	2,7,2	30,79,79	9,7,15	152	149	1.48e-11	4.08e-10	0.964,0.901,0.962	0.766,0.917,0.838	0.102
ENSSSCG00000000661	NA	5	-	62573120	62573276	62573120	62573252	62573860	62574010	5,2,6	0,0,3	4,4,14	2,0,5	173	149	0.000135131	0.00157073	1.0,1.0,0.633	0.633,1.0,0.707	0.098
ENSSSCG00000000274	NA	5	+	18689855	18690878	18690822	18690878	18689277	18689350	90911551109	331219350	916812748	327406393	1116	149	0.000495265	0.00534365	0.268,0.413,0.297	0.272,0.211,0.203	0.097
ENSSSCG00000005378	NA	1	-	240543563	240543750	240543563	240543747	240556534	240556707	9,0,1	1,0,1	4,10,3	5,3,2	152	149	5.15e-37	4.14e-35	0.898,NA,0.495	0.44,0.766,0.595	0.096
ENSSSCG00000036237	NA	5	-	21126568	21128285	21126568	21127251	21129786	21129912	627450190	515250399	68,297,20	699444524	1183	149	5.72e-66	8.6e-64	0.133,0.185,0.057	0.012,0.078,0.005	0.093
ENSSSCG00000022801	NA	6	+	89129858	89129947	89129861	89129947	89128261	89129100	59,41,64	50,21,31	54,82,63	94,44,45	152	149	1.63e-07	3.22e-06	0.536,0.657,0.669	0.36,0.646,0.578	0.093
AEMK02000697.1.4	NA	AEMK02000697.1	-	200813	201175	200813	201094	202822	202904	154,90,218	113,69,205	100115112	91154157	230	149	0.00137361	0.0136454	0.469,0.458,0.408	0.416,0.326,0.316	0.092
ENSSSCG00000004222	NA	1	-	37093001	37094047	37093001	37094014	37097946	37098131	69,37,61	22,8,23	91,93,97	38,35,57	182	149	1.57e-05	0.000234083	0.72,0.791,0.685	0.662,0.685,0.582	0.089
ENSSSCG00000011743	NA	13	-	107754481	107758311	107754481	107754792	107759139	107759376	54,45,39	1,0,2	143,75,136	8,0,7	3668	149	0.00128175	0.0128376	0.687,1.0,0.442	0.421,1.0,0.441	0.089
AEMK02000697.1.4	NA	AEMK02000697.1	-	200813	201175	200813	201097	202822	202904	146,86,207	111,98,331	96110110	104212245	227	149	1.44e-11	4e-10	0.463,0.365,0.291	0.377,0.254,0.228	0.087
ENSSSCG00000016208	NA	15	+	121245699	121246072	121245803	121246072	121245396	121245469	271164238	9,1,9	140140154	11,16,10	253	149	8.49e-14	2.62e-12	0.947,0.99,0.94	0.882,0.837,0.901	0.086
ENSSSCG00000011387	NA	13	+	32220934	32222454	32222336	32222454	32220794	32220841	355484324	3,2,0	255294281	0,5,8	1551	149	6.5e-11	1.67e-09	0.919,0.959,1.0	1.0,0.85,0.771	0.086
ENSSSCG00000010118	NA	14	-	51044200	51044367	51044200	51044364	51044717	51044840	50,16,48	14,12,23	29,32,45	11,35,33	152	149	2.73e-13	8e-12	0.778,0.567,0.672	0.721,0.473,0.572	0.084
ENSSSCG00000011284	NA	13	+	26143451	26144998	26144910	26144998	26143098	26143143	279355210	49,43,31	354253267	58,68,59	1608	149	6.28e-08	1.28e-06	0.345,0.433,0.386	0.361,0.256,0.295	0.084
ENSSSCG00000030672	NA	2	+	52291673	52291895	52291676	52291895	52291215	52291341	46,18,31	21,15,17	30,25,27	19,32,20	152	149	7.77e-07	1.47e-05	0.682,0.541,0.641	0.608,0.434,0.57	0.084
ENSSSCG00000039946	NA	9	+	134936216	134937757	134936360	134937757	134935522	134935687	61,41,51	127,44,86	90,55,58	184169158	293	149	0.000339961	0.00379511	0.196,0.322,0.232	0.199,0.142,0.157	0.084
ENSSSCG00000016109	NA	15	-	105343118	105343286	105343118	105343283	105344596	105344730	67,59,85	19,6,20	42,84,88	15,26,29	152	149	0.000648523	0.0069309	0.776,0.906,0.806	0.733,0.76,0.748	0.082
ENSSSCG00000031321	NA	5	+	17403085	17404955	17404825	17404955	17392094	17392281	179210501045	0,0,0	83736931013	0,90,0	1889	149	1.91e-11	5.18e-10	1.0,1.0,1.0	1.0,0.764,1.0	0.079
ENSSSCG00000015720	NA	15	+	25376560	25376780	25376708	25376780	25375868	25375976	119,77,36	318238249	50,59,28	720346816	297	149	5.53e-08	1.13e-06	0.158,0.14,0.068	0.034,0.079,0.017	0.079
ENSSSCG00000002664	NA	6	-	3255933	3256204	3255933	3256162	3256398	3256511	51,17,31	2,5,3	23,59,25	8,5,7	191	149	5.74e-05	0.00074433	0.952,0.726,0.89	0.692,0.902,0.736	0.079
ENSSSCG00000000036	NA	5	+	5979832	5980558	5980361	5980558	5977814	5977936	186119145	5,2,3	142233264	1,21,11	678	149	2.73e-13	8e-12	0.891,0.929,0.914	0.969,0.709,0.841	0.072
ENSSSCG00000008055	NA	3	-	39580997	39581278	39580997	39581185	39581614	39581716	32,22,15	1,1,3	16,29,24	2,1,8	242	149	5.01e-05	0.000657274	0.952,0.931,0.755	0.831,0.947,0.649	0.07
ENSSSCG00000034727	NA	6	-	167302967	167303055	167302967	167303022	167303606	167303681	0,2,5	2,1,8	0,1,1	0,2,3	182	149	3.6e-06	6.11e-05	0.0,0.621,0.338	NA,0.29,0.214	0.068
ENSSSCG00000015720	NA	15	+	25376560	25376780	25376708	25376780	25370424	25370572	119,81,36	405277117	49,58,28	350344290	297	149	8.89e-11	2.23e-09	0.128,0.128,0.134	0.066,0.078,0.046	0.067
ENSSSCG00000015519	NA	9	+	120303327	120303527	120303348	120303527	120300783	120300985	3,6,9	28,2,11	15,8,11	18,19,19	170	149	1.18e-11	3.34e-10	0.086,0.724,0.418	0.422,0.27,0.337	0.066
ENSSSCG00000011643	NA	13	-	75493437	75493610	75493437	75493607	75494457	75494675	114,27,42	25,20,29	87,35,50	45,22,43	152	149	2.69e-05	0.000381676	0.817,0.57,0.587	0.655,0.609,0.533	0.059
ENSSSCG00000034290	NA	7	-	94176888	94178740	94176888	94176980	94184508	94184536	209181175	1,2,0	176155205	0,0,9	1909	149	7.24e-05	0.000907385	0.942,0.876,1.0	1.0,1.0,0.64	0.059
ENSSSCG00000006309	NA	4	+	83579005	83579041	83579008	83579041	83578362	83578443	25,42,38	7,7,2	12,43,26	1,12,10	152	149	5.47e-05	0.000713134	0.778,0.855,0.949	0.922,0.778,0.718	0.055
ENSSSCG00000016157	NA	15	-	113050490	113050552	113050490	113050518	113051242	113051315	68,162,76	16,20,13	11,62,5	5,0,0	183	149	3.15e-24	1.45e-22	0.776,0.868,0.826	0.642,1.0,1.0	-0.057
ENSSSCG00000007667	NA	3	-	8502150	8502260	8502150	8502257	8502361	8502430	18,22,31	21,0,4	10,34,20	6,2,1	152	149	2.4e-14	7.84e-13	0.457,1.0,0.884	0.62,0.943,0.951	-0.058
ENSSSCG00000010743	NA	14	+	135142767	135143304	135142866	135143304	135141592	135141767	508254373	40,19,42	299308313	12,10,19	248	149	0.000399323	0.00441409	0.884,0.889,0.842	0.937,0.949,0.908	-0.06
ENSSSCG00000004795	NA	1	+	134218747	134218858	134218768	134218858	134217317	134217376	4,1,0	6,9,3	0,2,0	2,1,1	170	149	0.00477872	0.0443458	0.369,0.089,0.0	0.0,0.637,0.0	-0.06
ENSSSCG00000023014	NA	12	-	19272246	19273731	19272246	19273127	19278345	19278398	114,65,64	33,0,3	251176200	45,1,4	753	149	2.89e-08	6.04e-07	0.406,1.0,0.808	0.525,0.972,0.908	-0.064
ENSSSCG00000035199	NA	12	+	19909816	19910087	19909930	19910087	19909393	19909434	696475258	90,71,26	254388251	18,39,14	263	149	3.58e-05	0.000489513	0.814,0.791,0.849	0.889,0.849,0.91	-0.065
ENSSSCG00000011357	NA	13	-	31182094	31182307	31182094	31182304	31182463	31182579	57,46,57	10,10,5	43,46,53	3,6,2	152	149	0.00228127	0.0221736	0.848,0.818,0.918	0.934,0.883,0.963	-0.065
ENSSSCG00000017401	NA	12	-	20323682	20326179	20323682	20323786	20329571	20329700	249255227	107,44,75	389245434	59,73,65	2542	149	4.19e-11	1.1e-09	0.12,0.254,0.151	0.279,0.164,0.281	-0.066
ENSSSCG00000017215	NA	12	-	6191765	6191940	6191765	6191909	6194588	6194847	12,12,1	113,60,51	1,13,2	6,37,15	180	149	4.19e-05	0.000559248	0.081,0.142,0.016	0.121,0.225,0.099	-0.069
ENSSSCG00000008644	NA	3	+	127405006	127405108	127405009	127405108	127403659	127403758	8,17,26	25,34,48	15,37,54	37,59,63	152	149	0.00231939	0.0224473	0.239,0.329,0.347	0.284,0.381,0.457	-0.069
ENSSSCG00000006533	NA	4	-	94741892	94742153	94741892	94742041	94742782	94742867	1,1,2	78,42,51	13,18,8	58,103,78	261	149	1.03e-17	3.95e-16	0.007,0.013,0.022	0.113,0.091,0.055	-0.072
ENSSSCG00000035505	NA	8	+	66117955	66118019	66117979	66118019	66117846	66117883	19,26,30	93,73,90	62,50,35	92124120	173	149	7.17e-05	0.000904038	0.15,0.235,0.223	0.367,0.258,0.201	-0.073
ENSSSCG00000020663	NA	18	+	5097619	5097761	5097622	5097761	5075292	5075381	88,66,55	150107102	81,140,82	108148118	152	149	9.22e-05	0.00111831	0.365,0.377,0.346	0.424,0.481,0.405	-0.074
ENSSSCG00000036132	NA	6	-	51709836	51710041	51709836	51709933	51710218	51710351	336264238	62,46,34	56,354,86	10,36,3	257	149	2.31e-10	5.67e-09	0.759,0.769,0.802	0.765,0.851,0.943	-0.076
ENSSSCG00000004367	NA	1	-	71382431	71382540	71382431	71382488	71384119	71384471	241212294	31,19,36	65209112	0,14,7	201	149	0.000916433	0.00943633	0.852,0.892,0.858	1.0,0.917,0.922	-0.079
ENSSSCG00000003859	NA	6	+	159784296	159784517	159784308	159784517	159783244	159783360	5,4,6	15,24,17	10,14,9	25,27,23	161	149	3.12e-05	0.000434	0.236,0.134,0.246	0.27,0.324,0.266	-0.081
ENSSSCG00000034191	NA	2	+	42933466	42933590	42933469	42933590	42864796	42864865	70,34,53	137123195	29,75,14	36,165,41	152	149	0.000823007	0.00859204	0.334,0.213,0.21	0.441,0.308,0.251	-0.081
ENSSSCG00000007026	NA	17	+	11417706	11417862	11417709	11417862	11413872	11413922	128,41,37	214713651653	356169401	200925292316	152	149	5.93e-06	9.41e-05	0.055,0.029,0.021	0.148,0.061,0.145	-0.083
ENSSSCG00000000274	NA	5	+	18690822	18690878	18690825	18690878	18689855	18689894	554443646	208218238	395460490	96140117	152	149	3.06e-17	1.15e-15	0.723,0.666,0.727	0.801,0.763,0.804	-0.084
ENSSSCG00000013426	NA	2	-	77107548	77109201	77107548	77107619	77109772	77109901	385228376	17,12,6	343272396	4,6,14	1731	149	0.00102874	0.0105446	0.661,0.621,0.844	0.881,0.796,0.709	-0.087
ENSSSCG00000015882	NA	15	-	66371440	66371605	66371440	66371599	66402215	66402362	4,3,0	0,1,1	4,0,9	2,0,4	155	149	5.27e-49	5.65e-47	1.0,0.743,0.0	0.658,NA,0.684	-0.09
ENSSSCG00000031083	NA	6	+	75479963	75480218	75479966	75480218	75478288	75478338	345259227	258196240	134224194	73131118	152	149	3.31e-06	5.65e-05	0.567,0.564,0.481	0.643,0.626,0.617	-0.091
ENSSSCG00000032235	NA	17	+	62390229	62390306	62390235	62390306	62389709	62389769	456243335	39,34,45	193245287	0,14,0	155	149	2.34e-05	0.000338202	0.918,0.873,0.877	1.0,0.944,1.0	-0.092
ENSSSCG00000015052	NA	9	-	41444762	41444842	41444762	41444839	41445729	41445803	157132226	348322491	110,179,77	125387101	152	149	1.24e-09	2.91e-08	0.307,0.287,0.311	0.463,0.312,0.428	-0.099
ENSSSCG00000010304	NA	14	-	76447065	76447239	76447065	76447228	76447591	76447838	253155291	470437715	222178162	127520366	160	149	7.38e-08	1.49e-06	0.334,0.248,0.275	0.619,0.242,0.292	-0.099
ENSSSCG00000036350	NA	18	+	46213424	46214774	46214638	46214774	46213183	46213267	401533293563	119,92,153	392157124234	59,73,96	1363	149	1.98e-57	2.79e-55	0.787,0.798,0.718	0.879,0.895,0.828	-0.1
ENSSSCG00000028549	NA	3	-	42224825	42225398	42224825	42225329	42227593	42227782	743337290	188,105,81	634517400	117,69,64	218	149	4.23e-32	2.98e-30	0.73,0.687,0.71	0.787,0.837,0.81	-0.102
ENSSSCG00000003950	NA	6	-	167933208	167933709	167933208	167933353	167934507	167934636	114,52,83	6,0,6	161132157	0,0,2	505	149	0.00105638	0.0107304	0.849,1.0,0.803	1.0,1.0,0.959	-0.102
ENSSSCG00000034014	NA	14	+	51104417	51104576	51104422	51104576	51103368	51103452	1302720809	401231231	8779851048	130192114	154	149	4.6e-83	9.42e-81	0.759,0.751,0.772	0.867,0.832,0.899	-0.105
ENSSSCG00000004592	NA	1	+	113112434	113112903	113112488	113112903	113111065	113111093	99,84,96	61,54,52	67,127,68	20,46,35	203	149	4.19e-13	1.21e-11	0.544,0.533,0.575	0.711,0.67,0.588	-0.106
ENSSSCG00000036052	NA	15	-	84350017	84350113	84350017	84350086	84350341	84350434	14,4,15	23,10,10	18,31,35	16,38,22	176	149	0.00269426	0.0257439	0.34,0.253,0.559	0.488,0.409,0.574	-0.106
ENSSSCG00000027509	NA	3	+	77887618	77887860	77887654	77887860	77886071	77886227	119,77,105	69,63,72	103169140	65,57,55	185	149	7.04e-18	2.74e-16	0.581,0.496,0.54	0.561,0.705,0.672	-0.107
ENSSSCG00000028549	NA	3	-	42224825	42225395	42224825	42225329	42227593	42227782	565283252	188,105,81	548434324	117,69,64	215	149	1.89e-26	9.89e-25	0.676,0.651,0.683	0.764,0.813,0.778	-0.115
ENSSSCG00000009840	NA	14	-	33209447	33209584	33209447	33209581	33212411	33212526	57,25,32	19,20,37	58,89,52	23,36,23	152	149	2.47e-06	4.29e-05	0.746,0.551,0.459	0.712,0.708,0.689	-0.118
ENSSSCG00000003401	NA	6	+	70567595	70567807	70567673	70567807	70562989	70563132	72,68,107	525364536	67158138	237438195	227	149	1.86e-28	1.02e-26	0.083,0.109,0.116	0.157,0.191,0.317	-0.119
ENSSSCG00000009061	NA	8	-	87615369	87615516	87615369	87615513	87622039	87622138	125,81,105	65,77,65	133182146	44,82,60	152	149	5.52e-25	2.71e-23	0.653,0.508,0.613	0.748,0.685,0.705	-0.121
ENSSSCG00000008055	NA	3	-	39580997	39581278	39580997	39581188	39581614	39581716	32,22,15	11,9,11	16,29,22	8,10,2	239	149	0.00103895	0.010601	0.645,0.604,0.459	0.555,0.644,0.873	-0.121
ENSSSCG00000009359	NA	11	-	12836238	12836545	12836238	12836308	12838254	12838413	38,15,37	53,25,24	26,39,45	18,32,20	386	149	3.56e-16	1.24e-14	0.217,0.188,0.373	0.358,0.32,0.465	-0.122
ENSSSCG00000004938	NA	1	-	163695854	163695986	163695854	163695983	163696388	163696530	25,21,12	46,33,24	31,45,37	35,56,30	152	149	5.27e-10	1.25e-08	0.348,0.384,0.329	0.465,0.441,0.547	-0.131
ENSSSCG00000015345	NA	9	+	78300724	78300841	78300727	78300841	78270712	78270799	0,2,2	7,12,13	10,4,8	30,18,25	152	149	0.000114181	0.00136232	0.0,0.14,0.131	0.246,0.179,0.239	-0.131
ENSSSCG00000012123	NA	X	+	10344332	10344448	10344344	10344448	10328145	10328276	24,38,41	119,85,100	47,56,27	45,86,72	161	149	3.74e-10	9.07e-09	0.157,0.293,0.275	0.492,0.376,0.258	-0.134
ENSSSCG00000001688	NA	7	+	38494907	38497188	38497026	38497188	38494509	38494635	111,48,76	5,3,1	70,16,49	0,2,0	2268	149	5.93e-05	0.000763236	0.593,0.512,0.833	1.0,0.345,1.0	-0.136
ENSSSCG00000017783	NA	12	-	45385042	45385723	45385042	45385648	45387980	45388039	125,58,93	62,83,100	115,94,125	35,66,78	224	149	2.94e-29	1.75e-27	0.573,0.317,0.382	0.686,0.486,0.516	-0.139
ENSSSCG00000002257	NA	7	-	84854054	84854185	84854054	84854120	84856476	84856641	0,4,2	8,0,1	4,4,0	0,0,1	214	149	5.26e-06	8.53e-05	0.0,1.0,0.582	1.0,1.0,0.0	-0.139
ENSSSCG00000017159	NA	12	+	2401754	2401993	2401758	2401993	2384169	2384244	64,33,33	8,9,6	50,46,57	1,0,3	153	149	0.000750047	0.00786677	0.886,0.781,0.843	0.98,1.0,0.949	-0.14
ENSSSCG00000008057	NA	3	-	39525266	39525705	39525266	39525479	39531964	39532104	85,53,83	8,5,20	104,96,121	7,2,8	375	149	0.00255294	0.024602	0.808,0.808,0.622	0.855,0.95,0.857	-0.141
ENSSSCG00000006165	NA	14	-	111609126	111609261	111609126	111609216	111609794	111609956	29,17,15	18,23,6	25,40,13	6,8,12	194	149	7.79e-06	0.000120315	0.553,0.362,0.658	0.762,0.793,0.454	-0.145
ENSSSCG00000025252	NA	5	-	63551652	63551772	63551652	63551748	63552410	63552503	34,31,38	2,10,6	33,57,41	0,0,2	173	149	0.000741048	0.00780871	0.936,0.728,0.845	1.0,1.0,0.946	-0.146
ENSSSCG00000003512	NA	6	-	79063009	79063127	79063009	79063070	79070636	79070769	0,4,3	1,0,5	1,17,3	1,3,2	206	149	2.55e-11	6.77e-10	0.0,1.0,0.303	0.42,0.804,0.52	-0.147
ENSSSCG00000029920	NA	8	+	87866306	87866480	87866342	87866480	87863830	87863944	227138113	165123206	207330184	125168114	185	149	0.000167262	0.00190493	0.526,0.475,0.306	0.572,0.613,0.565	-0.148
ENSSSCG00000014580	NA	9	+	1167797	1167946	1167800	1167946	1153453	1153547	5,5,0	23,10,8	5,5,5	10,9,13	152	149	2.28e-06	3.98e-05	0.176,0.329,0.0	0.329,0.353,0.274	-0.15
ENSSSCG00000032498	NA	7	-	47766358	47766458	47766358	47766447	47766884	47767018	0,3,10	0,2,14	22,39,39	8,13,41	160	149	7.33e-06	0.000114018	NA,0.583,0.399	0.719,0.736,0.47	-0.151
ENSSSCG00000007667	NA	3	-	8499285	8500612	8499285	8499646	8500922	8501000	63,54,82	11,11,0	65,88,80	6,5,0	1115	149	1.42e-18	5.63e-17	0.434,0.396,1.0	0.591,0.702,1.0	-0.154
ENSSSCG00000015411	NA	9	-	102482477	102482585	102482477	102482582	102485566	102485594	20,7,0	12,16,33	32,46,0	8,32,48	152	149	5.5e-11	1.43e-09	0.62,0.3,0.0	0.797,0.585,0.0	-0.154
ENSSSCG00000023082	NA	13	-	65058138	65058302	65058138	65058220	65058579	65058678	0,0,0	0,0,1	0,0,4	5,7,3	231	149	0.00510644	0.0471927	NA,NA,0.0	0.0,0.0,0.462	-0.154
ENSSSCG00000014569	NA	9	-	710305	710829	710305	710381	711193	711218	392832133103	275342343	349530294783	0,300,93	597	149	7.04e-29	4.07e-27	0.781,0.701,0.693	1.0,0.716,0.928	-0.156
ENSSSCG00000008123	NA	3	-	46703620	46704639	46703620	46704145	46704999	46705138	47,34,18	3,7,0	67,121,77	1,5,0	643	149	1.68e-33	1.26e-31	0.784,0.53,1.0	0.939,0.849,1.0	-0.158
ENSSSCG00000007592	NA	3	+	5091998	5092056	5092001	5092056	5091117	5091217	30,29,27	25,46,32	67,87,57	32,74,31	152	149	1.16e-29	7.04e-28	0.541,0.382,0.453	0.672,0.535,0.643	-0.158
ENSSSCG00000004516	NA	1	-	99902710	99904779	99902710	99903005	99905925	99905987	515447367	16,12,11	585578490	5,14,0	1923	149	4.9e-08	1.01e-06	0.714,0.743,0.721	0.901,0.762,1.0	-0.162
ENSSSCG00000008186	NA	3	+	55228634	55228802	55228678	55228802	55227043	55227109	19,7,21	30,21,13	23,22,29	16,17,18	193	149	3.12e-21	1.33e-19	0.328,0.205,0.555	0.526,0.5,0.554	-0.164
ENSSSCG00000030696	NA	13	-	207997968	207998960	207997968	207998161	208002925	208003145	79,52,80	13,0,11	61,82,118	0,11,0	948	149	8.59e-26	4.3e-24	0.489,1.0,0.533	1.0,0.54,1.0	-0.173
ENSSSCG00000012123	NA	X	+	10344264	10344448	10344332	10344448	10343687	10343776	10,8,5	1,9,3	6,8,13	2,1,2	217	149	1.49e-22	6.46e-21	0.873,0.379,0.534	0.673,0.846,0.817	-0.183
ENSSSCG00000020758	NA	7	+	1802197	1803641	1803539	1803641	1800731	1800862	58,56,57	3,0,12	82,68,133	0,6,0	1491	149	2.61e-08	5.55e-07	0.659,1.0,0.322	1.0,0.531,1.0	-0.183
ENSSSCG00000004739	NA	1	-	129622452	129622750	129622452	129622603	129624981	129625499	100,44,33	42,44,37	91,110,78	46,20,36	296	149	7.13e-05	0.000904038	0.545,0.335,0.31	0.499,0.735,0.522	-0.189
ENSSSCG00000016157	NA	15	-	113041583	113041661	113041583	113041610	113045102	113045246	101,62,27	0,65,0	15,16,13	0,0,0	200	149	2.77e-09	6.44e-08	1.0,0.415,1.0	1.0,1.0,1.0	-0.195
ENSSSCG00000010520	NA	14	-	108862084	108862239	108862084	108862174	108863519	108863597	2,4,3	3,3,0	5,9,1	0,0,1	214	149	2.06e-55	2.73e-53	0.317,0.481,1.0	1.0,1.0,0.41	-0.204
ENSSSCG00000009192	NA	8	-	125132619	125133038	125132619	125132711	125134672	125134715	211213219	123161134	125270134	31,89,34	476	149	1.8e-120	5.8e-118	0.349,0.293,0.338	0.558,0.487,0.552	-0.206
ENSSSCG00000009791	NA	14	+	30251016	30251229	30251038	30251229	30249366	30249444	14,7,14	13,5,22	15,45,21	22,10,3	171	149	0.00436314	0.0406565	0.484,0.55,0.357	0.373,0.797,0.859	-0.213
ENSSSCG00000005950	NA	4	-	8446151	8446241	8446151	8446229	8446472	8446561	4,0,6	27,15,17	10,12,5	12,19,18	161	149	7.55e-09	1.7e-07	0.121,0.0,0.246	0.435,0.369,0.205	-0.214
ENSSSCG00000013570	NA	2	-	71608672	71609127	71608672	71608769	71609782	71609948	22,26,34	6,0,7	31,42,39	1,0,2	507	149	3.23e-31	2.14e-29	0.519,1.0,0.588	0.901,1.0,0.851	-0.215
ENSSSCG00000014891	NA	9	-	12674334	12675113	12674334	12674927	12691499	12691743	0,0,0	20,11,16	1,13,5	17,6,13	335	149	0.00118204	0.0118996	0.0,0.0,0.0	0.025,0.491,0.146	-0.221
ENSSSCG00000017783	NA	12	-	45375603	45375814	45375603	45375624	45375950	45376095	18,9,13	12,12,23	11,16,2	0,10,8	339	149	1.38e-06	2.54e-05	0.397,0.248,0.199	1.0,0.413,0.099	-0.223
ENSSSCG00000040257	NA	18	+	55850195	55851320	55851215	55851320	55849367	55849479	31,26,34	8,0,0	38,33,27	0,0,0	1169	149	0.000414417	0.00453645	0.331,1.0,1.0	1.0,1.0,1.0	-0.223
ENSSSCG00000009241	NA	8	-	135295846	135296000	135295846	135295996	135301397	135301549	33,12,11	0,11,6	25,20,24	0,0,4	153	149	0.00128661	0.0128376	1.0,0.515,0.641	1.0,1.0,0.854	-0.233
ENSSSCG00000003040	NA	6	-	49977443	49977511	49977443	49977508	49977820	49977907	2,0,0	4,0,0	2,1,4	0,7,3	152	149	0.000326822	0.00366658	0.329,NA,NA	1.0,0.123,0.567	-0.234
ENSSSCG00000005743	NA	1	-	273309851	273310009	273309851	273310006	273311885	273312009	0,0,5	11,9,17	16,12,5	18,28,24	152	149	5.08e-14	1.59e-12	0.0,0.0,0.224	0.466,0.296,0.17	-0.236
ENSSSCG00000010795	NA	3	+	22628899	22630653	22630553	22630653	22619491	22619683	61,40,52	6,10,7	64,36,82	7,0,10	1803	149	4.16e-05	0.000559248	0.457,0.248,0.38	0.43,1.0,0.404	-0.25
ENSSSCG00000006219	NA	4	-	68947010	68947962	68947010	68947109	68958096	68958236	16,13,0	19,4,3	46,22,34	5,18,6	1002	149	1.57e-42	1.48e-40	0.111,0.326,0.0	0.578,0.154,0.457	-0.251
ENSSSCG00000015607	NA	9	-	132589716	132589911	132589716	132589906	132602917	132603031	3,1,0	3,1,0	6,5,6	2,1,3	154	149	8.67e-14	2.64e-12	0.492,0.492,NA	0.744,0.829,0.659	-0.252
ENSSSCG00000017607	NA	12	-	32010842	32013475	32010842	32010979	32013959	32013981	188217119	16,5,6	229607336	4,0,11	2645	149	1.42e-06	2.58e-05	0.398,0.71,0.528	0.763,1.0,0.632	-0.253
ENSSSCG00000006504	NA	4	+	94113567	94113680	94113595	94113680	94112431	94112610	24,13,22	9,17,10	18,39,23	3,10,2	177	149	1.82e-50	2.17e-48	0.692,0.392,0.649	0.835,0.767,0.906	-0.258
ENSSSCG00000004570	NA	1	-	108996645	108996715	108996645	108996681	108997524	108997600	65,64,36	0,0,106	12,60,2	0,0,0	183	149	2.14e-08	4.64e-07	1.0,1.0,0.217	1.0,1.0,1.0	-0.261
ENSSSCG00000012939	NA	2	+	6050732	6051974	6051909	6051974	6050226	6050323	87,57,115	17,3,17	45,88,55	0,9,2	1326	149	1.58e-28	8.93e-27	0.365,0.681,0.432	1.0,0.524,0.756	-0.267
ENSSSCG00000028132	NA	17	+	28074334	28074701	28074409	28074701	28074069	28074094	4,2,7	20,8,8	12,7,12	3,9,14	224	149	2.74e-08	5.77e-07	0.117,0.143,0.368	0.727,0.341,0.363	-0.268
ENSSSCG00000015336	NA	9	-	76330559	76330680	76330559	76330619	76331208	76331302	36,14,31	19,9,12	12,23,23	0,3,6	210	149	8.54e-25	4.1e-23	0.573,0.525,0.647	1.0,0.845,0.731	-0.277
ENSSSCG00000001511	NA	7	+	29718485	29718675	29718496	29718675	29718265	29718370	19,2,14	17,9,8	16,16,31	2,10,9	160	149	2.51e-14	8.1e-13	0.51,0.171,0.62	0.882,0.598,0.762	-0.314
ENSSSCG00000015645	NA	9	+	67045464	67045689	67045467	67045689	67037149	67037278	3,0,14	8,7,15	10,21,8	7,14,7	152	149	9.84e-27	5.28e-25	0.269,0.0,0.478	0.583,0.595,0.528	-0.32
ENSSSCG00000025160	NA	6	-	47143270	47143382	47143270	47143352	47143903	47144016	0,0,1	1,1,0	1,2,0	0,0,1	179	149	1.01e-176	5.71e-174	0.0,0.0,1.0	1.0,1.0,0.0	-0.333
ENSSSCG00000009823	NA	14	-	31864634	31866546	31864634	31864826	31867476	31867488	166,89,85	221,0,210	129,49,134	91,0,0	1869	149	0.000318964	0.00359633	0.056,1.0,0.031	0.102,1.0,1.0	-0.338
ENSSSCG00000016147	NA	15	+	111378934	111378970	111378937	111378970	111378530	111378680	0,8,6	5,0,1	4,0,3	0,0,0	152	149	0.000695698	0.00736607	0.0,1.0,0.855	1.0,NA,1.0	-0.382
ENSSSCG00000021656	NA	13	-	135946745	135946964	135946745	135946937	135953380	135953500	0,2,0	3,3,2	3,6,0	0,4,2	176	149	4.19e-05	0.000559248	0.0,0.361,0.0	1.0,0.559,0.0	-0.399
ENSSSCG00000039185	NA	15	-	31170062	31170193	31170062	31170190	31170538	31170580	0,0,0	0,1,0	2,3,0	2,1,1	152	149	0.000856106	0.0088964	NA,0.0,NA	0.495,0.746,0.0	-0.414
ENSSSCG00000013895	NA	2	-	59681441	59681514	59681441	59681511	59681604	59681693	3,0,1	10,1,2	7,12,6	1,10,8	152	149	5.02e-10	1.2e-08	0.227,0.0,0.329	0.873,0.541,0.424	-0.427
ENSSSCG00000017890	NA	12	+	50800156	50804932	50804843	50804932	50782804	50783029	14,2,0	3,0,0	12,6,8	0,0,0	4836	149	2.57e-05	0.000366331	0.126,1.0,NA	1.0,1.0,1.0	-0.437
ENSSSCG00000011453	NA	13	-	34933261	34933390	34933261	34933348	34933628	34933682	3,2,3	17,9,13	8,39,3	4,38,1	191	149	2.33e-05	0.000338202	0.121,0.148,0.153	0.609,0.445,0.701	-0.444
ENSSSCG00000001930	NA	7	+	61025898	61025985	61025922	61025985	61025441	61025592	1,5,0	7,0,0	3,1,0	0,0,0	173	149	0.000156941	0.00179646	0.11,1.0,NA	1.0,1.0,NA	-0.445
ENSSSCG00000008556	NA	3	-	112026153	112027978	112026153	112026392	112028245	112028362	34,36,72	3,5,2	24,44,50	0,0,0	1735	149	1.62e-06	2.89e-05	0.493,0.382,0.756	1.0,1.0,1.0	-0.456
ENSSSCG00000000719	NA	5	-	65761052	65761142	65761052	65761065	65763422	65763489	2,0,0	0,0,1	0,3,5	0,0,0	226	149	1.22e-05	0.000185246	1.0,NA,0.0	NA,1.0,1.0	-0.5
ENSSSCG00000010534	NA	14	-	109735790	109735935	109735790	109735931	109737137	109737203	0,8,0	0,0,1	0,0,8	0,0,0	153	149	2.99e-05	0.000421924	NA,1.0,0.0	NA,NA,1.0	-0.5
ENSSSCG00000010559	NA	14	-	112099087	112099313	112099087	112099285	112100010	112100418	0,0,0	0,1,0	0,1,0	1,0,0	177	149	8.47e-05	0.00103944	NA,0.0,NA	0.0,1.0,NA	-0.5
ENSSSCG00000040763	NA	2	-	67884544	67884640	67884544	67884637	67885074	67885201	2,0,0	8,5,0	2,3,0	2,1,0	152	149	2.57e-49	2.9e-47	0.197,0.0,NA	0.495,0.746,NA	-0.522
ENSSSCG00000030183	NA	12	+	17787102	17787295	17787107	17787295	17786568	17786780	1,0,0	2,1,5	1,0,4	2,0,0	154	149	7.18e-05	0.000904038	0.326,0.0,0.0	0.326,NA,1.0	-0.554
ENSSSCG00000022112	NA	11	-	67817205	67817342	67817205	67817273	67819941	67819989	9,15,6	22,20,33	14,22,10	0,15,1	218	149	2e-38	1.74e-36	0.219,0.339,0.111	1.0,0.501,0.872	-0.568
ENSSSCG00000001867	NA	7	+	57143895	57144029	57143904	57144029	57143654	57143710	12,0,0	4,2,3	7,8,20	0,4,5	158	149	5.24e-19	2.15e-17	0.739,0.0,0.0	1.0,0.654,0.79	-0.568
ENSSSCG00000009823	NA	14	-	31866508	31866585	31866508	31866546	31867476	31867488	16,0,3	32,0,22	13,6,2	6,0,0	188	149	2.17e-68	3.49e-66	0.284,NA,0.098	0.632,1.0,1.0	-0.686
ENSSSCG00000038186	NA	8	+	76278404	76281518	76278410	76281518	76278154	76278245	0,0,1	1,0,1	1,1,5	0,0,0	155	149	0.00228047	0.0221736	0.0,NA,0.49	1.0,1.0,1.0	-0.755
ENSSSCG00000001513	NA	7	+	29748563	29748667	29748576	29748667	29747136	29747348	0,0,0	0,2,0	0,4,3	0,1,0	162	149	0.000130033	0.0015193	NA,0.0,NA	NA,0.786,1.0	-0.893
ENSSSCG00000014058	NA	2	+	81478812	81479033	81478921	81479033	81471192	81471239	0,1,0	0,3,1	0,4,0	0,0,0	258	149	0.000125535	0.0014821	NA,0.161,0.0	NA,1.0,NA	-0.919
ENSSSCG00000012160	NA	X	-	15892842	15893191	15892842	15893111	15926999	15927085	0,0,0	2,0,0	1,0,1	0,0,0	229	149	3.35e-05	0.000462958	0.0,NA,NA	1.0,NA,1.0	-1
ENSSSCG00000011482	NA	13	-	40595360	40595701	40595360	40595695	40599330	40599447	0,0,0	2,0,0	1,1,0	0,0,0	155	149	4.31e-05	0.000572039	0.0,NA,NA	1.0,1.0,NA	-1
ENSSSCG00000017342	NA	12	+	18440728	18440900	18440755	18440900	18439976	18440080	0,0,0	1,1,0	0,1,0	0,0,0	176	149	8.47e-05	0.00103944	0.0,0.0,NA	NA,1.0,NA	-1

## Sheet: AD_significant
GeneID	geneSymbol	chr	strand	longExonStart_0base	longExonEnd	shortES	shortEE	flankingES	flankingEE	IC_SAMPLE_1	SC_SAMPLE_1	IC_SAMPLE_2	SC_SAMPLE_2	IncFormLen	SkipFormLen	PValue	FDR	IncLevel1	IncLevel2	IncLevelDifference
ENSSSCG00000026945	NA	13	-	29524027	29524158	29524031	29524158	29504070	29504278	0,1,0	0,0,0	0,0,0	1,2,7	153	149	4.34054e-05	0.000513749	NA,1.0,NA	0.0,0.0,0.0	1
ENSSSCG00000027002	NA	1	+	64078668	64079109	64078668	64079076	64136292	64136473	0,1,0	0,0,0	0,0,0	0,1,0	182	149	8.44408e-05	0.000945213	NA,1.0,NA	NA,0.0,NA	1
ENSSSCG00000035639	NA	6	-	27535983	27536084	27536023	27536084	27533480	27533552	3,6,0	0,1,0	0,0,0	0,2,0	189	149	7.23399e-05	0.000829039	1.0,0.825,NA	NA,0.0,NA	0.912
ENSSSCG00000024204	NA	15	-	72594304	72594685	72594337	72594685	72592922	72593055	14,5,0	0,0,2	0,0,0	2,0,1	182	149	3.50439e-09	6.02421e-08	1.0,1.0,0.0	0.0,NA,0.0	0.667
ENSSSCG00000007314	NA	17	+	39459820	39460099	39459820	39460003	39466899	39468864	2,6,0	3,0,0	0,0,0	1,4,0	245	149	2.3122e-05	0.000282951	0.288,1.0,NA	0.0,0.0,NA	0.644
ENSSSCG00000012993	NA	2	+	6852706	6853259	6852706	6852750	6853567	6853753	23,27,30	0,0,2	2,3,4	1,5,1	658	149	7.88737e-177	2.84734e-174	1.0,1.0,0.773	0.312,0.12,0.475	0.622
ENSSSCG00000040419	NA	6	-	58053126	58053325	58053260	58053325	58049072	58049265	6,1,2	0,0,0	7,1,6	3,8,2	283	149	7.65196e-11	1.45387e-09	1.0,1.0,1.0	0.551,0.062,0.612	0.592
ENSSSCG00000025881	NA	13	-	40165395	40165497	40165434	40165497	40164578	40164864	0,1,2	0,0,2	0,0,2	1,1,1	188	149	8.97839e-09	1.50753e-07	NA,1.0,0.442	0.0,0.0,0.613	0.517
ENSSSCG00000030309	NA	7	+	78114371	78114452	78114371	78114443	78115595	78115716	0,2,2	0,0,0	2,0,0	0,2,0	158	149	2.25203e-05	0.000277943	NA,1.0,1.0	1.0,0.0,NA	0.5
ENSSSCG00000011395	NA	13	+	32599620	32599724	32599620	32599686	32601372	32601470	0,1,0	0,0,1	0,0,0	0,1,0	187	149	8.4199e-05	0.000945213	NA,1.0,0.0	NA,0.0,NA	0.5
ENSSSCG00000015034	NA	9	+	39790644	39790872	39790644	39790705	39794310	39794426	19,12,8	4,1,2	11,1,18	15,8,7	316	149	7.59857e-09	1.29086e-07	0.691,0.85,0.654	0.257,0.056,0.548	0.445
ENSSSCG00000010345	NA	14	+	85385867	85386078	85385867	85386042	85387072	85387237	0,24,6	0,1,3	13,4,0	3,7,7	185	149	5.04742e-149	1.4577e-146	NA,0.951,0.617	0.777,0.315,0.0	0.42
ENSSSCG00000031991	NA	10	+	679350	679463	679350	679410	683205	683269	9,15,12	0,0,21	13,11,7	10,15,18	202	149	9.40643e-15	2.08968e-13	1.0,1.0,0.297	0.49,0.351,0.223	0.411
ENSSSCG00000009090	NA	8	-	101770638	101770840	101770743	101770840	101768447	101768609	61,48,53	12,12,17	20,54,17	42,31,35	254	149	3.45381e-09	6.00881e-08	0.749,0.701,0.647	0.218,0.505,0.222	0.384
ENSSSCG00000012663	NA	X	-	107367196	107367256	107367207	107367256	107168685	107168820	9,8,12	0,1,5	0,3,4	0,4,3	160	149	9.68117e-17	2.41028e-15	1.0,0.882,0.691	NA,0.411,0.554	0.375
ENSSSCG00000017416	NA	12	+	20647907	20647993	20647907	20647944	20648127	20648296	12,11,7	0,2,0	10,0,21	1,2,2	198	149	9.07092e-10	1.6373e-08	1.0,0.805,1.0	0.883,0.0,0.888	0.345
ENSSSCG00000049122	NA	3	-	80027968	80028166	80028089	80028166	80021801	80022032	31,12,20	10,5,5	7,2,15	8,16,8	270	149	1.85636e-75	2.43689e-73	0.631,0.57,0.688	0.326,0.065,0.509	0.33
ENSSSCG00000009933	NA	14	-	41442028	41442476	41442343	41442476	41437946	41438049	16,40,26	9,20,0	5,27,33	13,20,19	464	149	3.43672e-05	0.000413552	0.363,0.391,1.0	0.11,0.302,0.358	0.328
ENSSSCG00000025686	NA	10	+	12433108	12433228	12433108	12433205	12434768	12434986	37,38,12	21,11,3	5,4,5	6,13,4	172	149	7.14692e-05	0.000825612	0.604,0.75,0.776	0.419,0.21,0.52	0.327
ENSSSCG00000037746	NA	11	+	14191419	14191621	14191419	14191617	14318579	14318638	2,4,1	0,0,2	3,1,0	5,0,15	153	149	1.83704e-69	1.76845e-67	1.0,1.0,0.327	0.369,1.0,0.0	0.319
ENSSSCG00000004178	NA	1	+	30933952	30934385	30933952	30934288	30935609	30935749	22,14,17	9,3,0	6,10,24	7,7,8	246	149	1.00552e-22	3.22661e-21	0.597,0.739,1.0	0.342,0.464,0.645	0.295
ENSSSCG00000010190	NA	14	+	60412943	60413035	60412943	60413017	60414027	60414352	5,9,1	0,0,0	3,4,1	0,27,0	167	149	2.30442e-12	4.68673e-11	1.0,1.0,1.0	1.0,0.117,1.0	0.294
ENSSSCG00000027444	NA	17	-	50846559	50846764	50846607	50846764	50844170	50844309	20,10,12	28,2,3	16,20,25	54,23,20	197	149	5.27423e-22	1.65565e-20	0.351,0.791,0.752	0.183,0.397,0.486	0.276
ENSSSCG00000011849	NA	13	+	134122912	134123063	134122912	134123040	134124012	134124823	32,8,10	12,1,14	9,6,7	15,9,8	172	149	1.03038e-30	4.13299e-29	0.698,0.874,0.382	0.342,0.366,0.431	0.272
ENSSSCG00000002741	NA	6	-	14857030	14857175	14857049	14857175	14853313	14853418	7,0,2	8,4,0	0,0,2	1,6,1	168	149	0.000216139	0.00229489	0.437,0.0,1.0	0.0,0.0,0.639	0.266
ENSSSCG00000013554	NA	2	-	72410411	72411790	72411595	72411790	72410035	72410145	12871053987	50,78,51	100112151092	116453113	1333	149	2.23276e-276	1.61205e-273	0.742,0.601,0.684	0.491,0.231,0.519	0.262
ENSSSCG00000004699	NA	1	+	127781849	127782113	127781849	127781885	127782233	127782346	3,7,4	17,4,2	2,0,1	7,9,10	377	149	5.74518e-36	2.8607e-34	0.065,0.409,0.441	0.101,0.0,0.038	0.259
ENSSSCG00000015796	NA	15	-	46522453	46527370	46527302	46527370	46520505	46520639	369713288182561	150192559	2997112440841440	11852391953	4998	149	6.3124e-06	8.28646e-05	0.88,0.836,0.815	0.43,0.939,0.387	0.258
ENSSSCG00000021106	NA	X	-	43064840	43067297	43067235	43067297	43061888	43062039	33,35,66	1,0,0	41,42,67	1,4,1	2544	149	0.00328523	0.0308043	0.659,1.0,1.0	0.706,0.381,0.797	0.258
ENSSSCG00000016943	NA	16	-	43755942	43756838	43756699	43756838	43739381	43739511	43,41,25	2,1,1	45,14,37	2,3,7	906	149	1.13543e-07	1.72586e-06	0.78,0.871,0.804	0.787,0.434,0.465	0.256
ENSSSCG00000035199	NA	12	+	19909816	19910087	19909816	19909930	19912381	19912471	25,15,25	1,1,2	2,3,12	3,0,3	306	149	0.000587909	0.00610749	0.924,0.88,0.859	0.245,1.0,0.661	0.252
ENSSSCG00000017289	NA	12	-	15135070	15136477	15136415	15136477	15134092	15134242	154120115	0,0,0	220160245	7,5,9	1494	149	1.3115e-07	1.97272e-06	1.0,1.0,1.0	0.758,0.761,0.731	0.25
ENSSSCG00000029251	NA	13	-	30650758	30652373	30652266	30652373	30646236	30646438	6606531093	0,0,2	7859831351	30,0,97	1657	149	1.21762e-232	5.86083e-230	1.0,1.0,0.98	0.702,1.0,0.556	0.241
ENSSSCG00000034455	NA	6	+	977001	979988	977001	977212	980990	981103	397239401	6,0,2	214272275	1,12,12	2925	149	7.42558e-65	5.95697e-63	0.771,1.0,0.911	0.916,0.536,0.539	0.23
ENSSSCG00000013512	NA	2	+	74319432	74319739	74319432	74319580	74322813	74326756	175,63,126	0,3,0	19,45,36	7,9,1	308	149	7.83517e-07	1.1202e-05	1.0,0.91,1.0	0.568,0.708,0.946	0.229
ENSSSCG00000014598	NA	9	-	2029809	2032030	2031862	2032030	2028002	2028095	429279334	23,8,17	480357263	40,42,34	2202	149	1.00261e-06	1.4056e-05	0.558,0.702,0.571	0.448,0.365,0.344	0.225
ENSSSCG00000017398	NA	12	-	20260321	20260654	20260439	20260654	20260055	20260187	47,29,26	25,20,12	8,25,17	14,23,34	267	149	4.34875e-53	2.85436e-51	0.512,0.447,0.547	0.242,0.378,0.218	0.223
ENSSSCG00000030610	NA	2	+	14914042	14914597	14914042	14914176	14915159	14915344	191217249	32,14,5	178215170	31,37,43	570	149	3.59063e-14	7.73861e-13	0.609,0.802,0.929	0.6,0.603,0.508	0.21
ENSSSCG00000036132	NA	6	-	51712335	51712440	51712392	51712440	51710218	51710324	82,57,33	3,0,4	13,4,11	6,2,0	206	149	0.00485055	0.0437762	0.952,1.0,0.856	0.61,0.591,1.0	0.202
ENSSSCG00000012235	NA	X	-	34250943	34251111	34250964	34251111	34249348	34249406	15,12,7	12,4,0	4,10,11	11,13,0	170	149	0.000173342	0.00186795	0.523,0.724,1.0	0.242,0.403,1.0	0.201
ENSSSCG00000015951	NA	15	+	78165742	78166301	78165742	78165892	78168008	78168157	76,68,37	30,31,12	44,68,40	49,46,55	558	149	2.23607e-70	2.48376e-68	0.404,0.369,0.452	0.193,0.283,0.163	0.195
ENSSSCG00000023245	NA	X	+	57298717	57299351	57298717	57298994	57305745	57305905	38,27,27	5,20,16	13,34,33	18,31,21	506	149	0.000751585	0.00764287	0.691,0.284,0.332	0.175,0.244,0.316	0.191
ENSSSCG00000011375	NA	13	-	31736170	31736433	31736173	31736433	31735574	31735703	13,13,9	6,3,2	9,8,6	8,6,3	152	149	1.49639e-05	0.00019122	0.68,0.809,0.815	0.524,0.567,0.662	0.184
ENSSSCG00000024481	NA	4	-	100649941	100650084	100649947	100650084	100649590	100649637	111,39,47	4,12,1	5,108,37	1,10,50	155	149	1.14867e-16	2.81132e-15	0.964,0.758,0.978	0.828,0.912,0.416	0.181
ENSSSCG00000025766	NA	X	-	125008530	125008768	125008661	125008768	125007121	125007281	838562541	1056693598	155412165	955810902	280	149	1.26073e-21	3.79269e-20	0.297,0.301,0.325	0.08,0.213,0.089	0.18
ENSSSCG00000004050	NA	1	-	7628915	7630756	7630577	7630756	7624771	7624926	168111891373	127,93,122	114312401243	190231196	1811	149	2.79545e-13	5.85018e-12	0.521,0.513,0.481	0.331,0.306,0.343	0.178
ENSSSCG00000005955	NA	4	-	9107212	9107359	9107282	9107359	9104773	9104901	74,69,56	87,50,41	33,65,43	96,94,71	219	149	7.7219e-62	5.30972e-60	0.367,0.484,0.482	0.19,0.32,0.292	0.177
ENSSSCG00000029088	NA	14	+	141378812	141379008	141378812	141378903	141380519	141380581	313,90,111	113,64,79	92,119,75	88143109	254	149	2.25371e-120	4.64909e-118	0.619,0.452,0.452	0.38,0.328,0.288	0.176
ENSSSCG00000037355	NA	4	+	99515970	99516115	99515970	99516021	99519556	99519599	117,56,71	90,79,29	47,52,46	78,86,71	243	149	1.68935e-15	3.93456e-14	0.444,0.303,0.6	0.27,0.27,0.284	0.174
ENSSSCG00000014009	NA	2	-	78144370	78144475	78144385	78144475	78144220	78144289	28,16,12	2,2,0	21,27,28	8,11,3	164	149	1.87385e-48	1.12743e-46	0.927,0.879,1.0	0.705,0.69,0.895	0.172
ENSSSCG00000018057	NA	12	-	23708921	23709850	23709748	23709850	23708538	23708669	179,96,193	45,10,31	127101158	32,37,65	976	149	3.0486e-21	8.98404e-20	0.378,0.594,0.487	0.377,0.294,0.271	0.172
ENSSSCG00000036132	NA	6	-	51704469	51704529	51704505	51704529	51704020	51704350	6,2,11	0,0,0	2,14,8	0,12,0	185	149	6.1321e-05	0.000719898	1.0,1.0,1.0	1.0,0.484,1.0	0.172
ENSSSCG00000012172	NA	X	-	19854943	19856098	19856003	19856098	19854237	19854283	49,52,37	30,17,13	45,49,22	49,68,103	1209	149	1.3184e-08	2.16337e-07	0.168,0.274,0.26	0.102,0.082,0.026	0.164
ENSSSCG00000011540	NA	13	+	65808578	65808704	65808578	65808619	65808812	65808871	37,20,11	5,11,10	15,9,8	11,5,13	234	149	0.00405648	0.0373093	0.825,0.537,0.412	0.465,0.534,0.282	0.164
ENSSSCG00000004217	NA	1	-	35925658	35925738	35925681	35925738	35920048	35920156	24,50,77	0,1,7	57,74,75	19,9,17	172	149	0.00180268	0.0174702	1.0,0.977,0.905	0.722,0.877,0.793	0.163
ENSSSCG00000012941	NA	2	+	6030293	6030535	6030293	6030428	6031366	6031451	4,1,8	8,0,2	5,6,0	2,6,0	256	149	4.54988e-15	1.02657e-13	0.225,1.0,0.7	0.593,0.368,NA	0.161
ENSSSCG00000011103	NA	10	-	57190692	57190844	57190695	57190844	57184078	57184306	16,25,9	2,0,0	39,34,50	7,14,8	152	149	7.99325e-06	0.000103984	0.887,1.0,1.0	0.845,0.704,0.86	0.159
ENSSSCG00000011218	NA	13	-	13987175	13987364	13987214	13987364	13983850	13984219	72,29,34	35,7,20	50,127,70	43,88,58	188	149	6.3229e-19	1.72269e-17	0.62,0.767,0.574	0.48,0.534,0.489	0.153
ENSSSCG00000003872	NA	6	+	160712468	160712672	160712468	160712558	160713493	160713639	705543459	66,58,66	334482282	104,72,85	263	149	0.000194749	0.0020831	0.858,0.841,0.798	0.645,0.791,0.653	0.136
ENSSSCG00000036812	NA	12	-	61111480	61111988	61111828	61111988	61108211	61108353	329188191	210114120	102184226	166192260	497	149	5.25975e-69	4.74692e-67	0.32,0.331,0.323	0.156,0.223,0.207	0.129
ENSSSCG00000004570	NA	1	-	109014558	109015005	109014879	109015005	109001699	109001833	1.95244e+17	439344221	23338834096487	592892887	470	149	7.97399e-12	1.59923e-10	0.993,0.992,0.995	0.926,0.967,0.699	0.129
ENSSSCG00000009973	NA	14	-	46405983	46406299	46406109	46406299	46405056	46405440	52,19,42	73,25,68	23,15,19	76,38,68	275	149	2.63705e-05	0.000319991	0.278,0.292,0.251	0.141,0.176,0.131	0.124
ENSSSCG00000022073	NA	13	+	82146861	82147524	82146861	82146966	82188738	82195095	53,95,35	55,30,38	60,43,45	59,84,99	707	149	0.000949082	0.00938681	0.169,0.4,0.163	0.176,0.097,0.087	0.124
ENSSSCG00000022830	NA	15	-	112916439	112916622	112916475	112916622	112869862	112870004	26,34,27	4,1,4	11,16,49	2,9,5	185	149	1.90506e-06	2.61992e-05	0.84,0.965,0.845	0.816,0.589,0.888	0.119
ENSSSCG00000016200	NA	15	-	120861883	120862090	120861924	120862090	120860434	120860581	16,52,29	3,2,10	8,6,0	0,7,0	190	149	1.99518e-26	7.02692e-25	0.807,0.953,0.695	1.0,0.402,NA	0.117
ENSSSCG00000022507	NA	13	+	122251931	122252643	122251931	122252052	122253048	122253132	41,15,31	0,3,0	28,10,18	0,10,0	740	149	5.76686e-53	3.62058e-51	1.0,0.502,1.0	1.0,0.168,1.0	0.111
ENSSSCG00000008043	NA	3	-	39815978	39816113	39815984	39816113	39815130	39815348	129,68,162	2,2,14	119102181	31,10,26	155	149	0.00108059	0.0106148	0.984,0.97,0.918	0.787,0.907,0.87	0.103
ENSSSCG00000002640	NA	6	-	149693	150484	150370	150484	149519	149600	76,24,51	36,18,35	39,29,53	73,25,74	826	149	8.35428e-29	3.09323e-27	0.276,0.194,0.208	0.088,0.173,0.114	0.101
ENSSSCG00000030502	NA	10	-	16117149	16117793	16117629	16117793	16104430	16104580	266211201	33,15,21	242365214	59,27,39	629	149	7.35938e-10	1.36243e-08	0.656,0.769,0.694	0.493,0.762,0.565	0.1
ENSSSCG00000007544	NA	3	+	513553	513733	513553	513706	514191	514275	53,25,45	6,5,13	33,34,48	9,9,25	176	149	1.12225e-07	1.72396e-06	0.882,0.809,0.746	0.756,0.762,0.619	0.1
ENSSSCG00000009473	NA	11	-	49194122	49194221	49194131	49194221	49190656	49190737	23,33,23	25,16,27	35,45,30	37,73,37	158	149	1.62467e-08	2.60669e-07	0.465,0.66,0.445	0.471,0.368,0.433	0.099
ENSSSCG00000027890	NA	3	-	9841079	9841299	9841242	9841299	9839523	9839637	175,35,51	276188147	14,33,23	201184166	312	149	2.67013e-85	3.85567e-83	0.232,0.082,0.142	0.032,0.079,0.062	0.094
ENSSSCG00000012271	NA	X	+	41798349	41798510	41798349	41798507	41798684	41798782	14,17,13	26,9,20	18,11,23	17,37,39	152	149	0.00313566	0.0295941	0.345,0.649,0.389	0.509,0.226,0.366	0.094
ENSSSCG00000012703	NA	X	-	111974351	111974471	111974355	111974471	111973114	111973243	15,20,19	32,19,34	19,10,21	37,38,37	153	149	0.00448217	0.0409637	0.313,0.506,0.352	0.333,0.204,0.356	0.093
ENSSSCG00000036132	NA	6	-	51714765	51714814	51714766	51714814	51712230	51712440	1,2,10	0,3,1	16,10,30	6,11,6	150	149	1.76848e-08	2.80625e-07	1.0,0.398,0.909	0.726,0.475,0.832	0.091
ENSSSCG00000006631	NA	4	+	98074544	98075729	98074544	98074603	98075934	98076091	185921685914711	100174139	5018119994946	171110120	1275	149	9.49026e-32	4.03057e-30	0.956,0.919,0.925	0.774,0.927,0.828	0.09
ENSSSCG00000012510	NA	X	-	83217760	83218177	83218105	83218177	83217145	83217209	32,26,18	7,1,4	15,17,23	12,0,7	494	149	2.21179e-12	4.5626e-11	0.58,0.887,0.576	0.274,1.0,0.498	0.09
ENSSSCG00000010313	NA	14	+	76800765	76804363	76800765	76800951	76806331	76806535	10871585910	333362270	374959281	305580348	3561	149	8.3439e-47	4.46244e-45	0.12,0.155,0.124	0.049,0.065,0.033	0.084
ENSSSCG00000001527	NA	7	-	30582061	30582390	30582286	30582390	30571487	30571699	176911121499	70,44,56	8281338860	69,53,116	374	149	1.23573e-05	0.000159321	0.91,0.91,0.914	0.827,0.91,0.747	0.083
ENSSSCG00000015888	NA	15	-	67206807	67206923	67206816	67206923	67205600	67205650	59,52,45	74,76,60	74,85,57	150156107	158	149	6.16625e-06	8.16887e-05	0.429,0.392,0.414	0.318,0.339,0.334	0.081
ENSSSCG00000002965	NA	6	+	47563528	47563985	47563528	47563609	47564518	47564677	56,19,57	93,76,78	24,39,17	132,191,98	525	149	9.69014e-25	3.25408e-23	0.146,0.066,0.172	0.049,0.055,0.047	0.078
ENSSSCG00000008728	NA	8	-	6070129	6071312	6070206	6071312	6060466	6060540	2,2,0	0,0,3	0,1,3	0,3,0	226	149	1.22257e-11	2.41834e-10	1.0,1.0,0.0	NA,0.18,1.0	0.077
ENSSSCG00000031487	NA	2	+	1286712	1287222	1286712	1286874	1288530	1288705	52,36,29	149,57,43	20,30,24	115110104	497	149	1.82773e-05	0.000229499	0.095,0.159,0.168	0.05,0.076,0.065	0.077
ENSSSCG00000001930	NA	7	+	60983208	60983419	60983208	60983359	60983934	60983988	24,24,14	145,73,87	4,19,2	63,96,84	209	149	0.00375725	0.0347786	0.106,0.19,0.103	0.043,0.124,0.017	0.072
ENSSSCG00000010968	NA	10	-	32144344	32144459	32144382	32144459	32144189	32144222	378211143	42,9,23	225362247	52,42,50	187	149	1.67903e-06	2.33127e-05	0.878,0.949,0.832	0.775,0.873,0.797	0.071
ENSSSCG00000022912	NA	18	+	40466911	40466996	40466911	40466959	40473107	40473206	19,20,85	261318320	9,0,15	231,98,267	186	149	2.74839e-15	6.29949e-14	0.055,0.048,0.175	0.03,0.0,0.043	0.068
ENSSSCG00000029943	NA	8	+	96136627	96136813	96136627	96136702	96138959	96139105	9,0,3	8,2,2	1,5,0	6,2,2	260	149	2.22168e-05	0.000276561	0.392,0.0,0.462	0.087,0.589,0.0	0.059
ENSSSCG00000013244	NA	2	+	15388024	15388152	15388024	15388090	15388827	15388949	4,7,12	4,0,0	2,12,6	0,3,4	211	149	0.00478394	0.0434466	0.414,1.0,1.0	1.0,0.739,0.514	0.054
ENSSSCG00000024481	NA	4	-	100649945	100650084	100649947	100650084	100649590	100649637	434206366	4,12,1	31441256	1,10,50	151	149	0.000137515	0.00149302	0.991,0.944,0.997	0.968,0.978,0.835	0.05
ENSSSCG00000039710	NA	14	-	32207883	32208579	32208474	32208579	32206160	32206297	430,59,138	213,166,18	26891302499	666336319	740	149	1.05176e-08	1.74567e-07	0.289,0.067,0.607	0.448,0.072,0.612	-0.056
AEMK02000682.1.21	NA	AEMK02000682.1	+	499603	499972	499603	499673	500193	500310	4,5,2	65,49,44	21,23,16	62,64,88	448	149	0.0030876	0.0293322	0.02,0.033,0.015	0.101,0.107,0.057	-0.066
ENSSSCG00000009925	NA	14	+	41031248	41031398	41031248	41031353	41035229	41035478	55,48,87	10,2,9	77,93,87	9,0,0	194	149	8.15799e-10	1.49116e-08	0.809,0.949,0.881	0.868,1.0,1.0	-0.076
ENSSSCG00000008659	NA	3	-	132684613	132684674	132684644	132684674	132680243	132680317	890513874	224177208	774763854	100173118	180	149	3.37025e-24	1.10605e-22	0.767,0.706,0.777	0.865,0.785,0.857	-0.086
ENSSSCG00000000567	NA	5	+	49813300	49813532	49813300	49813427	49859024	49859235	12,34,35	19,7,7	19,36,26	8,10,5	254	149	0.0035977	0.0335166	0.27,0.74,0.746	0.582,0.679,0.753	-0.086
ENSSSCG00000009768	NA	14	-	29331706	29331795	29331718	29331795	29330500	29330696	2,4,5	15,17,21	8,10,7	15,32,29	161	149	0.000866421	0.00862836	0.11,0.179,0.181	0.33,0.224,0.183	-0.089
ENSSSCG00000000843	NA	5	-	80229984	80230080	80229988	80230080	80213766	80213889	5,0,2	13,5,2	0,7,0	1,3,0	153	149	1.80951e-29	7.06198e-28	0.272,0.0,0.493	0.0,0.694,NA	-0.092
ENSSSCG00000004617	NA	1	+	119091606	119091962	119091606	119091715	119103072	119103231	87,47,59	94,89,102	136,87,146	89109137	396	149	1.35384e-16	3.25824e-15	0.258,0.166,0.179	0.365,0.231,0.286	-0.093
ENSSSCG00000004617	NA	1	+	119119186	119119350	119119186	119119255	119121519	119121719	12,17,24	76,58,83	53,33,39	82,93,88	244	149	5.06206e-19	1.40569e-17	0.088,0.152,0.15	0.283,0.178,0.213	-0.095
ENSSSCG00000038533	NA	6	-	97973988	97974377	97974268	97974377	97973192	97973260	70,26,49	0,11,0	54,48,74	0,6,0	429	149	3.79588e-07	5.53662e-06	1.0,0.451,1.0	1.0,0.735,1.0	-0.095
ENSSSCG00000010316	NA	14	+	77546518	77547450	77546518	77546574	77548419	77548541	264180303	16,3,9	231373235	9,0,2	1025	149	2.15348e-25	7.40388e-24	0.706,0.897,0.83	0.789,1.0,0.945	-0.1
ENSSSCG00000027139	NA	13	+	134387566	134389734	134387566	134387628	134396130	134396257	13668931123	24,21,33	129617021082	12,18,19	2255	149	8.67398e-21	2.50505e-19	0.79,0.738,0.692	0.877,0.862,0.79	-0.103
ENSSSCG00000036350	NA	18	+	46213183	46214347	46213183	46213267	46214638	46214774	333227132944	119,92,153	342244343520	59,73,96	1229	149	2.94748e-63	2.12808e-61	0.772,0.781,0.7	0.875,0.88,0.816	-0.106
ENSSSCG00000040879	NA	13	-	71636957	71637095	71636978	71637095	71636766	71636859	200014561777	443135624093	225317392408	239741342603	170	149	1.39666e-66	1.18634e-64	0.283,0.264,0.276	0.452,0.269,0.448	-0.115
ENSSSCG00000029785	NA	6	-	55927154	55927211	55927185	55927211	55926808	55926930	15309141082	169310131140	11647671240	1354865254	180	149	7.11609e-36	3.42521e-34	0.428,0.428,0.44	0.416,0.423,0.802	-0.115
ENSSSCG00000000005	NA	5	+	3293096	3293208	3293096	3293193	3294046	3294643	39,35,61	5,8,19	38,60,72	6,5,0	164	149	3.32997e-42	1.71731e-40	0.876,0.799,0.745	0.852,0.916,1.0	-0.116
ENSSSCG00000039473	NA	12	+	37899735	37899895	37899735	37899853	37903362	37903517	5,9,18	69,65,51	18,27,32	50,67,72	191	149	4.6304e-32	2.02615e-30	0.054,0.097,0.216	0.219,0.239,0.257	-0.116
AEMK02000697.1.4	NA	AEMK02000697.1	-	202822	203352	203240	203352	200813	201094	408224435	9,16,16	237378313	4,0,0	567	149	2.49258e-29	9.4718e-28	0.923,0.786,0.877	0.94,1.0,1.0	-0.118
ENSSSCG00000006925	NA	4	+	127451517	127451576	127451517	127451556	127456877	127456971	235291216	196196166	354487496	148285193	169	149	2.92919e-19	8.29363e-18	0.514,0.567,0.534	0.678,0.601,0.694	-0.119
ENSSSCG00000010381	NA	14	-	89153079	89153256	89153127	89153256	89127717	89127925	6,5,3	26,13,30	12,9,25	17,33,48	197	149	0.00218663	0.02105	0.149,0.225,0.07	0.348,0.171,0.283	-0.119
ENSSSCG00000042169	NA	11	+	71186875	71187040	71186875	71186955	71187144	71187311	126,125,17	293,449,47	99,641,67	86,1845,94	234	149	9.13253e-07	1.29288e-05	0.215,0.151,0.187	0.423,0.181,0.312	-0.121
ENSSSCG00000039460	NA	6	+	59556685	59556725	59556685	59556720	59558905	59559024	9,0,4	56,32,0	0,4,0	6,0,0	154	149	1.74389e-11	3.40294e-10	0.135,0.0,1.0	0.0,1.0,NA	-0.122
ENSSSCG00000005389	NA	1	-	242112413	242113126	242112886	242113126	242111790	242112034	244173191	50,52,28	222295226	33,28,30	622	149	1.92459e-08	3.02077e-07	0.539,0.444,0.62	0.617,0.716,0.643	-0.124
ENSSSCG00000036050	NA	15	-	66732499	66732626	66732508	66732626	66715702	66715813	4,3,3	7,0,4	6,8,4	3,0,4	158	149	2.31674e-06	3.15601e-05	0.35,1.0,0.414	0.654,1.0,0.485	-0.125
ENSSSCG00000004367	NA	1	-	71383748	71384471	71384119	71384471	71382431	71382540	13891116917	241212291	66910691018	65203111	520	149	0.00243731	0.0233078	0.623,0.601,0.474	0.747,0.601,0.724	-0.125
ENSSSCG00000008395	NA	3	-	83535940	83536075	83536020	83536075	83534288	83534429	35,63,28	9,4,3	30,77,37	2,0,1	229	149	6.88419e-47	3.82337e-45	0.717,0.911,0.859	0.907,1.0,0.96	-0.127
ENSSSCG00000039655	NA	X	+	124944548	124944787	124944548	124944611	124945089	124945167	55,42,67	87,50,36	60,71,77	52,40,25	325	149	3.7863e-34	1.76368e-32	0.225,0.278,0.46	0.346,0.449,0.585	-0.139
ENSSSCG00000017407	NA	12	+	20582657	20583184	20582657	20583159	20583551	20583744	0,4,20	37,35,86	2,9,20	24,39,20	174	149	5.43588e-18	1.40168e-16	0.0,0.089,0.166	0.067,0.165,0.461	-0.146
ENSSSCG00000008721	NA	8	+	3043088	3043213	3043088	3043096	3043296	3043377	15,13,0	18,82,16	24,29,27	51,27,41	266	149	1.04813e-18	2.75182e-17	0.318,0.082,0.0	0.209,0.376,0.269	-0.151
ENSSSCG00000032242	NA	7	+	30324064	30324243	30324064	30324210	30325938	30326022	67,77,61	34,23,34	40,52,73	7,4,30	182	149	3.67409e-06	4.9583e-05	0.617,0.733,0.595	0.824,0.914,0.666	-0.153
ENSSSCG00000009244	NA	8	+	135478563	135478905	135478563	135478860	135485736	135485795	0,14,5	15,11,43	7,26,17	20,23,23	194	149	1.20058e-21	3.68859e-20	0.0,0.494,0.082	0.212,0.465,0.362	-0.154
ENSSSCG00000001930	NA	7	+	61013722	61013885	61013722	61013869	61016663	61016780	98,65,38	19,7,13	5,43,1	0,4,0	165	149	1.72741e-16	4.08914e-15	0.823,0.893,0.725	1.0,0.907,1.0	-0.155
ENSSSCG00000016722	NA	18	-	48745694	48745898	48745866	48745898	48740489	48740595	231242191	27,19,42	90,233,75	2,2,5	321	149	1.10925e-141	2.66958e-139	0.799,0.855,0.679	0.954,0.982,0.874	-0.159
ENSSSCG00000039135	NA	6	+	45186147	45186329	45186147	45186244	45186545	45186748	1,4,1	0,0,7	4,3,4	2,0,0	234	149	0.000106216	0.00117081	1.0,1.0,0.083	0.56,1.0,1.0	-0.159
ENSSSCG00000031781	NA	6	-	28545205	28546236	28546177	28546236	28542047	28545084	256198168	22,14,15	295266300	11,16,6	1121	149	2.19972e-32	9.92624e-31	0.607,0.653,0.598	0.781,0.688,0.869	-0.16
ENSSSCG00000014277	NA	2	-	134778609	134779108	134778985	134779108	134777755	134777891	69,48,30	0,13,0	125184113	0,0,0	525	149	0.000843255	0.00845597	1.0,0.512,1.0	1.0,1.0,1.0	-0.163
ENSSSCG00000034147	NA	15	-	140253767	140253992	140253936	140253992	140250865	140250956	47,32,26	0,15,0	42,40,33	0,0,0	318	149	0.000451179	0.00472104	1.0,0.5,1.0	1.0,1.0,1.0	-0.167
ENSSSCG00000005702	NA	1	+	270696733	270699124	270696733	270696810	270700518	270700646	33,45,37	9,10,7	56,87,73	10,5,7	2463	149	0.00074807	0.00764287	0.182,0.214,0.242	0.253,0.513,0.387	-0.172
ENSSSCG00000012411	NA	X	-	58476575	58478412	58478364	58478412	58464047	58464218	544638641	450494417	237464251	37,346,32	1938	149	0.000766238	0.00773739	0.085,0.09,0.106	0.33,0.093,0.376	-0.173
ENSSSCG00000033811	NA	6	+	27735409	27735536	27735409	27735505	27748608	27750852	83,53,100	92,78,81	86119101	40,71,56	180	149	0.000735044	0.00758146	0.428,0.36,0.505	0.64,0.581,0.599	-0.176
ENSSSCG00000016164	NA	15	-	115572769	115573036	115572847	115573036	115566415	115566583	125,65,75	78,54,46	52,240,52	27,38,19	227	149	1.78212e-112	2.85932e-110	0.513,0.441,0.517	0.558,0.806,0.642	-0.178
ENSSSCG00000012746	NA	X	+	122872539	122873067	122872539	122872808	122878346	122878456	322183205	406403463	236296241	139316116	408	149	3.33228e-11	6.41575e-10	0.225,0.142,0.139	0.383,0.255,0.431	-0.188
ENSSSCG00000049122	NA	3	-	80027968	80028166	80028089	80028166	80019191	80019244	8,10,4	5,8,0	5,2,6	0,0,4	270	149	3.63584e-07	5.3573e-06	0.469,0.408,1.0	1.0,1.0,0.453	-0.192
ENSSSCG00000010122	NA	14	+	51152836	51153131	51152836	51152975	51153387	51153506	25,12,35	2,4,3	24,26,30	0,0,2	305	149	0.00150238	0.0146584	0.859,0.594,0.851	1.0,1.0,0.88	-0.192
ENSSSCG00000015820	NA	15	+	48234849	48234966	48234849	48234933	48236448	48236590	8,11,14	4,1,9	25,33,30	4,1,4	182	149	6.57714e-18	1.66621e-16	0.621,0.9,0.56	0.837,0.964,0.86	-0.193
ENSSSCG00000005477	NA	1	-	253826500	253826603	253826530	253826603	253821934	253822106	36,14,29	42,21,45	45,54,26	15,21,42	179	149	4.83167e-07	6.97692e-06	0.416,0.357,0.349	0.714,0.682,0.34	-0.205
ENSSSCG00000012328	NA	X	-	46291497	46291625	46291542	46291625	46289878	46289975	98,64,73	130,126,96	99143151	51,147,71	194	149	1.73947e-115	3.13975e-113	0.367,0.281,0.369	0.599,0.428,0.62	-0.21
ENSSSCG00000006179	NA	4	+	62162190	62162321	62162190	62162225	62178829	62178989	2,3,4	0,3,1	10,17,10	0,3,0	245	149	2.22835e-08	3.45993e-07	1.0,0.378,0.709	1.0,0.775,1.0	-0.229
ENSSSCG00000012856	NA	2	-	2101559	2102570	2102077	2102570	2097948	2097980	8,3,2	11,2,5	7,5,6	3,3,1	667	149	8.88672e-19	2.37637e-17	0.14,0.251,0.082	0.343,0.271,0.573	-0.238
ENSSSCG00000010304	NA	14	-	76447693	76447838	76447741	76447838	76447591	76447635	11,18,13	23,0,0	26,9,11	0,0,0	197	149	2.28944e-07	3.4082e-06	0.266,1.0,1.0	1.0,1.0,1.0	-0.245
ENSSSCG00000039915	NA	14	+	7425965	7427113	7425965	7426517	7428531	7429135	57,46,30	11,4,17	36,26,43	3,1,4	745	149	2.17846e-31	8.9877e-30	0.509,0.697,0.261	0.706,0.839,0.683	-0.254
ENSSSCG00000038150	NA	10	-	28994553	28994662	28994567	28994662	28983071	28983160	15,5,14	28,6,17	12,12,15	8,6,5	163	149	2.73622e-47	1.58044e-45	0.329,0.432,0.429	0.578,0.646,0.733	-0.256
ENSSSCG00000034190	NA	7	+	36972335	36972552	36972335	36972482	36973249	36973357	14,9,5	13,4,6	15,33,12	13,0,3	219	149	2.58298e-09	4.54857e-08	0.423,0.605,0.362	0.44,1.0,0.731	-0.26
ENSSSCG00000007606	NA	3	+	6006960	6007189	6006960	6007156	6007787	6008053	9,1,8	31,10,30	26,19,18	18,40,20	182	149	3.07162e-64	2.33443e-62	0.192,0.076,0.179	0.542,0.28,0.424	-0.266
ENSSSCG00000009381	NA	11	-	15873258	15873493	15873262	15873493	15868699	15869631	9,3,2	31,16,19	24,5,13	13,14,21	153	149	1.89186e-74	2.27654e-72	0.22,0.154,0.093	0.643,0.258,0.376	-0.27
ENSSSCG00000006553	NA	4	-	95519629	95519712	95519694	95519712	95515446	95515576	3,4,2	3,0,6	2,8,7	0,8,0	214	149	1.93231e-09	3.44476e-08	0.41,1.0,0.188	1.0,0.41,1.0	-0.271
ENSSSCG00000031903	NA	2	+	1313241	1313513	1313241	1313332	1314251	1314292	1204621367	1.429e+16	307,476,47	186,3828,37	330	149	9.37433e-27	3.38413e-25	0.004,0.002,0.002	0.427,0.053,0.364	-0.279
ENSSSCG00000001959	NA	7	+	65091413	65091578	65091413	65091467	65091842	65091919	50,60,77	120,50,51	431537403	157105172	260	149	1.59042e-14	3.47965e-13	0.193,0.407,0.464	0.611,0.746,0.573	-0.289
ENSSSCG00000024481	NA	4	-	100648674	100649637	100649590	100649637	100646941	100647988	517347323	240174134	2481003407	26,132,47	1065	149	8.47232e-70	8.73859e-68	0.232,0.218,0.252	0.572,0.515,0.548	-0.311
ENSSSCG00000002008	NA	7	-	75180537	75180953	75180833	75180953	75180067	75180435	86,45,73	106106101	51,70,50	0,67,50	445	149	1.58133e-08	2.56567e-07	0.214,0.124,0.195	1.0,0.259,0.251	-0.326
ENSSSCG00000009228	NA	8	+	132610460	132610559	132610460	132610532	132628595	132628765	4,0,0	1,3,0	6,2,8	4,0,2	176	149	1.53098e-05	0.000193924	0.772,0.0,NA	0.559,1.0,0.772	-0.391
ENSSSCG00000000846	NA	5	-	80378441	80378468	80378452	80378468	80377852	80377990	1,1,5	3,0,4	1,0,2	0,0,0	160	149	3.83503e-05	0.000457668	0.237,1.0,0.538	1.0,NA,1.0	-0.408
ENSSSCG00000018039	NA	12	+	59384813	59384956	59384813	59384917	59387776	59387830	1,0,7	7,2,3	4,11,16	4,1,3	188	149	0.000322243	0.00339649	0.102,0.0,0.649	0.442,0.897,0.809	-0.466
ENSSSCG00000035939	NA	17	-	62789133	62789203	62789141	62789203	62786739	62786838	0,0,0	4,0,0	1,0,0	0,0,1	157	149	7.40575e-05	0.00084204	0.0,NA,NA	1.0,NA,0.0	-0.5
ENSSSCG00000027459	NA	13	+	90101536	90101634	90101536	90101624	90137744	90137838	0,1,0	1,0,0	1,0,0	0,0,0	159	149	8.51945e-05	0.000946315	0.0,1.0,NA	1.0,NA,NA	-0.5
ENSSSCG00000035693	NA	2	+	77694877	77695084	77694877	77694984	77695282	77695381	2,0,1	2,0,3	0,4,6	0,2,0	249	149	0.000124197	0.00135864	0.374,NA,0.166	NA,0.545,1.0	-0.502
ENSSSCG00000003812	NA	6	-	148857455	148857649	148857465	148857649	148854558	148854692	492313395	20241210732	216,575,64	0,97,86	159	149	0	0	0.186,0.195,0.336	1.0,0.847,0.411	-0.514
ENSSSCG00000003809	NA	6	+	147507385	147507545	147507385	147507499	147509419	147509502	4,0,0	22,9,16	8,9,11	12,13,0	195	149	2.78911e-13	5.85018e-12	0.122,0.0,0.0	0.337,0.346,1.0	-0.52
ENSSSCG00000011542	NA	13	+	65721503	65721547	65721503	65721530	65724358	65724436	0,0,2	8,2,0	2,3,2	0,0,0	166	149	1.17676e-10	2.20681e-09	0.0,0.0,1.0	1.0,1.0,1.0	-0.667
ENSSSCG00000017290	NA	12	+	15202146	15202226	15202146	15202202	15212420	15212523	0,0,0	2,0,0	6,2,0	1,0,0	173	149	6.51716e-05	0.000758934	0.0,NA,NA	0.838,1.0,NA	-0.919

## Sheet: IR_significant
GeneID	geneSymbol	chr	strand	riExonStart_0base	riExonEnd	upstreamES	upstreamEE	downstreamES	downstreamEE	IC_SAMPLE_1	SC_SAMPLE_1	IC_SAMPLE_2	SC_SAMPLE_2	IncFormLen	SkipFormLen	PValue	FDR	IncLevel1	IncLevel2	IncLevelDifference
ENSSSCG00000040257	NA	18	+	55850195	55851320	55850195	55850326	55851161	55851320	6,0,3	0,0,0	0,0,0	2,0,0	984	149	2.91449e-06	4.45473e-05	1.0,NA,1.0	0.0,NA,NA	1
ENSSSCG00000009232	NA	8	+	134140644	134145219	134140644	134140817	134142986	134145219	0,0,2	0,0,0	0,0,0	0,1,1	2318	149	1.95503e-05	0.000278531	NA,NA,1.0	NA,0.0,0.0	1
ENSSSCG00000022675	NA	6	+	59093071	59093546	59093071	59093107	59093261	59093546	3,0,0	0,0,0	0,0,0	1,0,2	303	149	3.5192e-05	0.000486817	1.0,NA,NA	0.0,NA,0.0	1
ENSSSCG00000040140	NA	9	+	45629645	45630555	45629645	45629663	45630339	45630555	0,0,2	0,0,0	0,2,0	0,1,6	825	149	4.19619e-05	0.000576476	NA,NA,1.0	NA,0.265,0.0	0.867
ENSSSCG00000017879	NA	12	+	50488583	50489228	50488583	50488747	50489067	50489228	7,4,0	0,0,0	1,5,3	1,8,7	469	149	9.44783e-10	1.78734e-08	1.0,1.0,NA	0.241,0.166,0.12	0.824
ENSSSCG00000011546	NA	13	+	65997098	65997661	65997098	65997135	65997584	65997661	2,0,9	0,0,0	0,6,0	0,1,4	598	149	1.25162e-07	2.07824e-06	1.0,NA,1.0	NA,0.599,0.0	0.701
ENSSSCG00000033381	NA	7	+	141817	144724	141817	142171	144611	144724	5,8,6	0,0,0	6,0,36	1,2,1	2589	149	0.00118603	0.013353	1.0,1.0,1.0	0.257,0.0,0.674	0.69
ENSSSCG00000039259	NA	12	-	26536412	26536694	26536412	26536552	26536639	26536694	3,1,4	0,0,0	4,4,5	4,3,3	236	149	1.18701e-07	1.98761e-06	1.0,1.0,1.0	0.387,0.457,0.513	0.548
ENSSSCG00000014430	NA	2	+	150415053	150415621	150415053	150415061	150415540	150415621	2,3,10	0,0,2	13,11,45	7,5,27	628	149	5.16902e-21	1.78061e-19	1.0,1.0,0.543	0.306,0.343,0.283	0.537
ENSSSCG00000051296	NA	8	-	2289911	2292596	2289911	2290107	2292530	2292596	9,4,0	0,0,0	30,8,8	0,4,1	2572	149	0.000191861	0.002516	1.0,1.0,NA	1.0,0.104,0.317	0.526
ENSSSCG00000027986	NA	18	-	6191688	6192491	6191688	6191844	6192178	6192491	50,21,16	6,2,0	28,18,11	10,13,14	483	149	6.66491e-140	1.92283e-137	0.72,0.764,1.0	0.463,0.299,0.195	0.509
ENSSSCG00000040931	NA	17	+	62198522	62198736	62198522	62198578	62198706	62198736	0,4,1	2,1,0	0,2,0	2,8,0	277	149	1.10128e-11	2.444e-10	0.0,0.683,1.0	0.0,0.119,NA	0.502
ENSSSCG00000012627	NA	X	-	97756760	97757730	97756760	97757529	97757669	97757730	0,2,1	0,0,0	4,0,0	0,4,0	289	149	1.15422e-05	0.000168604	NA,1.0,1.0	1.0,0.0,NA	0.5
ENSSSCG00000000745	NA	5	+	67384936	67386107	67384936	67384983	67386062	67386107	26,14,27	0,0,0	4,8,5	2,2,0	1228	149	0.00109771	0.0124192	1.0,1.0,1.0	0.195,0.327,1.0	0.493
ENSSSCG00000009674	NA	14	+	11853991	11856244	11853991	11854060	11854172	11856244	27,25,18	8,3,0	6,4,5	1,10,7	261	149	4.30245e-27	1.8736e-25	0.658,0.826,1.0	0.774,0.186,0.29	0.411
ENSSSCG00000007805	NA	3	+	18567171	18568304	18567171	18567289	18568017	18568304	125160213	11,3,10	20,109,17	8,25,3	877	149	5.59164e-154	1.84364e-151	0.659,0.901,0.783	0.298,0.426,0.491	0.376
ENSSSCG00000038025	NA	4	+	806077	808024	806077	806133	806225	808024	6,3,6	0,5,4	2,10,2	11,7,8	241	149	4.39028e-12	9.93408e-11	1.0,0.271,0.481	0.101,0.469,0.134	0.349
ENSSSCG00000013248	NA	2	+	15635588	15636074	15635588	15635717	15635954	15636074	0,10,0	6,2,0	0,0,0	10,6,5	386	149	0.00413006	0.0399993	0.0,0.659,NA	0.0,0.0,0.0	0.33
ENSSSCG00000010651	NA	14	-	124766943	124767841	124766943	124767018	124767833	124767841	27,18,30	19,18,0	57,68,117	80,60,175	964	149	1.9955e-05	0.000282553	0.18,0.134,1.0	0.099,0.149,0.094	0.324
ENSSSCG00000007984	NA	3	+	41327485	41328347	41327485	41327632	41327906	41328347	3,2,2	0,0,0	2,1,2	0,8,0	423	149	2.85567e-08	4.95555e-07	1.0,1.0,1.0	1.0,0.042,1.0	0.319
ENSSSCG00000031299	NA	2	-	64724754	64725176	64724754	64724823	64725070	64725176	0,12,16	1,0,0	1,4,0	1,2,0	396	149	4.8306e-69	5.30906e-67	0.0,1.0,1.0	0.273,0.429,NA	0.316
ENSSSCG00000017990	NA	12	-	53937609	53938296	53937609	53937701	53938212	53938296	2,0,0	0,0,3	7,0,2	5,1,1	660	149	1.26854e-32	6.22933e-31	1.0,NA,0.0	0.24,0.0,0.311	0.316
ENSSSCG00000012411	NA	X	-	58476575	58478412	58476575	58476626	58478364	58478412	451598602	15,19,32	127332112	19,33,19	1887	149	4.41026e-22	1.56598e-20	0.704,0.713,0.598	0.345,0.443,0.318	0.303
ENSSSCG00000039541	NA	6	+	595044	595744	595044	595141	595573	595744	10,15,42	0,22,23	5,23,18	16,10,20	581	149	0.00176889	0.0191671	1.0,0.149,0.319	0.074,0.371,0.188	0.278
ENSSSCG00000023550	NA	3	-	52010545	52011602	52010545	52010615	52011388	52011602	0,14,0	0,2,2	0,0,0	1,7,3	922	149	0.00217238	0.0227902	NA,0.531,0.0	0.0,0.0,0.0	0.266
ENSSSCG00000010594	NA	14	-	114066448	114067416	114066448	114066619	114067349	114067416	11016521417	133,83,115	9298601206	567147419	879	149	5.16059e-19	1.65426e-17	0.584,0.571,0.676	0.217,0.498,0.328	0.263
ENSSSCG00000008000	NA	3	+	41011009	41011354	41011009	41011112	41011252	41011354	60,64,49	13,11,9	29,38,35	13,32,17	289	149	2.74857e-17	8.34699e-16	0.704,0.75,0.737	0.535,0.38,0.515	0.254
ENSSSCG00000016263	NA	15	+	131376285	131377037	131376285	131376357	131376878	131377037	8,4,32	8,1,10	2,11,10	10,13,17	670	149	1.14524e-09	2.14896e-08	0.182,0.471,0.416	0.043,0.158,0.116	0.251
ENSSSCG00000016095	NA	15	-	104558457	104560237	104558457	104558524	104560008	104560237	284620812844	41,20,21	188610082250	113,39,112	1633	149	1.54038e-77	1.97511e-75	0.864,0.905,0.925	0.604,0.702,0.647	0.247
ENSSSCG00000050971	NA	7	+	121812641	121813999	121812641	121812707	121813349	121813999	31,38,29	2,0,1	46,46,10	10,0,3	791	149	2.6615e-48	1.98153e-46	0.745,1.0,0.845	0.464,1.0,0.386	0.247
ENSSSCG00000040666	NA	2	-	59236212	59236820	59236212	59236463	59236737	59236820	28,67,47	4,0,8	21,16,33	8,9,3	423	149	4.67323e-28	2.11486e-26	0.711,1.0,0.674	0.48,0.385,0.795	0.242
ENSSSCG00000025240	NA	8	+	120371751	120372364	120371751	120371922	120372224	120372364	247013471009	2401837257	4421438203	19651375473	451	149	4.42336e-23	1.6205e-21	0.254,0.347,0.565	0.069,0.257,0.124	0.239
ENSSSCG00000040507	NA	2	+	80460220	80461429	80460220	80461035	80461191	80461429	18,4,26	5,4,4	0,10,7	1,2,8	305	149	9.40695e-13	2.26159e-11	0.638,0.328,0.761	0.0,0.71,0.299	0.239
ENSSSCG00000025653	NA	6	+	106043333	106048404	106043333	106043394	106048285	106048404	435534523	0,0,2	564291559	6,1,14	5040	149	3.69897e-154	1.42287e-151	1.0,1.0,0.885	0.735,0.896,0.541	0.238
ENSSSCG00000010122	NA	14	+	51152836	51153131	51152836	51152975	51153047	51153131	14,4,6	18,5,13	6,0,1	16,18,20	221	149	1.48716e-08	2.66075e-07	0.344,0.35,0.237	0.202,0.0,0.033	0.232
ENSSSCG00000025839	NA	2	+	58862142	58863039	58862142	58862279	58862918	58863039	262175151	66,37,64	124,46,113	87,53,101	788	149	6.29155e-09	1.14338e-07	0.429,0.472,0.308	0.212,0.141,0.175	0.227
ENSSSCG00000035533	NA	3	+	56779477	56780136	56779477	56779603	56780037	56780136	193711181256	79,55,64	839929566	171,85,111	583	149	4.87172e-23	1.75686e-21	0.862,0.839,0.834	0.556,0.736,0.566	0.226
ENSSSCG00000000393	NA	5	-	21717978	21718355	21717978	21718085	21718218	21718355	22,31,32	24,26,15	11,15,13	25,31,33	282	149	4.01012e-10	7.84353e-09	0.326,0.386,0.53	0.189,0.204,0.172	0.226
ENSSSCG00000001898	NA	7	+	58702938	58703378	58702938	58703082	58703295	58703378	116,86,65	12,28,0	68,39,45	9,29,12	362	149	2.11871e-15	5.62067e-14	0.799,0.558,1.0	0.757,0.356,0.607	0.212
ENSSSCG00000021718	NA	7	-	78138546	78139356	78138546	78138731	78139305	78139356	65,68,110	6,4,2	109,68,88	10,23,8	723	149	0.00243174	0.025168	0.691,0.778,0.919	0.692,0.379,0.694	0.208
ENSSSCG00000036237	NA	5	-	21138949	21140530	21138949	21139157	21140398	21140530	226251236	50,71,33	201108108	84,121,83	1390	149	2.4929e-11	5.32743e-10	0.326,0.275,0.434	0.204,0.087,0.122	0.207
ENSSSCG00000007939	NA	3	+	37688422	37688898	37688422	37688508	37688814	37688898	63,19,25	38,9,14	13,18,6	17,22,18	455	149	0.0034284	0.0345535	0.352,0.409,0.369	0.2,0.211,0.098	0.207
ENSSSCG00000032092	NA	12	+	14576904	14578434	14576904	14576964	14578209	14578434	700051014604	890604639	464439797958	164045161109	1394	149	0	0	0.457,0.474,0.435	0.232,0.086,0.434	0.205
ENSSSCG00000003776	NA	6	-	137568063	137568327	137568063	137568157	137568229	137568327	6,6,2	6,3,13	6,6,8	27,23,25	221	149	0.000438089	0.00534978	0.403,0.574,0.094	0.13,0.15,0.177	0.205
ENSSSCG00000013235	NA	2	-	15272168	15276304	15272168	15272215	15276197	15276304	285226257	9,1,3	95258145	2,9,7	4131	149	0.00265829	0.0272681	0.533,0.891,0.755	0.631,0.508,0.428	0.204
ENSSSCG00000009334	NA	11	-	7752840	7753831	7752840	7752963	7753690	7753831	6032855626	237540279	208199334	112817280	876	149	0	0	0.302,0.473,0.276	0.24,0.04,0.169	0.201
ENSSSCG00000032585	NA	6	-	58174844	58175346	58174844	58174937	58175219	58175346	72,59,31	60,24,40	33,18,15	74,28,90	431	149	2.53097e-39	1.62263e-37	0.293,0.459,0.211	0.134,0.182,0.054	0.198
ENSSSCG00000031594	NA	13	-	32005255	32005810	32005255	32005369	32005633	32005810	58,37,27	45,24,28	20,9,31	55,46,58	413	149	2.48904e-108	4.78726e-106	0.317,0.357,0.258	0.116,0.066,0.162	0.196
ENSSSCG00000006774	NA	4	+	107723467	107725223	107723467	107724692	107725108	107725223	208,230,89	63,28,27	65,30,93	19,49,35	565	149	7.80689e-88	1.12614e-85	0.465,0.684,0.465	0.474,0.139,0.412	0.196
ENSSSCG00000013900	NA	2	-	59643953	59644292	59643953	59644056	59644206	59644292	6,1,7	5,4,9	2,4,0	23,13,4	299	149	4.17233e-34	2.13994e-32	0.374,0.111,0.279	0.042,0.133,0.0	0.196
ENSSSCG00000044406	NA	2	+	430854	431691	430854	430874	431597	431691	115133131	9,20,10	51,65,115	16,8,27	872	149	1.02439e-36	6.38997e-35	0.686,0.532,0.691	0.353,0.581,0.421	0.185
ENSSSCG00000038323	NA	2	-	5868290	5869059	5868290	5868369	5868972	5869059	113153100	0,0,0	6,81,0	0,9,0	752	149	0.000163257	0.00219069	1.0,1.0,1.0	1.0,0.641,NA	0.179
ENSSSCG00000006774	NA	4	+	107723436	107725223	107723436	107723793	107725108	107725223	1190928551	288196135	383397463	263225418	1464	149	2.07101e-112	4.34535e-110	0.296,0.325,0.293	0.129,0.152,0.101	0.177
ENSSSCG00000039324	NA	12	+	60481303	60481750	60481303	60481451	60481616	60481750	490209200	23,78,3	335373273	5176167	314	149	0.000360413	0.00449639	0.91,0.56,0.969	0.97,0.501,0.437	0.177
ENSSSCG00000028593	NA	12	+	1522287	1522649	1522287	1522360	1522557	1522649	46,48,48	24,15,27	12,44,24	8,37,40	346	149	2.35478e-10	4.80959e-09	0.452,0.579,0.434	0.392,0.339,0.205	0.176
ENSSSCG00000043195	NA	13	-	32831198	32831723	32831198	32831341	32831605	32831723	68,49,49	99,55,45	26,13,17	112,82,76	413	149	5.93837e-10	1.15174e-08	0.199,0.243,0.282	0.077,0.054,0.075	0.173
ENSSSCG00000011284	NA	13	+	26143451	26144998	26143451	26143479	26144910	26144998	302379238	0,10,0	378251310	12,22,0	1580	149	3.4556e-44	2.27872e-42	1.0,0.781,1.0	0.748,0.518,1.0	0.172
ENSSSCG00000025240	NA	8	+	120371751	120372364	120371751	120371922	120372041	120372364	924569441	621161163	151,412,77	111,454,48	268	149	2.6591e-16	7.39421e-15	0.453,0.663,0.601	0.431,0.335,0.471	0.16
ENSSSCG00000021408	NA	13	-	35363067	35364371	35363067	35363185	35364331	35364371	101167100	4,2,0	64,125,70	7,1,3	1295	149	0.00275896	0.0281756	0.744,0.906,1.0	0.513,0.935,0.729	0.158
ENSSSCG00000013039	NA	2	-	7881055	7881614	7881055	7881221	7881520	7881614	9,4,23	25,6,10	7,7,5	13,38,39	448	149	6.12326e-45	4.15661e-43	0.107,0.181,0.433	0.152,0.058,0.041	0.157
ENSSSCG00000010309	NA	14	+	76524720	76525274	76524720	76524840	76525095	76525274	46,55,74	31,24,29	42,42,40	32,58,36	404	149	0.000538956	0.00644513	0.354,0.458,0.485	0.326,0.211,0.291	0.156
ENSSSCG00000006956	NA	4	+	1065125	1065441	1065125	1065287	1065371	1065441	12,6,5	13,14,17	1,2,3	17,11,12	233	149	1.76386e-32	8.48121e-31	0.371,0.215,0.158	0.036,0.104,0.138	0.155
ENSSSCG00000000393	NA	5	-	21716622	21717218	21716622	21716766	21717070	21717218	181116147	23,7,12	112,49,92	14,13,17	453	149	5.25685e-16	1.42739e-14	0.721,0.845,0.801	0.725,0.554,0.64	0.149
ENSSSCG00000012411	NA	X	-	58476575	58478412	58476575	58476626	58478373	58478412	458604606	159130129	133341118	105194139	1896	149	2.74267e-10	5.5527e-09	0.185,0.267,0.27	0.091,0.121,0.063	0.149
ENSSSCG00000007987	NA	3	-	41296523	41296810	41296523	41296617	41296685	41296810	125,62,56	23,25,17	42,24,17	15,15,12	217	149	2.19692e-17	6.85203e-16	0.789,0.63,0.693	0.658,0.523,0.493	0.146
ENSSSCG00000022099	NA	17	+	38108324	38109203	38108324	38108501	38108914	38109203	1,4,20	0,0,2	23,23,42	6,0,3	562	149	0.00209563	0.0222458	1.0,1.0,0.726	0.504,1.0,0.788	0.145
ENSSSCG00000004570	NA	1	-	109014558	109015005	109014558	109014684	109014879	109015005	470192431	1,0,4	73,99,83	4,4,12	344	149	1.21945e-62	1.17271e-60	0.995,1.0,0.979	0.888,0.915,0.75	0.14
ENSSSCG00000001927	NA	7	+	60906694	60908243	60906694	60906875	60908170	60908243	131,69,165	4,0,5	128,79,131	4,7,3	1444	149	0.000638133	0.00751434	0.772,1.0,0.773	0.768,0.538,0.818	0.14
ENSSSCG00000012993	NA	2	+	6852706	6853259	6852706	6852750	6853187	6853259	26,8,25	12,11,15	0,0,5	1,9,2	586	149	0.00082409	0.00951	0.355,0.156,0.298	0.0,0.0,0.389	0.14
ENSSSCG00000022364	NA	5	+	161726	162530	161726	161879	162416	162530	236421352	171194298	391346896	5787221469	686	149	1.08702e-98	1.79202e-96	0.231,0.32,0.204	0.128,0.094,0.117	0.139
ENSSSCG00000002755	NA	6	-	17313537	17315622	17313537	17314664	17315378	17315622	56,49,28	19,19,34	64,45,35	60,64,60	863	149	5.7302e-09	1.04963e-07	0.337,0.308,0.124	0.156,0.108,0.091	0.138
ENSSSCG00000013086	NA	2	+	10154043	10155054	10154043	10154198	10154897	10155054	13,38,29	23,14,20	8,13,32	52,27,52	848	149	3.73474e-06	5.67091e-05	0.09,0.323,0.203	0.026,0.078,0.098	0.138
ENSSSCG00000000971	NA	5	+	444726	445332	444726	444886	445038	445332	65,49,27	0,0,4	59,47,39	3,6,10	301	149	2.72558e-51	2.09688e-49	1.0,1.0,0.77	0.907,0.795,0.659	0.136
ENSSSCG00000001611	NA	7	+	36393866	36397129	36393866	36393950	36396982	36397129	225138194	13,8,12	173156195	16,15,27	3181	149	1.11459e-19	3.62321e-18	0.448,0.447,0.431	0.336,0.328,0.253	0.136
ENSSSCG00000000703	NA	5	+	64184879	64188243	64184879	64185038	64185734	64188243	3,7,11	6,0,3	2,1,0	0,2,1	845	149	6.55796e-35	3.69165e-33	0.081,1.0,0.393	1.0,0.081,0.0	0.131
ENSSSCG00000024736	NA	6	+	55541492	55541928	55541492	55541671	55541746	55541928	92,67,60	19,20,1	28,63,42	10,15,15	224	149	0.00368278	0.0366374	0.763,0.69,0.976	0.651,0.736,0.651	0.13
ENSSSCG00000003360	NA	6	-	65157770	65158938	65157770	65157905	65158834	65158938	41,10,20	26,6,1	19,4,30	21,25,3	1078	149	1.5178e-06	2.36992e-05	0.179,0.187,0.734	0.111,0.022,0.58	0.129
ENSSSCG00000028355	NA	12	+	1321353	1321971	1321353	1321395	1321532	1321971	1222668765	142,65,88	540363537	96,149,74	286	149	2.06508e-75	2.50852e-73	0.818,0.843,0.819	0.746,0.559,0.791	0.128
ENSSSCG00000022506	NA	13	+	208311814	208313127	208311814	208312459	208312750	208313127	98,53,56	19,3,2	79,113,53	36,14,3	440	149	3.35415e-13	8.2355e-12	0.636,0.857,0.905	0.426,0.732,0.857	0.128
ENSSSCG00000016898	NA	16	-	34094522	34094993	34094522	34094819	34094899	34094993	44,54,39	0,12,1	23,18,22	2,9,2	229	149	5.2574e-06	7.82844e-05	1.0,0.745,0.962	0.882,0.565,0.877	0.128
ENSSSCG00000011264	NA	13	-	23835385	23838523	23835385	23835700	23838276	23838523	369363206	0,0,0	3861554567	2,35,0	2725	149	3.16497e-09	5.8438e-08	1.0,1.0,1.0	0.913,0.708,1.0	0.126
ENSSSCG00000026103	NA	6	-	75110456	75110751	75110456	75110573	75110663	75110751	23,7,10	43,12,33	10,4,5	29,41,46	239	149	0.000100658	0.00136658	0.25,0.267,0.159	0.177,0.057,0.063	0.126
ENSSSCG00000010304	NA	14	-	76450225	76451547	76450225	76450515	76451456	76451547	389041024089	44,43,132	233528771283	36115106	1090	149	7.7435e-58	7.1488e-56	0.924,0.929,0.809	0.899,0.774,0.623	0.122
ENSSSCG00000005901	NA	4	-	300366	303160	300366	300532	301017	303160	210,175,46	120,85,14	230210263	195190170	634	149	0.00380145	0.0374946	0.291,0.326,0.436	0.217,0.206,0.267	0.121
ENSSSCG00000034716	NA	12	-	1228323	1229773	1228323	1228406	1229550	1229773	109,73,77	46,14,45	74,35,69	33,66,48	1293	149	1.98578e-06	3.07596e-05	0.214,0.375,0.165	0.205,0.058,0.142	0.116
ENSSSCG00000036363	NA	2	+	59590335	59591376	59590335	59590434	59591211	59591376	132248402	116,71,138	126141165	83162127	926	149	3.7149e-10	7.32819e-09	0.155,0.36,0.319	0.196,0.123,0.173	0.114
ENSSSCG00000013408	NA	2	-	49230526	49230951	49230526	49230676	49230832	49230951	49,157,27	188,245,51	12,48,2	49,239,58	305	149	0.00152064	0.0167126	0.113,0.238,0.205	0.107,0.089,0.017	0.114
ENSSSCG00000000964	NA	5	+	236020	236330	236020	236155	236224	236330	15,10,3	27,34,28	4,1,3	29,27,33	218	149	0.0042237	0.0406179	0.275,0.167,0.068	0.086,0.025,0.059	0.113
ENSSSCG00000040507	NA	2	+	80458413	80459005	80458413	80458444	80458886	80459005	794382451	240,99,75	223271256	135,68,89	591	149	0.00303036	0.0306758	0.455,0.493,0.603	0.294,0.501,0.42	0.112
ENSSSCG00000013570	NA	2	-	71608672	71609127	71608672	71608769	71609018	71609127	5,9,6	23,10,33	1,5,0	23,37,34	398	149	2.24211e-10	4.62034e-09	0.075,0.252,0.064	0.016,0.048,0.0	0.109
ENSSSCG00000016991	NA	16	+	51458019	51459050	51458019	51458628	51458904	51459050	120015601091	281020111766	722766568	248455752866	425	149	1.79227e-246	8.27312e-244	0.13,0.214,0.178	0.092,0.046,0.065	0.106
ENSSSCG00000022324	NA	6	+	54335759	54336477	54335759	54335931	54336405	54336477	62,47,55	0,2,7	57,23,66	2,3,8	623	149	0.000982932	0.0111754	1.0,0.849,0.653	0.872,0.647,0.664	0.106
ENSSSCG00000035533	NA	3	+	56779477	56779952	56779477	56779563	56779853	56779952	1185745842	17781034964	530531400	184810422226	439	149	3.38447e-16	9.29924e-15	0.184,0.196,0.229	0.089,0.147,0.057	0.105
ENSSSCG00000005907	NA	4	-	394235	394642	394235	394488	394550	394642	18,26,26	2,15,8	12,18,19	4,15,7	211	149	0.00122796	0.0137579	0.864,0.55,0.697	0.679,0.459,0.657	0.105
ENSSSCG00000017904	NA	12	-	51955061	51956392	51955061	51955997	51956194	51956392	73,174,68	37,17,9	21,11,18	1,40,3	346	149	6.75925e-12	1.5146e-10	0.459,0.815,0.765	0.9,0.106,0.721	0.104
ENSSSCG00000016044	NA	15	-	94375118	94375299	94375118	94375161	94375265	94375299	22,8,21	2,2,0	11,20,22	3,2,5	253	149	0.00193107	0.0207298	0.866,0.702,1.0	0.683,0.855,0.722	0.103
ENSSSCG00000013235	NA	2	-	15272168	15274126	15272168	15272215	15274056	15274126	240199215	12,24,20	79,204,96	16,18,11	1990	149	0.000966852	0.011047	0.6,0.383,0.446	0.27,0.459,0.395	0.102
ENSSSCG00000017156	NA	12	-	2319981	2320464	2319981	2320130	2320312	2320464	22,21,36	90,62,72	7,8,4	57,100,74	331	149	1.94104e-56	1.59997e-54	0.099,0.132,0.184	0.052,0.035,0.024	0.101
ENSSSCG00000016721	NA	18	-	48713339	48715004	48713339	48714451	48714907	48715004	62,26,8	46,20,69	20,32,10	77,50,99	605	149	0.00488503	0.0467139	0.249,0.243,0.028	0.06,0.136,0.024	0.1
ENSSSCG00000028387	NA	6	+	83603149	83603858	83603149	83603254	83603807	83603858	103,46,56	72,53,44	53,15,57	71,59,88	702	149	5.22566e-28	2.31939e-26	0.233,0.156,0.213	0.137,0.051,0.121	0.098
ENSSSCG00000021232	NA	6	-	89009888	89010260	89009888	89009965	89010135	89010260	46,29,64	95,46,44	28,51,73	66128137	319	149	1.0462e-05	0.000153798	0.184,0.227,0.405	0.165,0.157,0.199	0.098
ENSSSCG00000014391	NA	2	-	143310614	143311187	143310614	143310720	143310974	143311187	10,0,11	11,15,17	2,0,8	28,36,20	403	149	0.00413334	0.0399993	0.252,0.0,0.193	0.026,0.0,0.129	0.097
ENSSSCG00000051794	NA	12	+	52755650	52756545	52755650	52755874	52756363	52756545	46,19,66	36,42,79	29,19,25	85,92,67	638	149	2.45963e-17	7.56909e-16	0.23,0.096,0.163	0.074,0.046,0.08	0.096
ENSSSCG00000011417	NA	13	-	33674788	33676617	33674788	33674847	33676364	33676617	71,20,41	15,7,5	53,62,53	15,16,29	1666	149	5.78403e-07	9.40108e-06	0.297,0.204,0.423	0.24,0.257,0.14	0.096
ENSSSCG00000040184	NA	11	+	48076417	48077287	48076417	48076663	48077008	48077287	464471720	397249367	437630348	369550447	494	149	0.00034051	0.00427118	0.261,0.363,0.372	0.263,0.257,0.19	0.095
ENSSSCG00000002367	NA	7	+	97740777	97741119	97740777	97740883	97741003	97741119	6,4,29	24,35,73	0,3,14	16,66,137	269	149	3.52344e-26	1.45216e-24	0.122,0.06,0.18	0.0,0.025,0.054	0.094
ENSSSCG00000024748	NA	3	+	25291188	25293302	25291188	25291637	25292961	25293302	461322454	2,0,0	577377550	9,2,9	1473	149	0.00413666	0.0399993	0.959,1.0,1.0	0.866,0.95,0.861	0.094
ENSSSCG00000009334	NA	11	-	7733882	7735734	7733882	7734761	7735572	7735734	4822048204	370832423	69532466	2531384451	960	149	2.18498e-32	1.02917e-30	0.168,0.276,0.07	0.041,0.056,0.138	0.093
ENSSSCG00000036102	NA	6	-	190689	190998	190689	190795	190905	190998	60,63,45	188109153	17,36,21	105150170	259	149	1.07002e-25	4.33263e-24	0.155,0.25,0.145	0.085,0.121,0.066	0.093
ENSSSCG00000000202	NA	5	-	15524466	15525234	15524466	15524605	15525114	15525234	174137194	224112102	104,22,112	84165155	658	149	0.00376959	0.03734	0.15,0.217,0.301	0.219,0.029,0.141	0.093
ENSSSCG00000014047	NA	2	-	80842331	80843127	80842331	80842437	80842989	80843127	30,7,16	29,9,18	7,11,9	23,31,24	701	149	3.06213e-17	9.06078e-16	0.18,0.142,0.159	0.061,0.07,0.074	0.092
ENSSSCG00000016200	NA	15	-	120861924	120862349	120861924	120862090	120862222	120862349	344566657	358327315	43,121,19	26,175,20	281	149	2.47669e-06	3.8108e-05	0.338,0.479,0.525	0.467,0.268,0.335	0.091
ENSSSCG00000016192	NA	15	+	120675981	120678443	120675981	120677663	120678290	120678443	125134106	129116112	50,96,101	309110351	776	149	4.39233e-105	7.79807e-103	0.157,0.182,0.154	0.03,0.144,0.052	0.089
ENSSSCG00000024789	NA	3	+	8726628	8727122	8726628	8726813	8727023	8727122	16,6,15	22,30,24	8,6,9	22,62,41	359	149	5.66385e-14	1.4365e-12	0.232,0.077,0.206	0.131,0.039,0.083	0.087
ENSSSCG00000003121	NA	6	-	53243198	53243792	53243198	53243308	53243718	53243792	37,41,44	81,41,55	41,16,34	99,80,100	559	149	1.0652e-12	2.53452e-11	0.109,0.21,0.176	0.099,0.051,0.083	0.087
ENSSSCG00000031888	NA	14	+	75117709	75118246	75117709	75117857	75117983	75118246	18917221428	421835023198	181431358	179134871478	275	149	4.14146e-06	6.24738e-05	0.195,0.1,0.195	0.052,0.063,0.116	0.086
ENSSSCG00000006774	NA	4	+	107728301	107728914	107728301	107728453	107728597	107728914	65,90,26	319224104	15,16,33	213230316	293	149	0.00278895	0.0283564	0.094,0.17,0.113	0.035,0.034,0.05	0.086
ENSSSCG00000033954	NA	7	+	55854283	55855520	55854283	55854329	55855425	55855520	135,58,132	59,54,51	71,33,97	69,83,63	1245	149	4.86206e-27	2.07808e-25	0.215,0.114,0.236	0.11,0.045,0.156	0.085
ENSSSCG00000028355	NA	12	+	1320873	1321971	1320873	1321242	1321532	1321971	991589669	20621387954	445340460	171531751656	439	149	1.67062e-20	5.67028e-19	0.14,0.126,0.192	0.081,0.035,0.086	0.085
ENSSSCG00000010097	NA	14	+	50585561	50585960	50585561	50585672	50585867	50585960	26,10,14	71,18,45	7,4,14	59,50,48	344	149	4.21933e-08	7.26732e-07	0.137,0.194,0.119	0.049,0.033,0.112	0.085
ENSSSCG00000036592	NA	12	+	4802700	4803751	4802700	4802806	4803312	4803751	178918051493	255131202	142317751663	222232355	655	149	0.00359312	0.0360561	0.615,0.758,0.627	0.593,0.635,0.516	0.085
ENSSSCG00000040425	NA	6	-	93832354	93832709	93832354	93832474	93832594	93832709	10,17,12	26,24,25	8,7,12	21,39,37	269	149	8.40723e-07	1.34749e-05	0.176,0.282,0.21	0.174,0.09,0.152	0.084
ENSSSCG00000029441	NA	12	-	55207861	55208556	55207861	55208011	55208417	55208556	101416961755	0,0,0	65,350,15	0,31,0	555	149	1.37238e-07	2.26247e-06	1.0,1.0,1.0	1.0,0.752,1.0	0.083
ENSSSCG00000027681	NA	16	-	18591421	18596406	18591421	18591519	18596264	18596406	498529587	61,42,34	419478558	64,60,64	4894	149	9.45519e-07	1.50501e-05	0.199,0.277,0.345	0.166,0.195,0.21	0.083
ENSSSCG00000037267	NA	7	-	89142968	89145863	89142968	89144497	89145739	89145863	333706642	127179187	194713227	119232151	1391	149	0.000262178	0.00338049	0.219,0.297,0.269	0.149,0.248,0.139	0.083
ENSSSCG00000000274	NA	5	+	18689277	18690878	18689277	18689350	18690825	18690878	7401063889	74,72,62	1116851809	80120102	1624	149	9.18494e-10	1.75197e-08	0.478,0.575,0.568	0.561,0.394,0.421	0.082
ENSSSCG00000015140	NA	9	-	49984886	49985463	49984886	49985039	49985257	49985463	137429732212	817469317845	330356638	4330120528268	367	149	1.12735e-97	1.73462e-95	0.064,0.148,0.103	0.03,0.012,0.03	0.081
ENSSSCG00000003787	NA	6	+	141944152	141945423	141944152	141944305	141945349	141945423	490358387	143138121	448271435	209212174	1193	149	3.97582e-12	9.08535e-11	0.3,0.245,0.285	0.211,0.138,0.238	0.081
6.923	NA	6	-	106999587	107003987	106999587	107002627	107003820	107003987	18628158186411	749965202493	62487493187	32318742103	1342	149	0.000214539	0.00279749	0.216,0.212,0.222	0.177,0.087,0.144	0.081
ENSSSCG00000032711	NA	6	-	49404711	49406203	49404711	49405885	49406040	49406203	51,20,20	75,50,41	36,19,18	81,63,150	304	149	0.00361499	0.0361186	0.25,0.164,0.193	0.179,0.129,0.056	0.081
ENSSSCG00000026597	NA	5	-	77428126	77429686	77428126	77428402	77429603	77429686	85,32,204	1,0,2	466,97,479	17,0,11	1350	149	0.00489808	0.0467139	0.904,1.0,0.918	0.752,1.0,0.828	0.081
ENSSSCG00000000808	NA	5	-	77125379	77125725	77125379	77125495	77125643	77125725	405356520	15046751784	7864901085	422959035385	297	149	5.65216e-57	4.83155e-55	0.119,0.209,0.128	0.085,0.04,0.092	0.08
ENSSSCG00000007521	NA	17	+	59133728	59134768	59133728	59133838	59134658	59134768	391166191	248121203	209120147	283237247	969	149	0.00216008	0.0227646	0.195,0.174,0.126	0.102,0.072,0.084	0.079
ENSSSCG00000024648	NA	1	+	253916736	253917355	253916736	253916795	253917231	253917355	29,8,38	35,28,28	7,2,34	37,38,33	585	149	1.26323e-09	2.35124e-08	0.174,0.068,0.257	0.046,0.013,0.208	0.077
ENSSSCG00000010146	NA	14	-	54871051	54871834	54871051	54871163	54871699	54871834	112,64,96	12,23,36	69,73,106	13,28,57	685	149	1.27094e-06	2.00913e-05	0.67,0.377,0.367	0.536,0.362,0.288	0.076
ENSSSCG00000000298	NA	5	-	19756514	19758250	19756514	19756670	19758212	19758250	155366189	26,25,18	108,64,95	5,23,18	1691	149	6.84799e-16	1.83781e-14	0.344,0.563,0.481	0.656,0.197,0.317	0.073
AEMK02000682.1.10	NA	AEMK02000682.1	-	876905	877257	876905	876955	877196	877257	139,58,69	60,36,44	116105100	58,97,98	390	149	2.07899e-08	3.63509e-07	0.47,0.381,0.375	0.433,0.293,0.28	0.073
ENSSSCG00000029573	NA	6	-	165773965	165775871	165773965	165774857	165775748	165775871	102,103,65	72,80,61	72,64,40	98,83,102	1040	149	2.17703e-12	5.12713e-11	0.169,0.156,0.132	0.095,0.099,0.053	0.07
ENSSSCG00000036350	NA	18	+	46210429	46211920	46210429	46210492	46211800	46211920	9878661224	145163144	8567951536	120305251	1457	149	1.51971e-06	2.36992e-05	0.41,0.352,0.465	0.422,0.21,0.385	0.07
ENSSSCG00000026232	NA	8	-	12643328	12645144	12643328	12643475	12644965	12645144	104,52,20	29,30,17	21,88,6	79,31,13	1639	149	0.000228922	0.00296827	0.246,0.136,0.097	0.024,0.205,0.04	0.07
ENSSSCG00000003136	NA	6	+	53874507	53875252	53874507	53874656	53875140	53875252	76,47,30	105,71,72	20,32,29	100,128,97	633	149	3.6404e-13	8.84427e-12	0.146,0.135,0.089	0.045,0.056,0.066	0.068
ENSSSCG00000004390	NA	1	-	75056732	75058564	75056732	75058325	75058419	75058564	89,91,153	6,6,2	83,119,72	9,17,4	243	149	1.9387e-05	0.000277921	0.901,0.903,0.979	0.85,0.811,0.917	0.068
ENSSSCG00000007433	NA	17	+	48131131	48131887	48131131	48131307	48131390	48131887	10,5,18	42,38,45	4,5,11	41,56,65	232	149	0.000490299	0.00592466	0.133,0.078,0.204	0.059,0.054,0.098	0.068
ENSSSCG00000037032	NA	X	-	124932040	124932400	124932040	124932153	124932299	124932400	158,68,92	569310497	49,59,43	610668741	295	149	0.00256603	0.0264393	0.123,0.1,0.086	0.039,0.043,0.028	0.066
ENSSSCG00000017583	NA	12	+	26359492	26360802	26359492	26359655	26360593	26360802	193,125,83	219,163,91	97,43,83	243243244	1087	149	6.84271e-17	1.97412e-15	0.108,0.095,0.111	0.052,0.024,0.045	0.064
ENSSSCG00000013523	NA	2	+	73368640	73369360	73368640	73368707	73368967	73369360	12,41,23	17,39,38	6,7,34	13,50,32	409	149	0.000178772	0.00235775	0.205,0.277,0.181	0.144,0.049,0.279	0.064
ENSSSCG00000036509	NA	4	-	122188714	122191137	122188714	122188830	122190646	122191137	124,63,43	46,35,24	94,13,50	49,36,54	1965	149	6.68841e-05	0.000913423	0.17,0.12,0.12	0.127,0.027,0.066	0.063
ENSSSCG00000022107	NA	4	-	96002583	96004135	96002583	96002737	96004053	96004135	340125692583	372217268	272730382519	415288361	1465	149	0.00210121	0.0222458	0.482,0.546,0.495	0.401,0.518,0.415	0.063
ENSSSCG00000005782	NA	1	+	145368926	145371193	145368926	145369002	145370895	145371193	220224332	125119102	175,97,137	91,99,185	2042	149	0.000676399	0.00784486	0.114,0.121,0.192	0.123,0.067,0.051	0.062
ENSSSCG00000033954	NA	7	+	55858113	55858496	55858113	55858188	55858431	55858496	27,11,27	69,36,49	13,16,16	65,84,66	392	149	0.00140342	0.0156478	0.129,0.104,0.173	0.071,0.068,0.084	0.061
ENSSSCG00000036363	NA	2	+	59588563	59589004	59588563	59588616	59588891	59589004	75,87,180	114,68,112	75,79,61	66,113,88	424	149	0.00390492	0.0383513	0.188,0.31,0.361	0.285,0.197,0.196	0.06
ENSSSCG00000028355	NA	12	+	1321532	1322248	1321532	1321971	1322066	1322248	333234282	255213321172	86189153	173431361548	244	149	1.75252e-08	3.1114e-07	0.074,0.097,0.128	0.029,0.035,0.057	0.059
ENSSSCG00000002640	NA	6	-	149693	150484	149693	149876	150370	150484	71,4,20	0,3,0	33,12,20	3,1,3	643	149	0.00145241	0.0161161	1.0,0.236,1.0	0.718,0.735,0.607	0.059
ENSSSCG00000008162	NA	3	-	52220854	52221378	52220854	52221044	52221143	52221378	0,7,2	81,44,37	14,127,1	73,374,50	248	149	8.59158e-18	2.71635e-16	0.0,0.087,0.031	0.103,0.169,0.012	-0.055
ENSSSCG00000000633	NA	5	+	61356454	61358387	61356454	61356543	61358215	61358387	521341725247	189119199	421691684226	93126192	1821	149	0.00224096	0.0234033	0.693,0.742,0.683	0.788,0.856,0.643	-0.056
ENSSSCG00000039539	NA	10	-	59828288	59828867	59828288	59828458	59828784	59828867	10,1,3	33,65,18	24,13,8	36,56,28	475	149	6.51844e-08	1.11441e-06	0.087,0.005,0.05	0.173,0.068,0.082	-0.06
ENSSSCG00000008360	NA	3	-	76878231	76880724	76878231	76878328	76880601	76880724	517346483	79,68,52	585927620	65,91,74	2422	149	0.000373942	0.00461727	0.287,0.238,0.364	0.356,0.385,0.34	-0.064
ENSSSCG00000015820	NA	15	+	48200747	48203014	48200747	48200848	48202968	48203014	244114173	69,52,48	262372214	52,85,45	2269	149	0.000301803	0.00382726	0.188,0.126,0.191	0.249,0.223,0.238	-0.068
ENSSSCG00000002378	NA	7	-	98242044	98245392	98242044	98242189	98243737	98245392	1163816757	25,3,21	649652781	4,9,5	1697	149	1.90583e-10	3.96274e-09	0.803,0.96,0.76	0.934,0.864,0.932	-0.069
ENSSSCG00000008123	NA	3	-	46703620	46704639	46703620	46704145	46704586	46704639	21,3,7	44,35,21	28,62,32	68,64,56	590	149	8.21334e-08	1.39385e-06	0.108,0.021,0.078	0.094,0.197,0.126	-0.07
ENSSSCG00000007360	NA	17	-	44147334	44148189	44147334	44147452	44148130	44148189	9,37,34	36,26,43	43,40,64	37,25,48	827	149	6.41648e-07	1.03561e-05	0.043,0.204,0.125	0.173,0.224,0.194	-0.073
ENSSSCG00000010640	NA	14	-	123993776	123994729	123993776	123993884	123994624	123994729	379,113,98	12019131679	9504170947	194032193186	889	149	0.0015075	0.0166475	0.05,0.02,0.01	0.076,0.178,0.047	-0.074
ENSSSCG00000032235	NA	17	+	62387803	62389280	62387803	62387836	62389223	62389280	207,100,88	280221191	201152142	70190145	1536	149	0.000287858	0.00367059	0.067,0.042,0.043	0.218,0.072,0.087	-0.075
ENSSSCG00000009823	NA	14	-	31864634	31866546	31864634	31864826	31866508	31866546	158,107,80	70,4,36	169,69,185	24,16,10	1831	149	1.51689e-05	0.000220188	0.155,0.685,0.153	0.364,0.26,0.601	-0.077
ENSSSCG00000034379	NA	12	+	61406358	61407434	61406358	61406407	61407320	61407434	24,24,16	67,44,77	60,100,57	66,61,79	1062	149	3.28162e-36	1.94204e-34	0.048,0.071,0.028	0.113,0.187,0.092	-0.082
ENSSSCG00000015106	NA	9	-	46266500	46266821	46266500	46266551	46266773	46266821	0,9,0	0,4,2	7,1,3	1,3,10	371	149	3.05278e-17	9.06078e-16	NA,0.475,0.0	0.738,0.118,0.108	-0.084
ENSSSCG00000030045	NA	7	+	76120872	76122174	76120872	76121048	76122131	76122174	374275260	17,7,7	381198275	3,4,7	1232	149	2.31479e-11	4.99301e-10	0.727,0.826,0.818	0.939,0.857,0.826	-0.084
ENSSSCG00000039424	NA	12	+	1142841	1143134	1142841	1142937	1143015	1143134	2,4,16	188114100	23,26,25	116,147,85	227	149	5.39622e-22	1.88704e-20	0.007,0.023,0.095	0.115,0.104,0.162	-0.085
ENSSSCG00000013262	NA	2	+	15972992	15974446	15972992	15973139	15973409	15974446	10,17,5	49,19,30	17,22,15	21,22,31	419	149	0.0017426	0.0189713	0.068,0.241,0.056	0.224,0.262,0.147	-0.089
ENSSSCG00000012857	NA	2	-	2150872	2151386	2150872	2150961	2151294	2151386	0,3,4	42,29,32	7,34,22	47,39,80	482	149	0.00203325	0.0217257	0.0,0.031,0.037	0.044,0.212,0.078	-0.089
ENSSSCG00000015795	NA	15	-	46522631	46527370	46522631	46522717	46527302	46527370	261651374537912	101601538737834	2634311237534150	4903192159155	4734	149	2.3941e-13	5.94148e-12	0.075,0.027,0.031	0.145,0.155,0.105	-0.091
ENSSSCG00000011769	NA	13	+	118885913	118886121	118885913	118885971	118886058	118886121	170816891885	296419712562	151417972689	130321972009	236	149	0.000374103	0.00461727	0.267,0.351,0.317	0.423,0.341,0.458	-0.096
ENSSSCG00000000633	NA	5	+	61356454	61361261	61356454	61358387	61360717	61361261	16559751605	113329165916	199921181478	25430371606	2479	149	4.00645e-11	8.48339e-10	0.081,0.02,0.016	0.321,0.04,0.052	-0.099
ENSSSCG00000013270	NA	2	-	16608736	16611292	16608736	16608879	16611183	16611292	468431546	231246259	12661401755	181426245	2453	149	0.000434524	0.00533447	0.11,0.096,0.114	0.298,0.167,0.158	-0.101
ENSSSCG00000038715	NA	12	+	61042517	61043550	61042517	61042641	61043418	61043550	67,32,38	53,65,109	128,69,49	30,90,80	926	149	1.51517e-11	3.33049e-10	0.169,0.073,0.053	0.407,0.11,0.09	-0.104
ENSSSCG00000002026	NA	7	+	75726653	75727280	75726653	75726932	75727139	75727280	2,0,0	18,11,9	10,0,4	14,8,11	356	149	4.88421e-29	2.25455e-27	0.044,0.0,0.0	0.23,0.0,0.132	-0.106
ENSSSCG00000032947	NA	6	+	82312991	82314999	82312991	82313121	82314828	82314999	207263226	0,6,3	781236535	3,0,0	1856	149	2.05564e-08	3.62169e-07	1.0,0.779,0.858	0.954,1.0,1.0	-0.106
ENSSSCG00000001688	NA	7	+	38494509	38497188	38494509	38494635	38497026	38497188	130,68,98	5,3,1	87,18,70	0,2,0	2540	149	0.00051638	0.00620732	0.604,0.571,0.852	1.0,0.346,1.0	-0.106
ENSSSCG00000027890	NA	3	-	9821272	9821889	9821272	9821485	9821729	9821889	682276239	73,31,17	261367248	6,13,16	393	149	4.85467e-46	3.49342e-44	0.78,0.771,0.842	0.943,0.915,0.855	-0.107
ENSSSCG00000036350	NA	18	+	46213183	46214774	46213183	46213267	46214638	46214774	377532503567	119,92,153	402250934323	59,73,96	1520	149	1.90208e-67	1.99545e-65	0.757,0.776,0.696	0.87,0.872,0.815	-0.109
ENSSSCG00000010290	NA	14	+	75535723	75536765	75535723	75535840	75536506	75536765	111,120,83	17,5,12	295315246	24,9,19	815	149	3.49042e-12	8.08498e-11	0.544,0.814,0.558	0.692,0.865,0.703	-0.115
ENSSSCG00000007577	NA	3	+	3633788	3634439	3633788	3633901	3634270	3634439	4,18,18	39,27,39	32,14,13	13,40,21	518	149	6.92929e-10	1.33273e-08	0.029,0.161,0.117	0.415,0.091,0.151	-0.117
ENSSSCG00000004739	NA	1	-	129661266	129662208	129661266	129661706	129662092	129662208	389233290	35,43,42	379321365	20,46,15	535	149	0.000647027	0.0075804	0.756,0.601,0.658	0.841,0.66,0.871	-0.119
ENSSSCG00000016943	NA	16	-	43755942	43756838	43755942	43756031	43756699	43756838	41,41,20	2,7,0	45,12,38	1,0,2	817	149	3.00934e-15	7.89268e-14	0.789,0.516,1.0	0.891,1.0,0.776	-0.121
ENSSSCG00000010243	NA	14	+	71862841	71864862	71862841	71863008	71864778	71864862	229257340	39,20,13	268224242	15,12,9	1919	149	2.20937e-16	6.21857e-15	0.313,0.499,0.67	0.581,0.592,0.676	-0.122
ENSSSCG00000002965	NA	6	+	47548932	47549256	47548932	47549084	47549196	47549256	58,33,27	13,0,8	27,45,19	5,0,0	261	149	0.000560782	0.00667158	0.718,1.0,0.658	0.755,1.0,1.0	-0.126
ENSSSCG00000008807	NA	8	+	35187058	35188156	35187058	35187160	35188036	35188156	38,44,63	64,50,37	90,384,84	58,88,47	1025	149	1.85203e-05	0.000267155	0.079,0.113,0.198	0.184,0.388,0.206	-0.129
ENSSSCG00000032947	NA	6	+	82312579	82314999	82312579	82312702	82312991	82314999	58,84,52	41,28,38	218,66,120	55,31,34	438	149	2.42376e-33	1.2161e-31	0.325,0.505,0.318	0.574,0.42,0.546	-0.131
ENSSSCG00000034357	NA	13	+	32059507	32059882	32059507	32059669	32059755	32059882	140,93,113	62,33,42	78,54,88	5,25,17	235	149	3.1343e-14	8.03774e-13	0.589,0.641,0.63	0.908,0.578,0.766	-0.131
ENSSSCG00000027890	NA	3	-	9839523	9841299	9839523	9839637	9841079	9841299	174246128	175,30,43	113,154,94	14,21,21	1591	149	0.000267282	0.00342715	0.085,0.434,0.218	0.43,0.407,0.295	-0.132
ENSSSCG00000007982	NA	3	-	41543408	41545903	41543408	41543504	41545669	41545903	42,9,29	0,0,14	14,17,25	0,1,0	2314	149	7.66697e-06	0.000113432	1.0,1.0,0.118	1.0,0.523,1.0	-0.135
ENSSSCG00000027875	NA	4	-	98821577	98822243	98821577	98822036	98822158	98822243	170131135	287246306	180224263	161274234	271	149	0.000177073	0.00234876	0.246,0.226,0.195	0.381,0.31,0.382	-0.135
ENSSSCG00000011453	NA	13	-	34933261	34933890	34933261	34933390	34933836	34933890	69,32,29	3,4,10	48,485,18	0,4,7	595	149	1.04795e-19	3.45525e-18	0.852,0.667,0.421	1.0,0.968,0.392	-0.14
ENSSSCG00000004367	NA	1	-	71382431	71384471	71382431	71382540	71384119	71384471	154913161014	241212291	83913701130	65203111	1728	149	0.000460874	0.0055984	0.357,0.349,0.231	0.527,0.368,0.467	-0.142
ENSSSCG00000041187	NA	10	+	12537688	12537993	12537688	12537827	12537912	12537993	244,112,27	25,2,6	21,6,5	0,0,0	234	149	0.00233979	0.0243254	0.861,0.973,0.741	1.0,1.0,1.0	-0.142
ENSSSCG00000017752	NA	12	+	43897325	43899845	43897325	43897426	43898309	43899845	394251367	118147119	521309590	84,81,108	1032	149	1.07089e-87	1.45389e-85	0.325,0.198,0.308	0.472,0.355,0.441	-0.146
ENSSSCG00000010144	NA	14	-	54712789	54716478	54712789	54715489	54716363	54716478	294,147,88	255176235	157422671448	8185601134	1023	149	1.9986e-14	5.18289e-13	0.144,0.108,0.052	0.219,0.371,0.157	-0.148
ENSSSCG00000003814	NA	6	-	148940055	148942453	148940055	148940163	148942243	148942453	295501153	73,127,45	167233162	17,24,30	2229	149	4.99492e-46	3.49342e-44	0.213,0.209,0.185	0.396,0.394,0.265	-0.149
ENSSSCG00000008659	NA	3	-	132679883	132680158	132679883	132679997	132680129	132680158	5,18,13	41,23,40	6,11,24	3,28,34	281	149	5.47982e-07	8.96981e-06	0.061,0.293,0.147	0.515,0.172,0.272	-0.153
ENSSSCG00000004367	NA	1	-	71382431	71384471	71382431	71382488	71384119	71384471	154913161017	31,19,36	83913761131	0,14,7	1780	149	3.52246e-05	0.000486817	0.807,0.853,0.703	1.0,0.892,0.931	-0.153
ENSSSCG00000030155	NA	1	+	570480	574989	570480	570636	574880	574989	127010731088	121,83,112	187816322067	64,101,93	4393	149	8.23253e-20	2.75372e-18	0.263,0.305,0.248	0.499,0.354,0.43	-0.156
ENSSSCG00000015410	NA	9	-	102281536	102281933	102281536	102281548	102281876	102281933	139,122,83	13,17,9	75177122	0,11,7	477	149	1.21661e-25	4.7592e-24	0.77,0.692,0.742	1.0,0.834,0.845	-0.158
ENSSSCG00000000522	NA	5	-	39333452	39334045	39333452	39333779	39334015	39334045	118118150	29,16,49	98164154	8,22,15	385	149	2.33966e-13	5.86951e-12	0.612,0.741,0.542	0.826,0.743,0.799	-0.158
ENSSSCG00000006559	NA	4	+	95714305	95715144	95714305	95714343	95715064	95715144	135,79,93	163139123	55,68,112	37,68,21	870	149	2.85841e-05	0.000402268	0.124,0.089,0.115	0.203,0.146,0.477	-0.166
ENSSSCG00000000274	NA	5	+	18689855	18690878	18689855	18689894	18690825	18690878	592878730	208218238	935721687	96140117	1080	149	7.48214e-35	4.016e-33	0.282,0.357,0.297	0.573,0.415,0.448	-0.167
ENSSSCG00000006533	NA	4	-	94737057	94738701	94737057	94737987	94738631	94738701	3,8,7	2,0,7	8,20,18	4,0,2	793	149	0.000829709	0.00952721	0.22,1.0,0.158	0.273,1.0,0.628	-0.174
ENSSSCG00000039544	NA	14	+	80477622	80480348	80477622	80477733	80477860	80480348	62,44,79	51,32,47	77,80,74	43,14,26	276	149	0.00190151	0.0205079	0.396,0.426,0.476	0.492,0.755,0.606	-0.185
ENSSSCG00000010300	NA	14	-	76239496	76242657	76239496	76242015	76242501	76242657	9412001892	285361338	203,45,92	0,24,12	635	149	1.18843e-07	1.98761e-06	0.437,0.565,0.382	1.0,0.306,0.643	-0.188
ENSSSCG00000017983	NA	12	-	53367594	53368034	53367594	53367700	53367902	53368034	18,8,27	6,36,41	56,55,80	4,77,63	351	149	3.00417e-35	1.73341e-33	0.56,0.086,0.218	0.856,0.233,0.35	-0.192
ENSSSCG00000005316	NA	1	-	236404661	236405509	236404661	236404724	236405438	236405509	1389668863	81,44,25	14605721070	27,0,0	863	149	3.26311e-23	1.21472e-21	0.748,0.724,0.856	0.903,1.0,1.0	-0.192
ENSSSCG00000021973	NA	16	+	34336353	34336580	34336353	34336427	34336513	34336580	299146195	233154153	292201256	94,92,101	235	149	2.45731e-69	2.83573e-67	0.449,0.375,0.447	0.663,0.581,0.616	-0.196
ENSSSCG00000010640	NA	14	-	123990275	123993220	123990275	123990383	123993115	123993220	1010231313	176,99,337	1985100122281	337434447	2881	149	1.28848e-16	3.67137e-15	0.229,0.108,0.046	0.233,0.544,0.209	-0.201
ENSSSCG00000032820	NA	5	+	799080	799578	799080	799391	799473	799578	3,4,7	3,6,4	12,16,15	7,11,2	231	149	4.23145e-11	8.87834e-10	0.392,0.301,0.53	0.525,0.484,0.829	-0.205
ENSSSCG00000004029	NA	1	-	4742478	4745607	4742478	4742553	4745307	4745607	667849095882	339311348	175661140618216	305424368	2903	149	2.39525e-121	5.52823e-119	0.503,0.448,0.465	0.747,0.58,0.718	-0.21
ENSSSCG00000013593	NA	2	-	71176348	71178294	71176348	71176466	71178183	71178294	0,0,3	3,0,0	2,7,3	0,0,1	1866	149	3.50302e-12	8.08498e-11	0.0,NA,1.0	1.0,1.0,0.193	-0.231
ENSSSCG00000000108	NA	5	+	9676550	9678825	9676550	9676745	9678804	9678825	14,14,40	2,0,9	56,116,82	2,5,0	2208	149	1.58278e-57	1.40502e-55	0.321,1.0,0.231	0.654,0.61,1.0	-0.237
ENSSSCG00000017287	NA	12	-	15104500	15105635	15104500	15104771	15105563	15105635	112138141	64,15,39	160,82,154	10,20,7	941	149	2.36456e-24	8.94658e-23	0.217,0.593,0.364	0.717,0.394,0.777	-0.238
ENSSSCG00000015872	NA	15	+	63725239	63728634	63725239	63725361	63727343	63728634	14496161218	50,97,31	4821039703	3,52,4	2131	149	7.46394e-63	7.4899e-61	0.67,0.307,0.733	0.918,0.583,0.925	-0.239
ENSSSCG00000031489	NA	7	+	94309	95747	94309	94382	95608	95747	2357992621	163,101,29	132711501296	12,58,9	1375	149	1.42683e-283	8.23279e-281	0.61,0.516,0.699	0.923,0.682,0.94	-0.24
ENSSSCG00000030632	NA	17	-	51641340	51641676	51641340	51641392	51641527	51641676	47,46,46	53,44,51	32,22,40	3,30,14	284	149	6.98491e-35	3.83837e-33	0.318,0.354,0.321	0.848,0.278,0.6	-0.244
ENSSSCG00000013616	NA	2	-	70139752	70140147	70139752	70139864	70139966	70140147	9,7,21	18,9,31	31,31,12	6,24,10	251	149	3.09954e-55	2.46681e-53	0.229,0.316,0.287	0.754,0.434,0.416	-0.257
ENSSSCG00000024827	NA	13	-	72576172	72576729	72576172	72576291	72576683	72576729	24,21,19	30,5,12	34,13,19	8,8,0	541	149	0.00414204	0.0399993	0.181,0.536,0.304	0.539,0.309,1.0	-0.276
ENSSSCG00000013776	NA	2	+	64842975	64843388	64842975	64843036	64843269	64843388	27,16,5	8,9,2	26,28,15	8,0,2	382	149	6.34121e-27	2.661e-25	0.568,0.409,0.494	0.559,1.0,0.745	-0.278
ENSSSCG00000010313	NA	14	+	76800765	76804363	76800765	76800951	76804159	76804363	11251538946	67,149,65	436967317	10,95,0	3357	149	6.06959e-25	2.33477e-23	0.427,0.314,0.392	0.659,0.311,1.0	-0.279
ENSSSCG00000001538	NA	7	+	31189842	31190646	31189842	31190020	31190532	31190646	40,29,55	9,6,1	75,40,59	4,0,0	661	149	3.125e-10	6.21767e-09	0.5,0.521,0.925	0.809,1.0,1.0	-0.288
ENSSSCG00000012510	NA	X	-	83217145	83218177	83217145	83217209	83217760	83218177	6,4,9	4,4,1	18,2,20	4,0,5	700	149	2.90784e-10	5.83591e-09	0.242,0.176,0.657	0.489,1.0,0.46	-0.291
ENSSSCG00000014834	NA	9	-	8386086	8389467	8386086	8386377	8389362	8389467	168512781587	254595729	892006461	18,604,0	3134	149	0.000669276	0.00780146	0.24,0.093,0.094	0.19,0.136,1.0	-0.3
ENSSSCG00000026425	NA	1	+	273151519	273154020	273151519	273151696	273153875	273154020	18,11,14	4,7,3	20,11,32	2,6,0	2328	149	4.92624e-06	7.38296e-05	0.224,0.091,0.23	0.39,0.105,1.0	-0.317
ENSSSCG00000006939	NA	4	+	130298116	130298941	130298116	130298319	130298787	130298941	3,15,11	1,9,13	17,22,9	0,3,7	617	149	1.88223e-36	1.14321e-34	0.42,0.287,0.17	1.0,0.639,0.237	-0.333
ENSSSCG00000013650	NA	2	-	69133545	69134153	69133545	69133845	69133941	69134153	0,0,1	6,4,18	0,4,10	5,2,6	245	149	7.26383e-123	1.86277e-120	0.0,0.0,0.033	0.0,0.549,0.503	-0.34
ENSSSCG00000008576	NA	3	+	113466658	113470878	113466658	113466818	113470824	113470878	23,5,7	2,5,1	0,9,21	0,0,5	4155	149	0.000131104	0.00176951	0.292,0.035,0.201	NA,1.0,0.131	-0.389
ENSSSCG00000000694	NA	5	-	64130069	64130736	64130069	64130335	64130584	64130736	358408164	139,26,72	55,106,33	0,0,0	398	149	4.47074e-17	1.30613e-15	0.491,0.855,0.46	1.0,1.0,1.0	-0.398
ENSSSCG00000012102	NA	X	+	6231935	6234757	6231935	6232101	6234655	6234757	26,41,28	1,11,0	31,56,20	0,0,0	2703	149	1.828e-11	3.98021e-10	0.589,0.17,1.0	1.0,1.0,1.0	-0.414
ENSSSCG00000036052	NA	15	-	84227891	84229390	84227891	84228277	84229236	84229390	703658385474	368741272199	10352971210723	3833682228	1108	149	0	0	0.204,0.16,0.251	0.784,0.262,0.863	-0.431
ENSSSCG00000007648	NA	3	-	8166634	8167427	8166634	8166938	8167120	8167427	0,0,0	6,0,2	2,0,6	1,0,4	331	149	0.00033463	0.00422036	0.0,NA,0.0	0.474,NA,0.403	-0.439
ENSSSCG00000013490	NA	2	+	75039520	75043761	75039520	75039641	75043677	75043761	38,28,23	2,6,2	57,98,33	0,17,0	4185	149	0.000574999	0.00680563	0.404,0.142,0.29	1.0,0.17,1.0	-0.445
ENSSSCG00000012914	NA	2	-	5125754	5127885	5125754	5125864	5127770	5127885	53,36,23	1,4,2	56,31,36	0,0,0	2055	149	0.000171289	0.00228517	0.794,0.395,0.455	1.0,1.0,1.0	-0.452
ENSSSCG00000037432	NA	2	+	77548582	77548985	77548582	77548768	77548843	77548985	0,0,0	5,0,0	1,0,0	0,1,0	224	149	3.49762e-05	0.000486817	0.0,NA,NA	1.0,0.0,NA	-0.5
ENSSSCG00000028944	NA	3	-	45633981	45634388	45633981	45634072	45634171	45634388	0,0,0	2,2,4	0,3,0	0,0,1	248	149	0.00163624	0.0178978	0.0,0.0,0.0	NA,1.0,0.0	-0.5
ENSSSCG00000010083	NA	14	-	50225826	50228898	50225826	50225878	50228852	50228898	55,42,42	6,7,12	68,44,91	1,0,4	3123	149	1.74093e-34	9.13198e-33	0.304,0.223,0.143	0.764,1.0,0.52	-0.538
ENSSSCG00000006790	NA	4	+	108932938	108933717	108932938	108933104	108933592	108933717	2,6,6	0,4,10	0,5,2	0,0,0	637	149	1.23515e-08	2.22713e-07	1.0,0.26,0.123	NA,1.0,1.0	-0.539
ENSSSCG00000024655	NA	5	+	63755427	63755970	63755427	63755504	63755964	63755970	7,21,10	522,431,0	14,8,19	0,0,0	609	149	1.1079e-25	4.4087e-24	0.003,0.012,1.0	1.0,1.0,1.0	-0.662

## Sheet: ES_significant
GeneID	geneSymbol	chr	strand	exonStart_0base	exonEnd	upstreamES	upstreamEE	downstreamES	downstreamEE	IC_SAMPLE_1	SC_SAMPLE_1	IC_SAMPLE_2	SC_SAMPLE_2	IncFormLen	SkipFormLen	PValue	FDR	IncLevel1	IncLevel2	IncLevelDifference
ENSSSCG00000012508	NA	X	-	83181724	83181802	83179747	83181419	83182175	83182253	3,0,1	0,0,0	0,0,0	1,2,6	227	149	5.76191e-10	2.1106e-08	1.0,NA,1.0	0.0,0.0,0.0	1
ENSSSCG00000041901	NA	2	-	119578828	119578942	119577998	119578058	119634672	119634782	3,4,2	0,0,0	0,0,0	0,2,1	263	149	1.70685e-09	6.02652e-08	1.0,1.0,1.0	NA,0.0,0.0	1
ENSSSCG00000006305	NA	4	+	83130565	83130621	83124558	83124677	83138117	83138271	0,2,1	0,0,0	0,0,0	1,2,1	205	149	6.98477e-09	2.34752e-07	NA,1.0,1.0	0.0,0.0,0.0	1
ENSSSCG00000010840	NA	10	-	11966681	11966762	11965626	11966497	11967500	11967569	6,1,1	0,0,0	0,0,0	0,2,1	230	149	1.05117e-08	3.48498e-07	1.0,1.0,1.0	NA,0.0,0.0	1
ENSSSCG00000003850	NA	6	+	159011835	159011867	159002924	159003008	159014245	159014311	0,3,3	0,0,0	0,0,0	0,0,23	181	149	1.03646e-06	2.93609e-05	NA,1.0,1.0	NA,NA,0.0	1
ENSSSCG00000001817	NA	7	+	53461559	53461647	53460690	53460751	53463883	53464221	0,3,0	0,0,0	0,0,0	2,14,6	237	149	1.73756e-06	4.77019e-05	NA,1.0,NA	0.0,0.0,0.0	1
ENSSSCG00000040557	NA	11	+	12595067	12595184	12578502	12578567	12597266	12600661	0,3,0	0,0,0	0,0,0	0,4,0	266	149	2.31355e-06	6.27659e-05	NA,1.0,NA	NA,0.0,NA	1
ENSSSCG00000011577	NA	13	+	67181963	67182073	67180478	67180610	67183648	67183781	7,0,0	0,0,0	0,0,0	2,0,0	259	149	2.34832e-06	6.36209e-05	1.0,NA,NA	0.0,NA,NA	1
ENSSSCG00000049107	NA	13	-	42777408	42777457	42480120	42480204	42840615	42840664	0,4,0	0,0,0	0,0,0	0,3,0	198	149	3.3579e-06	8.93027e-05	NA,1.0,NA	NA,0.0,NA	1
ENSSSCG00000033648	NA	3	+	4381277	4381337	4372744	4372787	4381417	4381544	5,4,1	0,0,0	0,0,0	2,0,0	209	149	4.69368e-06	0.000122906	1.0,1.0,1.0	0.0,NA,NA	1
ENSSSCG00000032552	NA	12	+	40079695	40079770	40076321	40076501	40130366	40130554	0,0,5	0,0,0	0,0,0	0,0,2	224	149	4.94567e-06	0.000129072	NA,NA,1.0	NA,NA,0.0	1
ENSSSCG00000008981	NA	8	+	71951262	71951413	71947902	71948042	71954231	71954432	2,0,0	0,0,0	0,0,0	3,0,0	300	149	6.35717e-06	0.000163941	1.0,NA,NA	0.0,NA,NA	1
ENSSSCG00000000516	NA	5	-	38337254	38337365	38335557	38335722	38337762	38338690	2,0,0	0,0,0	0,0,0	3,0,1	260	149	7.53697e-06	0.000192212	1.0,NA,NA	0.0,NA,0.0	1
ENSSSCG00000008190	NA	3	-	55812378	55812555	55761868	55761939	55815108	55815316	4,0,0	0,0,0	0,0,0	2,0,3	326	149	8.23496e-06	0.000209195	1.0,NA,NA	0.0,NA,0.0	1
ENSSSCG00000005593	NA	1	+	265601232	265601353	265599900	265600630	265603680	265604502	0,0,2	0,0,0	0,0,0	2,0,4	270	149	1.11588e-05	0.000277698	NA,NA,1.0	0.0,NA,0.0	1
ENSSSCG00000000754	NA	5	-	68158400	68158502	68155995	68156114	68160837	68160964	3,0,2	0,0,0	0,0,0	2,0,0	251	149	1.26897e-05	0.000313406	1.0,NA,1.0	0.0,NA,NA	1
2.1969	NA	2	+	104102657	104102759	103943154	103943268	104384944	104385060	0,0,5	0,0,0	0,0,0	0,0,1	251	149	1.38614e-05	0.000339344	NA,NA,1.0	NA,NA,0.0	1
ENSSSCG00000020899	NA	11	+	79091641	79091721	79090188	79090280	79105385	79105447	1,0,0	0,0,0	0,0,0	3,0,1	229	149	1.40334e-05	0.000342912	1.0,NA,NA	0.0,NA,0.0	1
ENSSSCG00000009662	NA	14	-	10990143	10990197	10987335	10987924	10990880	10991072	0,5,0	0,0,0	0,0,0	0,1,0	203	149	1.6536e-05	0.000400809	NA,1.0,NA	NA,0.0,NA	1
ENSSSCG00000038300	NA	1	-	243133314	243133475	243132466	243132550	243134423	243134478	10,20,24	0,0,0	0,0,0	1,0,0	310	149	1.74768e-05	0.000422304	1.0,1.0,1.0	0.0,NA,NA	1
ENSSSCG00000014343	NA	2	+	141216070	141216132	141197052	141197126	141218268	141218381	0,4,0	0,0,0	0,0,0	0,1,1	211	149	1.82556e-05	0.000440308	NA,1.0,NA	NA,0.0,0.0	1
ENSSSCG00000036941	NA	10	-	65700417	65700549	65693408	65693495	65702092	65702190	6,0,2	0,0,0	0,0,0	0,0,2	281	149	1.86222e-05	0.00044832	1.0,NA,1.0	NA,NA,0.0	1
ENSSSCG00000007855	NA	3	-	25225220	25225309	25206939	25207044	25238390	25238964	4,0,0	0,0,0	0,0,0	1,0,0	238	149	2.03759e-05	0.000484576	1.0,NA,NA	0.0,NA,NA	1
ENSSSCG00000016266	NA	15	+	131577818	131577884	131561780	131561899	131582372	131584961	2,2,0	0,0,0	0,0,0	0,2,0	215	149	2.11428e-05	0.000500682	1.0,1.0,NA	NA,0.0,NA	1
ENSSSCG00000047947	NA	3	+	115344700	115344904	115323328	115323417	115440939	115443127	1,1,1	0,0,0	0,0,0	2,0,0	353	149	2.23948e-05	0.000526507	1.0,1.0,1.0	0.0,NA,NA	1
ENSSSCG00000009075	NA	8	+	96956266	96956411	96934263	96934352	96961858	96961967	1,0,2	0,0,0	0,0,0	2,0,0	294	149	2.69547e-05	0.000625812	1.0,NA,1.0	0.0,NA,NA	1
ENSSSCG00000006247	NA	4	+	75678036	75678141	75646591	75646801	75686237	75686335	3,0,2	0,0,0	0,0,0	1,0,0	254	149	3.30288e-05	0.000752545	1.0,NA,1.0	0.0,NA,NA	1
ENSSSCG00000000679	NA	5	-	63816308	63816418	63814517	63814771	63816502	63816678	3,0,0	0,0,0	0,0,0	1,0,0	259	149	3.33057e-05	0.00075753	1.0,NA,NA	0.0,NA,NA	1
ENSSSCG00000013311	NA	2	-	27364690	27365780	27363654	27364269	27366853	27367198	0,1,0	0,0,0	0,0,0	0,1,0	1239	149	3.35317e-05	0.000760901	NA,1.0,NA	NA,0.0,NA	1
ENSSSCG00000014949	NA	9	+	26202580	26202711	26192297	26192646	26210795	26210913	0,3,0	0,0,0	0,0,0	0,1,0	280	149	3.43213e-05	0.000775669	NA,1.0,NA	NA,0.0,NA	1
ENSSSCG00000014915	NA	9	+	20139008	20139090	20123856	20124452	20156519	20158744	0,0,1	0,0,0	0,0,0	0,0,4	231	149	3.48284e-05	0.000784412	NA,NA,1.0	NA,NA,0.0	1
ENSSSCG00000050522	NA	11	+	52237439	52237528	52175807	52175843	52260658	52260785	0,1,2	0,0,0	0,0,0	1,4,0	238	149	3.51503e-05	0.000789843	NA,1.0,1.0	0.0,0.0,NA	1
ENSSSCG00000030565	NA	9	+	35789355	35789470	35752321	35752569	35797954	35798202	1,0,0	0,0,0	0,0,0	3,0,0	264	149	3.81958e-05	0.000853375	1.0,NA,NA	0.0,NA,NA	1
ENSSSCG00000031361	NA	5	+	3033807	3034446	2980068	2984153	3135591	3135814	0,2,9	0,0,0	0,0,0	0,1,0	788	149	3.90191e-05	0.000863999	NA,1.0,1.0	NA,0.0,NA	1
ENSSSCG00000004199	NA	1	+	32590459	32590495	32586010	32586183	32592738	32592885	0,0,1	0,0,0	0,0,0	0,3,2	185	149	3.89957e-05	0.000863999	NA,NA,1.0	NA,0.0,0.0	1
ENSSSCG00000050595	NA	2	+	116263390	116263625	116257555	116257748	116265893	116265993	0,1,0	0,0,0	0,0,0	0,3,0	384	149	3.92198e-05	0.000867826	NA,1.0,NA	NA,0.0,NA	1
ENSSSCG00000013496	NA	2	+	74570800	74570833	74568535	74568613	74572464	74572647	1,1,0	0,0,0	0,0,0	0,2,2	182	149	3.93978e-05	0.000870781	1.0,1.0,NA	NA,0.0,0.0	1
ENSSSCG00000033592	NA	12	-	3834664	3834833	3830444	3830581	3837262	3837363	2,1,0	0,0,0	0,0,0	0,5,2	318	149	4.31736e-05	0.000948341	1.0,1.0,NA	NA,0.0,0.0	1
ENSSSCG00000004976	NA	1	+	168560587	168560785	168556650	168556738	168561110	168561213	2,0,0	0,0,0	0,0,0	3,2,0	347	149	4.63019e-05	0.0010087	1.0,NA,NA	0.0,0.0,NA	1
ENSSSCG00000035850	NA	10	+	17286099	17286124	17283279	17283350	17290671	17290749	0,0,2	0,0,0	0,0,0	0,0,1	174	149	4.69127e-05	0.00102073	NA,NA,1.0	NA,NA,0.0	1
ENSSSCG00000013894	NA	2	+	59719592	59719629	59714850	59714990	59720100	59720229	0,0,2	0,0,0	0,0,0	0,0,1	186	149	4.79794e-05	0.00103989	NA,NA,1.0	NA,NA,0.0	1
ENSSSCG00000004225	NA	1	-	37673211	37673272	37667489	37668160	37682337	37682439	0,0,2	0,0,0	0,0,0	0,0,1	210	149	4.95728e-05	0.00106891	NA,NA,1.0	NA,NA,0.0	1
ENSSSCG00000016929	NA	16	-	38312282	38312346	38125653	38125845	38315833	38315894	0,2,2	0,0,0	0,0,0	0,1,0	213	149	4.97283e-05	0.00107009	NA,1.0,1.0	NA,0.0,NA	1
ENSSSCG00000002443	NA	7	-	113355488	113355564	113354092	113354193	113357516	113357608	2,1,2	0,0,0	0,0,0	1,0,0	225	149	5.02663e-05	0.00107988	1.0,1.0,1.0	0.0,NA,NA	1
ENSSSCG00000011575	NA	13	+	67449016	67449094	67439046	67439101	67469637	67469726	2,0,0	0,0,0	0,0,0	1,3,0	227	149	5.03437e-05	0.00108095	1.0,NA,NA	0.0,0.0,NA	1
ENSSSCG00000022070	NA	9	-	92304	92384	89955	90074	94428	94497	0,2,0	0,0,0	0,0,0	2,1,0	229	149	5.04178e-05	0.00108195	NA,1.0,NA	0.0,0.0,NA	1
ENSSSCG00000004602	NA	1	-	115576246	115576329	115553444	115553579	115584888	115584971	1,2,0	0,0,0	0,0,0	0,1,1	232	149	5.0523e-05	0.00108361	1.0,1.0,NA	NA,0.0,0.0	1
ENSSSCG00000029285	NA	3	-	38888374	38888463	38883974	38884085	38889480	38889676	0,0,2	0,0,0	0,0,0	0,0,1	238	149	5.07127e-05	0.0010859	NA,NA,1.0	NA,NA,0.0	1
ENSSSCG00000011030	NA	10	-	43242336	43242447	43240778	43240907	43244742	43244856	2,5,0	0,0,0	0,0,0	1,0,0	260	149	5.1197e-05	0.00109208	1.0,1.0,NA	0.0,NA,NA	1
ENSSSCG00000015548	NA	9	+	123874490	123874652	123873473	123873583	123875894	123875987	0,2,0	0,0,0	0,0,0	2,1,3	311	149	5.13621e-05	0.00109208	NA,1.0,NA	0.0,0.0,0.0	1
ENSSSCG00000026945	NA	13	-	29535060	29535187	29509231	29509375	29536392	29536539	2,2,2	0,0,0	0,0,0	1,0,0	276	149	5.13726e-05	0.00109208	1.0,1.0,1.0	0.0,NA,NA	1
ENSSSCG00000015008	NA	9	-	36790166	36790367	36787905	36788036	36790500	36790554	8,1,1	0,0,0	0,0,0	0,1,0	350	149	7.15449e-05	0.00148483	1.0,1.0,1.0	NA,0.0,NA	1
ENSSSCG00000011205	NA	13	-	6876650	6876831	6872750	6872861	6878032	6878176	1,0,0	0,0,0	0,0,0	1,0,0	330	149	7.31902e-05	0.00151576	1.0,NA,NA	0.0,NA,NA	1
ENSSSCG00000038066	NA	10	-	6431111	6431270	6422697	6423192	6446659	6446823	1,0,0	0,0,0	0,0,0	1,0,0	308	149	7.50285e-05	0.00154809	1.0,NA,NA	0.0,NA,NA	1
ENSSSCG00000011881	NA	13	+	138728045	138728188	138692283	138692413	138739157	138739314	0,1,0	0,0,0	0,0,0	0,1,0	292	149	7.6374e-05	0.00156924	NA,1.0,NA	NA,0.0,NA	1
ENSSSCG00000021702	NA	9	-	9180181	9180297	9179868	9179974	9181024	9181223	3,1,2	0,0,0	0,0,0	0,1,0	265	149	7.86292e-05	0.00160629	1.0,1.0,1.0	NA,0.0,NA	1
ENSSSCG00000016579	NA	18	-	19798314	19798421	19793780	19794115	19808010	19808196	1,0,0	0,0,0	0,0,0	1,0,0	256	149	7.93668e-05	0.00161462	1.0,NA,NA	0.0,NA,NA	1
ENSSSCG00000014148	NA	2	-	95661293	95661391	95637401	95637462	95677694	95677798	0,6,1	0,0,0	0,0,0	0,0,1	247	149	8.00916e-05	0.00162514	NA,1.0,1.0	NA,NA,0.0	1
ENSSSCG00000046471	NA	14	+	107472522	107472619	107466102	107466195	107473412	107473522	1,2,1	0,0,0	0,0,0	0,0,1	246	149	8.01712e-05	0.00162591	1.0,1.0,1.0	NA,NA,0.0	1
ENSSSCG00000017668	NA	12	+	35956653	35956744	35933191	35933379	35991799	35991967	0,1,0	0,0,0	0,0,0	0,1,0	240	149	8.0644e-05	0.00163127	NA,1.0,NA	NA,0.0,NA	1
ENSSSCG00000035876	NA	6	-	44357576	44357662	44343740	44345921	44383492	44383588	0,0,1	0,0,0	0,0,0	0,0,1	235	149	8.1031e-05	0.00163487	NA,NA,1.0	NA,NA,0.0	1
ENSSSCG00000005349	NA	1	+	238142355	238142428	238139801	238139920	238147641	238147746	0,1,0	0,0,0	0,0,0	0,1,0	222	149	8.20007e-05	0.00164764	NA,1.0,NA	NA,0.0,NA	1
ENSSSCG00000015015	NA	9	-	38504167	38504234	38487958	38488137	38512459	38512501	0,1,2	0,0,0	0,0,0	0,1,0	216	149	8.24264e-05	0.00165364	NA,1.0,1.0	NA,0.0,NA	1
ENSSSCG00000008003	NA	3	-	41051941	41052006	41051549	41051658	41053326	41053518	8,1,10	0,0,0	0,0,0	0,1,0	214	149	8.25647e-05	0.00165387	1.0,1.0,1.0	NA,0.0,NA	1
ENSSSCG00000000228	NA	5	+	17085820	17085884	17084537	17084759	17087899	17088041	1,0,0	0,0,0	0,0,0	1,0,0	213	149	8.26331e-05	0.0016544	1.0,NA,NA	0.0,NA,NA	1
ENSSSCG00000041465	NA	13	-	60638528	60638589	60496300	60496447	60825357	60825451	0,0,1	0,0,0	0,0,0	0,0,1	210	149	8.28353e-05	0.00165675	NA,NA,1.0	NA,NA,0.0	1
ENSSSCG00000011217	NA	13	-	13806246	13806301	13795521	13795559	13807986	13808073	1,0,0	0,0,0	0,0,0	1,0,0	204	149	8.3225e-05	0.00166199	1.0,NA,NA	0.0,NA,NA	1
ENSSSCG00000005257	NA	1	-	223930106	223930157	223920624	223920765	223974591	223974664	0,0,1	0,0,0	0,0,0	0,0,1	200	149	8.34727e-05	0.00166524	NA,NA,1.0	NA,NA,0.0	1
ENSSSCG00000004928	NA	1	-	163257317	163257529	163256369	163256533	163270616	163270797	120,6,7	0,0,0	0,0,0	1,0,0	361	149	0.000277836	0.00513425	1.0,1.0,1.0	0.0,NA,NA	1
ENSSSCG00000001099	NA	7	-	19936413	19936641	19917998	19918096	19955556	19955759	0,1,0	0,0,0	0,0,0	3,14,3	377	149	0.000357624	0.00651634	NA,1.0,NA	0.0,0.0,0.0	1
ENSSSCG00000003146	NA	6	-	54013008	54013660	54009909	54010098	54015549	54015695	8,0,0	0,0,0	0,0,1	5,0,4	801	149	2.61519e-07	7.87596e-06	1.0,NA,NA	0.0,NA,0.044	0.978
ENSSSCG00000033941	NA	15	+	94546979	94547319	94541978	94542061	94573910	94573963	2,0,0	0,0,0	0,0,1	3,1,2	489	149	1.65871e-05	0.000401799	1.0,NA,NA	0.0,0.0,0.132	0.956
ENSSSCG00000008396	NA	3	-	84971488	84971623	84968304	84968424	85002308	85002385	6,4,1	0,0,0	0,2,0	1,6,9	284	149	8.54241e-15	4.03122e-13	1.0,1.0,1.0	0.0,0.149,0.0	0.95
ENSSSCG00000015801	NA	15	+	46967351	46967516	46966685	46967133	46967601	46967751	3,5,0	0,0,0	0,0,1	1,0,3	314	149	3.55309e-05	0.000796611	1.0,1.0,NA	0.0,NA,0.137	0.931
ENSSSCG00000009083	NA	8	-	100640088	100640170	100522296	100522379	100832923	100833049	0,1,2	0,0,0	3,0,0	7,1,0	231	149	8.13355e-05	0.00163932	NA,1.0,1.0	0.217,0.0,NA	0.891
ENSSSCG00000016207	NA	15	+	121216174	121216318	121215245	121215381	121216741	121216877	1,1,8	0,0,2	0,0,0	0,1,1	293	149	4.84559e-07	1.41677e-05	1.0,1.0,0.67	NA,0.0,0.0	0.89
ENSSSCG00000004570	NA	1	-	108995119	108995198	108987812	108987846	108998381	108998452	0,2,0	0,0,0	0,1,0	0,5,0	228	149	4.47938e-05	0.000978982	NA,1.0,NA	NA,0.116,NA	0.884
ENSSSCG00000032498	NA	7	-	47765506	47765571	47763561	47763714	47766884	47767018	1,0,0	0,0,0	0,0,1	1,0,2	214	149	8.25647e-05	0.00165387	1.0,NA,NA	0.0,NA,0.258	0.871
ENSSSCG00000006903	NA	4	-	124748779	124748875	124733365	124733446	124757085	124757174	2,1,1	0,0,0	0,1,0	0,4,0	245	149	8.1508e-05	0.00164195	1.0,1.0,1.0	NA,0.132,NA	0.868
ENSSSCG00000006556	NA	4	+	95558201	95558272	95543284	95543410	95560555	95560618	1,0,0	0,0,0	3,0,0	3,2,6	220	149	0.00252155	0.040412	1.0,NA,NA	0.404,0.0,0.0	0.865
ENSSSCG00000011195	NA	13	+	3332558	3332723	3330054	3331148	3337407	3337510	0,2,9	0,0,0	0,1,0	0,3,0	314	149	7.91895e-05	0.00161185	NA,1.0,1.0	NA,0.137,NA	0.863
ENSSSCG00000011193	NA	13	+	2880981	2881034	2875543	2875781	2882702	2882934	14,3,0	4,0,0	0,0,0	4,0,0	202	149	5.30241e-05	0.00112309	0.721,1.0,NA	0.0,NA,NA	0.861
ENSSSCG00000036052	NA	15	-	84493797	84493919	84488970	84489298	84494646	84494934	0,1,0	0,0,0	0,7,0	0,10,1	271	149	0.00075818	0.013165	NA,1.0,NA	NA,0.278,0.0	0.861
ENSSSCG00000017592	NA	12	-	27475707	27475842	27474892	27475127	27492703	27494247	1,1,0	0,0,0	0,1,0	0,3,0	284	149	0.000112785	0.00221276	1.0,1.0,NA	NA,0.149,NA	0.851
ENSSSCG00000006539	NA	4	+	94816836	94816921	94811760	94811867	94817951	94818227	0,0,5	0,0,0	0,0,1	0,0,3	234	149	0.000158657	0.00304115	NA,NA,1.0	NA,NA,0.175	0.825
ENSSSCG00000036052	NA	15	-	84352230	84352314	84351627	84351649	84352591	84352675	1,0,0	0,0,0	4,0,0	12,0,0	233	149	0.00125126	0.021045	1.0,NA,NA	0.176,NA,NA	0.824
ENSSSCG00000025087	NA	4	+	71973908	71974010	71939538	71939607	71974111	71974234	1,0,1	0,0,0	4,0,0	4,0,2	251	149	3.47996e-06	9.24234e-05	1.0,NA,1.0	0.372,NA,0.0	0.814
ENSSSCG00000040528	NA	16	-	63471016	63471165	63458350	63458981	63481609	63481722	3,5,1	0,0,0	0,1,0	0,2,0	298	149	0.00110104	0.0186225	1.0,1.0,1.0	NA,0.2,NA	0.8
ENSSSCG00000002135	NA	7	-	78439978	78440022	78431317	78431487	78446763	78446994	0,0,5	0,0,0	2,0,0	1,3,2	193	149	4.37886e-06	0.000115435	NA,NA,1.0	0.607,0.0,0.0	0.798
ENSSSCG00000017357	NA	12	+	18865264	18865308	18865052	18865100	18865451	18865505	1,0,2	0,0,0	0,0,1	0,0,3	193	149	0.000339204	0.00619515	1.0,NA,1.0	NA,NA,0.205	0.795
ENSSSCG00000030415	NA	2	-	5946284	5946396	5945104	5945382	5946512	5946547	1,5,2	0,0,0	5,0,3	3,8,11	261	149	4.19989e-24	2.76606e-22	1.0,1.0,1.0	0.488,0.0,0.135	0.792
ENSSSCG00000011474	NA	13	+	40155002	40155040	40147981	40148044	40157537	40157571	1,0,5	0,0,0	0,0,1	0,0,3	187	149	0.000315387	0.00578176	1.0,NA,1.0	NA,NA,0.21	0.79
ENSSSCG00000007280	NA	17	+	37814959	37815086	37810182	37810261	37831733	37831824	2,4,2	0,0,0	2,2,9	2,14,18	276	149	1.07209e-11	4.36432e-10	1.0,1.0,1.0	0.351,0.072,0.213	0.788
ENSSSCG00000049223	NA	15	-	7211877	7212056	7208181	7208242	7305843	7305955	0,8,0	0,1,0	0,0,0	0,2,1	328	149	8.53726e-05	0.00170054	NA,0.784,NA	NA,0.0,0.0	0.784
ENSSSCG00000038561	NA	15	-	84378054	84378135	84376539	84376623	84380957	84381041	245524146	0,0,0	0,92,0	0,214,0	230	149	3.05419e-74	6.06513e-72	1.0,1.0,1.0	NA,0.218,NA	0.782
ENSSSCG00000038607	NA	13	-	17006147	17006202	16986939	16986956	17012277	17012369	11,10,0	0,0,0	0,2,0	0,5,0	204	149	9.51765e-06	0.000239447	1.0,1.0,NA	NA,0.226,NA	0.774
ENSSSCG00000011306	NA	13	+	27940332	27940484	27930957	27931015	27941268	27944388	18,4,10	11,0,0	0,0,4	6,2,11	301	149	2.30631e-20	1.35068e-18	0.448,1.0,1.0	0.0,0.0,0.153	0.765
ENSSSCG00000051612	NA	4	-	123064868	123064952	123060368	123061884	123074833	123074903	0,0,2	0,0,0	2,1,0	2,1,6	233	149	8.33362e-06	0.000211152	NA,NA,1.0	0.39,0.39,0.0	0.74
ENSSSCG00000017256	NA	12	+	11253177	11253317	11250188	11250327	11258621	11258802	5,0,0	0,0,0	3,0,0	4,0,0	289	149	7.29059e-05	0.00151067	1.0,NA,NA	0.279,NA,NA	0.721
ENSSSCG00000034385	NA	6	-	4438843	4439073	4438501	4438745	4439148	4439316	1,0,0	0,0,0	3,0,0	3,0,0	379	149	0.000409972	0.00739784	1.0,NA,NA	0.282,NA,NA	0.718
ENSSSCG00000015818	NA	15	-	48251975	48252165	48238741	48240045	48255167	48255275	3,11,1	0,0,0	1,0,3	1,3,1	339	149	1.91203e-05	0.000459464	1.0,1.0,1.0	0.305,0.0,0.569	0.709
ENSSSCG00000024655	NA	5	+	63755964	63755970	63755427	63755504	63756135	63756163	537,438,0	0,0,14	0,0,0	2,5,3	155	149	1.96788e-18	1.06041e-16	1.0,1.0,0.0	0.0,0.0,0.0	0.667
ENSSSCG00000011853	NA	13	-	134320642	134320738	134319816	134319932	134322745	134322790	3,0,3	0,0,0	0,3,0	6,0,2	245	149	1.13502e-10	4.31515e-09	1.0,NA,1.0	0.0,1.0,0.0	0.667
ENSSSCG00000021640	NA	2	-	79452078	79452220	79449824	79449951	79452490	79452559	16,12,0	0,0,15	0,0,0	19,5,28	291	149	5.80259e-10	2.12351e-08	1.0,1.0,0.0	0.0,0.0,0.0	0.667
ENSSSCG00000026257	NA	6	-	83360302	83360375	83357357	83357549	83362008	83362039	2,2,0	0,0,2	0,0,0	1,3,0	222	149	1.77596e-09	6.2536e-08	1.0,1.0,0.0	0.0,0.0,NA	0.667
ENSSSCG00000024325	NA	17	+	46193465	46193560	46193146	46193206	46193817	46193867	4,0,0	0,0,0	0,2,0	2,0,1	244	149	8.13084e-06	0.000206818	1.0,NA,NA	0.0,1.0,0.0	0.667
ENSSSCG00000006860	NA	4	-	117376809	117376897	117367244	117367392	117395924	117396026	0,0,5	0,0,0	0,1,0	2,0,1	237	149	1.29729e-05	0.000319262	NA,NA,1.0	0.0,1.0,0.0	0.667
ENSSSCG00000013717	NA	2	+	70386265	70386326	70385633	70385760	70386837	70388568	0,1,0	0,0,0	0,0,9	5,8,0	210	149	4.4207e-05	0.000968322	NA,1.0,NA	0.0,0.0,1.0	0.667
ENSSSCG00000039544	NA	14	+	80839265	80839376	80826269	80826361	80912149	80912275	1,0,0	0,0,0	0,1,0	1,0,1	260	149	7.90403e-05	0.00161049	1.0,NA,NA	0.0,1.0,0.0	0.667
ENSSSCG00000014893	NA	9	-	12905482	12905549	12876247	12876345	12956714	12956809	1,1,0	0,0,0	0,0,3	0,3,1	216	149	1.51574e-05	0.000368765	1.0,1.0,NA	NA,0.0,0.674	0.663
ENSSSCG00000016629	NA	18	-	29179891	29179976	29142877	29142960	29233610	29233754	1,2,1	1,0,0	0,2,0	0,3,1	234	149	7.43115e-05	0.00153411	0.389,1.0,1.0	NA,0.298,0.0	0.647
7.525	NA	7	-	68277597	68277704	68271137	68271264	68315564	68315756	2,0,8	0,0,0	1,2,0	8,0,2	256	149	2.12216e-11	8.43708e-10	1.0,NA,1.0	0.068,1.0,0.0	0.644
ENSSSCG00000010025	NA	14	+	47956541	47956729	47946435	47946543	47963920	47964147	7,0,2	0,0,0	0,4,1	45,22,0	337	149	2.66965e-25	1.84197e-23	1.0,NA,1.0	0.0,0.074,1.0	0.642
ENSSSCG00000009975	NA	14	+	46396643	46396728	46390705	46390750	46401277	46402073	5,2,3	0,0,0	1,7,2	2,2,7	234	149	7.14298e-09	2.39657e-07	1.0,1.0,1.0	0.241,0.69,0.154	0.638
ENSSSCG00000010169	NA	14	+	58348181	58348235	58336011	58336143	58348784	58348908	13,13,24	6,0,5	1,12,1	11,15,12	203	149	9.64178e-135	4.19107e-132	0.614,1.0,0.779	0.063,0.37,0.058	0.634
ENSSSCG00000021612	NA	6	-	100602831	100602923	100563649	100563851	100612174	100612405	7,1,3	0,0,0	1,7,5	7,2,5	241	149	1.98698e-11	7.91576e-10	1.0,1.0,1.0	0.081,0.684,0.382	0.618
ENSSSCG00000004939	NA	1	-	163906567	163906669	163904033	163904090	163911759	163911996	0,1,4	0,2,0	0,0,0	1,0,4	251	149	1.27725e-06	3.58188e-05	NA,0.229,1.0	0.0,NA,0.0	0.615
ENSSSCG00000023303	NA	9	-	136487357	136487451	136484215	136486977	136488203	136488250	6,3,1	0,1,0	0,0,2	0,2,1	243	149	0.000380563	0.0068926	1.0,0.648,1.0	NA,0.0,0.551	0.607
ENSSSCG00000017139	NA	12	-	1718752	1718800	1713972	1714079	1720924	1721029	14,14,5	0,0,10	1,13,6	24,24,29	197	149	1.3478e-08	4.43088e-07	1.0,1.0,0.274	0.031,0.291,0.135	0.606
ENSSSCG00000004222	NA	1	-	37182728	37182851	37167040	37167150	37190437	37190561	23,0,6	0,0,2	21,0,0	7,6,1	272	149	2.18401e-39	2.17961e-37	1.0,NA,0.622	0.622,0.0,0.0	0.604
ENSSSCG00000011103	NA	10	-	57189580	57189625	57184078	57184306	57190695	57190844	44,10,43	2,0,0	4,23,4	7,14,8	194	149	4.98172e-18	2.63365e-16	0.944,1.0,1.0	0.305,0.558,0.277	0.601
ENSSSCG00000016674	NA	18	-	42211297	42211360	42208495	42208688	42223860	42223978	0,1,1	0,3,0	0,0,0	0,0,2	212	149	3.5533e-05	0.000796611	NA,0.19,1.0	NA,NA,0.0	0.595
ENSSSCG00000010742	NA	14	-	135123207	135123281	135119489	135119581	135123668	135123740	4,16,4	3,6,0	0,1,3	10,7,6	223	149	1.72693e-145	8.23894e-143	0.471,0.641,1.0	0.0,0.087,0.25	0.592
ENSSSCG00000039157	NA	15	+	29784709	29784792	29783175	29783259	29862574	29862653	2,1,1	3,0,0	0,1,0	0,3,0	232	149	0.000205705	0.00388387	0.3,1.0,1.0	NA,0.176,NA	0.591
ENSSSCG00000008404	NA	3	+	85978717	85978820	85971104	85971244	85979903	85980156	2,1,0	0,0,0	3,3,1	0,11,5	252	149	1.39777e-08	4.58358e-07	1.0,1.0,NA	1.0,0.139,0.106	0.585
ENSSSCG00000000779	NA	5	-	70907703	70907742	70902908	70903045	70910410	70910539	5,4,1	0,3,0	1,6,0	5,8,0	188	149	1.02157e-35	9.16626e-34	1.0,0.514,1.0	0.137,0.373,NA	0.583
ENSSSCG00000013440	NA	2	+	76723758	76723817	76722246	76722492	76724561	76724653	0,3,2	0,0,0	0,4,0	0,4,0	208	149	0.000573915	0.0101593	NA,1.0,1.0	NA,0.417,NA	0.583
ENSSSCG00000036877	NA	15	-	37944781	37944888	37944611	37944698	37951685	37951755	0,1,3	0,0,2	0,4,1	9,4,6	256	149	1.78255e-10	6.69244e-09	NA,1.0,0.466	0.0,0.368,0.088	0.581
ENSSSCG00000039986	NA	9	-	123981135	123981263	123978555	123978657	123983125	123983198	4,0,0	0,0,0	8,1,0	12,0,1	277	149	0.000264588	0.00491031	1.0,NA,NA	0.264,1.0,0.0	0.579
ENSSSCG00000006156	NA	4	+	56584368	56584385	56583808	56583910	56585222	56585249	14,9,5	7,3,8	0,0,0	1,0,0	166	149	0.00164019	0.02712	0.642,0.729,0.359	0.0,NA,NA	0.577
ENSSSCG00000000910	NA	5	-	89290242	89290380	89286739	89286799	89295167	89295346	1,1,0	3,0,0	0,0,0	0,4,0	287	149	3.73686e-05	0.000835848	0.148,1.0,NA	NA,0.0,NA	0.574
ENSSSCG00000003976	NA	6	-	170467207	170467296	170455979	170456107	170469385	170469494	18,1,3	0,0,0	9,9,10	8,5,12	238	149	4.4976e-13	1.95501e-11	1.0,1.0,1.0	0.413,0.53,0.343	0.571
ENSSSCG00000025701	NA	13	+	77969613	77969804	77967518	77967645	77974171	77974296	0,1,1	0,0,0	2,0,2	0,1,2	340	149	0.00037394	0.00678206	NA,1.0,1.0	1.0,0.0,0.305	0.565
ENSSSCG00000004199	NA	1	+	32600280	32600334	32592738	32592885	32600542	32601100	18,5,3	0,0,8	5,11,3	13,29,22	203	149	1.11715e-124	4.55249e-122	1.0,1.0,0.216	0.22,0.218,0.091	0.562
ENSSSCG00000021612	NA	6	-	100607447	100607627	100563649	100563851	100612174	100612369	4,7,4	0,0,0	0,9,20	7,2,5	329	149	1.2364e-09	4.41325e-08	1.0,1.0,1.0	0.0,0.671,0.644	0.562
ENSSSCG00000027587	NA	4	-	36813737	36813802	36810805	36810911	36820502	36820628	8,0,1	0,0,0	7,0,4	0,1,6	214	149	0.00212081	0.0343838	1.0,NA,1.0	1.0,0.0,0.317	0.561
ENSSSCG00000031141	NA	9	+	135281581	135281739	135279467	135279664	135283194	135283425	6,0,9	0,0,0	3,8,0	3,0,2	307	149	4.35343e-06	0.000114842	1.0,NA,1.0	0.327,1.0,0.0	0.558
ENSSSCG00000031903	NA	2	+	1314251	1314292	1313241	1313332	1314885	1314926	494924343228592	512221972313513	105,1599,34	313351179807329	190	149	0	0	0.431,0.633,0.624	0.003,0.011,0.004	0.557
ENSSSCG00000049691	NA	7	+	17238343	17238459	17168061	17168160	17340380	17345981	12,3,2	0,0,0	0,2,7	2,0,8	265	149	2.25703e-07	6.81833e-06	1.0,1.0,1.0	0.0,1.0,0.33	0.557
ENSSSCG00000013282	NA	2	-	18234967	18235082	18231490	18232055	18239071	18239324	8,4,5	11,0,1	3,7,2	17,20,9	264	149	1.56876e-09	5.54395e-08	0.291,1.0,0.738	0.091,0.165,0.111	0.554
ENSSSCG00000015607	NA	9	-	132526854	132527005	132475679	132475715	132577943	132578115	0,3,0	0,0,0	1,1,3	3,2,0	300	149	0.00116649	0.0196784	NA,1.0,NA	0.142,0.199,1.0	0.553
ENSSSCG00000010457	NA	14	+	101542622	101542742	101541212	101541265	101548395	101548549	9,1,11	4,0,0	1,0,10	8,5,1	269	149	2.8491e-06	7.65519e-05	0.555,1.0,1.0	0.065,0.0,0.847	0.548
ENSSSCG00000017395	NA	12	+	20221653	20221743	20221066	20221571	20223801	20223847	5,4,7	0,0,0	0,2,5	0,3,2	239	149	0.000971863	0.0165882	1.0,1.0,1.0	NA,0.294,0.609	0.548
ENSSSCG00000006827	NA	4	-	110635132	110635170	110634075	110634575	110635694	110635894	25,9,9	1,6,0	1,4,2	5,8,2	187	149	3.28623e-07	9.80982e-06	0.952,0.544,1.0	0.137,0.285,0.443	0.544
ENSSSCG00000012411	NA	X	-	58498362	58498539	58496771	58496863	58501362	58501529	464748454205	171118114	1973351246	375408404	326	149	3.04235e-182	1.67633e-179	0.925,0.949,0.944	0.194,0.79,0.218	0.539
ENSSSCG00000021204	NA	18	+	45399971	45400446	45398528	45398764	45401635	45403257	0,1,39	0,0,0	153342248	43,209,33	624	149	4.18183e-08	1.33464e-06	NA,1.0,1.0	0.459,0.281,0.642	0.539
ENSSSCG00000028771	NA	1	+	138414523	138414604	138404474	138404575	138417747	138417939	0,3,5	5,0,2	0,0,0	0,3,0	230	149	5.29372e-06	0.000137514	0.0,1.0,0.618	NA,0.0,NA	0.539
ENSSSCG00000015045	NA	9	+	40910627	40910657	40904094	40904237	40915134	40915285	25,38,46	19,13,24	0,15,0	30,41,25	179	149	0	0	0.523,0.709,0.615	0.0,0.233,0.0	0.538
ENSSSCG00000021696	NA	7	+	19014075	19014114	19009998	19010071	19015619	19015817	1,0,0	0,0,0	1,7,24	12,1,20	188	149	0.000312066	0.00572355	1.0,NA,NA	0.062,0.847,0.487	0.535
ENSSSCG00000006754	NA	4	+	105870620	105870632	105868901	105868992	105874434	105874615	523648524007	113012142134	0,2795,0	5131506402	161	149	3.29574e-66	5.78173e-64	0.811,0.787,0.635	0.0,0.632,0.0	0.534
ENSSSCG00000029249	NA	5	-	103098176	103098218	103096633	103096794	103102603	103103092	2,12,3	0,0,0	0,6,3	3,7,0	191	149	2.54249e-06	6.86912e-05	1.0,1.0,1.0	0.0,0.401,1.0	0.533
ENSSSCG00000024061	NA	10	-	23800212	23800338	23796765	23796795	23803766	23804083	0,1,1	6,0,0	3,0,7	16,3,8	275	149	0.000307598	0.00564955	0.0,1.0,1.0	0.092,0.0,0.322	0.529
ENSSSCG00000012264	NA	X	+	41095365	41095529	41091270	41091380	41096053	41096180	16,14,15	0,0,3	12,13,0	10,10,0	313	149	7.31828e-10	2.65829e-08	1.0,1.0,0.704	0.364,0.382,NA	0.528
ENSSSCG00000021065	NA	3	-	38779425	38779596	38773269	38773395	38781807	38781988	9,3,6	0,0,2	0,1,0	1,0,1	320	149	3.472e-05	0.00078287	1.0,1.0,0.583	0.0,1.0,0.0	0.528
ENSSSCG00000025430	NA	3	-	9879584	9879833	9879322	9879409	9879987	9880096	0,2,2	0,0,0	2,0,1	1,3,0	398	149	4.98747e-06	0.000130077	NA,1.0,1.0	0.428,0.0,1.0	0.524
ENSSSCG00000035352	NA	5	-	3434108	3434207	3429091	3429713	3434795	3436174	8,2,1	13,0,0	0,4,0	10,1,8	248	149	3.36094e-07	1.00216e-05	0.27,1.0,1.0	0.0,0.706,0.0	0.521
ENSSSCG00000009551	NA	11	+	77459848	77459973	77454129	77454156	77460218	77460445	7,2,7	2,0,0	0,0,5	2,0,1	274	149	6.78883e-19	3.71969e-17	0.656,1.0,1.0	0.0,NA,0.731	0.52
ENSSSCG00000017395	NA	12	+	20223801	20223847	20221653	20221743	20233513	20233620	8,11,9	0,0,0	1,5,3	5,0,5	195	149	7.31545e-07	2.10432e-05	1.0,1.0,1.0	0.133,1.0,0.314	0.518
ENSSSCG00000004222	NA	1	-	37190437	37190561	37167040	37167150	37194285	37194460	0,0,3	0,0,0	7,6,0	0,4,5	273	149	4.50398e-06	0.000118334	NA,NA,1.0	1.0,0.45,0.0	0.517
ENSSSCG00000008838	NA	8	-	40384531	40384659	40369802	40369929	40387097	40387182	10,2,1	0,0,3	0,6,0	1,2,3	277	149	0.00101312	0.0172474	1.0,1.0,0.152	0.0,0.617,0.0	0.512
ENSSSCG00000036679	NA	15	-	46635370	46635454	46633433	46633490	46643935	46644050	1,0,12	0,0,1	2,0,8	3,1,0	233	149	8.94656e-06	0.000225514	1.0,NA,0.885	0.299,0.0,1.0	0.51
ENSSSCG00000012911	NA	2	-	5102713	5102803	5101573	5101748	5105119	5105159	1,2,0	0,0,1	0,3,0	0,10,0	239	149	0.000230479	0.00431414	1.0,1.0,0.0	NA,0.158,NA	0.509
ENSSSCG00000008262	NA	3	-	68395652	68395746	68386017	68386137	68400814	68400874	0,3,4	0,0,0	3,2,0	2,0,3	243	149	0.00222464	0.0358888	NA,1.0,1.0	0.479,1.0,0.0	0.507
ENSSSCG00000017926	NA	12	+	52437095	52437833	52436358	52436502	52438808	52439994	56,65,39	0,0,2	62,58,59	11,13,19	887	149	6.57544e-269	5.59212e-266	1.0,1.0,0.766	0.486,0.428,0.343	0.503
ENSSSCG00000009933	NA	14	-	41440633	41440703	41437946	41438049	41442343	41442476	23,7,8	9,20,0	2,7,1	13,20,19	219	149	7.81617e-107	2.61347e-104	0.635,0.192,1.0	0.095,0.192,0.035	0.502
ENSSSCG00000008433	NA	3	+	93434827	93434932	93412980	93413035	93437741	93438068	3,0,1	0,0,0	0,0,1	5,0,0	254	149	1.271e-07	3.92756e-06	1.0,NA,1.0	0.0,NA,1.0	0.5
ENSSSCG00000009228	NA	8	+	132735268	132735346	132733374	132733438	132746629	132746768	0,6,0	0,0,0	0,0,3	0,4,0	227	149	5.38208e-07	1.56312e-05	NA,1.0,NA	NA,0.0,1.0	0.5
ENSSSCG00000010485	NA	14	+	105870656	105870693	105829856	105830889	105893634	105893750	9,0,0	0,2,0	0,0,0	1,8,0	186	149	1.43325e-06	3.97662e-05	1.0,0.0,NA	0.0,0.0,NA	0.5
ENSSSCG00000025271	NA	3	-	8047356	8047387	8046118	8046168	8049943	8050117	0,2,0	0,0,0	0,0,1	0,4,0	180	149	5.04096e-06	0.000131296	NA,1.0,NA	NA,0.0,1.0	0.5
ENSSSCG00000011186	NA	13	-	2046392	2046637	2030528	2030665	2047325	2047422	2,0,7	0,0,0	0,1,0	0,0,1	394	149	1.12313e-05	0.000279325	1.0,NA,1.0	NA,1.0,0.0	0.5
ENSSSCG00000009290	NA	11	-	2737290	2737410	2675603	2675846	2759220	2759330	5,0,0	0,0,0	0,0,4	1,0,0	269	149	1.493e-05	0.00036391	1.0,NA,NA	0.0,NA,1.0	0.5
ENSSSCG00000001062	NA	7	-	11673665	11673798	11613442	11613598	11688037	11688098	0,0,2	0,0,0	0,8,0	0,0,2	282	149	1.85829e-05	0.000447648	NA,NA,1.0	NA,1.0,0.0	0.5
ENSSSCG00000034873	NA	18	+	55746418	55746553	55745624	55745732	55747187	55747334	8,0,6	0,0,0	0,7,0	1,0,0	284	149	1.91954e-05	0.000460983	1.0,NA,1.0	0.0,1.0,NA	0.5
ENSSSCG00000036772	NA	6	+	68209453	68209525	68029953	68030089	68356721	68356875	1,0,2	0,0,0	0,2,0	0,0,2	221	149	2.09319e-05	0.000496189	1.0,NA,1.0	NA,1.0,0.0	0.5
ENSSSCG00000016672	NA	18	-	41946197	41946218	41944924	41944966	41948723	41948831	1,0,7	0,0,0	0,1,0	0,0,1	170	149	2.64673e-05	0.000615593	1.0,NA,1.0	NA,1.0,0.0	0.5
ENSSSCG00000044577	NA	5	-	101076663	101076921	101074141	101074356	101077665	101077801	4,0,0	0,0,0	0,2,0	1,0,0	407	149	2.75385e-05	0.000636756	1.0,NA,NA	0.0,1.0,NA	0.5
ENSSSCG00000051534	NA	11	+	15478059	15479164	15474693	15474801	15480657	15481505	0,8,2	0,0,0	12,0,0	0,0,1	1254	149	2.98224e-05	0.000686284	NA,1.0,1.0	1.0,NA,0.0	0.5
ENSSSCG00000006486	NA	4	-	93732752	93732812	93727860	93727980	93733709	93733749	3,0,1	0,0,0	0,2,0	1,0,0	209	149	2.98128e-05	0.000686284	1.0,NA,1.0	0.0,1.0,NA	0.5
ENSSSCG00000009651	NA	14	-	9445448	9445544	9442970	9443134	9447380	9447521	0,1,0	2,0,0	0,0,0	0,2,0	245	149	3.17301e-05	0.000726764	0.0,1.0,NA	NA,0.0,NA	0.5
ENSSSCG00000014329	NA	2	-	140291990	140292053	140290633	140290732	140294974	140295127	1,6,0	0,0,0	0,0,1	2,0,0	212	149	3.5533e-05	0.000796611	1.0,1.0,NA	0.0,NA,1.0	0.5
ENSSSCG00000022324	NA	6	+	54333288	54333315	54333064	54333127	54334326	54334502	0,1,0	1,0,0	0,0,0	0,2,0	176	149	4.02109e-05	0.000887247	0.0,1.0,NA	NA,0.0,NA	0.5
ENSSSCG00000002374	NA	7	+	98091808	98091842	98091171	98091249	98097419	98097439	0,2,0	0,0,0	0,0,12	0,1,0	183	149	4.77313e-05	0.00103509	NA,1.0,NA	NA,0.0,1.0	0.5
ENSSSCG00000025120	NA	11	+	45026334	45026380	45020258	45020308	45029759	45029841	2,0,0	0,0,0	0,1,0	1,0,0	195	149	4.86548e-05	0.00105395	1.0,NA,NA	0.0,1.0,NA	0.5
ENSSSCG00000028875	NA	16	+	66139763	66139823	66139534	66139664	66141113	66141452	0,2,0	0,0,0	0,0,4	0,1,0	209	149	4.9519e-05	0.00106852	NA,1.0,NA	NA,0.0,1.0	0.5
ENSSSCG00000008983	NA	8	-	72002368	72002428	71999767	71999835	72005193	72005351	0,2,0	0,0,0	1,0,0	0,1,0	209	149	4.9519e-05	0.00106852	NA,1.0,NA	1.0,0.0,NA	0.5
ENSSSCG00000010698	NA	14	-	131261910	131262177	131260939	131261017	131284845	131285137	0,0,2	0,0,0	5,0,0	0,0,1	416	149	4.94676e-05	0.00106852	NA,NA,1.0	1.0,NA,0.0	0.5
ENSSSCG00000015232	NA	9	+	53478858	53478984	53478161	53478351	53479097	53479184	0,2,0	4,0,0	0,0,0	0,1,0	275	149	5.13654e-05	0.00109208	0.0,1.0,NA	NA,0.0,NA	0.5
ENSSSCG00000009951	NA	14	+	42936248	42936413	42930491	42930624	42938302	42938441	2,0,0	0,0,4	0,0,0	1,4,0	314	149	5.13407e-05	0.00109208	1.0,NA,0.0	0.0,0.0,NA	0.5
ENSSSCG00000042541	NA	4	-	130234722	130234756	130230210	130230290	130297757	130297925	9,5,0	0,0,0	0,0,1	0,1,0	183	149	6.945e-05	0.00144288	1.0,1.0,NA	NA,0.0,1.0	0.5
ENSSSCG00000003332	NA	6	-	63538612	63538791	63537324	63537677	63539013	63539127	0,1,0	0,0,0	0,0,1	0,1,0	328	149	7.33563e-05	0.0015184	NA,1.0,NA	NA,0.0,1.0	0.5
ENSSSCG00000012050	NA	13	-	198134460	198134611	198132829	198132889	198205295	198205542	0,0,1	0,0,0	4,0,0	0,0,1	300	149	7.5701e-05	0.00155868	NA,NA,1.0	1.0,NA,0.0	0.5
ENSSSCG00000044567	NA	17	+	31235216	31235345	31229206	31229323	31237796	31238057	6,0,1	0,0,0	0,2,0	0,0,1	278	149	7.75487e-05	0.00159003	1.0,NA,1.0	NA,1.0,0.0	0.5
ENSSSCG00000017643	NA	12	-	34774259	34774386	34773782	34773879	34778107	34778231	1,0,0	0,0,0	0,2,0	1,0,0	276	149	7.77158e-05	0.00159262	1.0,NA,NA	0.0,1.0,NA	0.5
ENSSSCG00000017643	NA	12	-	34774268	34774386	34773782	34773879	34778107	34778231	1,0,0	0,0,0	0,3,0	1,0,0	267	149	7.8464e-05	0.00160459	1.0,NA,NA	0.0,1.0,NA	0.5
ENSSSCG00000016093	NA	15	+	104444591	104444706	104443551	104443721	104446373	104446496	1,0,0	0,0,0	0,2,0	1,0,0	264	149	7.87117e-05	0.00160714	1.0,NA,NA	0.0,1.0,NA	0.5
ENSSSCG00000001075	NA	7	-	13929432	13929542	13921772	13921961	13934505	13934659	1,0,0	0,0,1	0,0,0	1,0,0	259	149	7.91221e-05	0.00161132	1.0,NA,0.0	0.0,NA,NA	0.5
ENSSSCG00000033340	NA	6	+	61618336	61618432	61594935	61595062	61622684	61627441	1,0,0	0,0,0	0,5,0	1,0,0	245	149	8.02506e-05	0.00162668	1.0,NA,NA	0.0,1.0,NA	0.5
ENSSSCG00000016131	NA	15	+	109870052	109870143	109860264	109860376	109882445	109886151	0,1,0	3,0,0	0,0,0	0,1,0	240	149	8.0644e-05	0.00163127	0.0,1.0,NA	NA,0.0,NA	0.5
ENSSSCG00000033509	NA	6	+	63302348	63302438	63295308	63295359	63304521	63304684	0,1,0	6,0,0	0,0,0	0,1,0	239	149	8.07219e-05	0.001632	0.0,1.0,NA	NA,0.0,NA	0.5
ENSSSCG00000048791	NA	15	-	20079116	20079194	20071632	20071789	20080037	20080126	0,1,0	0,0,0	0,0,1	0,1,0	227	149	8.16347e-05	0.00164366	NA,1.0,NA	NA,0.0,1.0	0.5
ENSSSCG00000028672	NA	3	-	111674047	111674114	111673843	111673897	111674456	111674530	1,0,2	0,0,0	0,1,0	1,0,0	216	149	8.24264e-05	0.00165364	1.0,NA,1.0	0.0,1.0,NA	0.5
ENSSSCG00000021774	NA	13	-	100781153	100781220	100779307	100779339	100806197	100806279	1,0,0	0,0,0	0,0,2	1,0,0	216	149	8.24264e-05	0.00165364	1.0,NA,NA	0.0,NA,1.0	0.5
ENSSSCG00000013382	NA	2	+	42272406	42272460	42269535	42269622	42283433	42283502	0,1,0	0,0,0	2,0,0	0,1,0	203	149	8.32879e-05	0.0016624	NA,1.0,NA	1.0,0.0,NA	0.5
ENSSSCG00000012520	NA	X	+	83901380	83901426	83898371	83898496	83906612	83906714	0,1,0	0,0,0	0,0,1	0,1,0	195	149	8.37673e-05	0.00166941	NA,1.0,NA	NA,0.0,1.0	0.5
ENSSSCG00000008857	NA	8	-	43734089	43734238	43730709	43730864	43745541	43745656	2,5,0	0,0,0	1,0,0	0,2,0	298	149	0.000404859	0.00731232	1.0,1.0,NA	1.0,0.0,NA	0.5
ENSSSCG00000001534	NA	7	+	30891889	30891952	30889892	30890049	30898714	30899011	3,0,0	0,0,1	0,0,0	4,1,7	212	149	0.000902486	0.0154784	1.0,NA,0.0	0.0,0.0,0.0	0.5
ENSSSCG00000031169	NA	6	+	44140136	44140199	44139815	44139934	44140535	44141391	2,4,8	0,0,0	0,6,1	9,4,0	212	149	1.43762e-10	5.42344e-09	1.0,1.0,1.0	0.0,0.513,1.0	0.496
ENSSSCG00000022353	NA	8	-	121910652	121910720	121906489	121906618	121948197	121948324	14,13,3	0,21,1	2,6,0	4,13,8	217	149	1.89638e-06	5.17352e-05	1.0,0.298,0.673	0.256,0.241,0.0	0.491
ENSSSCG00000022353	NA	8	-	121910648	121910720	121906489	121906618	121948197	121948323	12,5,11	0,21,1	3,3,1	4,13,8	221	149	0.000294884	0.00543133	1.0,0.138,0.881	0.336,0.135,0.078	0.49
4.463	NA	4	-	82314449	82314681	82291099	82291625	82345373	82345576	0,9,30	0,0,0	0,41,10	0,8,7	381	149	1.87591e-09	6.58773e-08	NA,1.0,1.0	NA,0.667,0.358	0.488
ENSSSCG00000032556	NA	3	+	18259046	18259129	18258550	18258711	18259571	18259771	0,7,0	0,0,0	1,1,0	0,26,0	232	149	9.09614e-09	3.02851e-07	NA,1.0,NA	1.0,0.024,NA	0.488
ENSSSCG00000004704	NA	1	+	127870217	127870400	127865561	127865607	127870934	127871029	9,2,0	6,0,0	6,1,3	7,2,6	332	149	4.18258e-08	1.33464e-06	0.402,1.0,NA	0.278,0.183,0.183	0.486
ENSSSCG00000014060	NA	2	+	81532266	81532393	81525252	81525365	81537501	81537608	2,3,0	0,1,0	2,0,11	1,7,7	276	149	4.42767e-05	0.000969305	1.0,0.618,NA	0.519,0.0,0.459	0.483
ENSSSCG00000013742	NA	2	-	65979619	65979740	65972124	65972300	66028178	66028710	10,0,3	1,1,0	0,5,0	4,4,3	270	149	1.34346e-125	5.53238e-123	0.847,0.0,1.0	0.0,0.408,0.0	0.48
ENSSSCG00000013620	NA	2	+	70050570	70050759	70050036	70050116	70050885	70051021	5,4,10	0,4,0	0,15,0	2,1,2	338	149	4.47816e-07	1.31722e-05	1.0,0.306,1.0	0.0,0.869,0.0	0.479
ENSSSCG00000014324	NA	2	+	139876035	139876343	139861009	139861052	139887148	139887222	14,0,1	0,0,0	81,2,56	13,2,10	457	149	3.04524e-06	8.14863e-05	1.0,NA,1.0	0.67,0.246,0.646	0.479
ENSSSCG00000012126	NA	X	-	10463815	10463935	10441974	10442161	10473298	10473439	0,4,4	0,7,0	0,2,1	8,15,1	269	149	1.97575e-31	1.61028e-29	NA,0.24,1.0	0.0,0.069,0.356	0.478
ENSSSCG00000011103	NA	10	-	57189580	57189625	57184078	57184306	57190692	57190844	97,23,79	16,25,9	8,32,9	39,33,50	194	149	0	0	0.823,0.414,0.871	0.136,0.427,0.121	0.475
ENSSSCG00000003766	NA	6	-	135272576	135272717	135247626	135248195	135281043	135281370	2,4,0	0,0,0	4,1,2	0,7,1	290	149	2.65999e-06	7.1569e-05	1.0,1.0,NA	1.0,0.068,0.507	0.475
ENSSSCG00000045095	NA	9	-	48398217	48398731	48386033	48387724	48404291	48404503	31,9,18	3,2,0	19,10,12	9,10,7	663	149	5.59631e-05	0.00118214	0.699,0.503,1.0	0.322,0.183,0.278	0.473
ENSSSCG00000050984	NA	8	+	21748172	21748227	21725192	21725341	21781066	21781128	11,24,10	27,19,3	0,0,0	0,7,0	204	149	0.000119437	0.00233742	0.229,0.48,0.709	NA,0.0,NA	0.473
ENSSSCG00000000902	NA	5	+	88232070	88232257	88231293	88231511	88243303	88243377	3,1,7	0,8,3	1,0,8	23,8,22	336	149	0.00306548	0.0483957	1.0,0.053,0.509	0.019,0.0,0.139	0.468
ENSSSCG00000022788	NA	8	+	116285422	116285509	116249615	116249776	116311688	116311816	1,4,3	0,0,0	0,1,3	0,8,0	236	149	6.88667e-07	1.98682e-05	1.0,1.0,1.0	NA,0.073,1.0	0.464
ENSSSCG00000025060	NA	18	-	51904010	51904066	51864598	51865365	51907284	51907466	16,1,2	10,1,1	1,0,0	6,0,12	205	149	4.89377e-07	1.42979e-05	0.538,0.421,0.592	0.108,NA,0.0	0.463
ENSSSCG00000016943	NA	16	-	43755942	43756031	43739381	43739511	43756699	43756838	10,7,6	2,1,1	6,1,2	2,3,7	238	149	3.11714e-72	5.9197e-70	0.758,0.814,0.79	0.653,0.173,0.152	0.461
ENSSSCG00000016397	NA	15	+	757782	757875	752852	752945	760512	760605	0,0,19	0,0,0	8,0,65	0,0,474	242	149	1.97737e-15	9.5502e-14	NA,NA,1.0	1.0,NA,0.078	0.461
ENSSSCG00000010877	NA	10	-	17486040	17486092	17479265	17481300	17486207	17486329	2,2,0	0,0,0	1,6,0	8,0,0	201	149	2.12053e-05	0.000501858	1.0,1.0,NA	0.085,1.0,NA	0.458
ENSSSCG00000011393	NA	13	-	32322686	32322714	32322031	32322178	32322942	32323030	12,0,4	0,0,0	8,12,0	4,0,2	177	149	0.000896169	0.0153768	1.0,NA,1.0	0.627,1.0,0.0	0.458
ENSSSCG00000022545	NA	6	+	52515436	52515541	52514811	52514947	52516417	52516702	9,6,2	0,0,0	3,0,4	18,0,0	254	149	1.23416e-11	4.97747e-10	1.0,1.0,1.0	0.089,NA,1.0	0.456
ENSSSCG00000036052	NA	15	-	84350907	84350991	84346357	84346400	84365149	84365218	0,7,0	0,0,0	1,29,0	1,8,0	233	149	0.00042287	0.00760951	NA,1.0,NA	0.39,0.699,NA	0.456
ENSSSCG00000021440	NA	4	-	111151355	111151658	111141102	111141324	111165613	111165886	17,42,29	0,6,0	8,23,26	4,14,6	452	149	1.91418e-35	1.7058e-33	1.0,0.698,1.0	0.397,0.351,0.588	0.454
ENSSSCG00000032443	NA	6	-	27824584	27824777	27823327	27823953	27826780	27827568	16,7,8	0,0,0	14,9,9	11,0,10	342	149	1.51192e-14	7.02468e-13	1.0,1.0,1.0	0.357,1.0,0.282	0.454
ENSSSCG00000029882	NA	6	-	129212754	129212799	129210828	129210927	129214658	129214837	0,6,5	7,0,1	5,0,0	5,3,11	194	149	8.58648e-39	8.33528e-37	0.0,1.0,0.793	0.434,0.0,0.0	0.453
ENSSSCG00000000694	NA	5	-	64130251	64130335	64129678	64129952	64130584	64130657	137,35,74	0,0,0	3,5,0	0,28,0	233	149	2.61213e-14	1.1994e-12	1.0,1.0,1.0	1.0,0.102,NA	0.449
ENSSSCG00000010494	NA	14	-	106973725	106973788	106964286	106964334	106974117	106974192	50,23,37	0,10,0	24,53,33	22,47,35	212	149	1.07159e-49	1.36109e-47	1.0,0.618,1.0	0.434,0.442,0.399	0.448
ENSSSCG00000024578	NA	9	+	45931817	45931961	45931172	45931262	45934146	45934287	14,13,8	0,2,3	0,6,0	4,0,4	293	149	0.00027193	0.00503376	1.0,0.768,0.576	0.0,1.0,0.0	0.448
ENSSSCG00000038913	NA	14	-	71238523	71238565	71233761	71233833	71239317	71239477	8,0,3	2,0,0	4,0,3	1,8,2	191	149	2.46226e-06	6.65695e-05	0.757,NA,1.0	0.757,0.0,0.539	0.447
ENSSSCG00000010742	NA	14	-	135123207	135123281	135122953	135122991	135123668	135123740	12,21,14	32,0,2	0,4,4	7,5,5	223	149	6.36398e-45	7.25847e-43	0.2,1.0,0.824	0.0,0.348,0.348	0.443
ENSSSCG00000004795	NA	1	+	134219213	134219309	134218747	134218858	134221577	134223012	7,9,6	3,0,0	5,3,1	1,3,4	245	149	2.95289e-62	4.81334e-60	0.587,1.0,1.0	0.753,0.378,0.132	0.441
ENSSSCG00000015987	NA	15	-	83038066	83038147	83024040	83024093	83077272	83077398	7,2,1	0,1,0	11,0,1	0,4,2	230	149	1.25963e-56	1.88084e-54	1.0,0.564,1.0	1.0,0.0,0.245	0.44
3.1228	NA	3	+	24292414	24292487	24238910	24238999	24313411	24313580	3,2,0	0,9,0	0,0,2	2,0,4	222	149	1.28106e-05	0.000315595	1.0,0.13,NA	0.0,NA,0.251	0.439
ENSSSCG00000031957	NA	4	-	33292542	33292751	33290921	33291041	33321326	33321390	0,0,3	0,0,0	0,2,1	0,0,3	358	149	5.1045e-05	0.00109069	NA,NA,1.0	NA,1.0,0.122	0.439
ENSSSCG00000012127	NA	X	-	10665535	10665575	10662307	10662352	10669576	10669703	0,4,3	5,0,0	0,2,1	9,1,10	189	149	2.70034e-31	2.19626e-29	0.0,1.0,1.0	0.0,0.612,0.073	0.438
ENSSSCG00000037710	NA	6	+	55014608	55014770	55010512	55010707	55017947	55018074	15,11,5	1,0,2	10,8,4	5,9,4	311	149	2.95315e-05	0.00068079	0.878,1.0,0.545	0.489,0.299,0.324	0.437
ENSSSCG00000016033	NA	15	+	92911053	92911116	92871702	92871822	93074444	93074570	1,3,1	0,0,7	0,1,0	0,2,0	212	149	0.00316109	0.0498047	1.0,1.0,0.091	NA,0.26,NA	0.437
ENSSSCG00000026863	NA	11	+	67200729	67200781	67144644	67145047	67216828	67217022	5,5,4	2,1,5	5,0,1	4,9,37	201	149	4.99334e-07	1.45779e-05	0.65,0.788,0.372	0.481,0.0,0.02	0.436
ENSSSCG00000011514	NA	13	+	51386725	51386785	51326947	51327197	51388003	51388087	18,22,16	1,0,0	7,17,11	6,2,17	209	149	1.78774e-14	8.28651e-13	0.928,1.0,1.0	0.454,0.858,0.316	0.433
ENSSSCG00000003779	NA	6	-	138429530	138429602	138418926	138419211	138431926	138432007	8,8,4	9,1,0	9,5,3	9,9,6	221	149	7.30395e-25	4.96072e-23	0.375,0.844,1.0	0.403,0.272,0.252	0.431
ENSSSCG00000030309	NA	7	+	78113568	78113635	78112582	78112615	78117492	78117549	4,0,7	1,1,0	0,0,1	0,0,4	216	149	2.00393e-05	0.000478023	0.734,0.0,1.0	NA,NA,0.147	0.431
ENSSSCG00000007668	NA	3	-	8596879	8596941	8595021	8595200	8599979	8600125	13,13,20	6,1,4	13,2,26	17,5,25	211	149	0.000124522	0.00242722	0.605,0.902,0.779	0.351,0.22,0.423	0.431
ENSSSCG00000017917	NA	12	-	52020653	52020677	52020382	52020546	52020859	52020948	16,3,7	9,1,10	3,2,5	23,14,17	173	149	1.24643e-104	4.02988e-102	0.605,0.721,0.376	0.101,0.11,0.202	0.43
ENSSSCG00000046151	NA	4	-	12282742	12282960	12267822	12267943	12306121	12306223	8,1,3	0,1,0	0,0,2	1,5,0	367	149	3.75775e-15	1.79715e-13	1.0,0.289,1.0	0.0,0.0,1.0	0.43
ENSSSCG00000017133	NA	12	+	513588	513958	512971	513032	514812	514890	36,14,13	9,0,1	31,11,12	6,11,12	519	149	6.22199e-48	7.58288e-46	0.535,1.0,0.789	0.597,0.223,0.223	0.427
ENSSSCG00000004415	NA	1	+	75336034	75336263	75333742	75333864	75339854	75340057	11,4,32	2,0,3	12,2,7	5,1,7	378	149	0.000754926	0.0131143	0.684,1.0,0.808	0.486,0.441,0.283	0.427
ENSSSCG00000027232	NA	1	-	137209539	137209602	137207937	137208069	137211161	137211344	2,1,4	0,1,3	2,0,0	2,0,2	212	149	1.81257e-24	1.22071e-22	1.0,0.413,0.484	0.413,NA,0.0	0.426
ENSSSCG00000023133	NA	15	+	84070058	84070082	84069130	84069264	84077818	84077926	6,1,14	12,4,3	0,0,0	8,4,4	173	149	7.01792e-11	2.71025e-09	0.301,0.177,0.801	0.0,0.0,0.0	0.426
ENSSSCG00000016578	NA	18	-	19778598	19778661	19777458	19777596	19779028	19779229	231322262528	159211224109	103,1453,46	483399526894	212	149	0	0	0.505,0.582,0.302	0.015,0.093,0.005	0.425
ENSSSCG00000036391	NA	3	+	9972601	9972670	9971302	9971803	9973300	9974320	5,5,1	1,0,0	0,3,0	4,0,0	218	149	1.49455e-53	2.10317e-51	0.774,1.0,1.0	0.0,1.0,NA	0.425
ENSSSCG00000034284	NA	6	+	58944494	58944545	58944013	58944310	58947088	58947127	14,11,11	0,1,3	11,9,11	5,12,14	200	149	1.35634e-31	1.11474e-29	1.0,0.891,0.732	0.621,0.358,0.369	0.425
ENSSSCG00000036909	NA	6	+	167001583	167001667	167000520	167000612	167016046	167016119	2,0,1	0,1,0	1,0,0	2,0,0	233	149	0.00248969	0.0399341	1.0,0.0,1.0	0.242,NA,NA	0.425
ENSSSCG00000012266	NA	X	-	41267138	41267198	41258143	41258207	41275980	41276134	53,9,31	2,1,0	14,10,0	0,6,3	209	149	8.9085e-15	4.19385e-13	0.95,0.865,1.0	1.0,0.543,0.0	0.424
ENSSSCG00000010745	NA	14	+	135268552	135268730	135197440	135197534	135277585	135277710	1,0,0	0,0,0	2,2,0	5,0,0	327	149	6.17503e-05	0.00129322	1.0,NA,NA	0.154,1.0,NA	0.423
ENSSSCG00000015729	NA	15	-	29713340	29713463	29709311	29709427	29713847	29714036	0,1,0	4,0,0	0,4,0	0,12,1	272	149	0.0014739	0.024526	0.0,1.0,NA	NA,0.154,0.0	0.423
ENSSSCG00000015214	NA	9	+	52760104	52760189	52751588	52751704	52762281	52762505	3,1,1	3,0,0	4,1,1	2,3,1	234	149	1.9207e-07	5.85201e-06	0.389,1.0,1.0	0.56,0.175,0.389	0.422
ENSSSCG00000005022	NA	1	-	180592187	180592241	180564298	180564380	180620313	180620394	3,0,0	0,0,0	1,3,0	4,0,0	203	149	3.33924e-05	0.000758312	1.0,NA,NA	0.155,1.0,NA	0.422
ENSSSCG00000015668	NA	15	+	4104313	4104410	4100172	4100210	4136903	4136977	17,7,10	0,0,0	4,7,9	9,2,1	246	149	2.37109e-07	7.15184e-06	1.0,1.0,1.0	0.212,0.679,0.845	0.421
ENSSSCG00000003628	NA	6	-	91938503	91938612	91937542	91937991	91947382	91947581	5,3,7	0,0,0	12,0,2	0,0,6	258	149	0.00154287	0.0255975	1.0,1.0,1.0	1.0,NA,0.161	0.419
ENSSSCG00000026517	NA	1	-	166086619	166086724	166085989	166086171	166087192	166087288	4,0,0	0,2,0	1,0,0	3,3,0	254	149	1.72626e-31	1.41283e-29	1.0,0.0,NA	0.164,0.0,NA	0.418
ENSSSCG00000003461	NA	6	+	74845560	74845619	74844467	74844530	74847184	74849409	12,16,33	14,7,14	0,17,4	29,29,34	208	149	4.96206e-14	2.26248e-12	0.38,0.621,0.628	0.0,0.296,0.078	0.418
ENSSSCG00000005349	NA	1	+	238142355	238142428	238139801	238139920	238146141	238146230	1,9,10	17,0,0	0,9,0	0,17,0	222	149	8.22213e-06	0.000209004	0.038,1.0,1.0	NA,0.262,NA	0.417
ENSSSCG00000014913	NA	9	-	19909140	19909216	19897759	19897853	19946744	19947195	3,4,0	8,0,0	3,3,1	6,8,6	225	149	1.84292e-05	0.000444221	0.199,1.0,NA	0.249,0.199,0.099	0.417
ENSSSCG00000038735	NA	1	-	128887291	128887442	128866330	128866434	128887819	128887876	2,2,2	6,0,2	0,1,0	0,6,0	300	149	4.01881e-05	0.000887246	0.142,1.0,0.332	NA,0.076,NA	0.415
ENSSSCG00000016426	NA	18	-	4745321	4745485	4719304	4719429	4748037	4748148	0,2,1	5,3,0	0,0,0	0,0,2	313	149	2.53574e-05	0.000592244	0.0,0.241,1.0	NA,NA,0.0	0.414
ENSSSCG00000006156	NA	4	+	56584368	56584385	56583808	56583910	56592317	56592359	15,12,5	3,13,18	0,3,0	4,9,2	166	149	0.000688556	0.0120254	0.818,0.453,0.2	0.0,0.23,0.0	0.414
ENSSSCG00000006767	NA	4	-	106884189	106884280	106882414	106883585	106885104	106885243	9,3,1	0,1,2	3,6,0	17,3,11	240	149	2.12658e-05	0.000502682	1.0,0.651,0.237	0.099,0.554,0.0	0.412
ENSSSCG00000012993	NA	2	+	6853187	6853259	6852706	6852750	6853567	6853753	12,23,17	0,0,2	3,9,1	1,5,1	221	149	1.29758e-05	0.000319262	1.0,1.0,0.851	0.669,0.548,0.403	0.41
ENSSSCG00000041901	NA	2	-	119634672	119634782	119630169	119630262	119652460	119652534	6,11,0	0,0,0	0,15,0	0,6,0	259	149	0.0003066	0.00563387	1.0,1.0,NA	NA,0.59,NA	0.41
ENSSSCG00000011353	NA	13	-	31258089	31258225	31250816	31250933	31259671	31259749	180176189	63,0,0	48,138,97	26,87,68	285	149	1.30323e-123	5.25603e-121	0.599,1.0,1.0	0.491,0.453,0.427	0.409
ENSSSCG00000030045	NA	7	+	76129238	76129358	76128764	76128939	76130184	76130380	4,4,3	0,1,5	2,0,5	7,3,2	269	149	5.97588e-19	3.28808e-17	1.0,0.689,0.249	0.137,0.0,0.581	0.407
ENSSSCG00000029882	NA	6	-	129225865	129225923	129214658	129214837	129226858	129226973	0,4,3	3,0,0	0,0,3	0,8,2	207	149	4.38921e-11	1.72573e-09	0.0,1.0,1.0	NA,0.0,0.519	0.407
ENSSSCG00000039710	NA	14	-	32207883	32207962	32206264	32206297	32209975	32210051	1,4,1	0,0,0	6,1,0	17,0,0	228	149	1.08967e-11	4.4221e-10	1.0,1.0,1.0	0.187,1.0,NA	0.406
ENSSSCG00000005232	NA	1	-	219663423	219663519	219661441	219661659	219664737	219664856	7,0,5	0,0,0	8,6,1	4,0,2	245	149	0.000211908	0.00398561	1.0,NA,1.0	0.549,1.0,0.233	0.406
ENSSSCG00000030045	NA	7	+	76122131	76122174	76120872	76121048	76124243	76124295	13,7,4	0,5,0	3,2,3	4,5,1	192	149	6.63531e-12	2.74688e-10	1.0,0.521,1.0	0.368,0.237,0.7	0.405
ENSSSCG00000027444	NA	17	-	50849729	50849854	50846559	50846764	50859775	50859850	7,2,4	0,0,0	17,8,5	19,5,0	274	149	7.32781e-15	3.4664e-13	1.0,1.0,1.0	0.327,0.465,1.0	0.403
ENSSSCG00000008201	NA	3	-	56795105	56795203	56792391	56794646	56798009	56798148	28,38,9	0,9,15	14,20,14	21,25,41	247	149	4.01432e-66	7.01091e-64	1.0,0.718,0.266	0.287,0.326,0.171	0.4
ENSSSCG00000004322	NA	1	+	57609829	57610177	57607422	57607521	57615623	57615722	14,5,6	2,7,0	4,4,1	5,4,1	497	149	3.31022e-20	1.93282e-18	0.677,0.176,1.0	0.193,0.231,0.231	0.399
ENSSSCG00000000745	NA	5	+	67364107	67364288	67363824	67363979	67369411	67369559	4,0,0	0,0,1	0,0,1	1,2,1	330	149	0.00021618	0.004064	1.0,NA,0.0	0.0,0.0,0.311	0.396
ENSSSCG00000037823	NA	4	+	99379421	99379485	99379054	99379319	99379867	99382320	46,6,4	7,4,4	0,6,0	2,7,0	213	149	4.21952e-53	5.85361e-51	0.821,0.512,0.412	0.0,0.375,NA	0.394
ENSSSCG00000006156	NA	4	+	56585222	56585249	56583808	56583910	56592317	56592359	7,3,11	3,13,18	0,0,0	4,9,2	176	149	1.44196e-08	4.7127e-07	0.664,0.163,0.341	0.0,0.0,0.0	0.389
ENSSSCG00000015945	NA	15	-	77529417	77529476	77522273	77522419	77564244	77564456	18,1,7	11,0,0	11,2,8	3,4,9	208	149	2.63273e-08	8.49093e-07	0.54,1.0,1.0	0.724,0.264,0.389	0.388
ENSSSCG00000017904	NA	12	-	51959280	51959328	51958875	51958971	51959939	51959991	6,19,5	49,32,0	0,5,3	5,27,18	197	149	1.97183e-07	5.99845e-06	0.085,0.31,1.0	0.0,0.123,0.112	0.387
ENSSSCG00000002436	NA	7	-	112327700	112327862	112325097	112325148	112332300	112332398	26,14,30	0,0,3	4,13,12	4,2,4	311	149	0.000111082	0.00218155	1.0,1.0,0.827	0.324,0.757,0.59	0.385
ENSSSCG00000003976	NA	6	-	170468070	170468430	170455979	170456107	170469385	170469670	37,37,32	0,0,0	42,27,70	8,5,12	509	149	4.00698e-12	1.67297e-10	1.0,1.0,1.0	0.606,0.613,0.631	0.383
ENSSSCG00000006903	NA	4	-	124748779	124748875	124744319	124744355	124759546	124759612	2,0,0	0,0,0	1,1,0	2,0,0	245	149	0.00215416	0.0348667	1.0,NA,NA	0.233,1.0,NA	0.383
ENSSSCG00000002005	NA	7	+	75161338	75161433	75159762	75159839	75166499	75166615	0,2,0	0,0,0	0,1,1	0,2,0	244	149	0.00217964	0.0352063	NA,1.0,NA	NA,0.234,1.0	0.383
ENSSSCG00000028225	NA	7	-	116415663	116415836	116413923	116413987	116416554	116416769	0,4,7	0,0,1	0,0,3	0,5,0	322	149	1.80348e-98	5.14993e-96	NA,1.0,0.764	NA,0.0,1.0	0.382
ENSSSCG00000039330	NA	2	+	60361731	60361863	60361429	60361504	60362260	60363073	20,12,30	4,1,3	5,15,21	11,4,15	281	149	4.09684e-65	7.06046e-63	0.726,0.864,0.841	0.194,0.665,0.426	0.382
ENSSSCG00000014538	NA	2	+	57900651	57900747	57900215	57900302	57900891	57900996	10,16,8	1,2,0	6,10,7	9,0,12	245	149	4.21744e-83	9.82085e-81	0.859,0.83,1.0	0.288,1.0,0.262	0.38
ENSSSCG00000036052	NA	15	-	84355441	84355525	84352230	84352314	84365149	84365218	23,5,26	0,0,3	7,8,14	3,42,0	233	149	8.28422e-29	6.28076e-27	1.0,1.0,0.847	0.599,0.109,1.0	0.38
ENSSSCG00000017743	NA	12	+	42978061	42978103	42973924	42974037	42989131	42991033	27,16,18	11,6,13	10,13,3	29,15,22	191	149	2.19737e-28	1.6374e-26	0.657,0.675,0.519	0.212,0.403,0.096	0.38
ENSSSCG00000005225	NA	1	+	218380172	218380240	218340445	218340689	218480057	218480182	6,4,18	17,3,4	0,2,5	13,24,11	217	149	1.19969e-108	4.08115e-106	0.195,0.478,0.755	0.0,0.054,0.238	0.379
ENSSSCG00000002844	NA	6	-	37028241	37028332	37027233	37027324	37029681	37029739	209520722173	117,45,80	2921738281	164232336	240	149	4.41229e-77	9.33044e-75	0.917,0.966,0.944	0.525,0.823,0.342	0.379
ENSSSCG00000044016	NA	4	-	68058337	68058469	68037440	68038053	68072947	68073068	3,5,4	3,0,2	5,0,0	1,1,11	281	149	2.65458e-06	7.14728e-05	0.347,1.0,0.515	0.726,0.0,0.0	0.379
ENSSSCG00000041322	NA	7	-	52713451	52713490	52708740	52708862	52718526	52718762	383364190	244227406	43,157,15	524566949	188	149	1.73859e-264	1.44714e-261	0.554,0.56,0.271	0.061,0.18,0.012	0.377
ENSSSCG00000006867	NA	4	+	117946287	117946381	117944248	117944418	117951798	117951899	5,1,0	5,0,1	2,0,0	6,7,0	243	149	9.73089e-31	7.76903e-29	0.38,1.0,0.0	0.17,0.0,NA	0.375
ENSSSCG00000011959	NA	13	+	158186191	158186266	158184904	158184952	158187220	158187268	2,1,2	0,0,0	1,2,0	0,4,0	224	149	0.00152897	0.0253884	1.0,1.0,1.0	1.0,0.25,NA	0.375
ENSSSCG00000008538	NA	3	-	110406291	110406586	110397843	110397949	110418170	110418342	0,0,2	0,0,0	2,0,2	0,0,2	444	149	0.00182074	0.029803	NA,NA,1.0	1.0,NA,0.251	0.375
ENSSSCG00000011193	NA	13	+	2875543	2875781	2840455	2840708	2882702	2882934	11,3,2	0,4,0	4,2,1	0,11,10	387	149	3.58923e-06	9.51961e-05	1.0,0.224,1.0	1.0,0.065,0.037	0.374
ENSSSCG00000000924	NA	5	+	94515012	94515216	94514684	94514789	94516865	94516958	5,12,10	3,0,0	10,17,0	4,2,1	353	149	0.00215336	0.0348667	0.413,1.0,1.0	0.513,0.782,0.0	0.373
4.1329	NA	4	+	70929352	70929456	70928903	70929135	70933460	70933606	17,10,22	0,0,4	13,13,9	0,10,19	253	149	9.4216e-62	1.52307e-59	1.0,1.0,0.764	1.0,0.434,0.218	0.371
ENSSSCG00000044931	NA	14	+	56246779	56247031	56240873	56241042	56266193	56267186	21,17,69	0,7,4	11,50,22	9,11,20	401	149	3.96008e-86	9.6225e-84	1.0,0.474,0.865	0.312,0.628,0.29	0.37
ENSSSCG00000003486	NA	6	+	76170382	76170397	76168383	76168529	76170647	76170829	204195202	8,15,11	0,330,145	20,25,35	164	149	1.00727e-82	2.33169e-80	0.959,0.922,0.943	0.0,0.923,0.79	0.37
ENSSSCG00000021906	NA	2	+	9987270	9987639	9982624	9982756	9996479	9996615	15,0,1	0,1,0	7,1,0	1,1,2	518	149	4.44321e-06	0.000116895	1.0,0.0,1.0	0.668,0.223,0.0	0.37
ENSSSCG00000006539	NA	4	+	94811760	94811867	94810897	94811025	94817951	94818227	0,2,0	1,0,0	0,0,3	0,2,5	256	149	1.96071e-05	0.000469144	0.0,1.0,NA	NA,0.0,0.259	0.37
ENSSSCG00000017133	NA	12	+	513897	513958	512081	513032	514812	514890	47,21,16	9,0,1	23,11,14	6,11,12	210	149	3.15597e-87	7.76507e-85	0.787,1.0,0.919	0.731,0.415,0.453	0.369
ENSSSCG00000021966	NA	13	-	74841149	74841175	74840928	74841072	74841500	74841620	29,17,36	26,14,8	2,21,4	26,21,18	175	149	2.03281e-05	0.000483732	0.487,0.508,0.793	0.061,0.46,0.159	0.369
ENSSSCG00000009123	NA	8	+	109178801	109178843	109172103	109172141	109181230	109181279	11,13,28	34,0,18	12,23,10	41,46,34	191	149	1.3622e-10	5.14595e-09	0.202,1.0,0.548	0.186,0.281,0.187	0.365
ENSSSCG00000016397	NA	15	+	551035	551077	546235	546313	552698	552889	27,9,0	0,0,0	30,9,0	0,19,0	191	149	6.21814e-07	1.7966e-05	1.0,1.0,NA	1.0,0.27,NA	0.365
ENSSSCG00000010519	NA	14	+	108849396	108849444	108849210	108849256	108850277	108850363	29,15,12	12,0,0	12,21,18	7,16,14	197	149	4.19796e-56	6.22077e-54	0.646,1.0,1.0	0.565,0.498,0.493	0.363
ENSSSCG00000009823	NA	14	-	31867476	31867488	31864634	31864826	31869511	31869596	218,0,210	45,29,43	91,0,0	67,66,66	161	149	2.32135e-13	1.0273e-11	0.818,0.0,0.819	0.557,0.0,0.0	0.36
ENSSSCG00000038561	NA	15	-	84352591	84352675	84352230	84352314	84365149	84365218	159,82,34	0,0,3	19,0,9	3,42,0	233	149	3.8968e-21	2.33814e-19	1.0,1.0,0.879	0.802,0.0,1.0	0.359
ENSSSCG00000003848	NA	6	+	158948838	158949452	158939121	158939244	158950168	158950297	0,3,3	0,0,0	4,0,4	0,0,2	763	149	0.0020645	0.0335265	NA,1.0,1.0	1.0,NA,0.281	0.359
ENSSSCG00000004617	NA	1	+	119120320	119120454	119119186	119119350	119121519	119121719	3,0,6	0,7,15	0,3,1	28,17,31	283	149	2.43353e-12	1.02921e-10	1.0,0.0,0.174	0.0,0.085,0.017	0.357
ENSSSCG00000049122	NA	3	-	80028089	80028166	80019191	80019244	80034160	80034417	9,4,4	0,2,0	0,2,0	3,0,0	226	149	4.35168e-47	5.15885e-45	1.0,0.569,1.0	0.0,1.0,NA	0.356
ENSSSCG00000005743	NA	1	-	273310998	273311085	273309851	273310009	273311885	273312009	0,1,0	0,0,5	0,2,4	16,12,5	236	149	5.10891e-44	5.69418e-42	NA,1.0,0.0	0.0,0.095,0.336	0.356
ENSSSCG00000016157	NA	15	-	113050209	113050237	113045102	113045238	113050490	113050552	39,13,4	7,0,0	2,9,0	2,3,0	177	149	1.40078e-08	4.58961e-07	0.824,1.0,1.0	0.457,0.716,NA	0.355
ENSSSCG00000013512	NA	2	+	74319432	74319739	74318683	74318733	74320460	74320519	230162196	5,10,4	55131100	20,33,20	456	149	2.18639e-13	9.70873e-12	0.938,0.841,0.941	0.473,0.565,0.62	0.354
ENSSSCG00000000985	NA	7	-	324395	324446	321343	321419	341053	341454	12,14,20	2,2,6	0,25,5	1,17,1	200	149	5.42121e-19	2.99826e-17	0.817,0.839,0.713	0.0,0.523,0.788	0.353
ENSSSCG00000007085	NA	17	+	26013023	26013308	26006932	26007075	26043391	26043699	0,2,1	0,3,0	0,11,3	4,2,13	434	149	8.77729e-08	2.74417e-06	NA,0.186,1.0	0.0,0.654,0.073	0.351
ENSSSCG00000025425	NA	6	+	13491815	13491939	13491412	13491636	13493630	13493749	20,8,9	1,0,3	7,6,10	3,3,8	273	149	8.09782e-64	1.3655e-61	0.916,1.0,0.621	0.56,0.522,0.406	0.35
ENSSSCG00000036052	NA	15	-	84355830	84355914	84352978	84353061	84356024	84356108	66,1,0	0,0,0	12,0,36	6,0,8	233	149	0.000139037	0.00268474	1.0,1.0,NA	0.561,NA,0.742	0.349
ENSSSCG00000014913	NA	9	-	19869730	19869880	19866277	19866358	19875265	19875369	302213321	3,4,0	83,312,47	25,18,38	299	149	0	0	0.98,0.964,1.0	0.623,0.896,0.381	0.348
ENSSSCG00000004199	NA	1	+	32594221	32594323	32592738	32592885	32600542	32601100	25,1,9	0,0,8	29,42,18	13,29,22	251	149	5.47674e-36	5.00597e-34	1.0,1.0,0.4	0.57,0.462,0.327	0.347
ENSSSCG00000047466	NA	12	-	57994439	57994581	57985551	57987977	57999124	57999212	4,0,2	3,0,2	0,0,1	1,0,9	291	149	3.26674e-53	4.54797e-51	0.406,NA,0.339	0.0,NA,0.054	0.346
ENSSSCG00000008480	NA	3	-	101455790	101455841	101453892	101454029	101458731	101458834	1,1,0	0,0,0	3,0,5	5,0,0	200	149	3.44044e-05	0.000777098	1.0,1.0,NA	0.309,NA,1.0	0.346
ENSSSCG00000004322	NA	1	+	57609829	57610160	57607422	57607521	57615623	57615722	10,0,6	2,7,0	3,3,1	5,4,1	480	149	5.3883e-07	1.56377e-05	0.608,0.0,1.0	0.157,0.189,0.237	0.342
ENSSSCG00000013427	NA	2	-	77189158	77189248	77186348	77186465	77189845	77189976	1,3,9	0,2,3	2,2,9	14,3,2	239	149	8.53218e-08	2.67458e-06	1.0,0.483,0.652	0.082,0.294,0.737	0.341
ENSSSCG00000012743	NA	X	+	122410370	122410394	122400510	122400877	122416322	122416398	7,3,18	3,4,9	1,3,2	5,9,4	173	149	0.00115561	0.0195032	0.668,0.392,0.633	0.147,0.223,0.301	0.341
ENSSSCG00000011849	NA	13	+	134120410	134120455	134119743	134119835	134121202	134122548	10,0,3	4,0,9	0,3,0	8,6,9	194	149	7.28906e-07	2.09827e-05	0.658,NA,0.204	0.0,0.277,0.0	0.339
ENSSSCG00000017986	NA	12	+	53636741	53636776	53632994	53633146	53639228	53640457	13,19,8	25,41,0	0,16,7	27,80,8	184	149	3.27257e-07	9.78047e-06	0.296,0.273,1.0	0.0,0.139,0.415	0.338
ENSSSCG00000021906	NA	2	+	9987270	9987639	9983679	9983904	9996479	9996615	14,0,1	1,0,0	2,2,0	4,0,0	518	149	0.00169935	0.0279917	0.801,NA,1.0	0.126,1.0,NA	0.338
ENSSSCG00000010301	NA	14	-	76262047	76262074	76259891	76259973	76267806	76267884	553403292	130,84,90	148360102	207169216	176	149	4.78434e-263	3.89934e-260	0.783,0.802,0.733	0.377,0.643,0.286	0.337
ENSSSCG00000017133	NA	12	+	514433	514730	512971	513032	514812	514890	20,13,9	9,0,1	21,16,16	6,11,12	446	149	8.53129e-20	4.87942e-18	0.426,1.0,0.75	0.539,0.327,0.308	0.334
ENSSSCG00000025425	NA	6	+	13485543	13485608	13484885	13485056	13486003	13486374	25,6,5	6,0,0	2,11,3	2,4,1	214	149	3.8713e-10	1.43147e-08	0.744,1.0,1.0	0.41,0.657,0.676	0.334
ENSSSCG00000009534	NA	11	+	71114387	71114838	71112844	71112889	71115694	71116294	1,4,19	0,0,19	9,6,16	12,0,94	600	149	1.19297e-08	3.93511e-07	1.0,1.0,0.199	0.157,1.0,0.041	0.334
ENSSSCG00000025224	NA	3	-	87096031	87096048	87093949	87094059	87108824	87108991	1448,0,0	3,2,20	0,0,0	9,6,30	166	149	9.57557e-31	7.66065e-29	0.998,0.0,0.0	0.0,0.0,0.0	0.333
ENSSSCG00000006157	NA	4	-	94273399	94273522	94269259	94269368	94297135	94297481	3,0,2	0,2,0	0,0,1	1,1,0	272	149	5.10461e-06	0.000132778	1.0,0.0,1.0	0.0,0.0,1.0	0.333
ENSSSCG00000022161	NA	4	+	187608	187641	186688	187496	188326	188434	0,2,0	0,0,0	2,0,1	0,3,0	182	149	1.04212e-05	0.000261172	NA,1.0,NA	1.0,0.0,1.0	0.333
ENSSSCG00000017141	NA	12	+	1600007	1600095	1599745	1599864	1600855	1600989	0,3,0	0,0,0	3,0,18	0,2,0	237	149	1.27732e-05	0.000315068	NA,1.0,NA	1.0,0.0,1.0	0.333
ENSSSCG00000033958	NA	7	-	80750465	80750541	80750226	80750350	80751896	80751959	10,1,0	0,0,0	0,3,15	6,0,0	225	149	1.45067e-05	0.000354035	1.0,1.0,NA	0.0,1.0,1.0	0.333
ENSSSCG00000040728	NA	4	+	64196291	64196361	64161443	64161562	64201036	64201174	0,4,0	0,0,0	1,0,1	0,1,0	219	149	1.89193e-05	0.000454913	NA,1.0,NA	1.0,0.0,1.0	0.333
ENSSSCG00000034314	NA	2	+	59499927	59499988	59498803	59499678	59501339	59501452	2,0,0	0,0,0	0,1,2	2,0,0	210	149	2.13127e-05	0.000503488	1.0,NA,NA	0.0,1.0,1.0	0.333
ENSSSCG00000044986	NA	17	-	51929124	51929261	51923798	51927588	51929979	51930046	7,0,0	0,0,0	0,3,1	1,0,0	286	149	3.55639e-05	0.000796848	1.0,NA,NA	0.0,1.0,1.0	0.333
ENSSSCG00000042472	NA	7	+	54182781	54182933	54182380	54182544	54183485	54184800	0,1,0	0,0,0	2,0,3	0,3,0	301	149	3.85793e-05	0.000858999	NA,1.0,NA	1.0,0.0,1.0	0.333
ENSSSCG00000006539	NA	4	+	94816836	94816921	94810897	94811025	94817951	94818227	0,0,5	1,0,0	0,0,4	0,2,5	234	149	3.4065e-05	0.000770766	0.0,NA,1.0	NA,0.0,0.337	0.332
ENSSSCG00000022845	NA	2	-	114558241	114558278	114510647	114510753	114665165	114665350	1,3,1	2,0,5	0,1,0	1,1,2	186	149	0.00164313	0.0271572	0.286,1.0,0.138	0.0,0.445,0.0	0.326
ENSSSCG00000010131	NA	14	-	51383164	51383907	51382337	51382403	51384995	51385094	96,31,75	6,10,5	41,29,65	18,22,20	892	149	4.95839e-46	5.73896e-44	0.728,0.341,0.715	0.276,0.18,0.352	0.325
ENSSSCG00000034139	NA	1	-	30339214	30339283	30330421	30330514	30340619	30340744	498545606	221219247	58442111	143460197	218	149	2.40648e-97	6.77294e-95	0.606,0.63,0.626	0.217,0.396,0.278	0.324
ENSSSCG00000017142	NA	12	-	1611547	1614196	1610181	1610912	1616481	1616516	118100100	7,0,5	74,104,86	22,11,4	2798	149	5.61656e-05	0.00118578	0.473,1.0,0.516	0.152,0.335,0.534	0.323
ENSSSCG00000017142	NA	12	-	1611682	1614196	1610179	1610912	1616481	1616516	124105107	7,0,5	74,109,93	22,11,4	2663	149	3.29618e-05	0.000751828	0.498,1.0,0.545	0.158,0.357,0.565	0.321
ENSSSCG00000036052	NA	15	-	84363586	84363667	84352230	84352314	84365149	84365213	0,2,2	0,0,3	0,0,1	3,42,0	230	149	6.03794e-28	4.42342e-26	NA,1.0,0.302	0.0,0.0,1.0	0.318
ENSSSCG00000010272	NA	14	+	73567178	73567621	73538089	73538241	73591770	73591927	6,16,0	0,0,0	8,24,16	2,5,0	592	149	2.61846e-05	0.000609842	1.0,1.0,NA	0.502,0.547,1.0	0.317
ENSSSCG00000009125	NA	8	-	109417230	109417329	109412567	109412765	109417864	109417963	301183139	66,54,30	140,294,79	251,81,138	248	149	8.39664e-279	7.29966e-276	0.733,0.671,0.736	0.251,0.686,0.256	0.316
ENSSSCG00000011854	NA	13	+	134510146	134510218	134504457	134504508	134515276	134515325	89,59,23	0,28,51	21,101,27	61,91,52	221	149	5.73387e-05	0.00120859	1.0,0.587,0.233	0.188,0.428,0.259	0.315
ENSSSCG00000048397	NA	8	+	135928965	135929238	135896016	135896080	136020079	136020314	4,1,3	0,1,0	0,4,1	2,3,0	422	149	6.83589e-114	2.47617e-111	1.0,0.261,1.0	0.0,0.32,1.0	0.314
ENSSSCG00000010773	NA	14	-	141251820	141251998	141250664	141250848	141253288	141253367	48,15,23	14,16,6	2,12,7	14,11,12	327	149	1.69504e-86	4.14449e-84	0.61,0.299,0.636	0.061,0.332,0.21	0.314
ENSSSCG00000016821	NA	16	-	19996640	19996817	19971750	19972079	20015003	20015190	5,1,2	0,0,4	4,0,22	2,1,3	326	149	8.86269e-06	0.000223544	1.0,1.0,0.186	0.478,0.0,0.77	0.313
ENSSSCG00000011022	NA	10	+	41408633	41408711	41408039	41408087	41416479	41416627	494366526	63,62,24	192482114	118114120	227	149	0	0	0.837,0.795,0.935	0.516,0.735,0.384	0.311
ENSSSCG00000027594	NA	13	+	192377700	192377971	192376902	192377019	192382946	192383122	86,48,36	13,1,0	61,43,29	0,19,28	420	149	2.07062e-72	3.97081e-70	0.701,0.945,1.0	1.0,0.445,0.269	0.311
ENSSSCG00000011760	NA	13	-	115385727	115385844	115356055	115356158	115402313	115402389	37,41,46	249,199,0	47,44,24	252223232	266	149	2.52144e-32	2.10772e-30	0.077,0.103,1.0	0.095,0.1,0.055	0.31
ENSSSCG00000009975	NA	14	+	46397490	46397678	46396643	46396728	46401277	46402076	8,5,0	0,2,0	12,0,5	0,3,4	337	149	5.43158e-08	1.72195e-06	1.0,0.525,NA	1.0,0.0,0.356	0.31
ENSSSCG00000012132	NA	X	-	11813853	11813961	11808499	11808634	11820199	11820279	16,6,0	0,0,0	11,1,11	0,7,0	257	149	0.00013999	0.0027013	1.0,1.0,NA	1.0,0.076,1.0	0.308
ENSSSCG00000001535	NA	7	-	31106744	31106945	31096397	31096592	31114613	31114734	4,12,3	11,1,3	9,1,6	13,15,24	350	149	1.37927e-31	1.13121e-29	0.134,0.836,0.299	0.228,0.028,0.096	0.306
ENSSSCG00000032877	NA	2	+	130034082	130034167	130026611	130026923	130138625	130138749	3,1,1	0,2,0	0,3,2	1,4,0	234	149	0.000252373	0.004697	1.0,0.241,1.0	0.0,0.323,1.0	0.306
ENSSSCG00000032984	NA	10	+	48181216	48181300	48178536	48178915	48206020	48206323	19,15,30	19,0,18	7,23,15	14,19,21	233	149	2.00629e-24	1.34398e-22	0.39,1.0,0.516	0.242,0.436,0.314	0.305
ENSSSCG00000027098	NA	3	-	39554642	39554660	39554053	39554212	39555097	39556166	51,32,65	5,8,10	26,43,31	21,42,17	167	149	2.36947e-12	1.0032e-10	0.901,0.781,0.853	0.525,0.477,0.619	0.305
ENSSSCG00000006018	NA	4	+	22954973	22955132	22912900	22913025	22958278	22959207	29,3,12	0,0,5	12,15,10	5,5,5	308	149	2.0047e-06	5.4614e-05	1.0,1.0,0.537	0.537,0.592,0.492	0.305
ENSSSCG00000005343	NA	1	-	237164133	237164283	237157190	237157384	237185339	237185410	17,24,28	4,0,0	27,12,22	8,11,3	299	149	6.70716e-05	0.00139644	0.679,1.0,1.0	0.627,0.352,0.785	0.305
ENSSSCG00000025568	NA	6	-	54457632	54457749	54457480	54457539	54459111	54459174	0,1,1	0,0,0	1,5,4	0,29,0	266	149	1.00647e-14	4.72114e-13	NA,1.0,1.0	1.0,0.088,1.0	0.304
ENSSSCG00000015583	NA	9	-	129270774	129270885	129266378	129266487	129276169	129276237	3,0,2	4,0,0	0,2,2	0,1,6	260	149	5.66757e-05	0.00119526	0.301,NA,1.0	NA,0.534,0.16	0.303
ENSSSCG00000031831	NA	9	-	42669050	42669083	42649520	42649652	42684465	42684638	3,22,0	16,0,4	0,2,4	12,22,18	182	149	0.000183485	0.0034896	0.133,1.0,0.0	0.0,0.069,0.154	0.303
ENSSSCG00000035856	NA	5	-	15035709	15035791	15035368	15035414	15045087	15045136	2,2,3	1,0,0	0,12,1	8,4,0	231	149	8.33748e-95	2.26507e-92	0.563,1.0,1.0	0.0,0.659,1.0	0.301
ENSSSCG00000004090	NA	1	+	14885959	14886144	14866251	14866371	14892180	14894010	7,26,19	0,0,0	23,67,20	5,14,3	334	149	2.16935e-09	7.57065e-08	1.0,1.0,1.0	0.672,0.681,0.748	0.3
ENSSSCG00000012713	NA	X	-	114400088	114400193	114394439	114396954	114406348	114406502	48,34,56	23,0,16	15,36,24	22,17,15	254	149	3.0056e-52	4.08271e-50	0.55,1.0,0.672	0.286,0.554,0.484	0.299
ENSSSCG00000032710	NA	6	-	81390477	81390697	81389257	81389417	81392606	81392712	8,1,3	0,0,0	2,5,2	0,0,7	369	149	2.72015e-05	0.000631168	1.0,1.0,1.0	1.0,1.0,0.103	0.299
ENSSSCG00000008546	NA	3	-	111553166	111553313	111549974	111550014	111555130	111555225	2,0,5	0,0,0	4,2,0	3,0,0	296	149	0.00195123	0.0317662	1.0,NA,1.0	0.402,1.0,NA	0.299
ENSSSCG00000010742	NA	14	-	135122953	135122991	135119489	135119581	135123668	135123740	38,1,5	3,6,0	6,5,6	10,7,6	187	149	0.00235253	0.0378426	0.91,0.117,1.0	0.323,0.363,0.443	0.299
ENSSSCG00000003219	NA	6	-	55315320	55315451	55311321	55311607	55316101	55316269	4,0,4	3,0,6	3,0,4	20,3,43	280	149	8.25898e-30	6.43625e-28	0.415,NA,0.262	0.074,0.0,0.047	0.298
ENSSSCG00000039972	NA	1	+	260871349	260872923	260868886	260871306	260876559	260876708	61106141	6,9,9	82,9,51	9,14,22	1723	149	6.19241e-08	1.95523e-06	0.468,0.505,0.575	0.441,0.053,0.167	0.296
ENSSSCG00000008576	NA	3	+	113443269	113443290	113437400	113437497	113466658	113466818	12,6,9	16,9,4	3,2,1	6,11,8	170	149	8.37087e-07	2.3886e-05	0.397,0.369,0.664	0.305,0.137,0.099	0.296
ENSSSCG00000011854	NA	13	+	134506030	134506084	134504457	134504508	134515276	134515325	15,9,2	0,28,51	7,17,11	61,91,52	203	149	7.68573e-11	2.9623e-09	1.0,0.191,0.028	0.078,0.121,0.134	0.295
ENSSSCG00000004704	NA	1	+	127869778	127869923	127865577	127865607	127870934	127871029	22,2,6	6,0,0	9,12,19	7,2,6	294	149	8.71192e-09	2.90306e-07	0.65,1.0,1.0	0.395,0.753,0.616	0.295
ENSSSCG00000036736	NA	8	+	56106311	56106455	56097565	56097722	56130011	56131297	1,1,6	1,4,2	2,0,0	5,13,15	293	149	0.00277444	0.0441395	0.337,0.113,0.604	0.169,0.0,0.0	0.295
ENSSSCG00000036052	NA	15	-	84355830	84355914	84352591	84352675	84363586	84363667	63,0,1	0,0,0	41,4,10	190,0,0	233	149	2.4107e-19	1.35307e-17	1.0,NA,1.0	0.121,1.0,1.0	0.293
ENSSSCG00000003216	NA	6	+	55256882	55257135	55247860	55247907	55257692	55257895	10,0,0	9,0,0	0,0,0	5,5,10	402	149	0.000584639	0.0103305	0.292,NA,NA	0.0,0.0,0.0	0.292
ENSSSCG00000010640	NA	14	-	124000392	124000494	123995513	123995526	124007525	124007762	0,2,5	0,0,0	0,41,0	0,10,0	251	149	9.61513e-05	0.00190073	NA,1.0,1.0	NA,0.709,NA	0.291
ENSSSCG00000024259	NA	7	+	22634910	22634985	22633867	22633899	22635254	22635363	20,6,6	5,7,5	6,13,0	14,11,14	224	149	0.0015468	0.0256518	0.727,0.363,0.444	0.222,0.44,0.0	0.291
ENSSSCG00000011849	NA	13	+	134122912	134123040	134121202	134122548	134124012	134124823	14,1,11	0,0,0	16,7,8	0,8,1	277	149	0.000791034	0.0136748	1.0,1.0,1.0	1.0,0.32,0.811	0.29
AEMK02000682.1.31	NA	AEMK02000682.1	+	1289632	1289707	1288944	1289039	1290984	1291062	23,26,10	12,17,6	6,3,8	5,32,19	224	149	1.01701e-120	3.93925e-118	0.56,0.504,0.526	0.444,0.059,0.219	0.289
ENSSSCG00000012548	NA	X	+	86793460	86793559	86792495	86792672	86794964	86795142	6,1,4	3,1,1	8,8,1	10,11,4	248	149	1.63126e-17	8.48626e-16	0.546,0.375,0.706	0.325,0.304,0.131	0.289
ENSSSCG00000028052	NA	15	-	121566434	121566710	121565564	121565834	121566894	121567182	460223239	81,47,0	189284139	84,91,57	425	149	1.79776e-09	6.32465e-08	0.666,0.625,1.0	0.441,0.522,0.461	0.289
ENSSSCG00000015883	NA	15	+	66656132	66656188	66649048	66649327	66664433	66664598	0,1,0	1,0,0	0,0,1	0,8,1	205	149	4.29823e-05	0.000944668	0.0,1.0,NA	NA,0.0,0.421	0.289
ENSSSCG00000021606	NA	7	+	98745663	98745805	98718405	98719195	98748823	98748964	6,2,1	0,2,0	3,0,7	0,1,4	291	149	0.00165656	0.0273445	1.0,0.339,1.0	1.0,0.0,0.473	0.289
ENSSSCG00000024676	NA	X	+	124524822	124524908	124524303	124524434	124525157	124525245	1,5,3	0,0,0	5,3,1	0,12,0	235	149	1.48883e-07	4.56819e-06	1.0,1.0,1.0	1.0,0.137,1.0	0.288
ENSSSCG00000009523	NA	11	-	69300955	69301127	69287688	69288769	69344393	69344562	38,17,12	13,2,5	4,26,16	15,15,8	321	149	1.86572e-06	5.09698e-05	0.576,0.798,0.527	0.11,0.446,0.481	0.288
ENSSSCG00000001485	NA	7	-	26675293	26676922	26651702	26651768	26689736	26690129	376414641	12,11,14	283481459	38,34,40	1778	149	2.085e-16	1.04439e-14	0.724,0.759,0.793	0.384,0.542,0.49	0.287
ENSSSCG00000006502	NA	4	+	94047372	94047490	94035932	94036050	94048079	94048119	5,2,1	0,0,0	4,2,4	0,7,0	267	149	0.000419865	0.00756589	1.0,1.0,1.0	1.0,0.138,1.0	0.287
ENSSSCG00000032144	NA	14	-	22539071	22539198	22538559	22538655	22542120	22542175	37,27,68	0,1,14	49,39,47	12,20,17	276	149	0.00102488	0.0174323	1.0,0.936,0.724	0.688,0.513,0.599	0.287
ENSSSCG00000036237	NA	5	-	21128172	21128285	21126567	21127251	21129786	21129912	904604270	515250399	105,532,14	699444524	262	149	1.83604e-143	8.65393e-141	0.5,0.579,0.278	0.079,0.405,0.015	0.286
ENSSSCG00000007359	NA	17	+	43989578	43989759	43989332	43989435	43993712	43993844	2,7,6	0,6,6	5,0,10	1,10,39	330	149	7.1959e-06	0.000184114	1.0,0.345,0.311	0.693,0.0,0.104	0.286
ENSSSCG00000040860	NA	2	-	74787728	74787784	74787248	74787355	74791021	74791154	19,3,2	4,0,0	7,138,30	0,331,10	205	149	3.93136e-05	0.00086941	0.775,1.0,1.0	1.0,0.233,0.686	0.285
ENSSSCG00000011670	NA	13	+	81970955	81971110	81970450	81970518	82003493	82003624	30,37,34	0,6,0	22,34,30	14,2,11	304	149	9.49973e-77	1.99806e-74	1.0,0.751,1.0	0.435,0.893,0.572	0.284
ENSSSCG00000017688	NA	12	+	38092264	38092452	38088993	38089092	38093047	38093173	25,13,19	15,5,2	27,23,23	25,21,28	337	149	1.81292e-24	1.22071e-22	0.424,0.535,0.808	0.323,0.326,0.266	0.284
ENSSSCG00000008434	NA	3	-	93573089	93573147	93554989	93555120	93574739	93574908	13,7,2	3,9,3	0,6,5	2,13,7	207	149	3.72768e-18	1.98139e-16	0.757,0.359,0.324	0.0,0.249,0.34	0.284
ENSSSCG00000005191	NA	1	+	209310385	209310484	209305797	209305908	209313974	209314137	68,52,56	0,3,10	44,71,19	6,22,20	248	149	1.42712e-108	4.81297e-106	1.0,0.912,0.771	0.815,0.66,0.363	0.282
ENSSSCG00000024676	NA	X	+	124524558	124524683	124524303	124524434	124525157	124525245	19,2,5	0,0,0	3,4,12	0,12,0	274	149	2.37798e-06	6.43798e-05	1.0,1.0,1.0	1.0,0.153,1.0	0.282
ENSSSCG00000028293	NA	9	-	131837296	131837429	131836562	131837064	131855848	131855926	48,11,31	1,6,9	9,17,14	9,7,14	282	149	3.21312e-05	0.00073509	0.962,0.492,0.645	0.346,0.562,0.346	0.282
ENSSSCG00000033692	NA	14	+	55777474	55777575	55749471	55749750	55789331	55789427	18,5,18	0,0,2	2,17,2	0,2,6	250	149	1.40549e-72	2.72199e-70	1.0,1.0,0.843	1.0,0.835,0.166	0.281
ENSSSCG00000033120	NA	1	+	250956611	250956707	250951150	250951172	251036262	251036277	3,2,4	3,0,0	6,0,6	2,0,6	245	149	0.00159494	0.0264277	0.378,1.0,1.0	0.646,NA,0.378	0.281
ENSSSCG00000030460	NA	X	-	111811387	111811462	111810895	111810916	111812464	111812602	11,17,12	4,5,11	6,20,4	5,30,13	224	149	1.9422e-48	2.41209e-46	0.647,0.693,0.421	0.444,0.307,0.17	0.28
2.1776	NA	2	+	79671413	79671662	79670449	79670603	79672016	79672100	71,55,26	16,34,14	31,27,32	41,44,62	398	149	1.66424e-24	1.12447e-22	0.624,0.377,0.41	0.221,0.187,0.162	0.28
ENSSSCG00000000167	NA	5	-	13483437	13483521	13472958	13479234	13486400	13486520	5,6,7	0,5,5	13,8,2	8,11,4	233	149	2.22001e-06	6.027e-05	1.0,0.434,0.472	0.51,0.317,0.242	0.279
ENSSSCG00000001485	NA	7	-	26675368	26676922	26651702	26651768	26689736	26690129	376418648	12,11,14	294492468	38,34,40	1703	149	1.09822e-15	5.33046e-14	0.733,0.769,0.802	0.404,0.559,0.506	0.278
ENSSSCG00000029558	NA	6	+	83475381	83475599	83473715	83473876	83475793	83476596	13,12,0	0,0,0	12,3,4	0,6,0	367	149	0.000365715	0.0066483	1.0,1.0,NA	1.0,0.169,1.0	0.277
ENSSSCG00000012886	NA	2	+	4688968	4689209	4686140	4686336	4689325	4689499	3,12,21	13,1,9	6,16,7	21,14,16	390	149	3.61615e-08	1.15672e-06	0.081,0.821,0.471	0.098,0.304,0.143	0.276
ENSSSCG00000014818	NA	9	-	7330538	7330683	7325687	7326062	7336102	7336931	30,26,8	0,31,68	16,28,3	23,53,27	294	149	0.00185801	0.0303622	1.0,0.298,0.056	0.261,0.211,0.053	0.276
ENSSSCG00000023533	NA	1	-	147767102	147767245	147757172	147757351	147782006	147782129	25,26,21	13,0,0	17,21,21	1,17,17	292	149	1.53788e-44	1.74386e-42	0.495,1.0,1.0	0.897,0.387,0.387	0.275
ENSSSCG00000023027	NA	6	-	62815234	62815361	62799488	62802218	62818415	62818472	6,9,9	15,0,13	5,6,7	14,6,29	276	149	0.00013627	0.0026352	0.178,1.0,0.272	0.162,0.351,0.115	0.274
ENSSSCG00000009335	NA	11	+	7850586	7850723	7842818	7842930	7855923	7855987	80,31,34	8,1,0	81,63,77	33,9,25	286	149	9.38764e-15	4.40881e-13	0.839,0.942,1.0	0.561,0.785,0.616	0.273
ENSSSCG00000032896	NA	10	+	55961663	55961774	55957774	55957885	55962115	55962244	22,14,4	0,5,0	5,29,21	3,16,3	260	149	7.9133e-07	2.26572e-05	1.0,0.616,1.0	0.489,0.509,0.8	0.273
ENSSSCG00000020678	NA	6	-	1452994	1453111	1451665	1451841	1466440	1466640	6,7,10	4,5,2	5,3,14	10,11,9	266	149	2.85722e-25	1.96791e-23	0.457,0.44,0.737	0.219,0.133,0.466	0.272
ENSSSCG00000028759	NA	4	+	10432235	10432406	10421150	10421379	10439798	10439868	6,1,8	0,1,0	5,9,9	2,5,4	320	149	3.32079e-114	1.21414e-111	1.0,0.318,1.0	0.538,0.456,0.512	0.271
ENSSSCG00000040550	NA	5	+	48635118	48635279	48632148	48632224	48638086	48638243	33,28,60	18,9,6	26,11,29	19,16,18	310	149	0.000305332	0.0056132	0.468,0.599,0.828	0.397,0.248,0.436	0.271
ENSSSCG00000015238	NA	9	-	56045731	56045898	56045203	56045295	56068622	56068731	0,2,2	21,0,0	4,3,0	0,6,3	316	149	3.58623e-08	1.14809e-06	0.0,1.0,1.0	1.0,0.191,0.0	0.27
ENSSSCG00000008961	NA	8	+	70181718	70181807	70179803	70179949	70193529	70193714	20,5,8	10,1,1	14,9,2	4,5,9	238	149	0.000119929	0.00234466	0.556,0.758,0.834	0.687,0.53,0.122	0.27
ENSSSCG00000050184	NA	12	-	33531930	33531983	33525430	33526936	33536338	33537008	0,3,0	4,0,0	0,2,1	4,1,7	202	149	0.000284617	0.00524718	0.0,1.0,NA	0.0,0.596,0.095	0.27
ENSSSCG00000032583	NA	7	+	93394277	93394330	93393425	93393532	93394429	93394574	40,12,29	0,0,0	6,32,17	18,0,0	202	149	4.96098e-05	0.00106891	1.0,1.0,1.0	0.197,1.0,1.0	0.268
ENSSSCG00000032929	NA	10	+	50325335	50325559	50321316	50321462	50329564	50329711	76,34,60	5,3,17	38,36,79	11,24,31	373	149	0.000527563	0.00936683	0.859,0.819,0.585	0.58,0.375,0.504	0.268
ENSSSCG00000048249	NA	4	-	82037107	82037264	82033471	82033588	82125753	82125832	0,0,1	0,0,0	1,2,1	0,0,2	306	149	0.00119209	0.0200671	NA,NA,1.0	1.0,1.0,0.196	0.268
ENSSSCG00000018049	NA	12	-	60373333	60373400	60361137	60361193	60382104	60382201	6,0,0	1,2,2	0,0,0	1,0,3	216	149	0.00153338	0.0254507	0.805,0.0,0.0	0.0,NA,0.0	0.268
ENSSSCG00000040546	NA	14	-	40233439	40233754	40231992	40232163	40237676	40237812	256131200	51,47,30	123152111	124,74,71	464	149	3.7892e-23	2.44616e-21	0.617,0.472,0.682	0.242,0.397,0.334	0.266
ENSSSCG00000023665	NA	15	+	32366340	32366531	32359575	32359598	32367293	32367434	70,81,89	48,28,50	14,49,40	49,56,67	340	149	1.26794e-167	6.61374e-165	0.39,0.559,0.438	0.111,0.277,0.207	0.264
ENSSSCG00000001485	NA	7	-	26675368	26676922	26664529	26664601	26689736	26690129	436480762	32,26,39	322571544	57,95,99	1703	149	6.48659e-10	2.36939e-08	0.544,0.618,0.631	0.331,0.345,0.325	0.264
ENSSSCG00000017753	NA	12	+	44111036	44111078	44108798	44108967	44113535	44113590	3,7,0	15,1,18	2,9,0	25,47,23	191	149	0.000229121	0.00429284	0.135,0.845,0.0	0.059,0.13,0.0	0.264
ENSSSCG00000034357	NA	13	+	32037330	32037387	32029516	32029650	32070526	32070917	697494340	213,0,0	360397196	138,99,132	206	149	2.3187e-16	1.15554e-14	0.703,1.0,1.0	0.654,0.744,0.518	0.262
ENSSSCG00000027557	NA	10	+	25556989	25557052	25553543	25553610	25560718	25560806	8,23,20	0,0,0	26,30,24	5,7,8	212	149	4.42233e-07	1.30374e-05	1.0,1.0,1.0	0.785,0.751,0.678	0.262
ENSSSCG00000007668	NA	3	-	8596812	8596941	8595021	8595200	8599979	8600101	28,28,37	6,1,4	39,17,47	17,5,25	278	149	9.5731e-05	0.00189337	0.714,0.938,0.832	0.551,0.646,0.502	0.262
ENSSSCG00000036052	NA	15	-	84354744	84354822	84352591	84352675	84354980	84355050	221,162,96	0,576,426	78,174,90	455560197	227	149	2.95659e-77	6.28612e-75	1.0,0.156,0.129	0.101,0.169,0.231	0.261
AEMK02000452.1.44	NA	AEMK02000452.1	+	2050600	2050627	2044945	2045203	2054117	2055054	68,44,76	22,22,23	33,63,25	42,63,26	176	149	8.67193e-16	4.22484e-14	0.724,0.629,0.737	0.399,0.458,0.449	0.261
ENSSSCG00000030546	NA	2	-	73294209	73294379	73292548	73292635	73294512	73294713	38,14,5	5,2,4	3,4,1	12,0,16	319	149	5.19723e-14	2.36695e-12	0.78,0.766,0.369	0.105,1.0,0.028	0.261
ENSSSCG00000025287	NA	2	-	108574815	108575007	108561161	108562071	108584171	108584365	16,13,11	0,2,0	15,5,8	0,3,3	341	149	0.000140033	0.0027013	1.0,0.74,1.0	1.0,0.421,0.538	0.26
ENSSSCG00000001362	NA	7	-	23243931	23244127	23243358	23243497	23245523	23245575	69,37,15	12,7,0	19,44,30	9,8,16	345	149	0.00254228	0.0407109	0.713,0.695,1.0	0.477,0.704,0.447	0.26
ENSSSCG00000024088	NA	1	-	109266430	109266550	109259192	109259339	109269697	109269799	244160265	8,0,9	187190179	45,23,69	269	149	0	0	0.944,1.0,0.942	0.697,0.821,0.59	0.259
ENSSSCG00000025007	NA	3	+	72997176	72997243	72986137	72986238	73006520	73006581	1,1,3	0,0,22	2,1,4	6,5,0	216	149	8.92549e-08	2.78671e-06	1.0,1.0,0.086	0.187,0.121,1.0	0.259
ENSSSCG00000013455	NA	2	-	76473468	76473516	76472229	76472561	76473670	76473746	27,5,9	1,0,0	18,13,9	3,2,6	197	149	2.10527e-06	5.73141e-05	0.953,1.0,1.0	0.819,0.831,0.532	0.257
ENSSSCG00000001964	NA	7	-	66684621	66684711	66530159	66530404	66796335	66796385	10,0,1	12,0,3	0,0,0	4,0,4	239	149	0.000148076	0.00284802	0.342,NA,0.172	0.0,NA,0.0	0.257
ENSSSCG00000012838	NA	2	+	535084	535152	534340	534459	536684	536778	16,0,16	9,0,10	17,0,27	17,18,24	217	149	0.000111284	0.00218441	0.55,NA,0.523	0.407,0.0,0.436	0.256
ENSSSCG00000017193	NA	12	-	5429703	5429781	5429503	5429624	5430087	5430242	9,15,3	0,3,0	4,7,1	4,3,0	227	149	0.000734005	0.0127793	1.0,0.766,1.0	0.396,0.605,1.0	0.255
ENSSSCG00000016843	NA	16	-	22488977	22489233	22487535	22487692	22489650	22489762	0,3,2	0,1,0	1,3,0	0,1,3	405	149	4.99322e-63	8.31233e-61	NA,0.525,1.0	1.0,0.525,0.0	0.254
ENSSSCG00000037201	NA	3	+	111831376	111831429	111831082	111831115	111832957	111833928	20,1,9	2,0,2	14,3,34	1,8,8	202	149	1.10686e-20	6.56082e-19	0.881,1.0,0.768	0.912,0.217,0.758	0.254
ENSSSCG00000011022	NA	10	+	41408039	41408087	41402998	41403128	41416479	41416627	245219245	71,78,136	249295246	330232325	197	149	2.7598e-14	1.26572e-12	0.723,0.68,0.577	0.363,0.49,0.364	0.254
ENSSSCG00000038561	NA	15	-	84386954	84387035	84381741	84381825	84387943	84388021	2,0,95	0,0,58	0,12,10	0,856,0	230	149	0.000196109	0.00371345	1.0,NA,0.515	NA,0.009,1.0	0.253
ENSSSCG00000017190	NA	12	+	5350917	5350956	5350156	5350223	5351597	5351663	29,9,26	21,19,22	14,31,4	93,41,70	188	149	8.15701e-132	3.50671e-129	0.523,0.273,0.484	0.107,0.375,0.043	0.252
ENSSSCG00000040546	NA	14	-	40232430	40232529	40231992	40232163	40237676	40237812	73,70,65	51,47,30	34,46,59	124,74,71	248	149	3.50134e-52	4.7233e-50	0.462,0.472,0.566	0.141,0.272,0.333	0.251
ENSSSCG00000042913	NA	2	+	117074049	117074154	117056768	117056884	117090418	117091631	1,2,2	0,0,1	9,2,6	3,2,1	254	149	8.40354e-40	8.42961e-38	1.0,1.0,0.54	0.638,0.37,0.779	0.251
ENSSSCG00000025770	NA	13	+	124787026	124787240	124784930	124784993	124798431	124799089	11,15,4	9,7,4	4,2,3	20,26,4	363	149	3.35391e-111	1.1715e-108	0.334,0.468,0.291	0.076,0.031,0.235	0.25
ENSSSCG00000024736	NA	6	+	55540465	55540598	55539623	55539719	55541492	55541928	28,44,45	38,14,7	9,26,15	25,19,15	282	149	1.09689e-19	6.23715e-18	0.28,0.624,0.773	0.16,0.42,0.346	0.25
ENSSSCG00000025673	NA	17	+	40421970	40422195	40420933	40421328	40432051	40432260	5,1,5	2,0,0	0,2,3	0,4,0	374	149	0.000904091	0.0154991	0.499,1.0,1.0	NA,0.166,1.0	0.25
ENSSSCG00000015795	NA	15	-	46522631	46522717	46520505	46520639	46527302	46527370	5047743817822	150192559	239390164644	11852391953	235	149	0	0	0.955,0.961,0.953	0.561,0.96,0.601	0.249
ENSSSCG00000009048	NA	8	-	84290781	84290862	84286099	84286700	84291274	84291500	16,8,27	4,7,11	8,14,17	22,24,9	230	149	0.00284565	0.0451439	0.722,0.425,0.614	0.191,0.274,0.55	0.249
ENSSSCG00000003161	NA	6	+	54636803	54636882	54635331	54636036	54637550	54637647	28,17,7	4,0,10	13,19,41	15,21,14	228	149	7.27424e-28	5.31917e-26	0.821,1.0,0.314	0.362,0.372,0.657	0.248
ENSSSCG00000027667	NA	7	+	120851101	120851158	120849933	120849962	120853755	120853885	567,367,73	73,47,49	162,359,29	105,86,85	206	149	3.24059e-88	8.12662e-86	0.849,0.85,0.519	0.527,0.751,0.198	0.247
ENSSSCG00000011811	NA	13	+	125809316	125809466	125782739	125782796	125857904	125857957	1,4,3	2,1,7	0,2,0	3,4,0	299	149	1.67769e-22	1.05859e-20	0.199,0.666,0.176	0.0,0.199,NA	0.247
ENSSSCG00000040546	NA	14	-	40235369	40236233	40231992	40232163	40237676	40237812	609536552	51,47,30	432525324	124,74,71	1013	149	5.10126e-10	1.87386e-08	0.637,0.627,0.73	0.339,0.511,0.402	0.247
ENSSSCG00000044227	NA	7	-	56191187	56191272	56172610	56173804	56199290	56199370	39,46,39	0,0,2	7,31,3	0,5,3	234	149	2.25456e-11	8.94531e-10	1.0,1.0,0.925	1.0,0.798,0.389	0.246
ENSSSCG00000025186	NA	14	-	46840149	46840328	46836961	46837059	46842371	46842459	49,46,20	12,6,15	56,27,12	20,21,34	328	149	3.19412e-09	1.10192e-07	0.65,0.777,0.377	0.56,0.369,0.138	0.246
2.1721	NA	2	+	74788009	74788461	74780762	74780816	74812587	74812674	318147170	24,12,16	214419153	60,38,86	601	149	3.52685e-09	1.21136e-07	0.767,0.752,0.725	0.469,0.732,0.306	0.246
ENSSSCG00000003654	NA	6	+	95301708	95301726	95300538	95300613	95304715	95304833	38,13,38	8,0,17	43,25,35	26,15,26	167	149	5.91405e-36	5.39309e-34	0.809,1.0,0.666	0.596,0.598,0.546	0.245
ENSSSCG00000015814	NA	15	-	47808509	47808696	47807380	47807496	47839009	47839137	10,21,13	0,0,2	41,67,27	9,9,9	336	149	6.40153e-22	3.94385e-20	1.0,1.0,0.742	0.669,0.768,0.571	0.245
ENSSSCG00000029408	NA	6	-	46784632	46784759	46781566	46781591	46785138	46785293	0,2,0	0,0,0	1,2,6	0,3,0	276	149	0.000437428	0.00786064	NA,1.0,NA	1.0,0.265,1.0	0.245
ENSSSCG00000009244	NA	8	+	135478563	135478860	135476788	135476906	135485736	135485795	77,78,146	24,28,11	47,109,64	34,59,34	446	149	1.00846e-05	0.000252897	0.517,0.482,0.816	0.316,0.382,0.386	0.244
ENSSSCG00000009090	NA	8	-	101814808	101814859	101810292	101810499	101817185	101817279	74,51,75	9,20,27	30,54,25	23,25,35	200	149	0.000281047	0.00518624	0.86,0.655,0.674	0.493,0.617,0.347	0.244
ENSSSCG00000024736	NA	6	+	55541171	55541296	55539623	55539719	55541492	55541928	29,35,26	38,14,7	5,21,14	25,19,15	274	149	9.85884e-36	8.86638e-34	0.293,0.576,0.669	0.098,0.375,0.337	0.243
ENSSSCG00000032834	NA	3	+	43513396	43513484	43504684	43504740	43535844	43535971	14,3,9	0,0,6	15,10,6	7,0,17	237	149	8.92989e-27	6.36332e-25	1.0,1.0,0.485	0.574,1.0,0.182	0.243
ENSSSCG00000011074	NA	10	+	50637250	50637280	50631027	50631082	50638604	50640498	50,25,49	25,3,13	49,43,46	23,68,32	179	149	1.04761e-26	7.43805e-25	0.625,0.874,0.758	0.639,0.345,0.545	0.243
ENSSSCG00000031267	NA	4	+	38544938	38545036	38534653	38534713	38545193	38545315	46,1,19	37,9,37	0,0,0	43,30,34	247	149	2.12855e-16	1.06485e-14	0.429,0.063,0.237	0.0,0.0,0.0	0.243
ENSSSCG00000029578	NA	6	+	28783664	28783794	28766823	28767831	28803552	28806422	102132157	55,56,86	0,127,57	62,131,33	279	149	3.92153e-06	0.000103728	0.498,0.557,0.494	0.0,0.341,0.48	0.243
ENSSSCG00000013620	NA	2	+	70050645	70050759	70050036	70050116	70050885	70051021	0,0,2	0,4,0	0,6,0	2,1,2	263	149	9.13373e-29	6.89808e-27	NA,0.0,1.0	0.0,0.773,0.0	0.242
ENSSSCG00000000964	NA	5	+	237140	237252	236572	236755	237324	237421	41,34,42	0,2,4	17,34,34	9,18,0	261	149	5.76373e-15	2.73644e-13	1.0,0.907,0.857	0.519,0.519,1.0	0.242
ENSSSCG00000010742	NA	14	-	135123207	135123281	135119489	135119739	135123668	135123740	4,4,7	0,4,1	0,3,0	0,0,3	223	149	4.33675e-07	1.2814e-05	1.0,0.401,0.824	NA,1.0,0.0	0.242
ENSSSCG00000009085	NA	8	+	101242167	101242196	101241691	101241882	101245786	101245990	20,26,0	10,8,10	8,9,5	23,17,37	178	149	2.38007e-82	5.47709e-80	0.626,0.731,0.0	0.226,0.307,0.102	0.241
ENSSSCG00000033381	NA	7	+	139641	139749	137529	137671	141817	144724	0,0,3	1,0,0	0,0,6	8,3,1	257	149	1.81011e-47	2.17219e-45	0.0,NA,1.0	0.0,0.0,0.777	0.241
ENSSSCG00000013490	NA	2	+	75043677	75043761	75039520	75039641	75044011	75046894	5,6,3	3,0,0	0,18,2	2,3,0	233	149	1.09678e-05	0.000273294	0.516,1.0,1.0	0.0,0.793,1.0	0.241
ENSSSCG00000036944	NA	12	-	15287152	15287245	15276007	15276048	15288864	15288986	25,20,24	30,14,2	17,13,21	25,28,16	242	149	5.76003e-05	0.00121345	0.339,0.468,0.881	0.295,0.222,0.447	0.241
ENSSSCG00000010773	NA	14	-	141252115	141252568	141250664	141250848	141253288	141253370	56,35,52	14,16,6	10,31,16	14,11,12	602	149	5.72338e-06	0.000148281	0.497,0.351,0.682	0.15,0.411,0.248	0.24
ENSSSCG00000008694	NA	8	+	1766627	1766720	1762396	1762497	1770621	1770762	36,25,10	6,9,1	14,12,19	0,25,23	242	149	7.16438e-09	2.40169e-07	0.787,0.631,0.86	1.0,0.228,0.337	0.238
ENSSSCG00000009244	NA	8	+	135478563	135478905	135476788	135476906	135485736	135485795	62,81,108	24,28,11	34,112,58	34,59,34	491	149	0.000206422	0.00389553	0.439,0.467,0.749	0.233,0.366,0.341	0.238
ENSSSCG00000005041	NA	1	-	182524536	182524557	182523326	182523451	182527177	182527399	424242338	545335288	198,254,94	725620535	170	149	6.49184e-232	4.79184e-229	0.405,0.388,0.507	0.193,0.264,0.133	0.237
ENSSSCG00000011540	NA	13	+	65803804	65804029	65802807	65802994	65805688	65805736	60,17,33	0,0,0	34,58,43	3,2,14	374	149	1.37527e-06	3.82932e-05	1.0,1.0,1.0	0.819,0.92,0.55	0.237
ENSSSCG00000006312	NA	4	+	83939336	83939469	83938260	83938380	83939932	83940861	58,17,12	0,0,0	89,90,57	0,116,0	282	149	5.45574e-11	2.13008e-09	1.0,1.0,1.0	1.0,0.291,1.0	0.236
ENSSSCG00000009100	NA	8	+	102943687	102943808	102908828	102908914	102957619	102957706	14,3,3	0,0,0	13,1,10	9,0,1	270	149	4.16018e-05	0.000916387	1.0,1.0,1.0	0.444,1.0,0.847	0.236
ENSSSCG00000005041	NA	1	-	182545835	182545868	182545287	182545513	182565517	182565652	413180243	292200137	242,231,92	395386329	182	149	1.41293e-42	1.53117e-40	0.537,0.424,0.592	0.334,0.329,0.186	0.235
ENSSSCG00000004704	NA	1	+	127890039	127890165	127886992	127887083	127896358	127896496	0,4,3	0,0,0	8,4,3	0,5,0	275	149	0.00106405	0.0180665	NA,1.0,1.0	1.0,0.302,1.0	0.233
ENSSSCG00000003761	NA	6	-	131765596	131765635	131762374	131762558	131766426	131766612	205,99,160	100,74,52	106121113	154139142	188	149	1.62676e-11	6.51388e-10	0.619,0.515,0.709	0.353,0.408,0.387	0.232
ENSSSCG00000026498	NA	5	-	22590341	22590419	22587411	22587443	22593153	22593262	91,54,77	24,0,3	61,68,93	26,32,18	227	149	0.000156671	0.00300742	0.713,1.0,0.944	0.606,0.582,0.772	0.232
ENSSSCG00000015862	NA	15	+	59687652	59687809	59672835	59672950	59691136	59691267	1,1,3	2,0,0	2,0,0	0,0,1	306	149	0.00106378	0.0180665	0.196,1.0,1.0	1.0,NA,0.0	0.232
ENSSSCG00000015056	NA	9	+	41984756	41984865	41979244	41979328	41988247	41988590	4,0,0	0,1,0	0,4,0	0,2,3	258	149	0.00289291	0.0458378	1.0,0.0,NA	NA,0.536,0.0	0.232
ENSSSCG00000001499	NA	7	+	29053812	29053848	29053169	29053259	29055679	29055757	389273216	88,54,67	257263306	181175218	185	149	2.50335e-97	6.99527e-95	0.781,0.803,0.722	0.533,0.548,0.531	0.231
ENSSSCG00000010943	NA	10	-	27085402	27085606	27084096	27084183	27086700	27086816	6,3,4	0,0,0	24,12,12	7,0,2	353	149	0.00178303	0.0292224	1.0,1.0,1.0	0.591,1.0,0.717	0.231
ENSSSCG00000016566	NA	18	-	19103076	19103153	19087504	19087736	19142542	19142622	6,26,18	31,26,17	10,9,0	39,60,36	226	149	1.93762e-16	9.73063e-15	0.113,0.397,0.411	0.145,0.09,0.0	0.229
ENSSSCG00000040434	NA	3	+	56990782	56990860	56988894	56989051	56992245	56992437	91,82,64	40,11,42	30,62,32	30,55,29	227	149	3.07329e-06	8.21805e-05	0.599,0.83,0.5	0.396,0.425,0.42	0.229
ENSSSCG00000006236	NA	4	+	74254841	74254878	74249972	74250062	74262311	74262362	0,4,1	0,0,0	7,3,4	0,0,7	186	149	0.00013843	0.00267433	NA,1.0,1.0	1.0,1.0,0.314	0.229
ENSSSCG00000010300	NA	14	-	76262047	76262074	76259891	76259976	76267806	76267884	867645492	75,34,63	261640219	96167139	176	149	0	0	0.907,0.941,0.869	0.697,0.764,0.572	0.228
ENSSSCG00000040937	NA	2	-	18277335	18277433	18277017	18277095	18278336	18278403	0,1,0	1,0,0	3,1,0	4,2,0	247	149	1.01351e-41	1.07744e-39	0.0,1.0,NA	0.311,0.232,NA	0.228
ENSSSCG00000000766	NA	5	+	69699051	69699221	69698163	69698258	69713346	69713529	32,19,16	11,12,16	20,9,15	30,18,26	319	149	9.51829e-10	3.42247e-08	0.576,0.425,0.318	0.237,0.189,0.212	0.227
ENSSSCG00000030255	NA	13	+	122204478	122204535	122203546	122203658	122206679	122206779	3,4,5	0,0,2	0,2,5	0,0,8	206	149	1.14809e-33	9.80668e-32	1.0,1.0,0.644	NA,1.0,0.311	0.226
ENSSSCG00000012874	NA	2	+	3610222	3610293	3609086	3609192	3613462	3613580	77,81,65	0,0,0	49,84,85	5,14,31	220	149	2.3313e-13	1.03054e-11	1.0,1.0,1.0	0.869,0.803,0.65	0.226
ENSSSCG00000000920	NA	5	+	93187281	93187362	93179432	93179585	93217114	93217333	59,28,44	5,3,7	32,42,36	11,22,12	230	149	0.00030914	0.00567521	0.884,0.858,0.803	0.653,0.553,0.66	0.226
ENSSSCG00000006340	NA	4	-	87966356	87966407	87961820	87961887	87967514	87967703	112,65,103	33,3,19	102344113	33,292,51	200	149	3.11129e-169	1.64482e-166	0.717,0.942,0.802	0.697,0.467,0.623	0.225
ENSSSCG00000010503	NA	14	+	107611688	107611812	107611103	107611153	107611956	107618556	15,8,10	22,14,11	4,1,1	16,18,29	273	149	1.18609e-05	0.000294235	0.271,0.238,0.332	0.12,0.029,0.018	0.225
ENSSSCG00000000806	NA	5	-	76839520	76841927	76822581	76822640	76844511	76844589	550381511	8,1,0	566468606	13,31,4	2556	149	7.15348e-05	0.00148483	0.8,0.957,1.0	0.717,0.468,0.898	0.225
ENSSSCG00000011474	NA	13	+	40157537	40157571	40155002	40155040	40159118	40160378	1,0,5	0,3,2	0,0,2	1,2,0	183	149	1.33147e-13	5.97346e-12	1.0,0.0,0.671	0.0,0.0,1.0	0.224
ENSSSCG00000011514	NA	13	+	51386725	51386953	51326950	51327197	51388003	51388087	60,56,78	1,0,0	38,118,68	6,2,17	377	149	4.26897e-07	1.26233e-05	0.96,1.0,1.0	0.715,0.959,0.613	0.224
ENSSSCG00000009079	NA	8	-	97167328	97167532	97161770	97161889	97177227	97177313	12,19,2	2,1,0	25,28,10	0,22,3	353	149	1.37643e-06	3.82982e-05	0.717,0.889,1.0	1.0,0.349,0.585	0.224
ENSSSCG00000008136	NA	3	-	47553578	47553656	47549964	47550135	47554216	47559191	350322378	84,26,67	197395235	100192102	227	149	1.58205e-10	5.94537e-09	0.732,0.89,0.787	0.564,0.575,0.602	0.223
ENSSSCG00000001822	NA	7	+	53549533	53549655	53549020	53549420	53553249	53553348	44,16,28	0,2,0	34,19,54	4,9,8	271	149	3.6849e-115	1.37292e-112	1.0,0.815,1.0	0.824,0.537,0.788	0.222
ENSSSCG00000040860	NA	2	-	74788298	74788455	74787248	74787355	74791021	74791154	79,20,7	4,0,0	37414128	0,331,10	306	149	3.83654e-09	1.31427e-07	0.906,1.0,1.0	1.0,0.379,0.862	0.222
ENSSSCG00000038561	NA	15	-	84352785	84352869	84352230	84352314	84354980	84355067	65132150	7242298	0,93,216	180,1429,72	233	149	1.40371e-09	4.98319e-08	0.856,0.259,0.244	0.0,0.04,0.657	0.221
ENSSSCG00000014909	NA	9	-	19710979	19711069	19689743	19690249	19712018	19712109	0,0,4	0,0,0	31,3,13	6,0,6	239	149	0.000258487	0.00480393	NA,NA,1.0	0.763,1.0,0.575	0.221
ENSSSCG00000011453	NA	13	-	34933628	34933682	34933261	34933348	34933836	34933890	23,15,18	3,0,0	4,62,5	4,14,0	203	149	1.24391e-59	1.93108e-57	0.849,1.0,1.0	0.423,0.765,1.0	0.22
ENSSSCG00000023325	NA	13	+	34121723	34121877	34121274	34121550	34138835	34138959	0,7,1	0,0,0	1,13,0	0,5,0	303	149	0.000642347	0.0112687	NA,1.0,1.0	1.0,0.561,NA	0.22
ENSSSCG00000034191	NA	2	+	42572531	42572613	42552691	42552766	42672802	42672920	133,98,79	0,0,1	56,114,28	5,21,9	231	149	2.10578e-09	7.36855e-08	1.0,1.0,0.981	0.878,0.778,0.667	0.219
AEMK02000682.1.14	NA	AEMK02000682.1	-	1110507	1110624	1109306	1109402	1114449	1114540	8,19,0	0,0,0	13,67,22	14,0,0	266	149	0.000129165	0.00251022	1.0,1.0,NA	0.342,1.0,1.0	0.219
ENSSSCG00000013276	NA	2	-	17182137	17182764	17178636	17181129	17186717	17186905	12,1,3	0,0,1	4,4,10	0,1,5	776	149	6.85313e-120	2.62844e-117	1.0,1.0,0.365	1.0,0.434,0.277	0.218
ENSSSCG00000013512	NA	2	+	74319432	74319739	74318683	74318733	74322813	74326756	212141174	4,17,11	52,124,84	8,27,20	456	149	8.53376e-22	5.23275e-20	0.945,0.73,0.838	0.68,0.6,0.578	0.218
ENSSSCG00000007454	NA	17	-	49261966	49262050	49258541	49260250	49266024	49266091	12,10,6	3,4,10	13,9,21	24,33,11	233	149	3.92897e-13	1.71355e-11	0.719,0.615,0.277	0.257,0.149,0.55	0.218
ENSSSCG00000006635	NA	4	+	98107920	98108479	98107390	98107600	98109565	98109615	363359360	32,17,32	181144220	27,34,43	708	149	1.50341e-29	1.16465e-27	0.705,0.816,0.703	0.585,0.471,0.518	0.217
ENSSSCG00000005459	NA	1	-	252275183	252275303	252269126	252269176	252283413	252283582	2,5,0	9,0,4	0,4,0	0,5,4	269	149	1.37309e-05	0.000336569	0.11,1.0,0.0	NA,0.307,0.0	0.217
ENSSSCG00000036052	NA	15	-	84354744	84354822	84352230	84352314	84354980	84355050	188,103,80	7242298	78,145,68	180,1429,72	227	149	1.35509e-05	0.000332367	0.946,0.218,0.15	0.221,0.062,0.383	0.216
ENSSSCG00000031669	NA	1	+	269376696	269376829	269374933	269375014	269378392	269378493	12,6,3	11,15,13	0,0,0	22,9,33	282	149	2.72205e-05	0.000631234	0.366,0.174,0.109	0.0,0.0,0.0	0.216
ENSSSCG00000011940	NA	13	-	150875978	150876080	150874260	150874353	150877982	150878102	34,3,12	0,0,0	32,15,25	4,8,0	251	149	0.00273209	0.0435187	1.0,1.0,1.0	0.826,0.527,1.0	0.216
ENSSSCG00000017645	NA	12	-	34879764	34879930	34878536	34878673	34883699	34883814	0,1,0	0,0,0	5,7,6	0,6,0	315	149	5.85076e-05	0.00122992	NA,1.0,NA	1.0,0.356,1.0	0.215
ENSSSCG00000031072	NA	3	+	46113035	46113110	46111552	46111690	46117594	46117721	14,12,13	9,14,4	12,11,0	17,5,22	224	149	1.89587e-31	1.5484e-29	0.509,0.363,0.684	0.32,0.594,0.0	0.214
ENSSSCG00000029515	NA	9	-	74999074	74999201	74995352	74995553	75009764	75009820	34,12,141	5,0,0	25,13,235	10,4,9	276	149	1.38226e-27	1.0014e-25	0.786,1.0,1.0	0.574,0.637,0.934	0.214
ENSSSCG00000038561	NA	15	-	84378054	84378135	84376539	84376623	84381212	84381293	67606753	0,0,0	10,662,13	0,769,0	230	149	2.28025e-21	1.37663e-19	1.0,1.0,1.0	1.0,0.358,1.0	0.214
ENSSSCG00000005582	NA	1	-	264095201	264095313	264094436	264094534	264097060	264097152	86,73,152	0,0,8	26,67,27	6,0,12	261	149	3.3422e-13	1.46417e-11	1.0,1.0,0.916	0.712,1.0,0.562	0.214
ENSSSCG00000036234	NA	1	-	160642705	160642822	160641573	160641638	160643331	160643386	5,0,0	0,0,0	7,2,6	7,0,0	266	149	3.79543e-05	0.000848462	1.0,NA,NA	0.359,1.0,1.0	0.214
ENSSSCG00000012132	NA	X	-	11806646	11806906	11800549	11800761	11808499	11808634	14,24,32	0,0,0	15,20,79	0,13,0	409	149	0.000635117	0.0111569	1.0,1.0,1.0	1.0,0.359,1.0	0.214
ENSSSCG00000020663	NA	18	+	5223250	5223298	5222797	5222902	5224499	5224634	37,13,21	4,8,6	20,38,29	17,30,18	197	149	0.00256153	0.0410023	0.875,0.551,0.726	0.471,0.489,0.549	0.214
ENSSSCG00000009192	NA	8	-	125122080	125122098	125121633	125121806	125132619	125133038	133157172	39,42,13	90,135,97	64,77,49	167	149	1.1757e-37	1.10035e-35	0.753,0.769,0.922	0.556,0.61,0.638	0.213
ENSSSCG00000028458	NA	15	-	76104440	76104622	76103282	76103365	76105215	76105330	433236230	0,0,0	299242286	9,34,66	331	149	2.02466e-21	1.22992e-19	1.0,1.0,1.0	0.937,0.762,0.661	0.213
ENSSSCG00000037267	NA	7	-	89145190	89145275	89142967	89144497	89145739	89145863	73249372	127179187	32,160,62	119232151	234	149	6.76589e-11	2.62068e-09	0.268,0.47,0.559	0.146,0.305,0.207	0.213
ENSSSCG00000000640	NA	5	+	61625778	61625832	61625219	61625300	61626371	61626523	9,1,5	0,2,0	7,7,1	0,4,10	203	149	6.34251e-05	0.00132475	1.0,0.268,1.0	1.0,0.562,0.068	0.213
ENSSSCG00000033392	NA	1	-	73922010	73922225	73901096	73901226	73968511	73968684	4,6,6	2,0,0	2,11,2	0,3,3	364	149	6.6027e-06	0.000169819	0.45,1.0,1.0	1.0,0.6,0.214	0.212
ENSSSCG00000002009	NA	7	-	75194086	75194271	75193796	75194000	75195017	75195263	6,4,2	0,0,0	8,9,4	0,7,0	334	149	0.00243177	0.039053	1.0,1.0,1.0	1.0,0.365,1.0	0.212
ENSSSCG00000004106	NA	1	+	16302629	16302686	16299707	16301218	16303724	16304307	10,15,12	38,13,29	2,11,6	74,54,64	206	149	1.20334e-77	2.57245e-75	0.16,0.455,0.23	0.019,0.128,0.064	0.211
ENSSSCG00000012586	NA	X	+	91692697	91692901	91691868	91692034	91698859	91699051	93,42,63	7,12,5	24,70,27	14,9,13	353	149	1.07899e-35	9.65934e-34	0.849,0.596,0.842	0.42,0.767,0.467	0.211
ENSSSCG00000006897	NA	4	-	123987543	123987665	123986246	123986538	123989639	123989736	42,21,19	1,0,1	52,22,98	9,5,16	271	149	2.21788e-05	0.000522685	0.958,1.0,0.913	0.761,0.708,0.771	0.21
ENSSSCG00000012689	NA	X	+	110894618	110894811	110890340	110890693	110895936	110896063	44,16,17	3,1,0	41,31,33	6,6,7	342	149	3.06607e-44	3.4369e-42	0.865,0.875,1.0	0.749,0.692,0.673	0.209
ENSSSCG00000037267	NA	7	-	89145174	89145275	89142967	89144497	89145739	89145863	90308382	127179187	49,182,67	119232151	250	149	1.00479e-10	3.8387e-09	0.297,0.506,0.549	0.197,0.319,0.209	0.209
ENSSSCG00000016434	NA	18	+	5781236	5781344	5779944	5780134	5802821	5802893	36,2,13	4,25,44	2,16,6	24,31,24	257	149	0.000148371	0.00285229	0.839,0.044,0.146	0.046,0.23,0.127	0.209
ENSSSCG00000011632	NA	13	-	73881147	73881262	73880479	73880623	73882475	73882579	4,15,12	1,4,1	18,7,13	5,3,12	264	149	0.000176892	0.00337076	0.693,0.679,0.871	0.67,0.568,0.379	0.209
ENSSSCG00000027738	NA	13	+	21778793	21778895	21769302	21769395	21779178	21779311	293175256	37,32,37	186270182	67,110,87	251	149	2.18481e-09	7.61783e-08	0.825,0.765,0.804	0.622,0.593,0.554	0.208
ENSSSCG00000016722	NA	18	-	48745866	48745898	48740489	48740595	48756181	48756291	10,8,9	38,23,26	0,0,0	11,20,13	181	149	1.28842e-06	3.60803e-05	0.178,0.223,0.222	0.0,0.0,0.0	0.208
ENSSSCG00000049122	NA	3	-	80019191	80019244	80002514	80002545	80028089	80028166	9,5,4	1,2,0	3,3,4	2,0,5	202	149	5.98839e-38	5.65874e-36	0.869,0.648,1.0	0.525,1.0,0.371	0.207
ENSSSCG00000027594	NA	13	+	192377178	192377246	192376880	192377019	192382946	192383122	3,10,8	13,1,0	5,6,11	0,19,28	217	149	1.4741e-23	9.57942e-22	0.137,0.873,1.0	1.0,0.178,0.212	0.207
ENSSSCG00000035238	NA	6	+	167881565	167883375	167881416	167881509	167883974	167884034	22,26,32	16,2,3	17,24,38	4,24,25	1959	149	5.34603e-06	0.00013878	0.095,0.497,0.448	0.244,0.071,0.104	0.207
ENSSSCG00000031348	NA	8	-	110301906	110302061	110272479	110272678	110307295	110307527	12,11,16	6,3,1	16,4,10	4,4,7	304	149	0.000321205	0.00588013	0.495,0.642,0.887	0.662,0.329,0.412	0.207
ENSSSCG00000013876	NA	2	-	60458607	60458655	60458119	60458262	60459147	60459271	6,12,1	0,4,0	11,12,9	1,13,2	197	149	4.27342e-18	2.26532e-16	1.0,0.694,1.0	0.893,0.411,0.773	0.206
ENSSSCG00000001710	NA	7	+	40293463	40293637	40222627	40222732	40315432	40315594	0,1,0	0,0,0	2,4,1	0,3,0	323	149	0.00147083	0.0244852	NA,1.0,NA	1.0,0.381,1.0	0.206
ENSSSCG00000009377	NA	11	-	15676741	15676900	15668812	15670449	15688848	15689814	11,4,1	0,0,0	22,25,21	3,8,0	308	149	0.00166653	0.0274858	1.0,1.0,1.0	0.78,0.602,1.0	0.206
ENSSSCG00000010943	NA	10	-	27240812	27240919	27213590	27213693	27248522	27248712	14,18,14	0,0,3	26,24,21	2,11,6	256	149	0.00219199	0.0353912	1.0,1.0,0.731	0.883,0.559,0.671	0.206
ENSSSCG00000008185	NA	3	+	55067436	55067523	55067217	55067354	55068337	55068453	37,7,34	5,0,11	36,25,36	16,11,10	236	149	9.52835e-13	4.09625e-11	0.824,1.0,0.661	0.587,0.589,0.694	0.205
ENSSSCG00000010025	NA	14	+	47967054	47967073	47946451	47946547	47969476	47969589	12,17,7	0,0,4	12,3,30	3,4,6	168	149	2.00007e-05	0.000477795	1.0,1.0,0.608	0.78,0.399,0.816	0.204
ENSSSCG00000001485	NA	7	-	26675368	26676922	26644982	26645027	26689736	26690129	374415641	26,17,34	279480463	32,63,56	1703	149	3.56106e-91	9.41299e-89	0.557,0.681,0.623	0.433,0.4,0.42	0.203
ENSSSCG00000024127	NA	10	+	49056943	49057030	49053781	49053905	49061740	49061926	74,33,61	8,8,1	46,70,65	16,34,15	236	149	1.03754e-84	2.50553e-82	0.854,0.723,0.975	0.645,0.565,0.732	0.203
ENSSSCG00000015795	NA	15	-	46500072	46500128	46499745	46499811	46502992	46503097	9,7,14	3,0,0	12,14,6	9,3,1	205	149	4.32397e-51	5.67645e-49	0.686,1.0,1.0	0.492,0.772,0.813	0.203
ENSSSCG00000006864	NA	4	-	117724670	117724737	117700972	117701203	117742259	117742339	36,15,19	1,0,0	30,11,42	1,10,1	216	149	0.00280236	0.0444931	0.961,1.0,1.0	0.954,0.431,0.967	0.203
ENSSSCG00000013775	NA	2	-	64853953	64854085	64852178	64852325	64857304	64857460	0,0,3	0,10,0	2,26,22	16,44,8	281	149	6.73581e-20	3.8866e-18	NA,0.0,1.0	0.062,0.239,0.593	0.202
ENSSSCG00000021084	NA	4	+	96098667	96098769	96098282	96098306	96098948	96099107	18,10,17	5,0,12	16,40,21	7,10,37	251	149	4.64116e-11	1.82113e-09	0.681,1.0,0.457	0.576,0.704,0.252	0.202
ENSSSCG00000034863	NA	6	+	28281378	28281449	28281050	28281196	28281583	28281806	9,8,3	17,10,17	0,4,0	15,20,14	220	149	1.22532e-09	4.3777e-08	0.264,0.351,0.107	0.0,0.119,0.0	0.201
ENSSSCG00000009435	NA	11	-	25571872	25571899	25570356	25570452	25573446	25573566	74,45,88	90,56,66	12,54,45	88,98,81	176	149	1.024e-07	3.17935e-06	0.41,0.405,0.53	0.103,0.318,0.32	0.201
ENSSSCG00000008337	NA	3	+	72952264	72952375	72950786	72950888	72964564	72965697	22,11,5	1,2,4	4,11,2	2,1,10	260	149	8.70131e-05	0.00173145	0.927,0.759,0.417	0.534,0.863,0.103	0.201
ENSSSCG00000016092	NA	15	+	104118862	104119038	104116261	104116396	104119994	104120072	20,13,14	0,1,4	23,26,23	3,11,8	325	149	0.00288902	0.0457947	1.0,0.856,0.616	0.779,0.52,0.569	0.201
ENSSSCG00000008339	NA	3	+	73054093	73054147	73053812	73053892	73059096	73059202	398238173	105,42,31	128,231,88	86,74,58	203	149	2.67733e-13	1.18217e-11	0.736,0.806,0.804	0.522,0.696,0.527	0.2
ENSSSCG00000027444	NA	17	-	50851931	50852219	50844170	50844309	50869005	50869222	85,68,77	8,0,7	17,40,28	1,5,15	437	149	0.000259214	0.00481516	0.784,1.0,0.789	0.853,0.732,0.389	0.2
ENSSSCG00000046471	NA	14	+	107459601	107459749	107451660	107451779	107462121	107462260	0,2,0	0,0,0	5,4,2	0,3,0	297	149	0.00192926	0.0314609	NA,1.0,NA	1.0,0.401,1.0	0.2
ENSSSCG00000000571	NA	5	+	51669422	51669598	51668490	51668553	51673111	51673583	937487935	141,77,121	598976449	198263233	325	149	8.51294e-232	6.16731e-229	0.753,0.744,0.78	0.581,0.63,0.469	0.199
ENSSSCG00000006754	NA	4	+	105870623	105870632	105868923	105868992	105874434	105874615	476540410	113012142134	1,249,0	5131506402	158	149	9.04057e-39	8.75436e-37	0.284,0.296,0.153	0.002,0.135,0.0	0.199
ENSSSCG00000021911	NA	6	+	20262612	20262651	20261206	20261258	20263450	20265570	5,5,1	3,1,2	6,0,21	4,5,16	188	149	9.97719e-06	0.000250525	0.569,0.798,0.284	0.543,0.0,0.51	0.199
ENSSSCG00000045726	NA	14	-	22795157	22795274	22787547	22787667	22797690	22797962	222,220,68	8,13,7	132139115	19,26,53	266	149	9.75538e-59	1.47923e-56	0.94,0.905,0.845	0.796,0.75,0.549	0.198
ENSSSCG00000036790	NA	1	-	32254119	32254587	32222333	32223070	32277227	32277375	63,43,39	39,23,3	30,29,17	28,20,10	617	149	0.00307083	0.0484606	0.281,0.311,0.758	0.206,0.259,0.291	0.198
ENSSSCG00000040434	NA	3	+	56994146	56994256	56993674	56993805	56995242	56995376	48,50,32	0,0,0	38,18,45	0,13,1	259	149	0.00317119	0.0499034	1.0,1.0,1.0	1.0,0.443,0.963	0.198
ENSSSCG00000011540	NA	13	+	65807358	65807551	65803804	65804029	65807833	65807939	46,36,40	7,1,5	48,21,55	6,16,9	342	149	2.36423e-25	1.63412e-23	0.741,0.94,0.777	0.777,0.364,0.727	0.197
ENSSSCG00000016898	NA	16	-	34094899	34094993	34094522	34094819	34096373	34097626	25,27,20	2,0,0	8,18,9	8,1,0	243	149	9.10379e-59	1.38579e-56	0.885,1.0,1.0	0.38,0.917,1.0	0.196
ENSSSCG00000011803	NA	13	+	124587678	124587785	124586857	124586947	124588501	124589293	3,22,18	1,7,5	3,21,3	3,21,1	256	149	3.28804e-35	2.90364e-33	0.636,0.647,0.677	0.368,0.368,0.636	0.196
ENSSSCG00000010742	NA	14	-	135122953	135122991	135119489	135119581	135129423	135129856	13,1,3	0,7,7	0,3,2	2,13,1	187	149	2.21806e-13	9.83818e-12	1.0,0.102,0.255	0.0,0.155,0.614	0.196
ENSSSCG00000039535	NA	18	+	50939194	50939269	50938233	50938276	50944187	50944225	117106118	1,1,5	81,109,74	18,6,26	224	149	8.13098e-36	7.36324e-34	0.987,0.986,0.94	0.75,0.924,0.654	0.195
ENSSSCG00000033171	NA	5	+	426413	426492	425924	426004	426566	426740	51,31,28	12,0,7	22,22,21	7,12,7	228	149	8.05316e-22	4.9458e-20	0.735,1.0,0.723	0.673,0.545,0.662	0.193
ENSSSCG00000015336	NA	9	-	75837795	75837868	75818665	75818806	75837968	75838049	21,3,17	20,7,25	12,7,2	62,15,87	222	149	3.05283e-07	9.1517e-06	0.413,0.223,0.313	0.115,0.239,0.015	0.193
ENSSSCG00000017829	NA	12	+	48450559	48450694	48448896	48449023	48454236	48454390	8,10,12	3,0,7	9,8,7	5,4,4	284	149	0.000178678	0.0034015	0.583,1.0,0.474	0.486,0.512,0.479	0.193
ENSSSCG00000016743	NA	18	-	50641752	50641797	50632983	50633099	50647622	50647725	379322248	729510508	74207110	7108541012	194	149	0	0	0.285,0.327,0.273	0.074,0.157,0.077	0.192
ENSSSCG00000013437	NA	2	+	76895748	76895975	76893663	76893899	76896223	76896922	70,36,49	16,6,0	36,68,47	6,15,26	376	149	4.12059e-28	3.04729e-26	0.634,0.704,1.0	0.704,0.642,0.417	0.192
ENSSSCG00000010757	NA	14	-	138823613	138823726	138821069	138822531	138824688	138824778	18,37,56	21,5,3	44,62,35	40,26,19	262	149	2.05858e-16	1.03248e-14	0.328,0.808,0.914	0.385,0.576,0.512	0.192
ENSSSCG00000012944	NA	2	-	5957754	5957826	5955578	5955708	5958375	5958528	6,13,9	1,8,8	2,2,9	11,2,3	221	149	2.09154e-10	7.81501e-09	0.802,0.523,0.431	0.109,0.403,0.669	0.192
ENSSSCG00000003976	NA	6	-	170468070	170468430	170467207	170467296	170469385	170469670	39,37,32	4,3,1	42,32,86	8,12,6	509	149	0.000220547	0.0041441	0.741,0.783,0.904	0.606,0.438,0.808	0.192
ENSSSCG00000016606	NA	18	-	23856327	23856463	23847115	23847281	23859202	23859296	87,36,45	0,6,0	43,113,54	15,0,20	285	149	1.04979e-71	1.984e-69	1.0,0.758,1.0	0.6,1.0,0.585	0.191
ENSSSCG00000010108	NA	14	+	50774265	50774645	50773966	50773999	50776790	50777056	26,21,19	12,12,20	4,5,11	17,12,14	529	149	1.91845e-50	2.48515e-48	0.379,0.33,0.211	0.062,0.105,0.181	0.191
ENSSSCG00000010306	NA	14	+	76489529	76489598	76487494	76487631	76490911	76491023	67,98,116	149,90,140	41,89,36	166241212	218	149	1.1952e-10	4.53075e-09	0.235,0.427,0.362	0.144,0.202,0.104	0.191
ENSSSCG00000006415	NA	4	-	91242112	91242214	91239619	91239760	91259863	91260098	9,0,6	10,15,6	2,1,1	15,18,14	251	149	1.40301e-07	4.32183e-06	0.348,0.0,0.372	0.073,0.032,0.041	0.191
ENSSSCG00000000925	NA	5	-	94482019	94482115	94476648	94476818	94489412	94489619	9,12,5	0,2,3	6,2,3	0,1,9	245	149	4.10414e-34	3.55217e-32	1.0,0.785,0.503	1.0,0.549,0.169	0.19
ENSSSCG00000026113	NA	13	+	145241704	145241827	145191074	145191148	145299952	145299982	72,55,88	54,44,53	10,100,36	83,62,78	272	149	3.43156e-05	0.000775669	0.422,0.406,0.476	0.062,0.469,0.202	0.19
ENSSSCG00000017894	NA	12	-	51196361	51196570	51187052	51187736	51196865	51196933	65,51,48	5,1,8	112,60,74	19,27,10	358	149	5.81673e-21	3.47414e-19	0.844,0.955,0.714	0.71,0.48,0.755	0.189
ENSSSCG00000016397	NA	15	+	756765	756858	747858	747951	761888	761996	21,17,116	0,0,0	128,66,340	5,42,0	242	149	9.44431e-05	0.00187074	1.0,1.0,1.0	0.94,0.492,1.0	0.189
ENSSSCG00000010742	NA	14	-	135123207	135123354	135119489	135119581	135123668	135127563	0,9,0	3,6,0	0,0,1	10,7,6	296	149	0.00217176	0.035108	0.0,0.43,NA	0.0,0.0,0.077	0.189
ENSSSCG00000008629	NA	3	+	125482502	125482566	125480584	125480798	125488596	125488697	86,68,58	62,22,32	38,92,78	97,34,127	213	149	9.87399e-60	1.53897e-57	0.492,0.684,0.559	0.215,0.654,0.301	0.188
ENSSSCG00000023307	NA	16	+	52292287	52292350	52212680	52212850	52295470	52295845	184141126	88,19,41	134,45,96	42,130,34	212	149	5.24746e-56	7.74065e-54	0.595,0.839,0.684	0.692,0.196,0.665	0.188
ENSSSCG00000022912	NA	18	+	40466911	40466996	40462448	40462485	40473107	40473206	17,20,84	0,0,4	9,0,15	0,0,7	234	149	3.97131e-35	3.49914e-33	1.0,1.0,0.93	1.0,NA,0.577	0.188
ENSSSCG00000014406	NA	2	-	147171997	147172021	147170888	147171049	147172570	147172644	40,47,18	22,14,23	29,19,18	33,25,27	173	149	0.00133209	0.0222894	0.61,0.743,0.403	0.431,0.396,0.365	0.188
7.1133	NA	7	+	34126261	34126336	34125199	34125310	34129057	34129198	41,21,8	0,0,3	12,10,15	0,4,12	224	149	5.39968e-105	1.77513e-102	1.0,1.0,0.639	1.0,0.624,0.454	0.187
ENSSSCG00000036052	NA	15	-	84355635	84355719	84352591	84352675	84363586	84363667	403,92,94	0,0,0	233,14,789	190,0,0	233	149	4.17137e-07	1.23721e-05	1.0,1.0,1.0	0.44,1.0,1.0	0.187
ENSSSCG00000010313	NA	14	+	76804159	76804363	76800765	76800951	76806331	76806535	229405167	333362270	24,226,18	305580348	353	149	0	0	0.225,0.321,0.207	0.032,0.141,0.021	0.186
ENSSSCG00000016843	NA	16	-	22454055	22454164	22451172	22451473	22454275	22454434	48,40,33	0,0,4	56,27,34	4,4,14	258	149	4.60492e-73	9.05272e-71	1.0,1.0,0.827	0.89,0.796,0.584	0.186
ENSSSCG00000011373	NA	13	-	31660309	31660381	31659478	31659622	31660652	31660748	11939351656	314157258	592922741	365259413	221	149	1.32725e-16	6.69978e-15	0.719,0.801,0.812	0.522,0.706,0.547	0.186
ENSSSCG00000000274	NA	5	+	18689855	18689894	18689277	18689350	18690825	18690878	335373412	74,72,62	175241211	80120102	188	149	9.5367e-12	3.89442e-10	0.782,0.804,0.84	0.634,0.614,0.621	0.186
ENSSSCG00000004624	NA	1	-	119738132	119738259	119735150	119735315	119759458	119759515	4,6,8	4,3,4	1,7,5	3,10,4	276	149	1.31039e-06	3.66171e-05	0.351,0.519,0.519	0.153,0.274,0.403	0.186
ENSSSCG00000006912	NA	4	+	125533336	125533646	125526605	125526703	125536199	125536465	91,51,21	4,0,1	72,68,40	10,4,7	459	149	1.30057e-14	6.05708e-13	0.881,1.0,0.872	0.7,0.847,0.65	0.185
ENSSSCG00000012759	NA	X	+	123980044	123980155	123978248	123978446	123980514	123980595	50,53,35	10,15,4	17,44,17	10,22,5	260	149	1.24402e-08	4.09659e-07	0.741,0.669,0.834	0.493,0.534,0.661	0.185
ENSSSCG00000006115	NA	4	+	44608009	44608152	44600156	44600269	44625778	44625951	6,3,2	3,2,5	1,0,2	10,6,1	292	149	3.38117e-08	1.08422e-06	0.505,0.434,0.17	0.049,0.0,0.505	0.185
ENSSSCG00000035939	NA	17	-	62787412	62787432	62786739	62786838	62788523	62788631	100,26,108	14,13,20	32,38,27	11,21,30	169	149	0.000209235	0.00393912	0.863,0.638,0.826	0.719,0.615,0.442	0.184
ENSSSCG00000002034	NA	7	+	75977838	75977900	75977442	75977588	75979353	75979495	55,20,17	21,9,2	8,8,22	5,18,4	211	149	0.000404518	0.00730953	0.649,0.611,0.857	0.53,0.239,0.795	0.184
ENSSSCG00000004729	NA	1	-	129093943	129094052	129085556	129085684	129097398	129097767	61,36,67	3,16,17	16,68,20	9,45,6	258	149	0.0008531	0.0146764	0.922,0.565,0.695	0.507,0.466,0.658	0.184
ENSSSCG00000029882	NA	6	-	129226858	129226973	129214658	129214837	129230961	129231015	5,0,0	3,0,0	0,8,0	6,3,0	264	149	0.0012776	0.0214788	0.485,NA,NA	0.0,0.601,NA	0.184
ENSSSCG00000042985	NA	6	+	47419843	47419861	47419168	47419242	47420962	47421043	147017671313	67,33,82	7711753551	236,87,296	167	149	0	0	0.951,0.979,0.935	0.745,0.947,0.624	0.183
ENSSSCG00000000411	NA	5	+	22404360	22404552	22404007	22404140	22405567	22406419	89,81,64	12,1,2	85,240,98	7,90,15	341	149	8.37758e-18	4.39329e-16	0.764,0.973,0.933	0.841,0.538,0.741	0.183
ENSSSCG00000013314	NA	2	-	28003475	28003637	27989713	27993406	28004038	28004151	82,55,75	8,25,7	41,56,72	19,20,28	311	149	7.99796e-08	2.51114e-06	0.831,0.513,0.837	0.508,0.573,0.552	0.183
ENSSSCG00000009243	NA	8	-	135413346	135413542	135411639	135411943	135420542	135420694	89,59,78	8,6,8	34,52,70	16,4,23	345	149	0.000500896	0.00893143	0.828,0.809,0.808	0.479,0.849,0.568	0.183
ENSSSCG00000030460	NA	X	-	111812464	111812602	111810895	111810916	111813678	111813824	59,47,67	73,73,62	25,75,55	191170232	287	149	2.28389e-14	1.05363e-12	0.296,0.251,0.359	0.064,0.186,0.11	0.182
ENSSSCG00000006925	NA	4	+	127452068	127452212	127451515	127451571	127456877	127456971	466137146	207146155	134,196,41	179257238	293	149	4.54597e-13	1.97384e-11	0.534,0.323,0.324	0.276,0.279,0.081	0.182
ENSSSCG00000007529	NA	17	-	59895188	59895225	59892174	59892245	59896262	59896390	3,1,2	1,0,4	3,1,0	3,0,3	186	149	2.06136e-07	6.26594e-06	0.706,1.0,0.286	0.445,1.0,0.0	0.182
ENSSSCG00000033937	NA	9	+	33754416	33754556	33753003	33753102	33754639	33754868	28,16,21	0,0,0	72,28,49	13,2,5	289	149	2.21996e-05	0.000522859	1.0,1.0,1.0	0.741,0.878,0.835	0.182
ENSSSCG00000015549	NA	9	-	123909841	123910031	123906153	123907813	123910347	123910432	15,1,0	6,2,1	1,2,0	7,8,8	339	149	5.63583e-05	0.00118921	0.524,0.18,0.0	0.059,0.099,0.0	0.182
ENSSSCG00000010078	NA	14	+	50032478	50032632	50031290	50031381	50032726	50032832	27,12,24	1,0,0	34,29,30	2,6,4	303	149	0.00112092	0.0189505	0.93,1.0,1.0	0.893,0.704,0.787	0.182
ENSSSCG00000031572	NA	15	+	128788471	128788630	128781217	128781306	128797271	128797356	269163242	58,61,33	106,115,77	53,46,45	308	149	6.24867e-76	1.27987e-73	0.692,0.564,0.78	0.492,0.547,0.453	0.181
ENSSSCG00000020663	NA	18	+	5259815	5259980	5258887	5259100	5261429	5261571	72,43,57	1,4,0	83,97,61	12,12,12	314	149	6.56328e-55	9.40521e-53	0.972,0.836,1.0	0.766,0.793,0.707	0.181
ENSSSCG00000038561	NA	15	-	84352785	84352869	84352591	84352675	84354980	84355067	422329358	0,576,426	215181630	455560197	233	149	0.000251114	0.00468025	1.0,0.268,0.35	0.232,0.171,0.672	0.181
ENSSSCG00000014141	NA	2	+	102251686	102251721	102251397	102251573	102253991	102254269	119,60,54	27,14,23	21,53,32	12,21,36	184	149	9.67934e-21	5.74606e-19	0.781,0.776,0.655	0.586,0.671,0.419	0.179
ENSSSCG00000010840	NA	10	-	11966681	11966762	11950908	11951613	11967500	11967569	4,6,0	0,0,3	0,4,2	1,3,0	230	149	2.93497e-11	1.16096e-09	1.0,1.0,0.0	0.0,0.463,1.0	0.179
ENSSSCG00000009943	NA	14	+	42013845	42013892	42010976	42011105	42015359	42015506	14,10,32	1,0,0	27,25,45	5,9,4	196	149	0.000165407	0.0031627	0.914,1.0,1.0	0.804,0.679,0.895	0.179
ENSSSCG00000027594	NA	13	+	192380630	192380732	192376878	192377019	192382946	192383122	78,103,92	13,1,0	122,54,72	0,19,28	251	149	4.84322e-60	7.57886e-58	0.781,0.984,1.0	1.0,0.628,0.604	0.178
ENSSSCG00000039419	NA	17	+	61966027	61966200	61965768	61965934	61966462	61966527	0,1,2	0,0,0	0,35,3	0,9,0	322	149	0.000280946	0.00518624	NA,1.0,1.0	NA,0.643,1.0	0.178
ENSSSCG00000036898	NA	15	-	32201163	32201298	32192485	32192715	32202040	32202201	63,68,52	66,21,30	43,52,62	51,79,63	284	149	0.000599455	0.0105684	0.334,0.629,0.476	0.307,0.257,0.341	0.178
ENSSSCG00000025306	NA	X	+	91114148	91114375	91113560	91113675	91117746	91117905	7,3,3	0,2,4	1,2,0	0,11,2	376	149	0.000612053	0.0107856	1.0,0.373,0.229	1.0,0.067,0.0	0.178
ENSSSCG00000039094	NA	4	+	742988	746369	741959	742058	746476	753213	1156376739955	123,45,79	119301620821673	530165399	3530	149	1.21289e-188	7.18931e-186	0.799,0.878,0.842	0.487,0.806,0.696	0.177
ENSSSCG00000011041	NA	10	-	44947108	44947188	44935446	44935556	44954165	44954321	31,39,41	2,1,0	26,28,55	6,5,8	229	149	1.73714e-68	3.11736e-66	0.91,0.962,1.0	0.738,0.785,0.817	0.177
ENSSSCG00000010359	NA	14	+	87707352	87707473	87699007	87699150	87719539	87721195	0,2,5	2,2,2	0,2,0	0,3,1	270	149	1.78824e-25	1.24702e-23	0.0,0.356,0.58	NA,0.269,0.0	0.177
ENSSSCG00000024999	NA	2	+	108676161	108676281	108674211	108674284	108680645	108680786	13,18,20	8,9,8	18,19,5	10,15,17	269	149	8.21512e-18	4.31967e-16	0.474,0.526,0.581	0.499,0.412,0.14	0.177
ENSSSCG00000040959	NA	16	+	27814449	27814579	27814001	27814199	27815102	27815241	1,0,1	9,2,0	0,2,3	5,5,3	279	149	6.45535e-16	3.15675e-14	0.056,0.0,1.0	0.0,0.176,0.348	0.177
ENSSSCG00000027722	NA	8	-	138691675	138691786	138675823	138677229	138699114	138699275	67,39,110	22,26,17	41,85,54	24,59,45	260	149	7.61909e-09	2.54976e-07	0.636,0.462,0.788	0.495,0.452,0.407	0.177
ENSSSCG00000005934	NA	4	+	3094840	3094867	3083865	3083994	3108314	3108436	57,27,33	6,2,0	35,82,42	8,16,17	176	149	1.69192e-06	4.65797e-05	0.889,0.92,1.0	0.787,0.813,0.677	0.177
ENSSSCG00000005719	NA	1	-	271516654	271516927	271514092	271514181	271530691	271530893	145117135	12,7,6	55,145,70	10,23,12	422	149	0.00163544	0.0270529	0.81,0.855,0.888	0.66,0.69,0.673	0.177
ENSSSCG00000003854	NA	6	+	159332393	159332461	159326149	159326708	159335533	159335620	6,22,26	0,0,4	22,36,58	7,0,26	217	149	1.93819e-38	1.86299e-36	1.0,1.0,0.817	0.683,1.0,0.605	0.176
ENSSSCG00000011491	NA	13	-	45353036	45353251	45341885	45342013	45356018	45356060	34,28,17	33,28,15	1,19,9	9,35,21	364	149	0.00290515	0.046013	0.297,0.29,0.317	0.044,0.182,0.149	0.176
ENSSSCG00000039157	NA	15	+	29943195	29943243	29941288	29941459	29959467	29959575	136,148,80	12,4,14	119164101	59,37,22	197	149	1.96166e-06	5.34789e-05	0.896,0.965,0.812	0.604,0.77,0.776	0.174
ENSSSCG00000029760	NA	7	+	100184538	100184618	100183106	100183214	100186329	100186517	0,1,0	2,0,3	0,10,0	2,7,12	229	149	2.02879e-81	4.58777e-79	0.0,1.0,0.0	0.0,0.482,0.0	0.173
ENSSSCG00000014913	NA	9	-	19869730	19869880	19861693	19861801	19875265	19875369	187134211	216162161	84,248,38	244325379	299	149	8.84879e-79	1.94479e-76	0.301,0.292,0.395	0.146,0.276,0.048	0.173
ENSSSCG00000007895	NA	3	+	31354945	31355010	31353668	31353873	31355840	31356027	143142133	30,6,18	142143136	37,80,32	214	149	2.93695e-51	3.90805e-49	0.768,0.943,0.837	0.728,0.554,0.747	0.173
ENSSSCG00000007968	NA	3	+	41561526	41561631	41560916	41561274	41562148	41562362	49,25,19	35,26,36	6,18,22	24,59,39	254	149	2.7582e-31	2.23866e-29	0.451,0.361,0.236	0.128,0.152,0.249	0.173
ENSSSCG00000011453	NA	13	-	34937218	34937344	34936854	34937036	34937436	34937605	107,93,78	0,0,0	82,120,73	0,70,0	275	149	6.14613e-11	2.38771e-09	1.0,1.0,1.0	1.0,0.482,1.0	0.173
ENSSSCG00000039368	NA	10	+	25767177	25767246	25760690	25760758	25772140	25772243	95,45,36	25,8,18	30,33,41	24,21,19	218	149	5.02942e-10	1.84921e-08	0.722,0.794,0.578	0.461,0.518,0.596	0.173
ENSSSCG00000043975	NA	8	-	87772734	87772864	87766121	87767745	87774274	87774365	9,0,4	3,1,0	3,0,1	0,2,5	279	149	0.0006202	0.0109194	0.616,0.0,1.0	1.0,0.0,0.097	0.173
ENSSSCG00000001968	NA	7	-	67806816	67806937	67787268	67789050	67826674	67826760	49,28,27	3,0,0	35,36,20	7,0,6	270	149	0.00118315	0.0199423	0.9,1.0,1.0	0.734,1.0,0.648	0.173
ENSSSCG00000004050	NA	1	-	7630016	7630360	7624771	7624926	7630577	7630756	382248263	127,93,122	244256240	190231196	493	149	9.65021e-07	2.74166e-05	0.476,0.446,0.395	0.28,0.251,0.27	0.172
ENSSSCG00000009793	NA	14	+	30403213	30403318	30399953	30399986	30407229	30408174	658552721	305245191	293541454	306310344	254	149	1.25845e-06	3.53169e-05	0.559,0.569,0.689	0.36,0.506,0.436	0.172
ENSSSCG00000046108	NA	6	+	87966503	87966590	87963725	87963836	87967581	87967974	0,0,2	0,1,1	15,0,55	63,11,149	236	149	2.93955e-05	0.000678054	NA,0.0,0.558	0.131,0.0,0.189	0.172
ENSSSCG00000010452	NA	14	+	101217338	101217450	101214819	101214889	101223172	101225165	57,7,0	29,17,44	33,0,0	73,63,133	261	149	1.03021e-83	2.4426e-81	0.529,0.19,0.0	0.205,0.0,0.0	0.171
ENSSSCG00000010169	NA	14	+	58348181	58348235	58326509	58326729	58348784	58348908	4,4,9	0,1,2	0,11,1	1,0,0	203	149	7.93363e-43	8.66959e-41	1.0,0.746,0.768	0.0,1.0,1.0	0.171
ENSSSCG00000016118	NA	15	+	106582379	106582466	106574656	106574763	106584604	106584688	115,78,128	47,58,53	69136103	100101100	236	149	9.4903e-30	7.36647e-28	0.607,0.459,0.604	0.303,0.46,0.394	0.171
ENSSSCG00000011999	NA	13	-	169775256	169775376	169690395	169690521	169796360	169796539	10,8,3	0,0,4	8,15,3	0,4,14	269	149	1.9388e-28	1.45025e-26	1.0,1.0,0.293	1.0,0.675,0.106	0.171
ENSSSCG00000008749	NA	8	+	15044491	15044515	15043209	15043373	15048270	15048421	18,2,9	8,8,9	8,0,7	9,5,11	173	149	2.90001e-09	1.00311e-07	0.66,0.177,0.463	0.434,0.0,0.354	0.171
ENSSSCG00000022112	NA	11	-	67839326	67839368	67836171	67836350	67839698	67839810	51,59,69	146109135	38,29,34	288261214	191	149	3.3631e-08	1.0802e-06	0.214,0.297,0.285	0.093,0.08,0.11	0.171
ENSSSCG00000034611	NA	6	-	93562535	93562565	93562372	93562430	93566060	93566253	8,12,9	53,30,33	1,1,0	44,53,39	179	149	1.39209e-05	0.000340588	0.112,0.25,0.185	0.019,0.015,0.0	0.171
ENSSSCG00000021803	NA	6	-	28364527	28364550	28358507	28358616	28369849	28370017	18,9,23	0,2,1	8,12,14	6,3,1	172	149	0.00249398	0.0399865	1.0,0.796,0.952	0.536,0.776,0.924	0.171
ENSSSCG00000007161	NA	17	+	32513244	32513408	32508704	32508829	32513959	32514430	46,40,33	0,4,0	24,24,20	5,1,4	313	149	2.24706e-30	1.7795e-28	1.0,0.826,1.0	0.696,0.92,0.704	0.169
ENSSSCG00000011147	NA	10	+	65672418	65672528	65668359	65668482	65678060	65678248	280155121	182,95,27	279244302	333206223	259	149	8.6557e-21	5.15403e-19	0.47,0.484,0.721	0.325,0.405,0.438	0.169
ENSSSCG00000002656	NA	6	+	1902356	1902428	1890631	1890705	1904951	1905061	70,59,59	0,0,0	29,48,47	0,21,4	221	149	1.09131e-06	3.08477e-05	1.0,1.0,1.0	1.0,0.606,0.888	0.169
ENSSSCG00000013554	NA	2	-	72410411	72410579	72410035	72410145	72411595	72411790	959860947	50,78,51	6681449985	116453113	317	149	1.81019e-283	1.6469e-280	0.9,0.838,0.897	0.73,0.601,0.804	0.167
ENSSSCG00000031354	NA	1	+	180075047	180075241	180069243	180069307	180075359	180075471	145,93,164	64,40,35	75,62,188	50,91,68	343	149	1.9859e-15	9.57957e-14	0.496,0.502,0.671	0.395,0.228,0.546	0.167
ENSSSCG00000025272	NA	13	+	33047334	33047475	33047115	33047187	33049063	33049442	52,37,13	0,5,0	35,53,45	6,8,7	290	149	1.79464e-10	6.71846e-09	1.0,0.792,1.0	0.75,0.773,0.768	0.167
ENSSSCG00000005480	NA	1	+	254178214	254178341	254177294	254177419	254193208	254194176	20,3,3	42,16,4	0,0,1	1,19,6	276	149	7.67708e-05	0.00157573	0.205,0.092,0.288	0.0,0.0,0.083	0.167
ENSSSCG00000007606	NA	3	+	5970374	5970428	5968063	5968132	5972211	5972331	11,1,1	2,3,5	10,6,0	9,20,9	203	149	3.43852e-14	1.57331e-12	0.801,0.197,0.128	0.449,0.18,0.0	0.166
ENSSSCG00000041595	NA	1	+	170127102	170127216	170092906	170093052	170134538	170134677	7,4,0	0,0,0	16,2,3	9,0,0	263	149	2.00053e-05	0.000477795	1.0,1.0,NA	0.502,1.0,1.0	0.166
ENSSSCG00000000499	NA	5	-	33935024	33935102	33931139	33931220	33936787	33936942	15,2,5	0,0,0	22,26,16	0,17,0	227	149	2.754e-05	0.000636756	1.0,1.0,1.0	1.0,0.501,1.0	0.166
ENSSSCG00000007094	NA	17	-	26652874	26652949	26651178	26652157	26660418	26660546	14,1,5	2,0,0	19,8,10	0,3,3	224	149	1.56629e-06	4.32123e-05	0.823,1.0,1.0	1.0,0.639,0.689	0.165
ENSSSCG00000026772	NA	4	+	130671548	130671919	130667305	130667506	130679310	130679610	3,3,2	4,0,5	3,8,10	2,17,5	520	149	2.93637e-06	7.87886e-05	0.177,1.0,0.103	0.301,0.119,0.364	0.165
ENSSSCG00000038947	NA	7	+	77926462	77927683	77921145	77921273	77950750	77951028	621443486	103,29,100	475537451	144103149	1370	149	4.37196e-62	7.0969e-60	0.396,0.624,0.346	0.264,0.362,0.248	0.164
13.894	NA	13	-	126897156	126897237	126885970	126886146	126904237	126904351	1,0,16	0,0,4	1,0,1	0,0,1	230	149	2.42222e-38	2.30784e-36	1.0,NA,0.722	1.0,NA,0.393	0.164
ENSSSCG00000009491	NA	11	-	63702747	63702791	63701550	63701716	63704790	63704850	40,35,33	0,1,2	39,28,47	6,9,6	193	149	0.000501207	0.00893289	1.0,0.964,0.927	0.834,0.706,0.858	0.164
ENSSSCG00000037355	NA	4	+	99515970	99516115	99515002	99515061	99519556	99519599	128,89,86	102,76,85	50,76,74	122154120	294	149	5.14903e-97	1.42862e-94	0.389,0.372,0.339	0.172,0.2,0.238	0.163
ENSSSCG00000015976	NA	15	-	81730213	81730296	81723763	81724024	81731860	81732031	1250695763	788414355	594713418	717579554	232	149	2.63692e-09	9.16152e-08	0.505,0.519,0.58	0.347,0.442,0.326	0.163
ENSSSCG00000035479	NA	10	+	11527242	11527303	11526635	11526735	11654268	11654432	5,6,12	0,0,0	13,8,22	0,0,15	210	149	2.23144e-05	0.000525248	1.0,1.0,1.0	1.0,1.0,0.51	0.163
ENSSSCG00000028707	NA	14	+	46713588	46713647	46711764	46711930	46723789	46725999	46,29,27	12,9,18	35,36,37	27,22,34	208	149	3.25969e-05	0.000744874	0.733,0.698,0.518	0.481,0.54,0.438	0.163
ENSSSCG00000013857	NA	2	+	61236905	61237111	61224403	61224451	61242499	61243124	37,46,43	1,0,0	59,74,96	10,4,7	355	149	0.000105853	0.00208513	0.94,1.0,1.0	0.712,0.886,0.852	0.163
ENSSSCG00000034139	NA	1	-	30339214	30339283	30330421	30330514	30389897	30389947	162163237	4,2,19	24,167,38	2,26,14	218	149	2.78545e-71	5.23893e-69	0.965,0.982,0.895	0.891,0.814,0.65	0.162
ENSSSCG00000007284	NA	17	-	38148300	38149146	38146107	38146254	38156400	38156523	50,52,76	0,0,2	45,119,42	0,0,11	995	149	7.99859e-69	1.46221e-66	1.0,1.0,0.851	1.0,1.0,0.364	0.162
ENSSSCG00000038947	NA	7	+	77926462	77927690	77921146	77921273	77950750	77951028	608423457	103,29,100	463513434	144103149	1377	149	2.69103e-59	4.1611e-57	0.39,0.612,0.331	0.258,0.35,0.24	0.162
ENSSSCG00000018057	NA	12	-	23708921	23709850	23708538	23708669	23710911	23711016	287136264	10,0,0	164169220	0,13,15	1078	149	1.02393e-42	1.1158e-40	0.799,1.0,1.0	1.0,0.642,0.67	0.162
ENSSSCG00000002315	NA	7	-	93660514	93660618	93651311	93651436	93773488	93775334	45,35,49	3,3,3	26,21,10	0,11,3	253	149	0.000251802	0.0046886	0.898,0.873,0.906	1.0,0.529,0.663	0.162
ENSSSCG00000007590	NA	3	+	5123146	5123249	5122873	5122960	5123859	5124043	84,69,59	2,2,4	45,93,47	11,6,11	252	149	0.00230905	0.0371738	0.961,0.953,0.897	0.708,0.902,0.716	0.162
ENSSSCG00000010742	NA	14	-	135118014	135118108	135117624	135117721	135119232	135119316	210151169	404252213	64,94,54	343315313	243	149	4.82185e-10	1.77456e-08	0.242,0.269,0.327	0.103,0.155,0.096	0.161
ENSSSCG00000003775	NA	6	-	137441859	137441963	137440179	137440304	137453844	137454014	2,5,3	0,1,3	1,1,0	0,6,0	253	149	7.42266e-07	2.13359e-05	1.0,0.746,0.371	1.0,0.089,NA	0.161
ENSSSCG00000011236	NA	13	-	19387747	19387771	19385697	19385715	19395949	19396123	52,1,16	0,0,6	85,46,70	30,25,7	173	149	5.00072e-41	5.20301e-39	1.0,1.0,0.697	0.709,0.613,0.896	0.16
ENSSSCG00000000567	NA	5	+	49592979	49593091	49504550	49504611	49749764	49749815	1,1,1	0,11,4	0,2,2	1,6,1	261	149	5.99454e-25	4.09272e-23	1.0,0.049,0.125	0.0,0.16,0.533	0.16
ENSSSCG00000016223	NA	15	+	124765849	124765907	124741992	124742271	124783254	124783671	145,100,82	5,2,1	135,93,116	9,31,17	207	149	3.63879e-13	1.58876e-11	0.954,0.973,0.983	0.915,0.683,0.831	0.16
ENSSSCG00000045134	NA	17	+	32520810	32520971	32520653	32520746	32521338	32521455	4,2,4	2,9,0	0,2,1	1,0,4	310	149	2.19908e-09	7.65393e-08	0.49,0.097,1.0	0.0,1.0,0.107	0.16
ENSSSCG00000035410	NA	15	+	59870710	59870865	59870191	59870303	59875496	59875861	487340318	54,21,25	293466303	60,86,78	304	149	2.55618e-05	0.000596306	0.816,0.888,0.862	0.705,0.726,0.656	0.16
ENSSSCG00000000274	NA	5	+	18689855	18689894	18689277	18689350	18690822	18690878	518503654	331219350	342382386	327406393	188	149	1.21148e-117	4.55713e-115	0.554,0.645,0.597	0.453,0.427,0.438	0.159
ENSSSCG00000011854	NA	13	+	134510146	134510218	134502810	134502960	134515276	134515325	50,26,39	8,0,11	27,50,23	7,0,34	221	149	3.09419e-17	1.59274e-15	0.808,1.0,0.705	0.722,1.0,0.313	0.159
ENSSSCG00000017516	NA	12	+	24155716	24155829	24154135	24154193	24170575	24170652	2,9,14	17,5,14	1,7,8	20,12,21	262	149	2.26589e-13	1.0039e-11	0.063,0.506,0.363	0.028,0.249,0.178	0.159
ENSSSCG00000036052	NA	15	-	84355441	84355525	84355274	84355358	84363586	84363667	246214119	0,16,8	212209297	0,18,239	233	149	3.36118e-06	8.93293e-05	1.0,0.895,0.905	1.0,0.881,0.443	0.159
ENSSSCG00000008123	NA	3	-	46704586	46704639	46704047	46704145	46706337	46706453	24,15,11	0,1,0	41,20,34	0,14,2	202	149	0.00108824	0.0184219	1.0,0.917,1.0	1.0,0.513,0.926	0.159
ENSSSCG00000038947	NA	7	+	77926462	77926975	77921204	77921273	77950750	77951028	583404414	103,29,100	413475490	144103149	662	149	1.7755e-17	9.22437e-16	0.56,0.758,0.482	0.392,0.509,0.425	0.158
ENSSSCG00000014060	NA	2	+	81529212	81529391	81525252	81525365	81537501	81537608	67,21,24	0,1,0	52,66,30	1,7,7	328	149	0.00077852	0.0134823	1.0,0.905,1.0	0.959,0.811,0.661	0.158
ENSSSCG00000010594	NA	14	-	114074685	114074889	114073877	114073971	114074992	114075048	244166395	280149198	376150372	831333462	353	149	4.69648e-166	2.38611e-163	0.269,0.32,0.457	0.16,0.16,0.254	0.157
ENSSSCG00000027444	NA	17	-	50846559	50846764	50844170	50844309	50849729	50849854	29,11,16	3,0,0	28,28,28	6,4,1	354	149	3.27147e-12	1.37468e-10	0.803,1.0,1.0	0.663,0.747,0.922	0.157
ENSSSCG00000001499	NA	7	+	29053812	29053911	29053169	29053259	29055679	29055757	110,43,65	88,54,67	90,61,119	181175218	248	149	3.88664e-07	1.15539e-05	0.429,0.324,0.368	0.23,0.173,0.247	0.157
ENSSSCG00000008694	NA	8	+	1767599	1767663	1762396	1762497	1770621	1770762	38,1,7	6,9,1	11,7,3	0,25,23	213	149	3.19515e-05	0.000731408	0.816,0.072,0.83	1.0,0.164,0.084	0.157
ENSSSCG00000022714	NA	17	-	46685434	46685554	46682353	46682470	46685995	46686071	253201197	446263489	31,177,12	281463365	269	149	2.66707e-245	2.08677e-242	0.239,0.297,0.182	0.058,0.175,0.018	0.156
ENSSSCG00000005466	NA	1	-	253038526	253038696	253034154	253034301	253056327	253056412	139138123	3,5,1	194209153	25,16,23	319	149	3.21997e-101	9.8413e-99	0.956,0.928,0.983	0.784,0.859,0.757	0.156
ENSSSCG00000028101	NA	8	+	118006838	118006964	117997126	117997280	118010690	118010826	123,99,88	18,2,11	114,96,141	17,41,25	275	149	9.255e-45	1.05251e-42	0.787,0.964,0.813	0.784,0.559,0.753	0.156
ENSSSCG00000017311	NA	12	-	17124252	17124306	17122166	17122432	17126167	17126300	52,37,57	5,5,2	23,57,50	8,20,6	203	149	5.49907e-41	5.70634e-39	0.884,0.845,0.954	0.678,0.677,0.859	0.156
ENSSSCG00000035533	NA	3	+	56766084	56766179	56762393	56762557	56769862	56769966	251,368,0	536133457	18,133,0	315153477	244	149	2.17292e-38	2.0835e-36	0.222,0.628,0.0	0.034,0.347,0.0	0.156
ENSSSCG00000022358	NA	8	-	9043236	9043314	8951003	8951128	9106388	9106518	22,3,2	12,4,7	6,3,4	27,19,5	227	149	5.06093e-05	0.00108487	0.546,0.33,0.158	0.127,0.094,0.344	0.156
ENSSSCG00000016629	NA	18	-	29120211	29120280	29118156	29118311	29122310	29122386	81,32,65	140,70,50	44,63,30	164173100	218	149	0.000514063	0.00914121	0.283,0.238,0.47	0.155,0.199,0.17	0.156
ENSSSCG00000003461	NA	6	+	74845560	74845619	74840474	74840664	74847184	74849409	111,83,130	309267323	1,46,13	247280228	208	149	2.42459e-38	2.30784e-36	0.205,0.182,0.224	0.003,0.105,0.039	0.155
ENSSSCG00000032820	NA	5	+	799473	799578	794826	795087	804383	804516	3,22,6	2,0,0	29,41,13	4,10,8	254	149	1.76951e-21	1.07995e-19	0.468,1.0,1.0	0.81,0.706,0.488	0.155
ENSSSCG00000035332	NA	6	-	81258267	81258364	81257349	81257476	81259643	81262352	40,30,37	34,26,35	44,13,66	82,58,63	246	149	6.55585e-10	2.39023e-08	0.416,0.411,0.39	0.245,0.12,0.388	0.155
ENSSSCG00000008694	NA	8	+	1767599	1767663	1766627	1766720	1770621	1770762	116,27,26	0,0,2	32,37,9	0,1,7	213	149	6.8156e-08	2.14853e-06	1.0,1.0,0.901	1.0,0.963,0.474	0.155
ENSSSCG00000009925	NA	14	+	41031248	41031353	41029178	41029321	41035229	41035478	93,52,78	0,2,9	75,109,77	12,25,11	254	149	0.000362023	0.00659071	1.0,0.938,0.836	0.786,0.719,0.804	0.155
ENSSSCG00000015987	NA	15	-	83138111	83138205	83077292	83077398	83143709	83143791	5,3,1	2,0,0	5,7,4	4,0,1	243	149	2.16272e-28	1.61465e-26	0.605,1.0,1.0	0.434,1.0,0.71	0.154
ENSSSCG00000015480	NA	9	+	114063398	114063635	114062438	114062565	114065124	114065177	56,34,62	39,26,51	35,54,43	61,83,83	386	149	0.000631254	0.011099	0.357,0.335,0.319	0.181,0.201,0.167	0.154
ENSSSCG00000004832	NA	1	+	141920483	141920547	141887167	141887772	141926999	141927044	148110108	46,51,55	63,92,83	48,64,77	213	149	0.00130302	0.0218592	0.692,0.601,0.579	0.479,0.501,0.43	0.154
ENSSSCG00000011000	NA	10	-	33435503	33435619	33432296	33434076	33441044	33441272	0,34,0	0,0,0	1,24,0	0,6,0	265	149	0.00202086	0.0328314	NA,1.0,NA	1.0,0.692,NA	0.154
ENSSSCG00000022714	NA	17	-	46685434	46685579	46682353	46682470	46685995	46686067	303239249	446263489	51,249,14	281463365	294	149	3.97556e-211	2.72856e-208	0.256,0.315,0.205	0.084,0.214,0.019	0.153
ENSSSCG00000017567	NA	12	+	26772092	26772176	26771760	26771864	26772264	26773019	0,0,8	6,0,7	0,2,1	3,9,12	233	149	1.28078e-47	1.5417e-45	0.0,NA,0.422	0.0,0.124,0.051	0.153
ENSSSCG00000008337	NA	3	+	72936213	72936309	72929850	72929955	72964564	72968065	12,12,25	4,4,2	15,29,18	6,11,11	245	149	2.6684e-17	1.37537e-15	0.646,0.646,0.884	0.603,0.616,0.499	0.153
ENSSSCG00000017248	NA	12	-	7756468	7756639	7753171	7753328	7760155	7760504	64,38,47	3,3,0	37,36,50	7,5,5	320	149	1.1371e-06	3.21188e-05	0.909,0.855,1.0	0.711,0.77,0.823	0.153
ENSSSCG00000024780	NA	4	+	54912389	54912432	54908899	54908964	54916559	54916687	0,0,5	0,11,0	0,6,7	0,10,9	192	149	2.54998e-06	6.8846e-05	NA,0.0,1.0	NA,0.318,0.376	0.153
ENSSSCG00000030460	NA	X	-	111811387	111811462	111809042	111809136	111812464	111812602	3,6,4	2,2,3	0,7,1	0,2,7	224	149	4.68994e-10	1.72926e-08	0.499,0.666,0.47	NA,0.7,0.087	0.152
ENSSSCG00000011101	NA	10	-	56085025	56085106	56078402	56079641	56086248	56086415	465338537	520391358	358376464	768870655	230	149	2.70687e-142	1.26066e-139	0.367,0.359,0.493	0.232,0.219,0.315	0.151
ENSSSCG00000005518	NA	1	-	261526342	261526447	261511303	261513891	261535866	261535955	19,28,4	3,0,0	21,31,33	7,2,5	254	149	7.82281e-40	7.86725e-38	0.788,1.0,1.0	0.638,0.901,0.795	0.151
ENSSSCG00000007544	NA	3	+	513553	513733	507624	507810	514191	514275	128,57,137	28,22,49	88,98,111	104,18,101	329	149	6.22435e-06	0.000160834	0.674,0.54,0.559	0.277,0.711,0.332	0.151
ENSSSCG00000004138	NA	1	+	22285746	22285821	22241839	22241916	22352135	22352249	19,28,14	0,0,0	47,31,32	0,17,0	224	149	0.00172745	0.0284186	1.0,1.0,1.0	1.0,0.548,1.0	0.151
ENSSSCG00000036237	NA	5	-	21140018	21140138	21138949	21139157	21140398	21140530	581348250	50,71,33	336298332	84,121,83	269	149	4.30693e-84	1.02739e-81	0.866,0.731,0.808	0.689,0.577,0.689	0.15
ENSSSCG00000023775	NA	10	-	19042753	19042880	19040966	19041120	19044687	19044776	14,0,12	20,20,15	0,3,4	45,36,24	276	149	0.000527709	0.00936683	0.274,0.0,0.302	0.0,0.043,0.083	0.15
ENSSSCG00000020720	NA	2	+	48835453	48835611	48784212	48784523	48856470	48856571	41,33,12	1,2,0	41,36,67	5,2,14	307	149	2.44456e-55	3.52891e-53	0.952,0.889,1.0	0.799,0.897,0.699	0.149
ENSSSCG00000033909	NA	18	-	6384595	6384641	6384138	6384187	6386830	6386982	22,65,28	135,112,47	3,29,36	91160174	195	149	3.09335e-53	4.32196e-51	0.111,0.307,0.313	0.025,0.122,0.137	0.149
ENSSSCG00000027898	NA	5	+	93049415	93049567	93048843	93049026	93058142	93061446	233240214	86,27,60	163254137	61,127,64	301	149	7.09344e-49	8.89431e-47	0.573,0.815,0.638	0.569,0.497,0.514	0.149
ENSSSCG00000005623	NA	1	-	268382394	268382502	268381396	268381490	268382734	268382796	80,34,51	56,28,10	52,37,29	42,30,34	257	149	2.97784e-13	1.31042e-11	0.453,0.413,0.747	0.418,0.417,0.331	0.149
ENSSSCG00000003586	NA	6	+	85982174	85982237	85975977	85976168	85987423	85987600	178139140	54,39,25	72,159,80	60,68,26	212	149	9.98222e-12	4.06786e-10	0.698,0.715,0.797	0.458,0.622,0.684	0.149
ENSSSCG00000036067	NA	6	+	27567833	27567883	27566645	27566732	27568827	27572863	7,2,0	5,3,0	1,6,0	9,5,0	199	149	2.7052e-08	8.69599e-07	0.512,0.333,NA	0.077,0.473,NA	0.148
ENSSSCG00000008402	NA	3	+	86012606	86012719	86012290	86012492	86013100	86013185	3,0,2	1,0,0	0,5,1	2,0,0	262	149	0.000585892	0.0103479	0.63,NA,1.0	0.0,1.0,1.0	0.148
ENSSSCG00000031666	NA	2	+	8285392	8285779	8284377	8284875	8286728	8287189	60,56,53	5,0,1	88,47,95	3,13,4	536	149	0.000683528	0.011943	0.769,1.0,0.936	0.891,0.501,0.868	0.148
ENSSSCG00000027669	NA	15	-	119978913	119978952	119970082	119970281	119979416	119979440	23,34,45	1,0,5	18,42,28	4,4,9	188	149	2.88883e-24	1.91225e-22	0.948,1.0,0.877	0.781,0.893,0.711	0.147
ENSSSCG00000013245	NA	2	+	15394177	15394219	15393485	15393542	15394581	15394634	424356374	81,61,93	254418261	120140126	191	149	5.91492e-16	2.89972e-14	0.803,0.82,0.758	0.623,0.7,0.618	0.147
ENSSSCG00000008066	NA	3	-	41917871	41917939	41908008	41908064	41918454	41918603	0,1,1	4,0,6	0,2,2	3,2,4	217	149	3.88067e-05	0.0008621	0.0,1.0,0.103	0.0,0.407,0.256	0.147
ENSSSCG00000002664	NA	6	-	3254465	3254576	3253328	3253694	3255933	3256204	89,58,67	13,16,14	30,82,45	15,19,24	260	149	0.000591269	0.0104288	0.797,0.675,0.733	0.534,0.712,0.518	0.147
ENSSSCG00000029578	NA	6	+	28711466	28712601	28666523	28666946	28714816	28714979	183719252141	100,65,52	5861901719	43,99,71	1284	149	0.000935053	0.0159948	0.681,0.775,0.827	0.613,0.69,0.54	0.147
ENSSSCG00000032921	NA	3	+	18202735	18202788	18202150	18202307	18205858	18205937	41,44,35	0,1,0	44,34,50	4,5,9	202	149	0.00243856	0.0391461	1.0,0.97,1.0	0.89,0.834,0.804	0.147
ENSSSCG00000030528	NA	13	-	192369291	192369466	192368154	192368222	192373778	192373946	47,58,93	0,5,16	14,68,37	1,3,31	324	149	9.71363e-10	3.4895e-08	1.0,0.842,0.728	0.866,0.912,0.354	0.146
ENSSSCG00000003359	NA	6	+	65151122	65151191	65150902	65151047	65151279	65151371	176,92,135	30,21,17	106137170	44,49,55	218	149	0.000128452	0.0024976	0.8,0.75,0.844	0.622,0.656,0.679	0.146
ENSSSCG00000010834	NA	10	+	11425255	11425327	11425047	11425121	11426929	11427080	103,85,133	28,24,21	40,117,85	31,45,26	221	149	0.00017537	0.00334503	0.713,0.705,0.81	0.465,0.637,0.688	0.146
ENSSSCG00000000736	NA	5	-	67149640	67149769	67148311	67148355	67153964	67154027	88,82,72	20,13,12	115,91,109	31,23,70	278	149	0.00210719	0.0341773	0.702,0.772,0.763	0.665,0.68,0.455	0.146
ENSSSCG00000012606	NA	X	+	98525561	98525675	98524382	98524487	98527399	98527596	72,18,42	119,36,103	44,29,23	196219271	263	149	8.03539e-137	3.57219e-134	0.255,0.221,0.188	0.113,0.07,0.046	0.145
ENSSSCG00000013630	NA	2	+	69547271	69547301	69545744	69545815	69550187	69550239	116,62,59	85,40,64	44,58,78	61,99,101	179	149	9.14722e-15	4.30106e-13	0.532,0.563,0.434	0.375,0.328,0.391	0.145
ENSSSCG00000036078	NA	15	+	62275030	62275247	62264003	62264972	62412559	62412699	79,26,14	4,0,0	167125112	25,3,13	366	149	1.10358e-13	4.96813e-12	0.889,1.0,1.0	0.731,0.944,0.778	0.145
ENSSSCG00000005582	NA	1	-	264095201	264095313	264094436	264094534	264096440	264096536	243181321	13,8,23	62,133,63	13,14,14	261	149	1.03136e-06	2.92376e-05	0.914,0.928,0.888	0.731,0.844,0.72	0.145
ENSSSCG00000003772	NA	6	+	135653549	135653703	135651326	135651458	135719849	135719988	96,80,108	0,0,0	74,87,100	4,0,25	303	149	5.24707e-06	0.000136392	1.0,1.0,1.0	0.901,1.0,0.663	0.145
ENSSSCG00000008600	NA	3	+	117886508	117886638	117885520	117885589	117887523	117887597	35,29,19	21,24,8	35,11,34	25,24,32	279	149	0.00277358	0.0441395	0.471,0.392,0.559	0.428,0.197,0.362	0.145
ENSSSCG00000022714	NA	17	-	46685434	46685568	46682353	46682470	46685995	46686082	241205201	446263489	34,200,9	281463365	283	149	7.09427e-196	4.40532e-193	0.221,0.291,0.178	0.06,0.185,0.013	0.144
ENSSSCG00000039024	NA	3	+	40185213	40185615	40184985	40185027	40186304	40186442	395201424	198136149	97,218,79	133114139	551	149	6.43776e-68	1.14478e-65	0.35,0.286,0.435	0.165,0.341,0.133	0.144
ENSSSCG00000011236	NA	13	-	19383296	19383323	19377569	19377740	19383476	19383578	259211206	91,66,73	229313200	168138159	176	149	3.67821e-65	6.36704e-63	0.707,0.73,0.705	0.536,0.658,0.516	0.144
ENSSSCG00000003664	NA	6	+	95549549	95549848	95548664	95548704	95550002	95550101	188,91,102	83,58,47	48,114,65	57,72,89	448	149	7.04565e-53	9.67132e-51	0.43,0.343,0.419	0.219,0.345,0.195	0.144
ENSSSCG00000003772	NA	6	+	135651326	135651458	135606191	135606349	135659071	135660627	73,53,53	10,0,1	39,54,75	2,19,9	281	149	0.000176291	0.00336096	0.795,1.0,0.966	0.912,0.601,0.815	0.144
ENSSSCG00000022940	NA	8	-	71294445	71294581	71290718	71290837	71302792	71303006	34,30,35	61,56,65	4,18,5	44,61,44	285	149	2.99499e-09	1.03504e-07	0.226,0.219,0.22	0.045,0.134,0.056	0.143
ENSSSCG00000033949	NA	2	+	76062675	76062728	76049065	76049102	76076078	76076197	68,28,39	95,50,62	18,30,21	67,81,91	202	149	8.05747e-05	0.00163127	0.346,0.292,0.317	0.165,0.215,0.145	0.143
ENSSSCG00000050566	NA	3	+	43927552	43927690	43916130	43916244	43943345	43944608	12,7,2	20,47,5	0,3,0	10,40,0	287	149	1.43529e-23	9.34276e-22	0.238,0.072,0.172	0.0,0.037,NA	0.142
ENSSSCG00000007544	NA	3	+	513553	513691	507624	507810	514191	514275	89,36,93	28,22,49	60,65,72	104,18,101	287	149	1.78404e-06	4.88514e-05	0.623,0.459,0.496	0.23,0.652,0.27	0.142
ENSSSCG00000051508	NA	9	+	87220496	87220655	87206206	87206332	87305698	87310653	0,2,1	1,0,0	1,3,3	0,2,8	308	149	0.000268128	0.00497129	0.0,1.0,1.0	1.0,0.421,0.154	0.142
ENSSSCG00000039468	NA	9	+	9785622	9786154	9783035	9783093	9787329	9787991	6291628252	943676376	188165310	7041042696	681	149	3.65455e-99	1.06694e-96	0.127,0.345,0.128	0.055,0.033,0.089	0.141
ENSSSCG00000013427	NA	2	-	77056624	77056707	77053846	77054000	77059589	77059638	162133166	0,4,6	70152119	17,16,9	232	149	2.26416e-76	4.73669e-74	1.0,0.955,0.947	0.726,0.859,0.895	0.141
ENSSSCG00000004364	NA	1	-	71092583	71092850	71092118	71092173	71104672	71104921	9,18,24	27,21,28	11,6,3	46,51,30	416	149	4.04863e-61	6.43847e-59	0.107,0.235,0.235	0.079,0.04,0.035	0.141
ENSSSCG00000023996	NA	1	-	127140800	127140968	127132474	127133701	127175567	127175738	147114181	11,9,14	86138104	24,28,10	317	149	7.09171e-14	3.21105e-12	0.863,0.856,0.859	0.627,0.698,0.83	0.141
ENSSSCG00000001485	NA	7	-	26573829	26573883	26561365	26563119	26599397	26599601	23,32,58	2,15,15	33,26,41	9,22,18	203	149	3.66822e-11	1.44662e-09	0.894,0.61,0.739	0.729,0.465,0.626	0.141
ENSSSCG00000025661	NA	9	+	51870029	51870166	51869062	51869295	51870464	51870611	92,79,53	55,52,57	31,76,71	45,81,133	286	149	3.22842e-09	1.11277e-07	0.466,0.442,0.326	0.264,0.328,0.218	0.141
ENSSSCG00000015380	NA	9	-	90772291	90772462	90771293	90771419	90772576	90772648	51,17,54	1,0,1	44,54,106	6,7,3	320	149	0.000782453	0.0135444	0.96,1.0,0.962	0.773,0.782,0.943	0.141
ENSSSCG00000036074	NA	X	-	12382909	12383004	12367155	12369333	12387335	12387473	78,20,203	71,35,40	55,23,142	60,98,82	244	149	5.95136e-39	5.79162e-37	0.402,0.259,0.756	0.359,0.125,0.514	0.14
ENSSSCG00000006511	NA	4	-	94496963	94497374	94495845	94495944	94497649	94499101	8,7,5	8,0,1	3,26,8	3,4,2	560	149	1.16892e-11	4.72899e-10	0.21,1.0,0.571	0.21,0.634,0.516	0.14
ENSSSCG00000012956	NA	2	-	6202629	6203419	6174203	6174291	6211471	6211684	13,5,10	0,0,1	10,35,8	1,4,0	939	149	4.53469e-08	1.44346e-06	1.0,1.0,0.613	0.613,0.581,1.0	0.14
ENSSSCG00000010640	NA	14	-	123987205	123987310	123985381	123985489	123989210	123989327	147110731989	2861231185	293128172956	97515621651	254	149	3.1707e-05	0.00072666	0.751,0.837,0.496	0.638,0.514,0.512	0.14
ENSSSCG00000010256	NA	14	+	72889144	72889210	72888008	72888065	72893251	72893359	3,2,1	0,3,6	4,0,0	0,4,6	215	149	0.000127759	0.00248537	1.0,0.316,0.104	1.0,0.0,0.0	0.14
ENSSSCG00000016033	NA	15	+	93237259	93237484	93223199	93223292	93239179	93239318	573472417	372180260	275546161	289322283	374	149	3.3753e-61	5.3896e-59	0.38,0.511,0.39	0.275,0.403,0.185	0.139
ENSSSCG00000027774	NA	6	-	60872570	60872641	60868628	60868755	60873388	60873455	33,23,47	39,26,17	27,21,24	30,31,42	220	149	1.45989e-11	5.86972e-10	0.364,0.375,0.652	0.379,0.315,0.279	0.139
ENSSSCG00000021333	NA	6	+	47902554	47902628	47869679	47869813	47903917	47904173	92,71,71	0,0,0	59,73,74	0,35,0	223	149	3.00705e-06	8.05193e-05	1.0,1.0,1.0	1.0,0.582,1.0	0.139
ENSSSCG00000021628	NA	4	-	61970463	61970524	61964132	61964238	61971220	61971359	2,0,6	0,1,0	1,0,2	0,2,1	210	149	4.40056e-18	2.32956e-16	1.0,0.0,1.0	1.0,0.0,0.587	0.138
ENSSSCG00000012856	NA	2	-	2072226	2072264	2070141	2071187	2073851	2073908	212193231	526370397	77194133	488614728	187	149	1.39234e-07	4.29234e-06	0.243,0.294,0.317	0.112,0.201,0.127	0.138
ENSSSCG00000004302	NA	1	+	55824893	55824977	55823928	55824037	55828679	55828770	6,46,1	0,0,0	1,50,0	0,12,0	233	149	0.000178666	0.0034015	1.0,1.0,1.0	1.0,0.727,NA	0.137
ENSSSCG00000011546	NA	13	+	65978766	65978803	65978482	65978559	65981988	65982047	43,31,54	1,0,2	34,44,39	6,8,4	186	149	3.7074e-51	4.89991e-49	0.972,1.0,0.956	0.819,0.815,0.886	0.136
ENSSSCG00000003814	NA	6	-	148965501	148965581	148964249	148964407	148967358	148967468	18,18,0	44,31,43	0,1,5	50,35,49	229	149	1.25641e-75	2.54673e-73	0.21,0.274,0.0	0.0,0.018,0.062	0.135
ENSSSCG00000014324	NA	2	+	139902907	139902951	139899408	139899485	139908351	139908526	293514392186	516263279	427349884527	155710862157	193	149	9.12287e-58	1.37268e-55	0.815,0.809,0.858	0.679,0.78,0.618	0.135
ENSSSCG00000004253	NA	1	+	44266469	44266493	44264933	44265098	44270419	44270595	204173186	54,24,44	164262152	104,54,79	173	149	4.17927e-46	4.85155e-44	0.765,0.861,0.785	0.576,0.807,0.624	0.135
ENSSSCG00000008881	NA	8	+	48161655	48161673	48158911	48159079	48220090	48220222	57,20,46	41,17,22	53,67,72	88,82,55	167	149	2.00636e-25	1.39416e-23	0.554,0.512,0.651	0.35,0.422,0.539	0.135
ENSSSCG00000012995	NA	2	-	6877660	6877702	6876511	6876649	6878211	6878290	146120162	45,25,30	97164124	66,52,49	191	149	2.68291e-21	1.61723e-19	0.717,0.789,0.808	0.534,0.711,0.664	0.135
ENSSSCG00000040566	NA	11	-	8866000	8866089	8863595	8863664	8866670	8866798	23,20,51	3,6,4	26,21,30	10,11,4	238	149	7.71973e-19	4.21793e-17	0.828,0.676,0.889	0.619,0.544,0.824	0.135
ENSSSCG00000033194	NA	6	+	51517662	51517724	51517428	51517516	51520143	51520952	1,9,2	22,8,9	0,4,0	7,11,8	211	149	4.51469e-17	2.30875e-15	0.031,0.443,0.136	0.0,0.204,0.0	0.135
ENSSSCG00000045726	NA	14	-	22792759	22792922	22787547	22787667	22797690	22797904	175,79,53	8,13,7	151114145	19,26,53	312	149	1.42438e-07	4.38075e-06	0.913,0.744,0.783	0.791,0.677,0.566	0.135
ENSSSCG00000004729	NA	1	-	129095857	129095920	129085556	129085684	129097398	129097767	86,110,94	3,16,17	47,89,35	9,45,6	212	149	0.000641746	0.0112632	0.953,0.829,0.795	0.786,0.582,0.804	0.135
ENSSSCG00000029471	NA	5	-	22554944	22555109	22554058	22554156	22555998	22556194	176152129	0,9,1	72,68,62	11,1,10	314	149	1.86849e-45	2.14992e-43	1.0,0.889,0.984	0.756,0.97,0.746	0.134
ENSSSCG00000027898	NA	5	+	93049415	93049529	93048843	93049026	93058142	93059135	234254200	86,27,60	170256141	61,127,64	263	149	2.02994e-41	2.14052e-39	0.607,0.842,0.654	0.612,0.533,0.555	0.134
ENSSSCG00000023204	NA	3	+	41374747	41374888	41348116	41349079	41378165	41378262	66,53,59	11,8,5	29,52,54	4,11,29	290	149	1.80474e-32	1.51509e-30	0.755,0.773,0.858	0.788,0.708,0.489	0.134
ENSSSCG00000029097	NA	6	+	85551234	85551455	85546027	85546082	85556399	85556481	53,29,51	23,21,15	13,19,37	9,24,22	370	149	7.18095e-17	3.64839e-15	0.481,0.357,0.578	0.368,0.242,0.404	0.134
ENSSSCG00000017422	NA	12	-	20881331	20881418	20877180	20877326	20882512	20882644	101,65,40	0,1,0	73,45,53	4,6,7	236	149	0.000626133	0.0110139	1.0,0.976,1.0	0.92,0.826,0.827	0.134
ENSSSCG00000006143	NA	4	-	51432615	51432734	51423857	51423953	51442836	51443034	56,25,15	1,1,0	22,26,16	2,0,5	268	149	0.00269322	0.0429346	0.969,0.933,1.0	0.859,1.0,0.64	0.134
ENSSSCG00000025139	NA	6	+	42275806	42275900	42274288	42274373	42281345	42283483	51,27,44	109,91,114	14,4,8	99,89,73	243	149	3.98918e-101	1.20977e-98	0.223,0.154,0.191	0.08,0.027,0.063	0.133
ENSSSCG00000005301	NA	1	-	235902216	235902232	235899510	235899654	235907028	235907110	10,0,0	4,3,0	1,2,2	3,7,7	165	149	1.81896e-24	1.22267e-22	0.693,0.0,NA	0.231,0.205,0.205	0.133
ENSSSCG00000004570	NA	1	-	108995119	108995198	108987812	108987846	108996645	108996715	999467509064451	555361285	11399388083219	704932906	228	149	5.48588e-16	2.69614e-14	0.992,0.993,0.993	0.914,0.965,0.699	0.133
ENSSSCG00000009464	NA	11	-	47592254	47592416	47577795	47577956	47594176	47594403	214143228	8,0,0	88161275	18,16,0	311	149	5.40827e-09	1.8382e-07	0.928,1.0,1.0	0.701,0.828,1.0	0.133
ENSSSCG00000005582	NA	1	-	264096440	264096536	264094436	264094534	264097060	264097152	163105200	0,0,8	51,92,46	6,0,12	245	149	1.80567e-07	5.51012e-06	1.0,1.0,0.938	0.838,1.0,0.7	0.133
ENSSSCG00000015410	NA	9	-	102281536	102281627	102274359	102274429	102281876	102281933	249112130	114,28,173	62,158,76	79,67,117	240	149	0.000915428	0.0156866	0.576,0.713,0.318	0.328,0.594,0.287	0.133
ENSSSCG00000025839	NA	2	+	58863592	58863686	58862142	58863039	58865592	58865852	25,11,25	77,34,32	6,8,14	84,71,48	243	149	2.00166e-47	2.39471e-45	0.166,0.166,0.324	0.042,0.065,0.152	0.132
ENSSSCG00000037424	NA	1	-	76724411	76724441	76723119	76723195	76727019	76727151	8,8,1	25,11,16	2,5,1	23,29,17	179	149	2.42554e-14	1.11504e-12	0.21,0.377,0.049	0.067,0.126,0.047	0.132
ENSSSCG00000012203	NA	X	-	26689069	26689182	26668914	26669106	26728840	26728870	22,18,22	5,8,0	27,28,39	7,21,7	262	149	1.94339e-09	6.81247e-08	0.714,0.561,1.0	0.687,0.431,0.76	0.132
ENSSSCG00000004065	NA	1	-	11717397	11717490	11716216	11716480	11719526	11719605	42,13,39	0,0,2	34,27,25	0,15,0	242	149	4.58049e-05	0.000999962	1.0,1.0,0.923	1.0,0.526,1.0	0.132
ENSSSCG00000038539	NA	10	-	8740045	8740179	8713110	8713220	8769036	8769107	8,4,3	8,2,8	3,3,2	7,7,3	283	149	0.000123373	0.00240721	0.345,0.513,0.165	0.184,0.184,0.26	0.132
ENSSSCG00000035429	NA	4	+	99330595	99330646	99330068	99330105	99331142	99332645	387190324	55,24,43	142287229	64,53,64	200	149	1.38126e-50	1.79522e-48	0.84,0.855,0.849	0.623,0.801,0.727	0.131
ENSSSCG00000011491	NA	13	-	45351228	45351349	45343339	45343457	45352583	45352650	7,6,7	6,0,0	5,1,0	0,0,1	270	149	4.62427e-07	1.35612e-05	0.392,1.0,1.0	1.0,1.0,0.0	0.131
ENSSSCG00000013427	NA	2	-	77190603	77190832	77189845	77189976	77190982	77191924	76,56,50	5,12,12	51,17,48	10,4,24	378	149	6.23082e-06	0.000160895	0.857,0.648,0.622	0.668,0.626,0.441	0.131
ENSSSCG00000006690	NA	4	-	99475391	99475541	99472349	99472883	99475901	99476038	115,73,43	0,0,2	64,72,45	10,5,3	299	149	1.46523e-05	0.000357364	1.0,1.0,0.915	0.761,0.878,0.882	0.131
ENSSSCG00000009793	NA	14	+	30403213	30403318	30398664	30398725	30407229	30408174	323223329	55,33,36	132239201	52,61,43	254	149	3.20751e-42	3.45678e-40	0.775,0.799,0.843	0.598,0.697,0.733	0.13
ENSSSCG00000010744	NA	14	-	135184377	135184724	135181263	135181762	135196370	135196415	39,49,30	43,31,59	0,64,0	28,50,46	496	149	6.51745e-16	3.18313e-14	0.214,0.322,0.133	0.0,0.278,0.0	0.13
ENSSSCG00000034611	NA	6	-	93562535	93562565	93558898	93561737	93566060	93566253	8,3,33	74,44,69	0,3,0	72,73,64	179	149	1.78437e-10	6.69283e-09	0.083,0.054,0.285	0.0,0.033,0.0	0.13
ENSSSCG00000007618	NA	3	-	6480872	6480925	6478845	6478923	6481200	6481386	22,8,24	12,3,3	11,12,28	12,9,5	202	149	6.69353e-05	0.00139434	0.575,0.663,0.855	0.403,0.496,0.805	0.13
ENSSSCG00000003779	NA	6	-	138427184	138427318	138418651	138419211	138435049	138435876	15,26,20	2,0,0	16,35,25	3,9,0	283	149	0.00194026	0.0316008	0.798,1.0,1.0	0.737,0.672,1.0	0.13
ENSSSCG00000015795	NA	15	-	46522453	46522717	46520505	46520639	46527302	46527370	242673635587868	150192559	117714705321178	11852391953	413	149	0	0	0.983,0.986,0.983	0.782,0.986,0.796	0.129
ENSSSCG00000009834	NA	14	-	32713295	32713505	32709877	32710060	32715347	32715526	135108137	0,3,0	144176162	18,0,19	359	149	2.43653e-110	8.43535e-108	1.0,0.937,1.0	0.769,1.0,0.78	0.129
ENSSSCG00000008629	NA	3	+	125488596	125488697	125482502	125482566	125489944	125490766	29,65,14	15,22,23	11,52,36	12,54,43	250	149	2.141e-22	1.34443e-20	0.535,0.638,0.266	0.353,0.365,0.333	0.129
ENSSSCG00000024904	NA	13	-	137224795	137224990	137195359	137195475	137240662	137240863	47,37,54	5,2,2	59,46,77	5,8,16	344	149	4.24396e-22	2.63119e-20	0.803,0.889,0.921	0.836,0.714,0.676	0.129
ENSSSCG00000014376	NA	2	+	142408588	142408735	142407995	142408112	142409429	142409619	255187229	2,0,6	150259257	22,21,12	296	149	5.66638e-14	2.57462e-12	0.985,1.0,0.951	0.774,0.861,0.915	0.129
ENSSSCG00000036275	NA	3	+	19610245	19610369	19609915	19610101	19618611	19618758	11,16,17	6,7,10	9,21,33	9,23,21	273	149	1.77818e-06	4.87485e-05	0.5,0.555,0.481	0.353,0.333,0.462	0.129
ENSSSCG00000010654	NA	14	+	125533199	125533354	125510691	125510875	125558234	125558319	130,71,58	3,0,4	139,159,68	23,19,4	304	149	4.78497e-06	0.000125129	0.955,1.0,0.877	0.748,0.804,0.893	0.129
ENSSSCG00000036052	NA	15	-	84355830	84355914	84355635	84355719	84363586	84363667	71,27,3	102,17,27	58,3,86	110,11,564	233	149	1.05907e-05	0.000264741	0.308,0.504,0.066	0.252,0.149,0.089	0.129
ENSSSCG00000013513	NA	2	+	74305715	74305797	74304654	74304708	74307870	74307953	1,0,0	0,3,0	2,1,0	0,5,4	231	149	5.9854e-05	0.00125485	1.0,0.0,NA	1.0,0.114,0.0	0.129
ENSSSCG00000035757	NA	2	-	90215948	90216028	90175318	90175391	90262965	90263035	148115135	426411209	62,80,23	617294378	229	149	5.03534e-40	5.10331e-38	0.184,0.154,0.296	0.061,0.15,0.038	0.128
ENSSSCG00000022161	NA	4	+	187857	188030	186729	187641	188326	188434	136135165	0,6,4	85,66,90	4,19,2	322	149	1.3456e-09	4.78537e-08	1.0,0.912,0.95	0.908,0.616,0.954	0.128
ENSSSCG00000004799	NA	1	+	136123716	136123829	136121109	136121210	136125596	136129839	22,3,21	78,42,12	26,13,2	95,44,92	262	149	5.02896e-06	0.000131071	0.138,0.039,0.499	0.135,0.144,0.012	0.128
ENSSSCG00000000382	NA	5	-	21565369	21565435	21563401	21564812	21565708	21565792	11,12,23	59,40,35	3,17,1	75,53,96	215	149	0.00161256	0.0267082	0.114,0.172,0.313	0.027,0.182,0.007	0.128
ENSSSCG00000024780	NA	4	+	54913734	54913774	54912389	54912432	54916559	54916687	12,23,57	0,0,6	5,38,46	0,13,9	189	149	0.00184017	0.0300833	1.0,1.0,0.882	1.0,0.697,0.801	0.128
ENSSSCG00000038505	NA	12	+	33945194	33945244	33941482	33941545	33965924	33966079	43,43,24	142,79,102	15,32,19	200140293	199	149	4.71476e-89	1.18997e-86	0.185,0.29,0.15	0.053,0.146,0.046	0.127
ENSSSCG00000031083	NA	6	+	75478288	75478338	75459137	75459245	75479966	75480218	257195238	87,59,105	72128117	29,79,106	199	149	3.22212e-24	2.12926e-22	0.689,0.712,0.629	0.65,0.548,0.452	0.127
ENSSSCG00000027738	NA	13	+	21743311	21743401	21717680	21717767	21753271	21753316	396228345	80,31,57	266339303	65,168,77	239	149	1.97307e-14	9.11316e-13	0.755,0.821,0.791	0.718,0.557,0.71	0.127
ENSSSCG00000016943	NA	16	-	43837793	43837930	43832055	43832197	43840640	43840787	7,9,3	10,3,6	13,3,7	16,23,7	286	149	1.27988e-06	3.5867e-05	0.267,0.61,0.207	0.297,0.064,0.343	0.127
ENSSSCG00000008496	NA	3	+	103043998	103044083	103041223	103041354	103049363	103049498	125102118	24,26,29	77101149	55,30,46	234	149	2.51823e-24	1.67544e-22	0.768,0.714,0.722	0.471,0.682,0.673	0.126
ENSSSCG00000033624	NA	13	-	65376637	65376965	65370005	65372849	65378984	65379134	8,2,0	0,0,2	4,1,5	2,1,0	477	149	4.40384e-05	0.000965168	1.0,1.0,0.0	0.385,0.238,1.0	0.126
ENSSSCG00000015947	NA	15	+	77580179	77580285	77579755	77579883	77591437	77591547	18,16,4	0,6,1	11,29,6	4,8,2	255	149	0.000457328	0.00819566	1.0,0.609,0.7	0.616,0.679,0.637	0.126
ENSSSCG00000038800	NA	4	+	820259	820310	819239	819329	822179	822341	722501517	344244227	435564396	307476316	200	149	0.00182683	0.0298902	0.61,0.605,0.629	0.514,0.469,0.483	0.126
ENSSSCG00000024127	NA	10	+	49056943	49057030	49047822	49047923	49061740	49061926	36,18,36	9,12,3	21,30,31	10,19,11	236	149	5.50622e-12	2.28672e-10	0.716,0.486,0.883	0.57,0.499,0.64	0.125
ENSSSCG00000031354	NA	1	+	180075181	180075241	180069240	180069307	180075359	180075471	58,31,55	64,40,35	33,31,60	50,91,68	209	149	7.67819e-12	3.15523e-10	0.392,0.356,0.528	0.32,0.195,0.386	0.125
ENSSSCG00000012727	NA	X	+	120374034	120374194	120370799	120370852	120374690	120374784	2,5,4	13,8,15	0,2,0	28,23,13	309	149	5.60403e-11	2.18362e-09	0.069,0.232,0.114	0.0,0.04,0.0	0.125
ENSSSCG00000036052	NA	15	-	84354744	84354822	84351354	84351432	84354980	84355050	187,89,61	0,0,0	78,162,68	0,28,9	227	149	6.60566e-06	0.000169819	1.0,1.0,1.0	1.0,0.792,0.832	0.125
ENSSSCG00000017357	NA	12	+	18818447	18818492	18803138	18803211	18820582	18820650	7,0,6	31,13,6	2,1,7	25,40,36	194	149	2.01173e-05	0.000479591	0.148,0.0,0.434	0.058,0.019,0.13	0.125
ENSSSCG00000017783	NA	12	-	45338916	45340201	45333107	45333996	45341560	45341679	8145941364	10,8,12	6999311073	24,23,34	1434	149	0.000193396	0.0036674	0.894,0.885,0.922	0.752,0.808,0.766	0.125
ENSSSCG00000036521	NA	12	+	52855301	52855349	52855076	52855161	52855480	52855599	72,48,39	40,33,38	26,36,35	43,35,38	197	149	0.000650136	0.01139	0.577,0.524,0.437	0.314,0.438,0.411	0.125
ENSSSCG00000022788	NA	8	+	116270401	116270446	116266127	116266192	116275909	116275963	370221241	39,14,13	331301460	80,53,94	194	149	4.89267e-37	4.53569e-35	0.879,0.924,0.934	0.761,0.813,0.79	0.124
ENSSSCG00000009085	NA	8	+	101245786	101245990	101241615	101241882	101251425	101251481	71,77,67	4,0,0	90,84,118	13,2,11	353	149	1.51714e-18	8.19779e-17	0.882,1.0,1.0	0.745,0.947,0.819	0.124
ENSSSCG00000038442	NA	X	-	125615493	125615730	125604809	125604948	125619520	125619640	124,55,61	39,9,24	56,115,86	41,24,54	386	149	1.5776e-11	6.3235e-10	0.551,0.702,0.495	0.345,0.649,0.381	0.124
ENSSSCG00000015368	NA	9	+	87551108	87551167	87449358	87449734	87659936	87659999	2,15,15	0,5,0	0,31,30	0,19,0	208	149	0.00013207	0.00256031	1.0,0.682,1.0	NA,0.539,1.0	0.124
ENSSSCG00000033528	NA	12	+	14242432	14242606	14239324	14239652	14243353	14243546	127,45,56	4,0,7	100,85,58	15,6,10	323	149	0.000297174	0.00547094	0.936,1.0,0.787	0.755,0.867,0.728	0.124
ENSSSCG00000031429	NA	9	+	32905927	32905975	32902789	32902971	32915851	32915982	151124197	123,61,66	204203202	147207173	197	149	0.000572847	0.010145	0.481,0.606,0.693	0.512,0.426,0.469	0.124
ENSSSCG00000010359	NA	14	+	87679905	87679920	87677702	87677906	87682481	87682651	12031869588	577039353143	340,1320,82	478663914473	164	149	0	0	0.159,0.301,0.145	0.061,0.158,0.016	0.123
ENSSSCG00000024784	NA	10	-	23516236	23516290	23515292	23515421	23522206	23522290	113156208	2,0,6	93173150	8,6,43	203	149	1.18492e-121	4.68233e-119	0.976,1.0,0.962	0.895,0.955,0.719	0.123
ENSSSCG00000011681	NA	13	+	83470586	83470719	83469878	83470074	83474506	83474843	20,0,14	2,3,1	48,18,19	37,6,20	282	149	1.67204e-38	1.61511e-36	0.841,0.0,0.881	0.407,0.613,0.334	0.123
ENSSSCG00000006845	NA	4	-	111342141	111342212	111341310	111341534	111343604	111343665	7,12,0	38,19,29	0,3,0	20,46,26	220	149	1.23736e-34	1.0757e-32	0.111,0.3,0.0	0.0,0.042,0.0	0.123
ENSSSCG00000035493	NA	11	-	2398937	2398964	2379694	2395464	2406784	2406876	79,40,62	2,10,5	90,63,99	13,36,16	176	149	2.56487e-40	2.62671e-38	0.971,0.772,0.913	0.854,0.597,0.84	0.122
ENSSSCG00000051529	NA	17	-	42434270	42434796	42432075	42433824	42436655	42436931	107,57,6	0,2,0	78,41,36	3,5,0	675	149	6.79217e-30	5.31433e-28	1.0,0.863,1.0	0.852,0.644,1.0	0.122
ENSSSCG00000038304	NA	2	+	5756690	5756912	5754435	5755112	5757572	5758174	31,11,41	71,56,35	12,11,8	89,50,69	371	149	8.74666e-29	6.61853e-27	0.149,0.073,0.32	0.051,0.081,0.044	0.122
ENSSSCG00000015947	NA	15	+	77587837	77587980	77579755	77579883	77591437	77591547	12,45,58	0,6,1	36,39,24	4,8,2	292	149	2.88845e-09	9.9999e-08	1.0,0.793,0.967	0.821,0.713,0.86	0.122
ENSSSCG00000003403	NA	6	+	70709236	70709303	70705355	70705389	70711292	70711717	23,23,15	0,0,3	7,16,6	0,0,6	216	149	5.8142e-09	1.96933e-07	1.0,1.0,0.775	1.0,1.0,0.408	0.122
ENSSSCG00000013312	NA	2	-	27588125	27588188	27587535	27587832	27588344	27588506	565455520	558362591	295576309	557675621	212	149	5.8273e-59	8.90507e-57	0.416,0.469,0.382	0.271,0.375,0.259	0.121
ENSSSCG00000003919	NA	6	+	166007332	166007489	166003631	166004445	166007773	166007891	12,0,4	6,0,0	5,5,1	0,2,1	306	149	3.85438e-51	5.07702e-49	0.493,NA,1.0	1.0,0.549,0.327	0.121
ENSSSCG00000040184	NA	11	+	48113550	48113592	48113342	48113399	48115331	48115357	102,31,5	58,26,46	14,32,35	74,85,38	191	149	7.03865e-32	5.83388e-30	0.578,0.482,0.078	0.129,0.227,0.418	0.121
ENSSSCG00000034812	NA	17	+	36451678	36451763	36451355	36451461	36454266	36454340	3,4,3	1,1,2	0,0,2	0,2,0	234	149	5.52234e-14	2.51209e-12	0.656,0.718,0.489	NA,0.0,1.0	0.121
ENSSSCG00000026536	NA	11	-	78707720	78707988	78703328	78703726	78708799	78708846	74,50,447	155,85,124	45,99,153	173127196	417	149	0.000114823	0.00225163	0.146,0.174,0.563	0.085,0.218,0.218	0.121
ENSSSCG00000040860	NA	2	-	74788540	74788589	74788298	74788455	74791021	74791154	378,105,43	0,0,0	1703661018	0,156,0	198	149	0.000476263	0.00851159	1.0,1.0,1.0	1.0,0.638,1.0	0.121
ENSSSCG00000028771	NA	1	+	138497973	138497997	138486215	138486301	138501930	138502057	605458630	50,41,52	306471236	72,95,59	173	149	1.34718e-98	3.87522e-96	0.912,0.906,0.913	0.785,0.81,0.775	0.12
ENSSSCG00000006281	NA	4	-	80859948	80860198	80858908	80859192	80865819	80865995	258,107,70	11,5,0	34,67,6	0,0,3	399	149	3.02185e-47	3.59324e-45	0.898,0.889,1.0	1.0,1.0,0.428	0.12
ENSSSCG00000012534	NA	X	-	84556090	84556186	84553772	84555321	84556435	84556540	298301464	668472564	195403284	7481161952	245	149	2.08189e-07	6.31852e-06	0.213,0.279,0.333	0.137,0.174,0.154	0.12
ENSSSCG00000038947	NA	7	+	77921877	77921922	77921144	77921273	77950750	77951028	397287328	103,29,100	241415390	144103149	194	149	2.84173e-07	8.55165e-06	0.747,0.884,0.716	0.562,0.756,0.668	0.12
ENSSSCG00000005643	NA	1	-	268717117	268717198	268714214	268714331	268718133	268718256	196123129	7,1,7	146168173	18,32,14	230	149	6.90369e-63	1.13958e-60	0.948,0.988,0.923	0.84,0.773,0.889	0.119
ENSSSCG00000016069	NA	15	+	100570987	100571112	100568062	100568170	100571651	100571829	22,17,39	1,0,0	51,36,49	2,2,10	274	149	2.51664e-50	3.24929e-48	0.923,1.0,1.0	0.933,0.907,0.727	0.119
ENSSSCG00000036679	NA	15	-	46649305	46649350	46646388	46646578	46650023	46650090	95,40,76	15,12,7	64,76,74	28,28,17	194	149	0.000269992	0.00500111	0.829,0.719,0.893	0.637,0.676,0.77	0.119
ENSSSCG00000016194	NA	15	-	120581012	120581076	120578325	120578549	120589972	120590144	26,34,13	31,24,23	28,9,19	30,45,35	213	149	0.000864077	0.0148522	0.37,0.498,0.283	0.395,0.123,0.275	0.119
ENSSSCG00000007544	NA	3	+	513553	513706	507624	507810	514191	514275	82,37,106	28,22,49	66,73,88	104,18,101	302	149	6.25337e-19	3.43111e-17	0.591,0.453,0.516	0.238,0.667,0.301	0.118
ENSSSCG00000000806	NA	5	-	76839520	76839582	76822612	76822640	76844511	76844589	105,40,89	8,1,0	98117102	13,31,4	211	149	0.00306184	0.0483578	0.903,0.966,1.0	0.842,0.727,0.947	0.118
ENSSSCG00000031652	NA	6	+	31622309	31622390	31622003	31622194	31623588	31623690	9,12,15	2,1,1	47,11,27	2,5,9	230	149	4.4639e-07	1.31401e-05	0.745,0.886,0.907	0.938,0.588,0.66	0.117
ENSSSCG00000008404	NA	3	+	85956505	85956674	85956098	85956195	85958483	85958709	323251206	22,7,7	313195330	39,20,41	318	149	1.32688e-05	0.000326266	0.873,0.944,0.932	0.79,0.82,0.79	0.116
ENSSSCG00000036898	NA	15	-	32201163	32201298	32198164	32198285	32202040	32202201	94,100,84	72,46,51	64,105,77	77,77,79	284	149	5.05895e-17	2.58033e-15	0.407,0.533,0.464	0.304,0.417,0.338	0.115
ENSSSCG00000008040	NA	3	-	39909747	39909876	39908192	39908354	39911017	39911112	14,16,17	5,5,11	18,27,15	13,9,19	278	149	4.37579e-05	0.000960097	0.6,0.632,0.453	0.426,0.617,0.297	0.115
ENSSSCG00000035824	NA	13	-	34767313	34767358	34761282	34761559	34769747	34769845	179,99,125	19,31,37	109117121	46,46,47	194	149	9.18955e-29	6.92687e-27	0.879,0.71,0.722	0.645,0.661,0.664	0.114
ENSSSCG00000032877	NA	2	+	130377049	130377184	130375747	130375894	130377701	130377830	71,17,29	1,0,0	54,35,36	8,2,1	284	149	9.2316e-20	5.26457e-18	0.974,1.0,1.0	0.78,0.902,0.95	0.114
ENSSSCG00000009123	NA	8	+	109176810	109176870	109172103	109172141	109181230	109181279	530352621	34,0,18	351364229	41,46,34	209	149	4.545e-08	1.44557e-06	0.917,1.0,0.961	0.859,0.849,0.828	0.114
ENSSSCG00000038762	NA	6	-	160134944	160135054	160129085	160129199	160136086	160136143	52,57,52	128,147,97	2,45,6	74,92,107	259	149	3.0158e-05	0.000693191	0.189,0.182,0.236	0.015,0.22,0.031	0.114
ENSSSCG00000012650	NA	X	+	106171828	106171994	106171068	106171179	106172252	106172488	226,83,155	3,0,2	109143107	12,0,13	315	149	2.05927e-41	2.16561e-39	0.973,1.0,0.973	0.811,1.0,0.796	0.113
ENSSSCG00000011292	NA	13	+	26343826	26343953	26341666	26342281	26344883	26344997	28,22,17	0,2,1	33,32,41	1,7,7	276	149	2.36247e-29	1.80865e-27	1.0,0.856,0.902	0.947,0.712,0.76	0.113
ENSSSCG00000035105	NA	14	-	77676498	77676716	77674845	77675053	77677495	77677668	11518601116	69,37,77	7371336587	66121126	367	149	4.37501e-23	2.80581e-21	0.871,0.904,0.855	0.819,0.818,0.654	0.113
ENSSSCG00000038619	NA	6	-	83441544	83441711	83440171	83440311	83446496	83446706	68,94,21	9,14,10	58,69,14	5,19,23	316	149	2.45877e-15	1.18169e-13	0.781,0.76,0.498	0.845,0.631,0.223	0.113
ENSSSCG00000015222	NA	9	-	53028256	53028343	53020889	53021310	53028522	53028555	12,20,31	3,8,33	11,13,16	13,38,2	236	149	2.14327e-07	6.48969e-06	0.716,0.612,0.372	0.348,0.178,0.835	0.113
ENSSSCG00000049122	NA	3	-	80031172	80031336	80027968	80028166	80033879	80033959	12,20,9	13,16,6	11,7,10	11,11,19	313	149	4.5722e-07	1.34185e-05	0.305,0.373,0.417	0.323,0.233,0.2	0.113
ENSSSCG00000001485	NA	7	-	26664529	26664601	26651702	26651768	26689736	26690129	353211228	12,11,14	224284252	38,34,40	221	149	9.63112e-05	0.00190292	0.952,0.928,0.917	0.799,0.849,0.809	0.113
ENSSSCG00000038873	NA	13	+	39672276	39672339	39666110	39666279	39685540	39685600	55,50,95	22,7,0	57,119,76	9,50,24	212	149	0.00192854	0.0314609	0.637,0.834,1.0	0.817,0.626,0.69	0.113
ENSSSCG00000010594	NA	14	-	114074685	114074910	114073877	114073971	114074992	114075048	148114238	280149198	218106271	831333462	374	149	2.75903e-81	6.16777e-79	0.174,0.234,0.324	0.095,0.113,0.189	0.112
ENSSSCG00000040184	NA	11	+	48116647	48116740	48115943	48116048	48117168	48117521	201156163	141121156	127214108	137265180	242	149	8.16409e-31	6.54482e-29	0.467,0.443,0.391	0.363,0.332,0.27	0.112
ENSSSCG00000002436	NA	7	-	112327700	112327862	112315751	112315892	112332300	112332398	33,11,30	11,12,12	4,16,12	2,23,10	311	149	5.16368e-25	3.53161e-23	0.59,0.305,0.545	0.489,0.25,0.365	0.112
ENSSSCG00000006757	NA	4	+	106189793	106189844	106188234	106188387	106189923	106190052	82,51,42	44,17,25	39,92,32	40,38,32	200	149	6.67967e-05	0.0013922	0.581,0.691,0.556	0.421,0.643,0.427	0.112
ENSSSCG00000021624	NA	10	-	23767982	23768057	23767204	23767733	23768290	23768377	14,12,41	1,0,0	51,91,90	4,16,8	224	149	0.000223437	0.00419237	0.903,1.0,1.0	0.895,0.791,0.882	0.112
ENSSSCG00000015857	NA	15	-	59193648	59193672	59193053	59193148	59194451	59194550	146,64,117	18,13,15	90,61,105	15,29,32	173	149	1.93687e-25	1.34826e-23	0.875,0.809,0.87	0.838,0.644,0.739	0.111
ENSSSCG00000016248	NA	15	+	128969258	128969306	128962908	128963001	128971153	128971312	107,53,78	86,58,90	46,115,73	131,143,94	197	149	8.0646e-21	4.80938e-19	0.485,0.409,0.396	0.21,0.378,0.37	0.111
ENSSSCG00000013235	NA	2	-	15274056	15274126	15272168	15272215	15276197	15276304	23,30,32	9,1,3	21,23,17	2,9,7	219	149	1.01246e-07	3.14854e-06	0.635,0.953,0.879	0.877,0.635,0.623	0.111
ENSSSCG00000032622	NA	14	+	6795615	6795754	6793140	6793447	6797534	6797676	11,3,2	2,0,2	16,3,4	12,3,0	288	149	3.86224e-05	0.00085947	0.74,1.0,0.341	0.408,0.341,1.0	0.111
ENSSSCG00000022358	NA	8	-	9043236	9043314	9034354	9034449	9106388	9106518	156,57,80	12,2,1	219,84,139	21,13,21	227	149	2.86234e-18	1.52766e-16	0.895,0.949,0.981	0.873,0.809,0.813	0.11
ENSSSCG00000004478	NA	1	-	90112917	90113021	90084648	90084791	90137516	90137734	15,5,19	59,27,23	7,4,12	53,59,55	253	149	2.84437e-15	1.36366e-13	0.13,0.098,0.327	0.072,0.038,0.114	0.11
ENSSSCG00000017928	NA	12	+	52420130	52420232	52418483	52419522	52420896	52421087	163138186	16,21,20	150144165	35,28,42	251	149	2.75594e-13	1.2155e-11	0.858,0.796,0.847	0.718,0.753,0.7	0.11
ENSSSCG00000012362	NA	X	-	50389421	50389553	50273917	50274097	50407114	50407209	14,3,5	5,6,2	8,8,12	6,13,10	281	149	0.000238611	0.0044621	0.598,0.21,0.57	0.414,0.246,0.389	0.11
ENSSSCG00000001485	NA	7	-	26651356	26651416	26644982	26645027	26689736	26690129	82,95,130	26,17,34	78128157	32,63,56	209	149	0.000997599	0.0169978	0.692,0.799,0.732	0.635,0.592,0.667	0.11
ENSSSCG00000012329	NA	X	-	46699371	46699674	46698498	46698602	46701522	46701612	43,11,33	20,15,28	27,33,18	29,47,37	452	149	0.00172157	0.0283338	0.415,0.195,0.28	0.235,0.188,0.138	0.11
ENSSSCG00000010992	NA	10	+	33112046	33112170	33099168	33099204	33112568	33112706	43,33,40	0,0,1	37,71,249	0,6,42	273	149	4.67525e-141	2.15177e-138	1.0,1.0,0.956	1.0,0.866,0.764	0.109
ENSSSCG00000038646	NA	10	-	13469522	13469633	13467072	13467377	13471567	13471890	265,96,244	20,1,17	331461242	25,125,21	260	149	1.29778e-50	1.69235e-48	0.884,0.982,0.892	0.884,0.679,0.868	0.109
ENSSSCG00000038735	NA	1	-	128859601	128859634	128854293	128854452	128864101	128864219	238114232	277109188	183179220	326285275	182	149	3.39154e-28	2.51765e-26	0.413,0.461,0.503	0.315,0.34,0.396	0.109
ENSSSCG00000004415	NA	1	+	75414378	75414546	75413689	75413743	75417240	75417367	174,122,27	8,8,0	71,100,29	8,18,1	317	149	3.32862e-22	2.07025e-20	0.911,0.878,1.0	0.807,0.723,0.932	0.109
ENSSSCG00000016330	NA	15	+	137399599	137399677	137365748	137365835	137409344	137409377	146,149,98	63,31,38	151133127	51,97,74	227	149	3.95441e-20	2.29526e-18	0.603,0.759,0.629	0.66,0.474,0.53	0.109
ENSSSCG00000034027	NA	6	+	62873669	62873761	62870424	62870533	62875340	62875467	8,4,9	2,19,0	5,0,14	1,3,3	241	149	4.54442e-07	1.3357e-05	0.712,0.115,1.0	0.756,0.0,0.743	0.109
ENSSSCG00000015961	NA	15	+	79436173	79436410	79435630	79435756	79439881	79440118	4,2,2	3,1,3	0,0,2	0,1,1	386	149	7.63105e-06	0.000194485	0.34,0.436,0.205	NA,0.0,0.436	0.109
ENSSSCG00000017100	NA	16	-	74264118	74264236	74261286	74261662	74266408	74266562	19,8,10	0,2,0	8,28,14	1,2,4	267	149	0.000166037	0.0031732	1.0,0.691,1.0	0.817,0.887,0.661	0.109
ENSSSCG00000000364	NA	5	-	21252462	21252562	21250123	21250191	21261816	21261876	29,24,15	0,1,0	28,34,22	2,8,0	249	149	3.27572e-23	2.11817e-21	1.0,0.935,1.0	0.893,0.718,1.0	0.108
ENSSSCG00000004391	NA	1	+	75208179	75208345	75171182	75171382	75210060	75210240	112,35,69	1,1,4	66,44,52	2,4,10	315	149	1.49915e-19	8.46296e-18	0.981,0.943,0.891	0.94,0.839,0.711	0.108
ENSSSCG00000015238	NA	9	-	56044613	56044655	56044141	56044226	56045203	56045295	17,1,0	11,0,8	4,2,0	2,6,0	191	149	2.33749e-08	7.58251e-07	0.547,1.0,0.0	0.609,0.206,NA	0.108
ENSSSCG00000022659	NA	12	+	35911680	35911701	35909970	35910192	35915343	35915419	607507458	342248181	450622498	351507331	170	149	2.6872e-08	8.65234e-07	0.609,0.642,0.689	0.529,0.518,0.569	0.108
ENSSSCG00000043817	NA	1	+	201472177	201472671	201426389	201426491	201475714	201475999	105,41,45	1,0,0	63,76,79	0,5,3	643	149	9.81595e-08	3.05497e-06	0.961,1.0,1.0	1.0,0.779,0.859	0.108
ENSSSCG00000005215	NA	1	-	216955899	216957446	216950751	216951002	217001150	217001227	150130102	89,43,35	35,150,32	91,73,84	1696	149	1.87438e-07	5.71532e-06	0.129,0.21,0.204	0.033,0.153,0.032	0.108
ENSSSCG00000013895	NA	2	-	59681238	59681259	59680627	59680706	59681441	59681514	13,0,2	1,1,0	2,10,10	6,7,2	170	149	0.000354444	0.00646442	0.919,0.0,1.0	0.226,0.556,0.814	0.108
ENSSSCG00000035939	NA	17	-	62788523	62788631	62787412	62787432	62789141	62789203	47,20,83	183,74,102	13,23,25	104130123	257	149	2.05892e-27	1.48337e-25	0.13,0.135,0.321	0.068,0.093,0.105	0.107
ENSSSCG00000010092	NA	14	-	50415919	50416001	50415478	50415568	50416601	50416726	26,29,10	0,1,0	12,21,18	0,8,0	231	149	8.0973e-20	4.64479e-18	1.0,0.949,1.0	1.0,0.629,1.0	0.107
ENSSSCG00000012686	NA	X	-	110704209	110704285	110702578	110702796	110704396	110704651	205178319	28,8,15	139237211	34,28,35	225	149	4.45333e-13	1.93792e-11	0.829,0.936,0.934	0.73,0.849,0.8	0.107
ENSSSCG00000000567	NA	5	+	49749764	49749815	49504550	49504611	49813300	49813532	0,15,4	9,7,15	1,8,1	10,13,9	200	149	5.41695e-07	1.56979e-05	0.0,0.615,0.166	0.069,0.314,0.076	0.107
ENSSSCG00000005719	NA	1	-	271528516	271528675	271514092	271514181	271530691	271530814	16,13,11	12,7,6	20,13,11	10,23,12	308	149	7.24105e-06	0.000185148	0.392,0.473,0.47	0.492,0.215,0.307	0.107
ENSSSCG00000003257	NA	6	-	56140384	56140522	56129833	56130521	56143118	56143193	357173178	27,6,10	190319313	33,21,53	287	149	6.94095e-05	0.00144281	0.873,0.937,0.902	0.749,0.887,0.754	0.107
ENSSSCG00000009771	NA	14	-	29398002	29398023	29395254	29395362	29398437	29398630	249315312119	1010524605	143018741849	988892942	170	149	3.31336e-13	1.45479e-11	0.684,0.719,0.754	0.559,0.648,0.632	0.106
ENSSSCG00000010130	NA	14	-	51315413	51315512	51312354	51312570	51317775	51317938	240129110	48,21,11	126109105	17,41,35	248	149	0.000132825	0.00257367	0.75,0.787,0.857	0.817,0.615,0.643	0.106
ENSSSCG00000011238	NA	13	+	21002317	21002419	21000249	21000358	21008863	21008901	64,57,96	28,28,67	87,111,43	69,84,39	251	149	0.00188197	0.030741	0.576,0.547,0.46	0.428,0.44,0.396	0.106
ENSSSCG00000014868	NA	9	+	10700899	10701055	10690382	10690581	10707691	10708255	0,5,5	1,0,0	6,5,8	0,5,7	305	149	1.86153e-104	5.92072e-102	0.0,1.0,1.0	1.0,0.328,0.358	0.105
ENSSSCG00000015747	NA	15	+	33569857	33569988	33565995	33566123	33572690	33572812	2,2,0	0,0,0	10,99,0	0,14,0	280	149	0.00107838	0.0182787	1.0,1.0,NA	1.0,0.79,NA	0.105
ENSSSCG00000010446	NA	14	+	100842883	100842979	100840833	100840909	100845362	100845720	100,51,57	1,1,0	111115156	7,13,12	245	149	0.00174477	0.0286675	0.984,0.969,1.0	0.906,0.843,0.888	0.105
ENSSSCG00000035429	NA	4	+	99329486	99329673	99328052	99328213	99330068	99330646	350719282370	388150218	88820951508	241188267	336	149	6.82211e-41	7.06052e-39	0.8,0.851,0.828	0.62,0.832,0.715	0.104
ENSSSCG00000011540	NA	13	+	65808578	65808704	65808322	65808474	65808812	65808871	24,14,7	40,33,50	9,8,2	43,55,66	275	149	6.63884e-29	5.04307e-27	0.245,0.187,0.071	0.102,0.073,0.016	0.104
ENSSSCG00000037663	NA	13	+	206167694	206167762	206167155	206167314	206168638	206168746	8,3,3	0,7,4	8,0,1	0,2,2	217	149	2.7611e-06	7.42385e-05	1.0,0.227,0.34	1.0,0.0,0.256	0.104
ENSSSCG00000005182	NA	1	-	207113421	207113596	207104354	207104545	207120928	207121064	4,0,3	1,0,3	1,0,3	3,1,0	324	149	4.61815e-05	0.00100706	0.648,NA,0.315	0.133,0.0,1.0	0.104
ENSSSCG00000030502	NA	10	-	16117149	16117443	16104430	16104580	16117629	16117793	290225221	33,15,21	249373210	59,27,39	443	149	3.33626e-13	1.46321e-11	0.747,0.835,0.78	0.587,0.823,0.644	0.103
ENSSSCG00000026939	NA	3	+	56894496	56894529	56884888	56884971	56895578	56895740	41,57,24	69,40,38	28,21,22	52,47,38	182	149	2.51159e-11	9.94493e-10	0.327,0.538,0.341	0.306,0.268,0.322	0.103
ENSSSCG00000010203	NA	14	-	61666811	61666902	61652415	61652487	61667460	61667528	22,39,35	72,59,61	37,2,37	75114121	240	149	9.92135e-11	3.79778e-09	0.159,0.291,0.263	0.234,0.011,0.16	0.103
ENSSSCG00000011317	NA	13	-	29133681	29133775	29132097	29132223	29136871	29137009	809671997	233200192	8769281103	301513384	243	149	0.000354858	0.00646897	0.68,0.673,0.761	0.641,0.526,0.638	0.103
ENSSSCG00000022168	NA	8	-	32161286	32161401	32126059	32126128	32193835	32193940	80,59,100	1,0,5	57,93,62	3,7,9	264	149	2.32319e-18	1.24671e-16	0.978,1.0,0.919	0.915,0.882,0.795	0.102
ENSSSCG00000015473	NA	9	+	113719734	113719812	113718376	113718557	113720219	113720383	34,12,52	29,22,36	8,11,9	16,12,17	227	149	2.94382e-12	1.241e-10	0.435,0.264,0.487	0.247,0.376,0.258	0.102
AEMK02000510.1.4	NA	AEMK02000510.1	-	587740	587848	586242	586464	589491	589632	85,84,75	2,1,1	119123119	2,26,7	257	149	7.66254e-11	2.95628e-09	0.961,0.98,0.978	0.972,0.733,0.908	0.102
ENSSSCG00000004207	NA	1	-	34007595	34007649	34007305	34007419	34013745	34013857	47,41,112	192272480	9,20,12	155473415	203	149	9.31206e-10	3.3514e-08	0.152,0.1,0.146	0.041,0.03,0.021	0.102
ENSSSCG00000003779	NA	6	-	138429530	138429602	138418926	138419211	138429820	138429919	77,40,35	29,24,41	54,42,33	19,67,58	221	149	1.43791e-09	5.09533e-08	0.642,0.529,0.365	0.657,0.297,0.277	0.102
ENSSSCG00000037597	NA	5	+	21369214	21369316	21368352	21368523	21370461	21370665	47,18,30	0,0,2	45,45,35	2,11,1	251	149	0.000412746	0.00744446	1.0,1.0,0.899	0.93,0.708,0.954	0.102
ENSSSCG00000006038	NA	4	-	31996067	31996226	31972147	31972249	32093709	32094340	40,57,38	0,0,2	104,37,83	4,4,7	308	149	0.0010763	0.0182592	1.0,1.0,0.902	0.926,0.817,0.852	0.102
ENSSSCG00000018057	NA	12	-	23708921	23709850	23708538	23708669	23714287	23714352	176,96,197	10,6,13	127109157	5,17,20	1078	149	0.00193172	0.0314879	0.709,0.689,0.677	0.778,0.47,0.52	0.102
ENSSSCG00000023503	NA	13	+	35294576	35294694	35290842	35291061	35307529	35307663	18,6,8	3,0,0	15,17,17	0,11,0	267	149	0.00295482	0.0467619	0.77,1.0,1.0	1.0,0.463,1.0	0.102
ENSSSCG00000015792	NA	15	-	46430204	46430491	46429620	46429747	46445308	46445643	38,29,35	1,0,2	51,25,29	2,0,7	436	149	2.64564e-12	1.11651e-10	0.929,1.0,0.857	0.897,1.0,0.586	0.101
ENSSSCG00000014852	NA	9	-	9529095	9529119	9526068	9526139	9530307	9530391	37,12,26	18,21,26	38,23,43	38,57,54	173	149	1.71759e-07	5.24951e-06	0.639,0.33,0.463	0.463,0.258,0.407	0.101
ENSSSCG00000036466	NA	15	-	110786233	110786345	110779921	110780137	110788384	110788564	56,72,43	4,0,3	36,44,25	6,0,6	261	149	8.36827e-07	2.3886e-05	0.889,1.0,0.891	0.774,1.0,0.704	0.101
ENSSSCG00000011026	NA	10	-	42496436	42496505	42490401	42490463	42497972	42498047	10,2,0	8,3,7	0,4,4	5,10,8	218	149	4.9e-05	0.00106084	0.461,0.313,0.0	0.0,0.215,0.255	0.101
ENSSSCG00000024696	NA	15	+	110886865	110886900	110874291	110874558	110896581	110896617	25,31,25	11,3,8	1,10,4	1,1,2	184	149	5.2227e-05	0.00110801	0.648,0.893,0.717	0.447,0.89,0.618	0.101
ENSSSCG00000015480	NA	9	+	114063398	114063635	114062438	114062565	114065617	114067115	68,52,86	68,59,84	55,72,56	89162101	386	149	5.66422e-18	2.98639e-16	0.279,0.254,0.283	0.193,0.146,0.176	0.1
ENSSSCG00000008721	NA	8	+	3003656	3003713	2998587	2998646	3005090	3005168	161,85,111	21,2,14	129168163	29,26,33	206	149	3.61584e-12	1.51776e-10	0.847,0.968,0.852	0.763,0.824,0.781	0.1
ENSSSCG00000038561	NA	15	-	84352397	84352481	84352230	84352314	84365149	84365218	69171139	0,0,3	145151143	3,42,0	233	149	1.14259e-08	3.77848e-07	1.0,1.0,0.967	0.969,0.697,1.0	0.1
ENSSSCG00000004222	NA	1	-	37182728	37182851	37167040	37167150	37193563	37193968	25,0,13	41,58,29	19,0,3	72,77,76	272	149	1.78443e-06	4.88514e-05	0.25,0.0,0.197	0.126,0.0,0.021	0.1
ENSSSCG00000000723	NA	5	+	65898403	65898451	65897540	65897590	65901069	65901264	0,0,4	2,6,2	0,1,0	0,3,1	197	149	7.52306e-06	0.000191983	0.0,0.0,0.602	NA,0.201,0.0	0.1
ENSSSCG00000034581	NA	4	-	107360212	107360362	107357853	107358144	107360965	107361415	122,72,118	2,0,1	133157210	3,30,3	299	149	9.54974e-05	0.00188971	0.968,1.0,0.983	0.957,0.723,0.972	0.1
ENSSSCG00000017177	NA	12	+	4942551	4942612	4938662	4939093	4945801	4945976	108,60,74	4,13,5	180142226	21,61,28	210	149	9.04109e-27	6.43084e-25	0.95,0.766,0.913	0.859,0.623,0.851	0.099
ENSSSCG00000032198	NA	15	-	13141912	13141966	13134224	13138406	13142056	13142199	475228274	37,12,12	180227206	34,36,23	203	149	3.342e-20	1.94847e-18	0.904,0.933,0.944	0.795,0.822,0.868	0.099
ENSSSCG00000003493	NA	6	-	77784221	77784332	77780734	77781519	77785317	77785394	705524355	92,51,51	389615403	87,130,88	260	149	2.47376e-18	1.3257e-16	0.815,0.855,0.8	0.719,0.731,0.724	0.099
ENSSSCG00000004979	NA	1	-	169549659	169549716	169542722	169542820	169551754	169551854	147131116	176165170	38,52,53	80,146,84	206	149	0.000394627	0.0071407	0.377,0.365,0.33	0.256,0.205,0.313	0.099
ENSSSCG00000009925	NA	14	+	41031248	41031398	41029178	41029321	41035229	41035478	154132177	0,2,9	153230186	12,25,11	299	149	0.000416695	0.00751223	1.0,0.97,0.907	0.864,0.821,0.894	0.099
ENSSSCG00000005466	NA	1	-	253089874	253089908	253056327	253056412	253092842	253092957	6,25,25	71,71,52	7,7,17	75,69,97	183	149	0.000589409	0.0104054	0.064,0.223,0.281	0.071,0.076,0.125	0.099
ENSSSCG00000028148	NA	X	-	27094418	27094457	27089750	27089816	27095156	27095293	247168168	1,5,4	165170145	15,22,16	188	149	1.6778e-64	2.85041e-62	0.995,0.964,0.971	0.897,0.86,0.878	0.098
ENSSSCG00000035429	NA	4	+	99329468	99329673	99328096	99328213	99330068	99330646	332117262297	388150218	88921601469	241188267	354	149	1.67478e-26	1.18694e-24	0.783,0.829,0.816	0.608,0.829,0.698	0.098
ENSSSCG00000015987	NA	15	-	82977072	82977162	82976017	82976209	82977688	82977955	391219372	0,85,123	531357579	127144198	239	149	3.7352e-25	2.5681e-23	1.0,0.616,0.653	0.723,0.607,0.646	0.098
ENSSSCG00000000681	NA	5	-	63882258	63882390	63881648	63881785	63882512	63882711	67,39,28	0,0,3	42,34,35	3,2,6	281	149	4.05253e-23	2.60755e-21	1.0,1.0,0.832	0.881,0.9,0.756	0.098
ENSSSCG00000004351	NA	1	-	66439013	66439114	66425061	66425204	66443842	66443946	110,100,90	4,10,1	67,53,65	8,4,12	250	149	4.21245e-13	1.83514e-11	0.942,0.856,0.982	0.833,0.888,0.764	0.098
ENSSSCG00000014598	NA	9	-	2013153	2013195	2010047	2010183	2014097	2014155	101,73,98	8,0,8	84,128,77	14,8,18	191	149	3.29574e-11	1.30104e-09	0.908,1.0,0.905	0.824,0.926,0.769	0.098
ENSSSCG00000038873	NA	13	+	39666370	39666421	39666110	39666279	39685540	39685600	48,62,124	22,7,0	89,118,67	9,50,24	200	149	6.84205e-08	2.15514e-06	0.619,0.868,1.0	0.88,0.637,0.675	0.098
ENSSSCG00000006898	NA	4	-	124060961	124061029	124054908	124055014	124068388	124068512	21,11,20	2,1,0	18,18,26	4,5,0	217	149	3.86708e-05	0.000860056	0.878,0.883,1.0	0.755,0.712,1.0	0.098
ENSSSCG00000015023	NA	9	-	39617469	39617604	39614146	39614217	39618679	39618818	105,25,24	0,4,0	48,54,27	5,0,8	284	149	5.94109e-05	0.0012469	1.0,0.766,1.0	0.834,1.0,0.639	0.098
ENSSSCG00000001485	NA	7	-	26692998	26693154	26689736	26690129	26793536	26793675	100211061390	130110168	94111481214	163253247	305	149	3.4154e-39	3.35714e-37	0.79,0.831,0.802	0.738,0.689,0.706	0.097
ENSSSCG00000002640	NA	6	-	149693	149876	149519	149600	150370	150484	16,23,31	36,18,35	15,18,40	73,25,74	332	149	6.84296e-12	2.82388e-10	0.166,0.364,0.284	0.084,0.244,0.195	0.097
ENSSSCG00000036052	NA	15	-	84355441	84355525	84352397	84352481	84355635	84355719	55,103,31	7,0,0	43,37,66	0,3,22	233	149	0.000131212	0.00254747	0.834,1.0,1.0	1.0,0.887,0.657	0.097
ENSSSCG00000036679	NA	15	-	46672185	46672827	46659056	46659195	46673659	46673715	2,4,7	12,1,1	1,10,18	3,4,6	791	149	1.11443e-34	9.72698e-33	0.03,0.43,0.569	0.059,0.32,0.361	0.096
ENSSSCG00000011243	NA	13	+	22157653	22157752	22146470	22146560	22163022	22163088	577486474	69,34,71	450765548	132,83,126	248	149	2.3626e-08	7.64493e-07	0.834,0.896,0.8	0.672,0.847,0.723	0.096
ENSSSCG00000015329	NA	9	+	74857642	74857708	74852327	74852463	74879760	74879916	7,2,3	10,8,0	13,14,11	13,14,13	215	149	2.65104e-05	0.00061623	0.327,0.148,1.0	0.409,0.409,0.37	0.096
ENSSSCG00000022161	NA	4	+	187897	188030	187466	187641	188326	188434	155134159	0,6,4	92,84,102	4,19,2	282	149	3.89407e-05	0.000863604	1.0,0.922,0.955	0.924,0.7,0.964	0.096
ENSSSCG00000017365	NA	12	-	19122676	19122795	19122339	19122481	19122974	19123065	44,19,17	2,0,0	23,42,25	1,3,3	268	149	0.00278139	0.044214	0.924,1.0,1.0	0.927,0.886,0.822	0.096
ENSSSCG00000038989	NA	12	-	47603719	47603766	47601137	47602126	47607293	47607430	321620813345	451261343	206031022457	563710491	196	149	2.36675e-69	4.38814e-67	0.844,0.858,0.881	0.736,0.769,0.792	0.095
ENSSSCG00000010092	NA	14	-	50399947	50400001	50398069	50398190	50400690	50400781	27,17,26	2,1,2	18,24,14	1,16,0	203	149	1.27726e-36	1.17571e-34	0.908,0.926,0.905	0.93,0.524,1.0	0.095
ENSSSCG00000021973	NA	16	+	34336513	34336580	34336353	34336427	34337208	34337412	29,18,33	0,2,2	33,35,41	14,0,4	216	149	6.53872e-29	4.97668e-27	1.0,0.861,0.919	0.619,1.0,0.876	0.095
ENSSSCG00000035595	NA	9	+	127225861	127225943	127225373	127225576	127226052	127226184	43,49,30	1,3,1	55114106	7,11,13	231	149	1.55082e-17	8.07849e-16	0.965,0.913,0.951	0.835,0.87,0.84	0.095
ENSSSCG00000028227	NA	17	+	40375828	40375876	40374207	40374337	40378534	40378855	594512583	387291323	299623346	356395299	197	149	5.59512e-05	0.00118214	0.537,0.571,0.577	0.388,0.544,0.467	0.095
ENSSSCG00000017246	NA	12	-	7722913	7723007	7719069	7720561	7726715	7726825	9,3,1	14,0,13	1,1,0	14,0,17	243	149	0.000208922	0.00393701	0.283,1.0,0.045	0.042,1.0,0.0	0.095
ENSSSCG00000010325	NA	14	-	79446311	79446398	79441889	79441983	79483301	79483378	35,41,19	2,0,0	86,50,188	11,6,5	236	149	0.000209051	0.00393755	0.917,1.0,1.0	0.832,0.84,0.96	0.095
ENSSSCG00000002965	NA	6	+	47548157	47548243	47546854	47546940	47551266	47551359	31,16,36	105,98,126	7,27,8	174233162	235	149	4.06882e-42	4.37297e-40	0.158,0.094,0.153	0.025,0.068,0.03	0.094
ENSSSCG00000003461	NA	6	+	74824454	74824581	74817821	74817951	74832414	74832543	20,14,28	0,1,1	10,13,8	0,6,0	276	149	4.43422e-27	3.17713e-25	1.0,0.883,0.938	1.0,0.539,1.0	0.094
ENSSSCG00000004207	NA	1	-	33976778	33977042	33972017	33972198	33977794	33977901	116,98,256	249336496	32,47,50	199545592	413	149	5.56681e-08	1.76339e-06	0.144,0.095,0.157	0.055,0.03,0.03	0.094
ENSSSCG00000029251	NA	13	-	30641499	30641592	30638294	30638376	30645233	30645526	660573808	59,71,32	493618882	135,33,179	242	149	3.14915e-06	8.39794e-05	0.873,0.832,0.94	0.692,0.92,0.752	0.094
ENSSSCG00000029882	NA	6	-	129230644	129230867	129214658	129214837	129230961	129231015	7,10,6	3,0,0	23,11,6	6,3,0	372	149	0.000503975	0.00897815	0.483,1.0,1.0	0.606,0.595,1.0	0.094
ENSSSCG00000012123	NA	X	+	10343465	10343556	10328133	10328276	10343687	10343776	15,34,9	0,0,2	18,26,46	3,8,0	240	149	6.31995e-23	4.03991e-21	1.0,1.0,0.736	0.788,0.669,1.0	0.093
ENSSSCG00000027898	NA	5	+	93049415	93049502	93048843	93049026	93058142	93059135	444386378	86,27,60	324468254	61,127,64	236	149	3.0504e-21	1.83592e-19	0.765,0.9,0.799	0.77,0.699,0.715	0.093
ENSSSCG00000016549	NA	18	-	17824080	17824231	17812526	17812650	17832383	17832496	6,3,15	47,41,22	2,4,0	42,42,67	300	149	1.16813e-13	5.24664e-12	0.06,0.035,0.253	0.023,0.045,0.0	0.093
ENSSSCG00000008274	NA	3	+	68662016	68662037	68657529	68657564	68663230	68663422	193157138	64,45,39	124249192	77,101,76	170	149	1.92074e-10	7.18367e-09	0.726,0.754,0.756	0.585,0.684,0.689	0.093
ENSSSCG00000012122	NA	X	+	10303682	10303747	10296266	10296359	10303934	10305029	75,51,61	9,2,5	57,67,64	6,16,11	214	149	2.25932e-10	8.42584e-09	0.853,0.947,0.895	0.869,0.745,0.802	0.093
ENSSSCG00000015310	NA	9	+	72008351	72008390	72006758	72006971	72009750	72009983	350279289	36,20,32	282330258	52,54,65	188	149	1.0112e-09	3.62929e-08	0.885,0.917,0.877	0.811,0.829,0.759	0.093
ENSSSCG00000001974	NA	7	-	68895561	68895661	68895310	68895412	68898446	68898544	19,0,4	38,41,26	1,0,1	32,41,33	249	149	9.2822e-07	2.64094e-05	0.23,0.0,0.084	0.018,0.0,0.018	0.093
ENSSSCG00000039157	NA	15	+	29969714	29969822	29963740	29963908	29977369	29977473	105,104,55	125,93,55	41,105,67	112,150,74	257	149	0.000202994	0.00383454	0.328,0.393,0.367	0.175,0.289,0.344	0.093
ENSSSCG00000010485	NA	14	+	105870656	105870693	105866976	105867100	105893634	105893750	6,14,4	64,26,46	5,9,4	72,102,79	186	149	0.00178037	0.0291911	0.07,0.301,0.065	0.053,0.066,0.039	0.093
ENSSSCG00000014324	NA	2	+	139902820	139902951	139899410	139899485	139908351	139908526	798139886005	516263279	120541330012326	155710862157	280	149	1.46657e-37	1.3693e-35	0.892,0.89,0.92	0.805,0.867,0.753	0.092
ENSSSCG00000005524	NA	1	+	261662503	261662627	261659758	261659925	261757029	261757133	24,26,4	116,59,26	0,22,1	71119120	273	149	4.94574e-28	3.65061e-26	0.101,0.194,0.077	0.0,0.092,0.005	0.092
ENSSSCG00000034616	NA	13	+	139941915	139941977	139941378	139941656	139945222	139949181	117100115	187,98,167	50,135,90	134191209	211	149	1.89459e-09	6.64739e-08	0.306,0.419,0.327	0.209,0.333,0.233	0.092
ENSSSCG00000037762	NA	14	+	51291418	51291782	51289142	51290276	51293551	51293653	131,49,97	0,0,0	99744197	0,82,0	513	149	2.30778e-08	7.49232e-07	1.0,1.0,1.0	1.0,0.725,1.0	0.092
ENSSSCG00000001420	NA	7	-	23987283	23987385	23986914	23987063	23987543	23987658	48,42,91	0,3,6	47,36,53	12,1,5	251	149	3.51579e-08	1.12646e-06	1.0,0.893,0.9	0.699,0.955,0.863	0.092
ENSSSCG00000030528	NA	13	-	192368318	192368545	192368154	192368222	192373778	192373946	157,87,127	0,5,16	125,131,59	1,3,31	376	149	5.08147e-06	0.000132264	1.0,0.873,0.759	0.98,0.945,0.43	0.092
ENSSSCG00000003204	NA	6	-	55008954	55009015	55006499	55006636	55010315	55010768	4,3,11	5,1,0	6,5,7	6,2,2	210	149	0.000925054	0.0158446	0.362,0.68,1.0	0.415,0.639,0.713	0.092
ENSSSCG00000013427	NA	2	-	77188003	77188176	77186348	77186465	77189845	77189976	83,45,107	0,2,3	77,66,88	14,3,2	322	149	3.88916e-23	2.50655e-21	1.0,0.912,0.943	0.718,0.911,0.953	0.091
ENSSSCG00000004761	NA	1	-	130515664	130515691	130515047	130515169	130516410	130517222	9,3,3	34,23,36	2,1,0	44,22,40	176	149	8.83461e-23	5.59254e-21	0.183,0.099,0.066	0.037,0.037,0.0	0.091
ENSSSCG00000029408	NA	6	-	46782881	46783061	46781566	46781591	46785612	46785683	12,8,5	0,3,0	5,14,4	6,0,0	329	149	0.000836891	0.0144166	1.0,0.547,1.0	0.274,1.0,1.0	0.091
ENSSSCG00000044841	NA	1	-	54632689	54632753	54632361	54632424	54632845	54632923	537444587	45,86,23	303576338	65,58,95	213	149	4.30995e-23	2.76863e-21	0.893,0.783,0.947	0.765,0.874,0.713	0.09
ENSSSCG00000005643	NA	1	-	268713014	268713095	268712174	268712213	268713289	268713349	215174220	24,10,16	178249226	31,39,35	230	149	6.93644e-17	3.52874e-15	0.853,0.919,0.899	0.788,0.805,0.807	0.09
ENSSSCG00000017734	NA	12	-	42659323	42659482	42655457	42655682	42676088	42677645	26,18,12	1,2,0	28,27,24	3,7,0	308	149	5.63001e-13	2.43641e-11	0.926,0.813,1.0	0.819,0.651,1.0	0.09
ENSSSCG00000014343	NA	2	+	141216070	141216132	141197052	141197126	141217890	141217932	150115134	8,0,6	171165179	18,25,13	211	149	1.16588e-07	3.60557e-06	0.93,1.0,0.94	0.87,0.823,0.907	0.09
ENSSSCG00000013513	NA	2	+	74305715	74305797	74304654	74304708	74306471	74306667	35,23,51	0,0,2	133128556	7,13,47	231	149	1.40268e-05	0.000342912	1.0,1.0,0.943	0.925,0.864,0.884	0.09
ENSSSCG00000015387	NA	9	-	92312818	92313130	92312408	92312542	92323549	92323735	245147205	116,129,73	141200190	123184114	461	149	5.88318e-05	0.00123607	0.406,0.269,0.476	0.27,0.26,0.35	0.09
ENSSSCG00000023269	NA	8	+	55226929	55226953	55225718	55225824	55232245	55232409	128,92,108	50,24,52	90,142,81	59,55,53	173	149	6.37236e-05	0.00133027	0.688,0.768,0.641	0.568,0.69,0.568	0.09
ENSSSCG00000022952	NA	13	+	100927561	100927696	100925409	100925466	100929566	100929663	1085769654	49,34,29	791668790	67,49,133	284	149	0.000312005	0.00572355	0.921,0.922,0.922	0.861,0.877,0.757	0.09
ENSSSCG00000007618	NA	3	-	6473639	6473753	6469698	6472583	6478845	6478923	10,4,7	0,0,2	9,30,12	2,8,0	263	149	6.24059e-19	3.42891e-17	1.0,1.0,0.665	0.718,0.68,1.0	0.089
ENSSSCG00000025858	NA	3	+	11242737	11242782	11242049	11242103	11243178	11243208	66,113,59	17,22,12	100,99,136	20,46,55	194	149	4.91227e-13	2.13052e-11	0.749,0.798,0.791	0.793,0.623,0.655	0.089
ENSSSCG00000022508	NA	2	+	80967000	80967239	80966580	80966686	80967536	80967737	22,17,33	5,3,4	21,32,34	15,11,1	388	149	1.18934e-09	4.25302e-08	0.628,0.685,0.76	0.35,0.528,0.929	0.089
ENSSSCG00000010674	NA	14	-	128397470	128397592	128396291	128396554	128402499	128402538	2,2,6	1,0,0	2,5,10	0,1,5	271	149	9.85754e-05	0.0019457	0.524,1.0,1.0	1.0,0.733,0.524	0.089
ENSSSCG00000033987	NA	15	+	86471927	86472090	86471149	86471495	86472526	86472745	199,202,34	363198167	23,70,17	91150109	312	149	6.0377e-24	3.9631e-22	0.207,0.328,0.089	0.108,0.182,0.069	0.088
ENSSSCG00000028707	NA	14	+	46713588	46713633	46711764	46711930	46723789	46726419	112,76,77	12,9,18	126,104,94	27,22,34	194	149	1.47002e-10	5.54035e-09	0.878,0.866,0.767	0.782,0.784,0.68	0.088
ENSSSCG00000004729	NA	1	-	129090939	129091034	129088473	129090170	129093943	129094052	160134170	36,25,43	105,168,70	35,46,28	244	149	0.000119983	0.00234466	0.731,0.766,0.707	0.647,0.69,0.604	0.088
ENSSSCG00000003854	NA	6	+	159332530	159332618	159326313	159326708	159335533	159335620	46,16,15	0,0,4	74,62,55	7,0,26	237	149	7.19822e-40	7.25777e-38	1.0,1.0,0.702	0.869,1.0,0.571	0.087
ENSSSCG00000002408	NA	7	+	100899977	100900171	100895185	100895383	100900880	100902949	10,24,23	0,3,0	21,37,20	2,7,0	343	149	9.49368e-18	4.96527e-16	1.0,0.777,1.0	0.82,0.697,1.0	0.087
ENSSSCG00000007984	NA	3	+	41327906	41328347	41327485	41327632	41328562	41328679	3,3,1	9,0,13	0,20,3	0,5,13	590	149	1.14718e-16	5.79828e-15	0.078,1.0,0.019	NA,0.503,0.055	0.087
ENSSSCG00000023935	NA	15	+	121507832	121507902	121507562	121507616	121509885	121509989	0,3,1	2,0,1	0,1,1	1,0,4	219	149	6.90519e-11	2.66935e-09	0.0,1.0,0.405	0.0,1.0,0.145	0.087
ENSSSCG00000000770	NA	5	-	69892816	69892882	69890685	69890785	69902405	69902499	30,34,36	9,2,5	23,21,36	3,10,8	215	149	0.000667691	0.0116924	0.698,0.922,0.833	0.842,0.593,0.757	0.087
ENSSSCG00000000014	NA	5	-	4083098	4083131	4081356	4081440	4084806	4085092	82,47,43	1,2,0	37,82,28	0,14,4	182	149	8.69351e-16	4.23008e-14	0.985,0.951,1.0	1.0,0.827,0.851	0.086
ENSSSCG00000018057	NA	12	-	23709748	23709850	23708538	23708669	23710911	23711016	143,41,93	10,0,0	64,97,116	0,13,15	251	149	1.01694e-13	4.58338e-12	0.895,1.0,1.0	1.0,0.816,0.821	0.086
ENSSSCG00000011236	NA	13	-	19351887	19351938	19347908	19348052	19352070	19352149	259161176	26,25,11	203322208	45,39,54	200	149	1.35786e-13	6.08485e-12	0.881,0.828,0.923	0.771,0.86,0.742	0.086
ENSSSCG00000011881	NA	13	+	138704498	138704592	138692283	138692413	138707181	138707281	150,83,67	1,3,2	98,58,56	0,7,9	243	149	1.96613e-07	5.98576e-06	0.989,0.944,0.954	1.0,0.836,0.792	0.086
ENSSSCG00000011136	NA	10	-	65244718	65244791	65240554	65240646	65246552	65246648	32,19,16	7,2,3	10,16,16	1,9,4	222	149	0.000119987	0.00234466	0.754,0.864,0.782	0.87,0.544,0.729	0.086
ENSSSCG00000008803	NA	8	-	33572042	33572116	33565849	33565919	33577608	33577649	34,22,23	1,0,5	32,36,20	3,2,7	223	149	0.000281679	0.00519546	0.958,1.0,0.755	0.877,0.923,0.656	0.086
ENSSSCG00000001912	NA	7	-	59420816	59420936	59420183	59420447	59426684	59426755	34,18,49	0,0,2	39,51,27	2,9,0	269	149	0.00096497	0.0164788	1.0,1.0,0.931	0.915,0.758,1.0	0.086
ENSSSCG00000012941	NA	2	+	6027966	6028048	6027468	6027716	6029417	6029578	77,45,67	10,7,3	13,41,19	3,14,1	231	149	0.00114972	0.0194206	0.832,0.806,0.935	0.737,0.654,0.925	0.086
ENSSSCG00000001918	NA	7	+	59804977	59805325	59768810	59768906	59809998	59810170	136123133	423264303	26,46,31	302602379	497	149	9.85203e-48	1.19696e-45	0.088,0.123,0.116	0.025,0.022,0.024	0.085
ENSSSCG00000008396	NA	3	-	85002308	85002385	84958383	84960196	85155810	85156765	82,40,38	0,1,3	85117130	10,12,11	226	149	5.03627e-34	4.34931e-32	1.0,0.963,0.893	0.849,0.865,0.886	0.085
ENSSSCG00000015129	NA	9	+	47539810	47539867	47538141	47538227	47550957	47551056	232156257	50,59,38	226325325	87,145,87	206	149	2.28601e-16	1.1407e-14	0.77,0.657,0.83	0.653,0.618,0.73	0.085
ENSSSCG00000017248	NA	12	-	7746686	7746724	7745928	7746112	7747193	7747272	186179164	69,44,67	124152180	67,113,51	187	149	2.90007e-10	1.07641e-08	0.682,0.764,0.661	0.596,0.517,0.738	0.085
ENSSSCG00000000971	NA	5	+	444181	444260	443849	443906	444457	444640	4,2,1	0,1,8	13,5,6	6,3,10	228	149	2.95013e-10	1.09395e-08	1.0,0.567,0.076	0.586,0.521,0.282	0.085
ENSSSCG00000010542	NA	14	+	110916918	110916946	110908181	110908217	110919865	110919971	91,80,67	0,9,0	29,67,49	5,14,0	177	149	0.000188642	0.0035842	1.0,0.882,1.0	0.83,0.801,1.0	0.084
ENSSSCG00000004517	NA	1	-	99937519	99937546	99937197	99937443	99937934	99938129	187,89,158	9,3,6	117153143	13,21,18	176	149	2.33759e-19	1.31392e-17	0.946,0.962,0.957	0.884,0.86,0.871	0.083
ENSSSCG00000004729	NA	1	-	129069515	129069561	129066595	129066662	129078447	129078630	332231249	70,18,39	169218134	35,64,32	195	149	3.93387e-09	1.34643e-07	0.784,0.907,0.83	0.787,0.722,0.762	0.083
ENSSSCG00000011317	NA	13	-	29133668	29133775	29132097	29132223	29136871	29137014	141710821762	233200192	146314932124	301513384	256	149	1.7655e-07	5.39172e-06	0.78,0.759,0.842	0.739,0.629,0.763	0.083
ENSSSCG00000038442	NA	X	-	125615493	125615730	125604809	125604948	125621443	125621723	71,35,39	0,1,2	35,80,52	4,8,0	386	149	0.00260774	0.0417249	1.0,0.931,0.883	0.772,0.794,1.0	0.083
ENSSSCG00000016332	NA	15	+	137412264	137412336	137410023	137410149	137414322	137414493	468547308	75,28,35	539613463	65,146,99	221	149	1.18795e-23	7.77156e-22	0.808,0.929,0.856	0.848,0.739,0.759	0.082
ENSSSCG00000016147	NA	15	+	111378934	111378970	111378530	111378680	111381876	111381995	0,8,6	22,25,23	3,0,2	24,44,38	185	149	1.84778e-13	8.23317e-12	0.0,0.205,0.174	0.091,0.0,0.041	0.082
ENSSSCG00000041731	NA	17	-	41471478	41474761	41467599	41470197	41477197	41477261	198185304	13,7,14	211409256	7,39,27	3432	149	1.74043e-11	6.94768e-10	0.398,0.534,0.485	0.567,0.313,0.292	0.082
ENSSSCG00000006137	NA	4	-	50477074	50477150	50473239	50473330	50508898	50509025	111,98,116	4,11,0	43,77,77	4,14,6	225	149	3.94675e-10	1.45799e-08	0.948,0.855,1.0	0.877,0.785,0.895	0.082
ENSSSCG00000009217	NA	8	-	131021511	131021693	131016682	131016781	131025102	131025270	53,23,49	0,1,3	68,65,64	4,4,8	331	149	1.41951e-09	5.03469e-08	1.0,0.912,0.88	0.884,0.88,0.783	0.082
ENSSSCG00000010862	NA	10	-	14754767	14755010	14754401	14754512	14765078	14765212	165102131	15,16,17	170220248	39,33,46	392	149	1.12579e-07	3.48985e-06	0.807,0.708,0.745	0.624,0.717,0.672	0.082
ENSSSCG00000008179	NA	3	+	54271063	54271138	54173187	54173307	54273670	54273791	5,10,10	13,7,12	7,12,4	7,38,9	224	149	1.14952e-06	3.24226e-05	0.204,0.487,0.357	0.399,0.174,0.228	0.082
ENSSSCG00000024232	NA	5	-	45329817	45329857	45316150	45316258	45342546	45342624	5,20,6	85,53,48	0,9,5	48,96,76	189	149	5.77921e-06	0.000149628	0.044,0.229,0.09	0.0,0.069,0.049	0.082
ENSSSCG00000025568	NA	6	-	54457641	54457749	54457480	54457539	54459111	54459174	78,49,44	0,0,0	86,154,96	0,29,0	257	149	0.00278972	0.0443104	1.0,1.0,1.0	1.0,0.755,1.0	0.082
ENSSSCG00000005654	NA	1	+	268969392	268969452	268968211	268968360	268970527	268970726	29,3,19	59,25,46	15,12,15	75,101,80	209	149	1.21509e-21	7.43907e-20	0.259,0.079,0.227	0.125,0.078,0.118	0.081
ENSSSCG00000017668	NA	12	+	36045265	36045339	36039552	36039669	36062359	36062462	93,75,111	8,1,4	50,98,63	3,15,8	223	149	8.53621e-13	3.67781e-11	0.886,0.98,0.949	0.918,0.814,0.84	0.081
ENSSSCG00000001819	NA	7	+	53514149	53514224	53513688	53513822	53516045	53516240	59,68,51	221186239	20,46,17	191310145	224	149	2.96892e-07	8.90697e-06	0.151,0.196,0.124	0.065,0.09,0.072	0.081
ENSSSCG00000005191	NA	1	+	209268741	209268858	209265579	209265789	209271555	209271723	188161203	2,21,29	178213149	24,33,27	266	149	2.89635e-06	7.77681e-05	0.981,0.811,0.797	0.806,0.783,0.756	0.081
ENSSSCG00000014913	NA	9	-	19866277	19866358	19861693	19861801	19875265	19875369	96,53,92	216162161	51,116,81	244325379	230	149	4.85357e-11	1.90257e-09	0.224,0.175,0.27	0.119,0.188,0.122	0.08
ENSSSCG00000012689	NA	X	+	110892902	110893430	110890340	110890693	110895936	110896063	349130302	3,1,0	259261227	6,6,7	677	149	1.47213e-10	5.54294e-09	0.962,0.966,1.0	0.905,0.905,0.877	0.08
ENSSSCG00000011394	NA	13	+	32460815	32460925	32444949	32445141	32466923	32467033	91,37,41	139134137	28,17,28	98174114	259	149	0.000710621	0.0123887	0.274,0.137,0.147	0.141,0.053,0.124	0.08
ENSSSCG00000022282	NA	8	+	117971591	117971752	117970011	117970050	117973320	117973400	83,43,71	85,99,111	39,40,63	88111151	310	149	5.7766e-09	1.95829e-07	0.319,0.173,0.235	0.176,0.148,0.167	0.079
ENSSSCG00000005047	NA	1	+	183797338	183797383	183796775	183796831	183800029	183800252	92,34,127	5,0,10	89,78,117	10,4,23	194	149	1.5397e-06	4.25387e-05	0.934,1.0,0.907	0.872,0.937,0.796	0.079
ENSSSCG00000023133	NA	15	+	84055101	84055194	84054454	84054558	84060498	84060573	5,1,9	13,8,10	1,0,0	1,15,6	242	149	0.000242462	0.00453194	0.191,0.071,0.357	0.381,0.0,0.0	0.079
ENSSSCG00000029687	NA	1	-	243189330	243189433	243172910	243174734	243189621	243190223	30,32,17	67,39,34	9,6,7	13,56,19	252	149	2.30922e-24	1.53899e-22	0.209,0.327,0.228	0.29,0.06,0.179	0.078
ENSSSCG00000006059	NA	4	+	35166166	35166527	35163540	35163590	35186181	35186270	10,3,0	9,11,4	2,2,3	39,17,22	510	149	2.04357e-09	7.15724e-08	0.245,0.074,0.0	0.015,0.033,0.038	0.078
ENSSSCG00000000769	NA	5	-	69856336	69856388	69853746	69853948	69874313	69874402	81,71,66	1,3,1	54,112,87	2,21,5	201	149	6.24099e-33	5.28471e-31	0.984,0.946,0.98	0.952,0.798,0.928	0.077
ENSSSCG00000040184	NA	11	+	48076417	48079360	48075760	48076013	48080343	48080373	412733064436	0,2,16	384357054043	33,32,12	3092	149	4.31411e-25	2.95573e-23	1.0,0.988,0.93	0.849,0.896,0.942	0.077
ENSSSCG00000015071	NA	9	-	44256076	44256220	44255580	44255658	44256453	44256564	68,45,58	4,13,6	40,72,43	3,27,10	293	149	7.08556e-13	3.05954e-11	0.896,0.638,0.831	0.871,0.576,0.686	0.077
ENSSSCG00000015099	NA	9	-	46167820	46167876	46159256	46159358	46174239	46174589	63,39,49	2,1,0	47,66,33	8,4,1	205	149	8.73671e-11	3.35416e-09	0.958,0.966,1.0	0.81,0.923,0.96	0.077
ENSSSCG00000005654	NA	1	+	268983633	268983648	268983092	268983255	268985641	268985773	0,0,80	42,23,25	0,0,78	50,92,67	164	149	3.8769e-05	0.00086175	0.0,0.0,0.744	0.0,0.0,0.514	0.077
ENSSSCG00000010816	NA	10	+	8322100	8322184	8306389	8307135	8361318	8361482	18,28,48	119,66,102	33,32,6	129,167,71	233	149	0.00128862	0.021636	0.088,0.213,0.231	0.141,0.109,0.051	0.077
ENSSSCG00000008513	NA	3	-	107175738	107175828	107175128	107175260	107177123	107177284	159147207	8,0,1	172265224	24,16,6	239	149	2.63642e-20	1.54169e-18	0.925,1.0,0.992	0.817,0.912,0.959	0.076
ENSSSCG00000047003	NA	6	-	62392923	62392968	62391897	62392024	62394431	62394752	23,10,3	49,20,29	18,7,1	40,41,51	194	149	2.60385e-06	7.02036e-05	0.265,0.277,0.074	0.257,0.116,0.015	0.076
ENSSSCG00000005719	NA	1	-	271561047	271561161	271555426	271555605	271561737	271561877	488328324	42,54,17	229406276	44,47,51	263	149	8.43501e-06	0.000213583	0.868,0.775,0.915	0.747,0.83,0.754	0.076
ENSSSCG00000000458	NA	5	+	27210879	27210897	27210129	27210273	27211185	27211314	36,0,42	35,18,34	36,1,26	39,69,51	167	149	2.35903e-14	1.08574e-12	0.479,0.0,0.524	0.452,0.013,0.313	0.075
ENSSSCG00000038475	NA	6	+	128013297	128013423	128005321	128005395	128016018	128016403	19,4,12	0,0,9	5,13,21	0,2,16	275	149	1.2337e-05	0.000305465	1.0,1.0,0.419	1.0,0.779,0.416	0.075
ENSSSCG00000011286	NA	13	+	26204940	26205101	26203051	26203836	26205376	26205484	176211062801	0,0,0	134525161518	1,345,0	310	149	0.000222802	0.0041829	1.0,1.0,1.0	0.998,0.778,1.0	0.075
ENSSSCG00000034569	NA	2	+	51404343	51404619	51354886	51355162	51408421	51408697	657559552	0,0,7	660910780	0,37,49	425	149	3.04554e-18	1.62322e-16	1.0,1.0,0.965	1.0,0.896,0.848	0.074
ENSSSCG00000015611	NA	9	-	133127393	133127596	133125917	133126100	133130738	133130958	169109162	1,5,2	119179149	6,18,4	352	149	5.51556e-13	2.38953e-11	0.986,0.902,0.972	0.894,0.808,0.94	0.073
ENSSSCG00000040860	NA	2	-	74787712	74787784	74787248	74787355	74791021	74791155	688,125,64	4,0,0	35717821262	0,331,10	221	149	5.75041e-07	1.66515e-05	0.991,1.0,1.0	1.0,0.784,0.988	0.073
ENSSSCG00000000925	NA	5	-	94486266	94486384	94476648	94476818	94489412	94489642	51,35,42	0,2,3	28,18,32	0,1,9	267	149	0.000363382	0.00661203	1.0,0.907,0.887	1.0,0.909,0.665	0.073
ENSSSCG00000004331	NA	1	+	57835144	57835241	57834297	57834340	57845046	57845129	13,0,7	0,2,2	6,2,4	8,0,14	246	149	0.000575202	0.0101775	1.0,0.0,0.679	0.312,1.0,0.148	0.073
ENSSSCG00000000050	NA	5	+	6581932	6582104	6581304	6581440	6582569	6582747	40,42,75	8,2,2	50,78,88	12,10,5	321	149	0.000576938	0.0102036	0.699,0.907,0.946	0.659,0.784,0.891	0.073
ENSSSCG00000013050	NA	2	-	8160587	8160749	8159705	8159963	8161576	8161674	2,25,14	19,19,13	18,11,4	18,30,21	311	149	0.000760851	0.0132055	0.048,0.387,0.34	0.324,0.149,0.084	0.073
ENSSSCG00000026954	NA	3	-	44297996	44298055	44296732	44296836	44298410	44298518	54,55,48	1,1,0	71,58,78	10,4,1	208	149	0.00196232	0.0319201	0.975,0.975,1.0	0.836,0.912,0.982	0.073
ENSSSCG00000036636	NA	13	-	31879805	31879946	31878862	31878980	31891049	31891111	235173228	8,5,15	259340301	20,20,41	290	149	7.66055e-09	2.56144e-07	0.938,0.947,0.886	0.869,0.897,0.79	0.072
ENSSSCG00000001485	NA	7	-	26599397	26599601	26573829	26573883	26620966	26621095	63,55,120	29,32,49	51,74,106	31,41,84	353	149	2.1705e-06	5.90078e-05	0.478,0.42,0.508	0.41,0.432,0.348	0.072
ENSSSCG00000015948	NA	15	+	77803600	77803742	77803348	77803496	77804787	77804904	355306262	204151150	291289355	185247255	291	149	1.18938e-05	0.000294866	0.471,0.509,0.472	0.446,0.375,0.416	0.072
ENSSSCG00000003204	NA	6	-	54988308	54988401	54985827	54985960	54989442	54989548	42,53,59	0,2,0	31,66,79	0,15,0	242	149	2.15058e-20	1.26136e-18	1.0,0.942,1.0	1.0,0.73,1.0	0.071
ENSSSCG00000009276	NA	11	-	1163526	1163643	1162643	1162797	1180608	1180751	18,10,21	0,2,0	22,40,32	5,1,3	266	149	2.33744e-11	9.26475e-10	1.0,0.737,1.0	0.711,0.957,0.857	0.071
ENSSSCG00000028558	NA	1	+	194369276	194369366	194352002	194352879	194378474	194380910	499246302	45,25,19	233201217	25,25,47	239	149	4.56856e-07	1.34179e-05	0.874,0.86,0.908	0.853,0.834,0.742	0.071
ENSSSCG00000012018	NA	13	+	182824036	182824115	182821727	182821830	182825345	182826761	48,12,29	36,16,32	35,51,45	70,59,55	228	149	3.68297e-05	0.000824264	0.466,0.329,0.372	0.246,0.361,0.348	0.071
ENSSSCG00000027139	NA	13	+	134387566	134389734	134387067	134387164	134396130	134396257	1140752889	1,3,3	10901409879	0,20,10	2317	149	1.39152e-19	7.87808e-18	0.987,0.942,0.95	1.0,0.819,0.85	0.07
ENSSSCG00000026761	NA	13	-	192408347	192408452	192407841	192408056	192411505	192411625	11396721269	372242153	78410861486	358468301	254	149	2.07966e-07	6.31666e-06	0.642,0.62,0.83	0.562,0.576,0.743	0.07
ENSSSCG00000037398	NA	3	-	7529395	7529461	7529015	7529124	7535338	7535494	236157222	43,50,35	192223195	66,44,77	215	149	8.68833e-06	0.000219429	0.792,0.685,0.815	0.668,0.778,0.637	0.07
ENSSSCG00000010053	NA	14	+	49418406	49418490	49407961	49408052	49421562	49421719	94,49,79	0,1,4	118112132	14,7,6	233	149	1.09709e-11	4.44757e-10	1.0,0.969,0.927	0.844,0.911,0.934	0.069
ENSSSCG00000015310	NA	9	+	72024676	72024817	72021888	72022965	72025320	72025809	312278339	18,25,19	300395274	23,67,30	290	149	1.2181e-10	4.61309e-09	0.899,0.851,0.902	0.87,0.752,0.824	0.069
ENSSSCG00000038873	NA	13	+	39700742	39700865	39691426	39691486	39701920	39701995	151106137	455207524	209235174	11089821086	272	149	1.48458e-06	4.11028e-05	0.154,0.219,0.125	0.094,0.116,0.081	0.069
ENSSSCG00000011070	NA	10	-	39639339	39639417	39625127	39625259	39702020	39702139	22,13,13	2,1,0	23,23,35	9,1,0	227	149	0.000315918	0.00578607	0.878,0.895,1.0	0.627,0.938,1.0	0.069
ENSSSCG00000033367	NA	15	-	47696612	47696706	47682052	47682216	47696990	47697178	48,61,54	1,0,5	41,103,95	4,19,0	243	149	1.87572e-14	8.67377e-13	0.967,1.0,0.869	0.863,0.769,1.0	0.068
ENSSSCG00000015720	NA	15	+	25371712	25371841	25370424	25370572	25375868	25375976	66,60,59	148158147	69,74,112	437202591	278	149	7.02996e-09	2.36068e-07	0.193,0.169,0.177	0.078,0.164,0.092	0.068
ENSSSCG00000013622	NA	2	-	70039010	70039119	70038741	70038905	70039671	70039701	145108201	0,10,8	205144357	11,22,26	258	149	3.39278e-05	0.000768106	1.0,0.862,0.936	0.915,0.791,0.888	0.068
ENSSSCG00000011506	NA	13	-	50504567	50504609	50502658	50502779	50504793	50504823	200155108	24,39,23	124102172	28,33,52	191	149	5.30961e-05	0.00112401	0.867,0.756,0.786	0.776,0.707,0.721	0.068
ENSSSCG00000015558	NA	9	+	124768360	124768510	124767205	124767577	124770610	124770691	149130134	44,24,30	93126109	18,53,39	299	149	0.000196562	0.00372022	0.628,0.73,0.69	0.72,0.542,0.582	0.068
ENSSSCG00000009528	NA	11	+	70959325	70959382	70958289	70958415	70961244	70961369	27,12,16	100,44,90	10,12,15	89112103	206	149	0.00138659	0.0231716	0.163,0.165,0.114	0.075,0.072,0.095	0.067
ENSSSCG00000010742	NA	14	-	135123668	135123740	135119489	135119739	135130843	135131074	21,8,1	81,72,44	3,0,0	54,75,73	221	149	3.90971e-17	2.00724e-15	0.149,0.07,0.015	0.036,0.0,0.0	0.066
ENSSSCG00000031683	NA	10	-	15295617	15295776	15293375	15293614	15296798	15296846	7,1,3	13,11,3	2,0,1	2,8,9	308	149	2.40284e-16	1.19443e-14	0.207,0.042,0.326	0.326,0.0,0.051	0.066
ENSSSCG00000031082	NA	6	-	75621907	75622024	75621727	75621807	75622147	75622308	22,10,21	6,1,0	3,23,32	2,2,0	266	149	3.23087e-12	1.35908e-10	0.673,0.849,1.0	0.457,0.866,1.0	0.066
ENSSSCG00000022161	NA	4	+	187608	187641	186688	187496	187897	188030	7,4,1	9,0,0	2,10,6	7,0,0	182	149	4.50429e-11	1.7692e-09	0.389,1.0,1.0	0.19,1.0,1.0	0.066
ENSSSCG00000017278	NA	12	+	14857619	14857748	14842541	14842641	14859563	14859773	1,2,2	0,2,2	2,0,0	0,7,0	278	149	3.31233e-09	1.13968e-07	1.0,0.349,0.349	1.0,0.0,NA	0.066
ENSSSCG00000003919	NA	6	+	166007332	166007489	166003334	166003636	166007773	166007891	12,0,3	9,2,0	3,5,0	6,0,5	306	149	0.000146705	0.00282305	0.394,0.0,1.0	0.196,1.0,0.0	0.066
ENSSSCG00000003976	NA	6	-	170453347	170453661	170449953	170450066	170455979	170456107	258171250	119,80,121	157152106	80,81,99	463	149	0.00173766	0.0285626	0.411,0.408,0.399	0.387,0.377,0.256	0.066
ENSSSCG00000000024	NA	5	-	4915433	4915535	4910564	4910637	4920702	4920764	45,35,50	3,4,0	34,57,69	4,14,0	251	149	1.37634e-08	4.51711e-07	0.899,0.839,1.0	0.835,0.707,1.0	0.065
ENSSSCG00000025582	NA	7	-	2233444	2233555	2231287	2232217	2236350	2236468	41,57,43	0,4,1	60,236,91	2,37,4	260	149	2.81125e-32	2.34496e-30	1.0,0.891,0.961	0.945,0.785,0.929	0.064
ENSSSCG00000009134	NA	8	-	112283969	112284095	112282131	112282268	112285223	112285346	280115621236	0,0,0	295,891,77	0,114,0	275	149	2.73638e-09	9.49866e-08	1.0,1.0,1.0	1.0,0.809,1.0	0.064
ENSSSCG00000029251	NA	13	-	30643409	30643523	30638294	30638376	30645233	30645526	235,83,172	59,71,32	266173191	135,33,179	263	149	1.09371e-08	3.62295e-07	0.693,0.398,0.753	0.527,0.748,0.377	0.064
ENSSSCG00000009479	NA	11	-	51373157	51373229	51365446	51365572	51374419	51374551	127,88,188	13,12,9	158168143	35,30,11	221	149	5.1315e-07	1.49478e-05	0.868,0.832,0.934	0.753,0.791,0.898	0.064
ENSSSCG00000007568	NA	3	-	1893260	1893395	1892033	1892104	1893882	1893932	0,2,17	22,17,14	2,1,7	20,27,16	284	149	7.42922e-06	0.000189712	0.0,0.058,0.389	0.05,0.019,0.187	0.064
ENSSSCG00000003511	NA	6	-	79001815	79002011	79001282	79001382	79007216	79007498	307238282	2,0,4	289311469	10,16,12	345	149	7.63664e-07	2.19047e-05	0.985,1.0,0.968	0.926,0.894,0.944	0.063
ENSSSCG00000004294	NA	1	-	54595885	54596045	54595061	54595180	54597401	54597425	497350380	26,12,23	371785375	33,80,28	309	149	1.77036e-06	4.85682e-05	0.902,0.934,0.888	0.844,0.826,0.866	0.063
ENSSSCG00000003830	NA	6	+	153775864	153775995	153771571	153772350	153777107	153777211	88,62,95	13,16,5	79,134,99	12,16,38	280	149	0.000156127	0.00299845	0.783,0.673,0.91	0.778,0.817,0.581	0.063
ENSSSCG00000000866	NA	5	-	82559479	82559482	82559458	82559476	82561182	82561241	19,8,15	0,0,4	96,15,131	16,3,12	152	149	1.34677e-09	4.78537e-08	1.0,1.0,0.786	0.855,0.831,0.915	0.062
ENSSSCG00000047759	NA	17	-	61888777	61888833	61885663	61886499	61891483	61891607	47,27,17	3,5,0	21,26,31	3,0,10	205	149	8.30547e-05	0.00165944	0.919,0.797,1.0	0.836,1.0,0.693	0.062
ENSSSCG00000005623	NA	1	-	268383518	268383573	268381396	268381490	268384665	268384777	69,45,49	183122144	48,40,30	167138216	204	149	9.226e-05	0.00182935	0.216,0.212,0.199	0.174,0.175,0.092	0.062
ENSSSCG00000014170	NA	2	+	103270393	103270456	103255776	103255992	103292976	103293048	90,73,70	2,8,0	114102106	10,11,9	212	149	0.000158661	0.00304115	0.969,0.865,1.0	0.889,0.867,0.892	0.062
ENSSSCG00000016743	NA	18	-	50641752	50641788	50632983	50633099	50647622	50647725	95,86,51	729510508	26,58,33	7108541012	185	149	9.79936e-12	3.99751e-10	0.095,0.12,0.075	0.029,0.052,0.026	0.061
ENSSSCG00000023975	NA	1	+	130976674	130976830	130975981	130976089	130976921	130977047	316286334	2,11,2	292226285	18,7,17	305	149	4.24631e-07	1.25753e-05	0.987,0.927,0.988	0.888,0.94,0.891	0.061
ENSSSCG00000039506	NA	5	+	21561507	21561553	21561121	21561199	21562252	21562418	1554578375	1273766386	1184854795	117013831202	195	149	0.00115189	0.019449	0.483,0.366,0.426	0.436,0.321,0.336	0.061
ENSSSCG00000020758	NA	7	+	1796303	1796468	1794390	1794529	1800731	1800862	68,62,84	7,3,2	70,79,167	5,9,17	314	149	0.00177103	0.0290502	0.822,0.907,0.952	0.869,0.806,0.823	0.061
ENSSSCG00000011970	NA	13	-	158890451	158890606	158844483	158844572	159191925	159192107	50,27,0	16,16,11	12,12,23	17,15,22	304	149	1.74509e-09	6.15044e-08	0.605,0.453,0.0	0.257,0.282,0.339	0.06
ENSSSCG00000031509	NA	16	-	18503251	18503382	18492902	18493032	18504511	18504584	44,16,16	1,0,2	38,40,50	3,7,1	280	149	6.41042e-08	2.02244e-06	0.959,1.0,0.81	0.871,0.753,0.964	0.06
ENSSSCG00000037355	NA	4	+	99515970	99516021	99515002	99515061	99519556	99519599	116,115,49	102,76,85	94112104	122154120	200	149	0.00216571	0.0350247	0.459,0.53,0.3	0.365,0.351,0.392	0.06
ENSSSCG00000016157	NA	15	-	113050209	113050237	113045102	113045210	113051242	113051315	47,30,24	139,175,0	2,27,0	0,111,9	177	149	1.72941e-13	7.71451e-12	0.222,0.126,1.0	1.0,0.17,0.0	0.059
ENSSSCG00000006090	NA	4	+	40390556	40390649	40388197	40388387	40393079	40393227	74,0,1	121,103,97	21,1,0	122,82,94	242	149	8.42482e-10	3.04891e-08	0.274,0.0,0.006	0.096,0.007,0.0	0.059
ENSSSCG00000000095	NA	5	-	9300322	9300458	9299529	9299708	9301232	9301415	165103114	5,0,4	116202135	5,21,4	285	149	4.77651e-08	1.51734e-06	0.945,1.0,0.937	0.924,0.834,0.946	0.059
ENSSSCG00000009711	NA	14	+	20020704	20020803	20019279	20019469	20026943	20027094	257142154	4,6,3	269241215	8,28,13	248	149	1.3298e-06	3.71064e-05	0.975,0.934,0.969	0.953,0.838,0.909	0.059
ENSSSCG00000002368	NA	7	-	97757874	97758000	97756626	97756749	97758383	97758509	0,4,1	0,1,5	0,0,16	9,3,0	275	149	7.78399e-23	4.94347e-21	NA,0.684,0.098	0.0,0.0,1.0	0.058
ENSSSCG00000008881	NA	8	+	48274041	48274326	48271002	48271562	48275433	48277476	171,92,117	1,5,0	211238274	3,33,0	434	149	2.18982e-21	1.32613e-19	0.983,0.863,1.0	0.96,0.712,1.0	0.058
ENSSSCG00000012408	NA	X	+	58018914	58019046	57888232	57888374	58020985	58023313	14,15,8	5,0,0	24,7,8	8,0,1	281	149	3.94243e-05	0.000870874	0.598,1.0,1.0	0.614,1.0,0.809	0.058
ENSSSCG00000006612	NA	4	+	97264343	97267370	97261814	97261864	97269079	97269232	574169354	91,54,51	226246422	74,124,71	3176	149	0.00278883	0.0443104	0.228,0.128,0.246	0.125,0.085,0.218	0.058
ENSSSCG00000038738	NA	6	-	52101505	52101949	52100252	52101154	52102101	52102199	899397308	15,15,8	479384451	10,25,24	593	149	0.000668528	0.0117018	0.938,0.869,0.906	0.923,0.794,0.825	0.057
ENSSSCG00000011959	NA	13	+	158206855	158206915	158205773	158205821	158210105	158210180	13,13,10	0,3,0	15,32,14	0,16,0	209	149	2.73313e-39	2.72068e-37	1.0,0.755,1.0	1.0,0.588,1.0	0.056
ENSSSCG00000051601	NA	2	-	100419548	100419670	100418147	100418248	100433042	100433154	8,5,5	0,0,6	6,4,8	2,2,0	271	149	7.36046e-09	2.46531e-07	1.0,1.0,0.314	0.623,0.524,1.0	0.056
ENSSSCG00000034569	NA	2	+	51363108	51363384	51354886	51355162	51408421	51408697	1168841804	0,0,7	80713911002	0,37,49	425	149	3.33809e-05	0.000758312	1.0,1.0,0.976	1.0,0.929,0.878	0.056
ENSSSCG00000007818	NA	3	-	19669279	19669383	19667603	19668089	19676020	19676140	136,93,63	11,4,35	96,80,70	6,10,55	253	149	0.000965031	0.0164788	0.879,0.932,0.515	0.904,0.825,0.428	0.056
ENSSSCG00000047466	NA	12	-	57994877	57995096	57994464	57994581	58011515	58011743	4,9,1	0,0,2	0,9,3	5,0,0	368	149	0.00118972	0.0200358	1.0,1.0,0.168	0.0,1.0,1.0	0.056
ENSSSCG00000009834	NA	14	-	32676382	32676436	32670160	32670306	32680442	32680575	3,0,13	8,3,15	5,2,7	16,26,21	203	149	0.00253549	0.0406187	0.216,0.0,0.389	0.187,0.053,0.197	0.056
ENSSSCG00000022611	NA	5	+	43075474	43075579	43072878	43072934	43076741	43076888	25,8,4	3,1,2	17,22,8	3,5,4	254	149	0.000166926	0.00318863	0.83,0.824,0.54	0.769,0.721,0.54	0.055
ENSSSCG00000008898	NA	8	-	55867694	55868073	55867250	55867407	55869329	55869518	68,133,36	0,4,1	61,144,84	0,18,1	528	149	1.63022e-25	1.13885e-23	1.0,0.904,0.91	1.0,0.693,0.96	0.054
ENSSSCG00000024428	NA	8	+	31444552	31444707	31443519	31443665	31451340	31451873	15,19,0	3,0,0	56125286	14,6,29	304	149	2.61889e-05	0.000609842	0.71,1.0,NA	0.662,0.911,0.829	0.054
ENSSSCG00000016397	NA	15	+	760122	760215	747296	747389	760930	761023	97913261680	51,76,0	6414198278	75,498,0	242	149	3.62033e-83	8.48089e-81	0.922,0.915,1.0	0.84,0.838,1.0	0.053
ENSSSCG00000005494	NA	1	-	255562251	255562524	255560393	255560666	255570014	255570287	9,0,6	4,0,10	0,12,0	3,4,0	422	149	9.19176e-05	0.00182348	0.443,NA,0.175	0.0,0.514,NA	0.052
ENSSSCG00000017712	NA	12	-	39849979	39850021	39848975	39849122	39860277	39860470	268197240	9,14,6	189268188	10,40,14	191	149	0.000226734	0.00425015	0.959,0.917,0.969	0.936,0.839,0.913	0.052
ENSSSCG00000021798	NA	14	+	112084933	112085581	112083865	112084315	112086120	112086384	719406443	0,5,2	782653782	1,25,10	797	149	0.000636505	0.0111763	1.0,0.938,0.976	0.993,0.83,0.936	0.052
1.1176	NA	1	-	162223100	162223238	162220719	162220828	162227249	162227476	274,94,24	0,2,0	158357137	0,37,2	287	149	5.80869e-39	5.66688e-37	1.0,0.961,1.0	1.0,0.834,0.973	0.051
ENSSSCG00000010092	NA	14	-	50415688	50415772	50415478	50415568	50416601	50416726	17,17,45	0,1,0	13,40,24	0,8,0	233	149	7.41657e-05	0.00153191	1.0,0.916,1.0	1.0,0.762,1.0	0.051
ENSSSCG00000042665	NA	13	+	202526758	202526831	202523810	202524077	202527224	202530724	0,0,47	0,3,0	0,3,2	0,18,0	222	149	1.77174e-104	5.68132e-102	NA,0.0,1.0	NA,0.101,1.0	-0.05
ENSSSCG00000036538	NA	4	+	82128036	82128264	82125997	82126457	82136135	82136238	8,14,5	2,15,0	10,22,2	0,6,1	377	149	2.79953e-09	9.70066e-08	0.613,0.269,1.0	1.0,0.592,0.441	-0.05
ENSSSCG00000003521	NA	6	-	80113980	80114123	80113027	80113108	80114212	80114344	133,79,103	27,6,8	5,52,6	0,0,2	292	149	9.69084e-07	2.7512e-05	0.715,0.87,0.868	1.0,1.0,0.605	-0.051
ENSSSCG00000015302	NA	9	+	70348340	70348465	70335573	70335774	70349398	70349923	9,2,10	8,0,2	6,5,25	5,0,2	274	149	1.17413e-10	4.45952e-09	0.38,1.0,0.731	0.395,1.0,0.872	-0.052
ENSSSCG00000008692	NA	8	+	1707269	1707303	1706504	1706602	1708918	1710661	5,0,0	0,0,1	1,1,1	3,1,0	183	149	1.48467e-68	2.70149e-66	1.0,NA,0.0	0.213,0.449,1.0	-0.054
ENSSSCG00000007470	NA	17	-	52138033	52138196	52117297	52117416	52162235	52162564	1,0,0	10,18,30	0,11,4	6,32,26	312	149	4.59567e-06	0.000120582	0.046,0.0,0.0	0.0,0.141,0.068	-0.054
ENSSSCG00000001958	NA	7	+	64896439	64896561	64892284	64892406	64898714	64898825	27,8,26	7,1,0	13,22,37	2,1,1	271	149	0.0003993	0.00721859	0.68,0.815,1.0	0.781,0.924,0.953	-0.054
ENSSSCG00000013260	NA	2	-	16131468	16131534	16130808	16131147	16131873	16132035	47,1,22	345,139,54	59,12,49	215,153,94	215	149	2.58881e-08	8.35618e-07	0.086,0.005,0.22	0.16,0.052,0.265	-0.055
ENSSSCG00000011546	NA	13	+	65990357	65990513	65983535	65983715	65993635	65993675	248110252	28,9,38	146248227	12,14,20	305	149	0.00317111	0.0499034	0.812,0.857,0.764	0.856,0.896,0.847	-0.055
ENSSSCG00000024999	NA	2	+	108679004	108679064	108677181	108677244	108680645	108680786	4,5,2	4,0,2	2,0,6	0,2,0	209	149	1.37251e-43	1.5125e-41	0.416,1.0,0.416	1.0,0.0,1.0	-0.056
ENSSSCG00000010203	NA	14	-	61654254	61654391	61652415	61652487	61666811	61666902	334265344	25,39,36	244492414	34,0,33	286	149	9.46861e-06	0.000238366	0.874,0.78,0.833	0.789,1.0,0.867	-0.056
ENSSSCG00000004701	NA	1	+	127827911	127828079	127826892	127827113	127828519	127828657	7,6,7	4,0,1	3,4,3	0,3,0	317	149	0.00228597	0.0368173	0.451,1.0,0.767	1.0,0.385,1.0	-0.056
ENSSSCG00000006912	NA	4	+	125580731	125580829	125567826	125567874	125580910	125581039	5,12,11	5,0,0	4,14,6	2,0,0	247	149	5.9269e-09	2.00576e-07	0.376,1.0,1.0	0.547,1.0,1.0	-0.057
ENSSSCG00000001779	NA	7	+	49003744	49003905	48967577	48967688	49010453	49010575	74,59,74	55,32,25	14,35,57	11,13,13	310	149	1.59097e-06	4.38621e-05	0.393,0.47,0.587	0.38,0.564,0.678	-0.057
ENSSSCG00000032383	NA	2	+	150569964	150570549	150561310	150561499	150572661	150572738	3,1,13	43,34,19	8,2,57	29,15,37	734	149	6.20915e-42	6.65502e-40	0.014,0.006,0.122	0.053,0.026,0.238	-0.058
ENSSSCG00000036029	NA	5	+	22883507	22883618	22882668	22883023	22884355	22884513	52,21,9	0,0,3	72,35,42	10,0,0	260	149	7.13313e-06	0.000182747	1.0,1.0,0.632	0.805,1.0,1.0	-0.058
ENSSSCG00000003419	NA	6	-	71777778	71777921	71777026	71777098	71778358	71778477	55,43,65	129,68,71	106,99,57	95,124,81	292	149	0.000790764	0.0136748	0.179,0.244,0.318	0.363,0.289,0.264	-0.058
ENSSSCG00000008568	NA	3	-	112614058	112614464	112611843	112611931	112621423	112621601	0,0,2	3,0,0	2,0,3	4,0,0	555	149	5.1314e-09	1.74865e-07	0.0,NA,1.0	0.118,NA,1.0	-0.059
ENSSSCG00000036052	NA	15	-	84351354	84351432	84350907	84350991	84354980	84355067	354368351	0,0,56	406602392	0,0,5	227	149	1.05761e-05	0.000264545	1.0,1.0,0.804	1.0,1.0,0.981	-0.059
ENSSSCG00000033123	NA	12	+	44607347	44607492	44604036	44604306	44608145	44610002	283,89,125	20,5,5	212248226	9,3,2	294	149	1.34214e-05	0.00032981	0.878,0.9,0.927	0.923,0.977,0.983	-0.059
ENSSSCG00000032262	NA	8	+	335573	335714	334615	334877	346871	346957	132,73,71	18,2,4	132,87,125	8,3,1	290	149	0.00137795	0.023037	0.79,0.949,0.901	0.894,0.937,0.985	-0.059
ENSSSCG00000007080	NA	17	-	25069170	25069221	25034261	25034381	25109948	25110008	0,5,4	95,24,21	16,2,16	37,45,62	200	149	2.77683e-10	1.03165e-08	0.0,0.134,0.124	0.244,0.032,0.161	-0.06
ENSSSCG00000015379	NA	9	+	90727104	90727298	90725382	90725505	90728480	90728629	8,5,5	13,2,0	3,23,2	4,5,0	343	149	6.79285e-09	2.28695e-07	0.211,0.521,1.0	0.246,0.666,1.0	-0.06
ENSSSCG00000035875	NA	5	+	23002938	23003103	23001834	23002024	23003249	23003362	920613563	131,78,67	481801769	56,54,60	314	149	0.00281762	0.0447172	0.769,0.789,0.799	0.803,0.876,0.859	-0.06
ENSSSCG00000013616	NA	2	-	70138247	70138362	70137424	70137524	70139752	70140147	13,10,37	1,0,8	17,19,26	0,0,4	264	149	4.01006e-16	1.97828e-14	0.88,1.0,0.723	1.0,1.0,0.786	-0.061
ENSSSCG00000008965	NA	8	-	70671330	70671429	70661436	70661554	70696614	70696934	278722675	26,132,98	224456155	18,41,14	248	149	3.18302e-09	1.09906e-07	0.865,0.767,0.805	0.882,0.87,0.869	-0.061
ENSSSCG00000025651	NA	13	+	98395332	98395461	98384750	98384898	98399941	98400101	152011571036	95,151,64	156122473335	47154103	278	149	6.01179e-07	1.73826e-05	0.896,0.804,0.897	0.947,0.887,0.946	-0.061
ENSSSCG00000004139	NA	1	-	22796865	22796939	22793278	22793379	22801401	22801824	0,4,0	19,16,21	0,17,5	38,38,30	223	149	2.24235e-15	1.079e-13	0.0,0.143,0.0	0.0,0.23,0.1	-0.062
ENSSSCG00000032962	NA	14	-	29050969	29051046	29050677	29050829	29051909	29052006	14,15,30	15,41,8	30,14,34	18,24,11	226	149	8.9094e-05	0.00177106	0.381,0.194,0.712	0.524,0.278,0.671	-0.062
ENSSSCG00000038008	NA	2	-	5793078	5794543	5784145	5784337	5800327	5800748	702548740	37,20,29	6921409704	33,27,21	1614	149	8.99367e-05	0.0017869	0.637,0.717,0.702	0.659,0.828,0.756	-0.062
ENSSSCG00000000570	NA	5	+	51130542	51130618	51130120	51130267	51130965	51132277	4,1,1	127,46,62	21,5,1	60,96,61	225	149	0.00268146	0.0427645	0.02,0.014,0.011	0.188,0.033,0.011	-0.062
ENSSSCG00000004217	NA	1	-	35925681	35925738	35920048	35920156	35926899	35926958	0,2,7	138,99,128	19,14,18	136116176	206	149	8.667e-09	2.89055e-07	0.0,0.014,0.038	0.092,0.08,0.069	-0.063
ENSSSCG00000029249	NA	5	-	103051599	103051620	103050746	103050919	103053249	103053371	0,0,3	11,3,0	2,4,5	11,11,1	170	149	1.24465e-23	8.12885e-22	0.0,0.0,1.0	0.137,0.242,0.814	-0.064
ENSSSCG00000006559	NA	4	+	95714547	95714630	95714305	95714343	95715064	95715144	210012421689	163139123	99111971063	37,68,21	232	149	8.94931e-11	3.43241e-09	0.892,0.852,0.898	0.945,0.919,0.97	-0.064
ENSSSCG00000000974	NA	5	-	493503	493646	489428	489497	494476	494534	15,9,14	139154112	24,45,31	122134147	292	149	9.18189e-10	3.31064e-08	0.052,0.029,0.06	0.091,0.146,0.097	-0.064
ENSSSCG00000005950	NA	4	-	8430072	8430325	8427770	8427959	8433880	8433963	233126251	14,3,14	142194114	2,6,1	402	149	8.7115e-08	2.72861e-06	0.861,0.94,0.869	0.963,0.923,0.977	-0.064
ENSSSCG00000039881	NA	4	-	1217434	1217563	1216843	1216960	1220102	1220230	9,0,3	80,74,59	12,14,17	75,61,95	278	149	2.26572e-05	0.000532037	0.057,0.0,0.027	0.079,0.11,0.088	-0.064
ENSSSCG00000001881	NA	7	+	58260141	58260251	58259627	58259771	58260352	58260432	31,16,17	7,0,0	61,32,47	2,0,1	259	149	0.00016864	0.00321979	0.718,1.0,1.0	0.946,1.0,0.964	-0.064
ENSSSCG00000003154	NA	6	-	54239304	54239418	54238819	54238946	54241200	54241279	961578667	50,25,28	497879980	0,11,6	263	149	0.00165645	0.0273445	0.916,0.929,0.931	1.0,0.978,0.989	-0.064
ENSSSCG00000029538	NA	9	-	39495406	39495561	39494894	39495037	39499989	39500050	151,99,153	4,2,22	113150172	5,3,0	304	149	1.01905e-18	5.53698e-17	0.949,0.96,0.773	0.917,0.961,1.0	-0.065
ENSSSCG00000015592	NA	9	-	130619332	130619406	130619030	130619115	130622148	130622283	58,42,36	14,0,1	49,29,46	4,0,0	223	149	2.50616e-18	1.34122e-16	0.735,1.0,0.96	0.891,1.0,1.0	-0.065
ENSSSCG00000038561	NA	15	-	84370577	84370661	84369664	84369748	84371197	84371281	0,0,75	15,0,0	17,23,2	14,42,0	233	149	1.18577e-11	4.7922e-10	0.0,NA,1.0	0.437,0.259,1.0	-0.065
ENSSSCG00000015129	NA	9	+	47559325	47559445	47559051	47559129	47561175	47561316	360257386	33,14,30	448645465	13,22,14	269	149	1.52744e-08	4.97957e-07	0.858,0.91,0.877	0.95,0.942,0.948	-0.065
ENSSSCG00000006179	NA	4	+	62162190	62162225	62146810	62146876	62167470	62167601	9,51,14	24,6,32	14,138,31	24,35,27	184	149	3.25882e-07	9.74682e-06	0.233,0.873,0.262	0.321,0.761,0.482	-0.065
ENSSSCG00000000406	NA	5	-	22003577	22003640	22002455	22002480	22008783	22008882	250215353	11,20,20	213382329	1,13,1	212	149	7.27329e-06	0.000185851	0.941,0.883,0.925	0.993,0.954,0.996	-0.065
ENSSSCG00000034357	NA	13	+	32067635	32067727	32059507	32059882	32070526	32070917	12,6,3	48,58,89	5,10,12	23,41,38	241	149	2.7344e-05	0.000633348	0.134,0.06,0.02	0.118,0.131,0.163	-0.066
ENSSSCG00000036553	NA	4	+	20430575	20430893	20381243	20381384	20562326	20562779	13,3,14	7,5,13	0,12,0	2,2,0	467	149	0.000164188	0.00314094	0.372,0.161,0.256	0.0,0.657,NA	-0.066
ENSSSCG00000022550	NA	13	-	124166398	124166549	124136914	124137225	124182590	124182861	0,6,0	7,2,0	8,17,6	10,4,19	300	149	8.1091e-16	3.95556e-14	0.0,0.598,NA	0.284,0.679,0.136	-0.067
ENSSSCG00000039045	NA	2	+	151018017	151018741	151012134	151012311	151020628	151021531	74,69,110	10,0,9	45172161	10,0,0	873	149	2.4718e-05	0.000577999	0.558,1.0,0.676	0.434,1.0,1.0	-0.067
ENSSSCG00000030438	NA	6	+	96389986	96390098	96384716	96385232	96391945	96393996	534223336	62,19,28	709504681	12,41,30	261	149	5.97644e-05	0.00125364	0.831,0.87,0.873	0.971,0.875,0.928	-0.067
ENSSSCG00000015933	NA	15	-	75898371	75898500	75897702	75897816	75900445	75900574	108,93,79	13,0,10	77,82,94	3,0,6	278	149	0.000375479	0.00680682	0.817,1.0,0.809	0.932,1.0,0.894	-0.067
ENSSSCG00000004832	NA	1	+	141923693	141923813	141920483	141920547	141926999	141927044	1240747831	43,38,42	7481033873	10,0,0	269	149	8.34154e-20	4.77788e-18	0.941,0.916,0.916	0.976,1.0,1.0	-0.068
ENSSSCG00000009901	NA	14	+	40295326	40295824	40289562	40290346	40298339	40298634	138,115,53	8,10,0	128100115	3,5,0	647	149	2.133e-15	1.02765e-13	0.799,0.726,1.0	0.908,0.822,1.0	-0.068
ENSSSCG00000039332	NA	9	-	119825921	119826065	119820633	119820990	119833946	119834203	7,2,2	3,0,3	0,2,2	1,0,0	293	149	0.00010096	0.00199075	0.543,1.0,0.253	0.0,1.0,1.0	-0.068
ENSSSCG00000003775	NA	6	-	137482986	137483054	137464654	137464729	137495205	137495378	14,10,8	4,0,4	2,10,1	0,7,0	217	149	9.85051e-13	4.2301e-11	0.706,1.0,0.579	1.0,0.495,1.0	-0.07
ENSSSCG00000001970	NA	7	+	68176043	68176204	68169681	68169856	68179436	68179691	354177260	10,11,13	348309397	0,6,3	310	149	8.06377e-08	2.52977e-06	0.944,0.886,0.906	1.0,0.961,0.985	-0.07
ENSSSCG00000008395	NA	3	-	83535940	83536075	83534288	83534429	83536746	83536980	66,100,57	50,13,49	38,136,67	26,12,34	284	149	8.78224e-08	2.74417e-06	0.409,0.801,0.379	0.434,0.856,0.508	-0.07
ENSSSCG00000035293	NA	2	-	1479654	1479819	1474895	1475058	1480355	1480453	2,1,2	4,4,14	0,0,14	2,6,5	314	149	0.000948557	0.0162142	0.192,0.106,0.063	0.0,0.0,0.571	-0.07
ENSSSCG00000008768	NA	8	-	27826844	27826913	27824124	27824199	27828397	27828545	0,4,2	3,0,0	4,0,7	3,0,0	218	149	1.23694e-30	9.81547e-29	0.0,1.0,1.0	0.477,NA,1.0	-0.072
ENSSSCG00000005600	NA	1	-	265878958	265879100	265875065	265875145	265886151	265886247	588278401	43,16,34	323578282	6,9,14	291	149	6.48285e-25	4.41839e-23	0.875,0.899,0.858	0.965,0.97,0.912	-0.072
ENSSSCG00000004110	NA	1	-	16584463	16584611	16558807	16560305	16610869	16611884	0,0,2	0,3,0	1,1,0	3,0,0	297	149	3.85406e-05	0.000858626	NA,0.0,1.0	0.143,1.0,NA	-0.072
ENSSSCG00000023974	NA	2	+	16375644	16375756	16373974	16374015	16381254	16381397	92,35,37	107,53,52	92,33,77	69,46,70	261	149	0.000110404	0.00216931	0.329,0.274,0.289	0.432,0.291,0.386	-0.072
ENSSSCG00000013244	NA	2	+	15383566	15383837	15381940	15381991	15385195	15385285	91,62,75	377359240	69,211,19	105245198	420	149	3.00979e-19	1.68449e-17	0.079,0.058,0.1	0.189,0.234,0.033	-0.073
ENSSSCG00000024158	NA	2	-	3258084	3258150	3257533	3257589	3260568	3260620	5,13,0	69,24,14	7,29,0	17,43,18	215	149	1.52953e-11	6.14339e-10	0.048,0.273,0.0	0.222,0.319,0.0	-0.073
ENSSSCG00000009400	NA	11	+	19167539	19167605	19163542	19163685	19169064	19169255	7,17,10	108,75,69	55,18,56	148155146	215	149	4.44806e-06	0.000116944	0.043,0.136,0.091	0.205,0.074,0.21	-0.073
ENSSSCG00000002429	NA	7	-	111073076	111073142	111063019	111063125	111164061	111164126	108,57,98	176117194	180154185	239205246	215	149	0.000735897	0.0128008	0.298,0.252,0.259	0.343,0.342,0.343	-0.073
ENSSSCG00000003763	NA	6	-	134637327	134637428	134633603	134634867	134638536	134638708	65,57,91	4,17,1	101,94,206	3,12,0	250	149	9.28256e-10	3.34386e-08	0.906,0.666,0.982	0.953,0.824,1.0	-0.074
ENSSSCG00000006084	NA	4	-	39076832	39076931	39069242	39069367	39082098	39082335	450297438	64,70,71	248440351	25,54,37	248	149	2.20383e-06	5.98723e-05	0.809,0.718,0.788	0.856,0.83,0.851	-0.074
ENSSSCG00000005286	NA	1	+	231086276	231086380	231084932	231085005	231088301	231088476	65,33,41	8,1,6	69,73,48	2,4,2	253	149	2.39429e-06	6.47767e-05	0.827,0.951,0.801	0.953,0.915,0.934	-0.074
ENSSSCG00000011477	NA	13	-	40253279	40253462	40251814	40251922	40255404	40255427	67,62,35	2,13,2	85120141	1,10,6	332	149	0.000116461	0.00228261	0.938,0.682,0.887	0.974,0.843,0.913	-0.074
ENSSSCG00000037201	NA	3	+	111825567	111826101	111823600	111823675	111830224	111830340	2,0,6	12,5,5	12,9,12	17,7,21	683	149	0.00131485	0.0220292	0.035,0.0,0.207	0.133,0.219,0.111	-0.074
ENSSSCG00000005643	NA	1	-	268714214	268714331	268713917	268713961	268717117	268717198	259143185	5,11,16	208265235	1,4,4	266	149	2.56072e-08	8.27233e-07	0.967,0.879,0.866	0.991,0.974,0.971	-0.075
ENSSSCG00000027675	NA	13	-	52748929	52749026	52693191	52693252	52876762	52876892	36,46,52	0,10,4	54,47,85	1,4,0	246	149	2.23945e-05	0.000526507	1.0,0.736,0.887	0.97,0.877,1.0	-0.075
ENSSSCG00000004938	NA	1	-	163695854	163695983	163693166	163693283	163696388	163696530	89,71,59	68,41,45	102,152,88	50,84,44	278	149	0.000643089	0.0112767	0.412,0.481,0.413	0.522,0.492,0.517	-0.075
ENSSSCG00000016397	NA	15	+	752852	752945	747858	747951	757782	757875	0,0,13	481164541	2,22,273	455444629	242	149	8.02445e-94	2.165e-91	0.0,0.0,0.015	0.003,0.03,0.211	-0.076
ENSSSCG00000011085	NA	10	-	53075145	53075272	53072055	53073807	53075936	53076146	0,1,0	27,11,11	2,17,6	31,60,27	276	149	2.05784e-13	9.14829e-12	0.0,0.047,0.0	0.034,0.133,0.107	-0.076
ENSSSCG00000003976	NA	6	-	170455979	170456107	170449953	170450066	170467207	170467296	132,80,121	9,10,1	80,82,108	2,2,0	277	149	7.27274e-13	3.1369e-11	0.888,0.811,0.985	0.956,0.957,1.0	-0.076
ENSSSCG00000017209	NA	12	+	6049965	6050075	6048679	6048811	6050277	6050433	399233344	27,34,23	292265292	12,8,12	259	149	2.69826e-10	1.00341e-08	0.895,0.798,0.896	0.933,0.95,0.933	-0.076
ENSSSCG00000006897	NA	4	-	123950499	123950642	123947512	123947676	123953583	123953751	26,19,16	0,0,19	45,11,54	0,5,0	292	149	0.000126793	0.00246779	1.0,1.0,0.301	1.0,0.529,1.0	-0.076
ENSSSCG00000010017	NA	14	+	47894232	47894308	47893992	47894145	47895891	47895958	343235236	19,21,14	681505563	9,10,0	225	149	0.00275446	0.0438573	0.923,0.881,0.918	0.98,0.971,1.0	-0.076
ENSSSCG00000011540	NA	13	+	65803548	65803646	65802807	65802994	65803804	65804029	4,0,1	31,6,8	1,19,4	22,37,20	247	149	2.87941e-19	1.61383e-17	0.072,0.0,0.07	0.027,0.237,0.108	-0.077
ENSSSCG00000027444	NA	17	-	50846607	50846764	50844170	50844309	50869005	50869076	30,2,3	8,0,7	56,23,20	1,5,15	306	149	4.11763e-11	1.62221e-09	0.646,1.0,0.173	0.965,0.691,0.394	-0.077
ENSSSCG00000010204	NA	14	+	62122722	62122801	62119823	62119923	62125720	62127123	13,7,10	22,13,22	38,28,5	36,26,15	228	149	3.2166e-10	1.19164e-08	0.279,0.26,0.229	0.408,0.413,0.179	-0.077
ENSSSCG00000026181	NA	6	+	31754899	31754964	31752274	31752480	31755051	31755152	212130152	17,11,12	171192199	0,11,1	214	149	2.11692e-07	6.41983e-06	0.897,0.892,0.898	1.0,0.924,0.993	-0.077
ENSSSCG00000023243	NA	6	-	150868162	150868254	150835463	150836559	150888519	150888685	109,84,91	16,21,49	98101103	25,19,15	241	149	1.14675e-06	3.23679e-05	0.808,0.712,0.534	0.708,0.767,0.809	-0.077
ENSSSCG00000000406	NA	5	-	22005743	22005833	22002455	22002480	22008783	22008882	296179288	11,20,20	180329278	1,13,1	239	149	0.00132648	0.0222146	0.944,0.848,0.9	0.991,0.94,0.994	-0.078
ENSSSCG00000016117	NA	15	+	106420108	106420229	106414677	106414845	106420736	106420964	99,98,96	30,36,38	133,65,128	27,15,42	270	149	0.00272973	0.0434989	0.646,0.6,0.582	0.731,0.705,0.627	-0.078
ENSSSCG00000005060	NA	1	+	184978559	184978643	184978312	184978396	184981614	184981698	200120139	401361395	185239241	272425413	233	149	1.48397e-13	6.63479e-12	0.242,0.175,0.184	0.303,0.264,0.272	-0.079
ENSSSCG00000012939	NA	2	+	6050732	6050825	6050226	6050323	6051909	6051974	127,93,170	17,3,17	70,139,86	0,9,2	242	149	4.24673e-11	1.67139e-09	0.821,0.95,0.86	1.0,0.905,0.964	-0.079
ENSSSCG00000036052	NA	15	-	84355635	84355719	84352397	84352481	84365149	84365218	19,11,12	0,15,5	3,3,4	0,10,0	233	149	4.22258e-07	1.25145e-05	1.0,0.319,0.605	1.0,0.161,1.0	-0.079
ENSSSCG00000039712	NA	3	+	21614999	21615095	21606642	21606975	21619429	21619559	43,13,30	1,0,7	48,17,40	0,0,2	245	149	3.117e-06	8.3179e-05	0.963,1.0,0.723	1.0,1.0,0.924	-0.079
ENSSSCG00000011284	NA	13	+	26143451	26143479	26143098	26143143	26144910	26144998	0,10,0	49,43,31	13,26,0	58,68,59	177	149	4.55348e-05	0.000994621	0.0,0.164,0.0	0.159,0.243,0.0	-0.079
ENSSSCG00000012264	NA	X	+	41091270	41091380	41090209	41090262	41096053	41096180	0,0,3	7,7,5	10,10,0	19,16,8	259	149	4.20364e-38	3.99152e-36	0.0,0.0,0.257	0.232,0.264,0.0	-0.08
ENSSSCG00000016948	NA	16	-	44108615	44108740	44105535	44105641	44110215	44110326	384235326	24,24,25	379350335	6,13,10	274	149	5.8041e-19	3.19806e-17	0.897,0.842,0.876	0.972,0.936,0.948	-0.08
ENSSSCG00000011546	NA	13	+	65988213	65990513	65983535	65983715	65993635	65993675	296213286	28,9,38	217272292	12,14,20	2449	149	7.70319e-11	2.96611e-09	0.391,0.59,0.314	0.524,0.542,0.47	-0.08
ENSSSCG00000029408	NA	6	-	46785138	46785293	46782881	46783061	46785612	46785683	1,0,2	2,0,0	1,3,5	1,0,1	304	149	1.50989e-06	4.17444e-05	0.197,NA,1.0	0.329,1.0,0.71	-0.081
ENSSSCG00000016866	NA	16	+	27171275	27171342	27127121	27127640	27259049	27259130	5,13,0	14,0,38	8,8,0	7,0,13	216	149	0.000144921	0.00279008	0.198,1.0,0.0	0.441,1.0,0.0	-0.081
ENSSSCG00000001921	NA	7	-	60079175	60079268	60070894	60071158	60079809	60080048	88,40,60	6,1,8	53,81,56	0,1,2	242	149	0.000434379	0.00780945	0.9,0.961,0.822	1.0,0.98,0.945	-0.081
ENSSSCG00000001410	NA	7	-	23757379	23757526	23756896	23757084	23758046	23758154	216195217	45,21,27	310270342	42,16,20	296	149	8.97206e-11	3.43777e-09	0.707,0.824,0.802	0.788,0.895,0.896	-0.082
ENSSSCG00000037424	NA	1	-	76597180	76597447	76589049	76593372	76598233	76598312	61,57,50	4,6,1	69,100,88	2,0,4	416	149	2.95837e-06	7.93245e-05	0.845,0.773,0.947	0.925,1.0,0.887	-0.082
ENSSSCG00000025252	NA	5	-	63552766	63552877	63552410	63552503	63553275	63553366	40,29,34	18,35,39	29,35,41	16,22,26	260	149	2.67928e-05	0.000622423	0.56,0.322,0.333	0.509,0.477,0.475	-0.082
5.1396	NA	5	+	100826549	100826594	100765205	100765299	100827047	100827620	113184272	77,14,16	102184104	32,7,4	194	149	0.000993718	0.0169465	0.53,0.91,0.929	0.71,0.953,0.952	-0.082
ENSSSCG00000004674	NA	1	+	126565715	126565887	126562605	126562812	126566017	126566137	12,0,3	4,0,0	20,17,11	2,2,0	321	149	2.29318e-14	1.05667e-12	0.582,NA,1.0	0.823,0.798,1.0	-0.083
ENSSSCG00000021005	NA	10	+	31312192	31312276	31308767	31308910	31313500	31313616	423255546	217106170	305509354	96,148,85	233	149	4.85896e-11	1.90278e-09	0.555,0.606,0.673	0.67,0.687,0.727	-0.083
ENSSSCG00000035849	NA	6	-	167680822	167681128	167680020	167680214	167685396	167685541	7,25,8	11,0,0	25,23,19	7,1,0	455	149	3.36351e-09	1.15627e-07	0.172,1.0,1.0	0.539,0.883,1.0	-0.083
ENSSSCG00000023294	NA	3	+	57942196	57942371	57941750	57941857	57944913	57946294	152,76,120	28,18,10	135101135	13,13,10	324	149	1.45717e-06	4.03726e-05	0.714,0.66,0.847	0.827,0.781,0.861	-0.083
ENSSSCG00000010083	NA	14	-	50226818	50226881	50225826	50225878	50228852	50228898	129,99,112	6,7,12	185154219	1,0,4	212	149	9.24777e-18	4.84313e-16	0.938,0.909,0.868	0.992,1.0,0.975	-0.084
ENSSSCG00000036885	NA	13	-	167827917	167828053	167824786	167824989	167842240	167842322	142,96,99	14,12,8	116163138	6,10,3	285	149	1.411e-08	4.61921e-07	0.841,0.807,0.866	0.91,0.895,0.96	-0.084
ENSSSCG00000029311	NA	14	+	71310552	71311429	71283280	71283353	71327583	71327759	684759085715	67168101	5359121595293	37,68,0	1026	149	0.000120489	0.00235329	0.937,0.836,0.892	0.955,0.963,1.0	-0.084
ENSSSCG00000009824	NA	14	+	31873803	31873953	31872222	31872293	31874148	31874263	8,1,3	1,0,10	27,2,17	1,3,0	299	149	0.000367542	0.00667221	0.799,1.0,0.13	0.931,0.249,1.0	-0.084
ENSSSCG00000035479	NA	10	+	11527242	11527303	11526635	11526735	11603221	11603322	13,3,11	24,39,31	16,9,31	22,61,41	210	149	0.0010778	0.0182768	0.278,0.052,0.201	0.34,0.095,0.349	-0.084
ENSSSCG00000005604	NA	1	+	266605459	266605572	266604020	266604186	266606332	266606422	187,86,49	43,24,6	23,62,9	0,0,6	262	149	5.88247e-48	7.1915e-46	0.712,0.671,0.823	1.0,1.0,0.46	-0.085
ENSSSCG00000038475	NA	6	+	128007782	128007911	128005555	128005626	128013297	128013423	4,10,1	0,6,0	2,10,1	0,2,0	278	149	1.05493e-47	1.27771e-45	1.0,0.472,1.0	1.0,0.728,1.0	-0.085
ENSSSCG00000032554	NA	1	-	238665460	238665523	238662973	238663098	238666813	238667151	17,5,7	72,90,49	35,7,20	56,74,74	212	149	3.40772e-14	1.56105e-12	0.142,0.038,0.091	0.305,0.062,0.16	-0.085
ENSSSCG00000007560	NA	3	-	1043212	1043434	1040664	1040830	1044027	1044242	292138202	30,17,17	152216212	9,21,3	371	149	1.59086e-07	4.8698e-06	0.796,0.765,0.827	0.872,0.805,0.966	-0.085
ENSSSCG00000009229	NA	8	-	132832901	132833024	132812479	132812687	133019353	133019441	60,24,34	1,12,0	88,61,98	2,9,0	272	149	8.12984e-06	0.000206818	0.97,0.523,1.0	0.96,0.788,1.0	-0.085
ENSSSCG00000016397	NA	15	+	760930	761023	758450	758543	761888	761996	258714272476	284,108,0	9877542410210	0,0,31	242	149	0.000207291	0.00391004	0.849,0.891,1.0	1.0,1.0,0.995	-0.085
ENSSSCG00000036310	NA	2	-	58682858	58683053	58680581	58680662	58683568	58683682	554264256	115156326	346253330	31183211	344	149	0.000776001	0.0134565	0.676,0.423,0.254	0.829,0.375,0.404	-0.085
ENSSSCG00000014182	NA	2	-	107822633	107822824	107821318	107821383	107829969	107830123	3,1,1	0,1,3	0,1,6	0,3,0	340	149	1.69336e-15	8.19874e-14	1.0,0.305,0.127	NA,0.127,1.0	-0.086
AEMK02000697.1.4	NA	AEMK02000697.1	-	202822	202904	200813	201094	203255	203352	200148376	86,15,144	174221304	33,23,78	231	149	2.76502e-09	9.58957e-08	0.6,0.864,0.627	0.773,0.861,0.715	-0.086
ENSSSCG00000032235	NA	17	+	62388517	62388547	62387803	62387836	62389223	62389280	378,3,267	280221191	150,50,185	70190145	179	149	1.34951e-08	4.43275e-07	0.529,0.011,0.538	0.641,0.18,0.515	-0.086
ENSSSCG00000012914	NA	2	-	5125754	5125864	5125555	5125665	5127582	5127682	30,33,24	6,2,2	31,43,35	4,1,0	259	149	4.33384e-06	0.000114402	0.742,0.905,0.873	0.817,0.961,1.0	-0.086
ENSSSCG00000036052	NA	15	-	84352785	84352869	84352591	84352675	84354744	84354822	318182147	34,73,36	276,54,358	0,29,22	233	149	3.99221e-63	6.67433e-61	0.857,0.615,0.723	1.0,0.544,0.912	-0.087
ENSSSCG00000010130	NA	14	-	51320603	51320729	51317775	51317938	51321095	51321240	335160146	17,19,7	111144145	0,5,2	275	149	7.18135e-25	4.88594e-23	0.914,0.82,0.919	1.0,0.94,0.975	-0.087
ENSSSCG00000010876	NA	10	+	17400003	17400097	17396896	17396969	17401872	17402014	265198227	30,37,26	269401401	16,37,18	243	149	4.22717e-16	2.08276e-14	0.844,0.766,0.843	0.912,0.869,0.932	-0.087
ENSSSCG00000005194	NA	1	+	213896228	213896270	213878047	213878160	213896771	213896869	3,2,4	13,11,4	5,11,11	8,20,16	191	149	1.11447e-10	4.24944e-09	0.153,0.124,0.438	0.328,0.3,0.349	-0.087
ENSSSCG00000005880	NA	4	-	59418	59565	49332	49425	59980	60129	34,25,26	0,7,0	20,37,28	0,2,0	296	149	0.000631697	0.0111018	1.0,0.643,1.0	1.0,0.903,1.0	-0.087
ENSSSCG00000006388	NA	4	+	90219047	90219170	90216105	90216178	90231258	90231333	457208401	697616552	327312324	284465396	272	149	0.00088108	0.0151378	0.264,0.156,0.285	0.387,0.269,0.309	-0.087
ENSSSCG00000011760	NA	13	-	115443009	115443103	115402313	115402388	115487947	115488039	85,44,51	270257113	141,86,115	195217233	243	149	0.00216533	0.0350247	0.162,0.095,0.217	0.307,0.195,0.232	-0.087
ENSSSCG00000007529	NA	17	-	59931647	59931708	59918998	59919147	59944664	59944760	34,12,16	1,9,0	11,21,11	1,1,1	210	149	1.7301e-11	6.9135e-10	0.96,0.486,1.0	0.886,0.937,0.886	-0.088
ENSSSCG00000013322	NA	2	+	29281983	29282072	29248987	29249100	29285715	29285842	231117181	136,105,54	147154169	57,101,33	238	149	1.21374e-06	3.41357e-05	0.515,0.411,0.677	0.618,0.488,0.762	-0.088
ENSSSCG00000015795	NA	15	-	46527302	46527370	46520505	46520639	46527733	46527921	84,97,295	13,34,25	508330813	38,50,54	217	149	9.60837e-06	0.000241574	0.816,0.662,0.89	0.902,0.819,0.912	-0.088
ENSSSCG00000001659	NA	7	+	38121706	38121791	38121214	38121375	38122504	38122786	29,14,19	5,0,5	51,25,42	2,2,2	234	149	0.000141332	0.00272366	0.787,1.0,0.708	0.942,0.888,0.93	-0.088
ENSSSCG00000014909	NA	9	-	19650221	19650290	19643417	19643519	19654262	19655054	26,15,7	4,3,1	44,36,34	5,0,5	218	149	0.00069956	0.0122122	0.816,0.774,0.827	0.857,1.0,0.823	-0.088
ENSSSCG00000007979	NA	3	+	41443707	41444847	41442695	41442882	41449001	41449100	380376405	25,4,0	394423578	10,0,0	1289	149	1.56709e-28	1.1767e-26	0.637,0.916,1.0	0.82,1.0,1.0	-0.089
ENSSSCG00000040912	NA	7	+	65172781	65172915	65171545	65171667	65173587	65173711	156,53,47	337227252	109116102	172240205	283	149	1.22355e-20	7.24152e-19	0.196,0.109,0.089	0.25,0.203,0.208	-0.089
ENSSSCG00000014364	NA	2	+	142233336	142233393	142219447	142219557	142242468	142242556	42,45,47	95,79,129	71,58,99	85145104	206	149	9.95505e-11	3.80695e-09	0.242,0.292,0.209	0.377,0.224,0.408	-0.089
ENSSSCG00000010243	NA	14	+	71863749	71863960	71862841	71863008	71864778	71864862	151136118	39,20,13	118,149,92	15,12,9	360	149	2.24734e-05	0.000528038	0.616,0.738,0.79	0.765,0.837,0.809	-0.089
ENSSSCG00000011045	NA	10	+	46001234	46001286	45997829	45998003	46002428	46002543	189,77,92	243182108	220132224	233198155	201	149	2.43542e-05	0.000569832	0.366,0.239,0.387	0.412,0.331,0.517	-0.089
ENSSSCG00000012071	NA	13	+	203346125	203346425	203339665	203339983	203358354	203358495	4,15,2	0,15,0	3,7,95	0,1,7	449	149	0.000483763	0.00863381	1.0,0.249,1.0	1.0,0.699,0.818	-0.089
ENSSSCG00000007853	NA	3	-	25136652	25136811	25131791	25131884	25150972	25151102	1277951984	230,129,72	112611831284	93,69,67	308	149	1.38812e-49	1.75743e-47	0.729,0.781,0.869	0.854,0.892,0.903	-0.09
ENSSSCG00000005221	NA	1	+	217334475	217334715	217331109	217331187	217336284	217336387	41,21,47	18,0,0	22,22,18	3,0,0	389	149	4.469e-41	4.66218e-39	0.466,1.0,1.0	0.737,1.0,1.0	-0.09
ENSSSCG00000024881	NA	5	-	13941638	13941811	13936302	13936591	13944373	13944555	531462547	41,56,40	327494493	8,24,18	322	149	2.82619e-18	1.51043e-16	0.857,0.792,0.864	0.95,0.905,0.927	-0.09
ENSSSCG00000011407	NA	13	-	32820171	32820344	32818465	32818570	32822600	32822707	7,1,20	43,49,44	12,32,9	22,49,43	322	149	1.08524e-12	4.65523e-11	0.07,0.009,0.174	0.202,0.232,0.088	-0.09
ENSSSCG00000008003	NA	3	-	41052778	41052998	41051941	41052006	41053326	41053518	196104163	17,7,10	33,112,22	0,4,1	369	149	0.000299686	0.00551459	0.823,0.857,0.868	1.0,0.919,0.899	-0.09
ENSSSCG00000025326	NA	9	+	93411985	93412032	93394394	93394683	93413197	93413248	28,8,15	213148268	38,36,19	112187115	196	149	1.02016e-30	8.12828e-29	0.091,0.039,0.041	0.205,0.128,0.112	-0.091
ENSSSCG00000034771	NA	1	-	128268636	128268716	128262087	128262164	128269288	128269474	6,16,12	21,22,25	4,47,10	11,38,12	229	149	2.08129e-17	1.07701e-15	0.157,0.321,0.238	0.191,0.446,0.352	-0.091
ENSSSCG00000012591	NA	X	-	92632784	92632932	92629922	92630856	92639593	92639671	314286329	57,77,54	469874608	41,142,75	297	149	2.56677e-06	6.92514e-05	0.734,0.651,0.753	0.852,0.755,0.803	-0.091
ENSSSCG00000015720	NA	15	+	25375868	25375976	25370424	25370572	25376992	25377103	112123101	435735672607	339158468	127133911313	257	149	1.04388e-05	0.000261277	0.015,0.02,0.022	0.134,0.026,0.171	-0.091
ENSSSCG00000004897	NA	1	-	159003257	159003334	159000919	159000991	159006208	159006320	119,52,130	22,13,6	109176118	6,12,10	226	149	5.4637e-05	0.00115538	0.781,0.725,0.935	0.923,0.906,0.886	-0.091
ENSSSCG00000007917	NA	3	-	34966208	34966261	34943092	34943168	34985847	34985912	16,7,12	27,13,33	13,16,9	12,18,22	202	149	0.000790531	0.0136748	0.304,0.284,0.211	0.444,0.396,0.232	-0.091
ENSSSCG00000012532	NA	X	+	84519542	84519610	84519004	84519104	84519986	84521016	203137153	17,17,12	187212529	3,2,21	217	149	0.00220326	0.0355584	0.891,0.847,0.897	0.977,0.986,0.945	-0.091
ENSSSCG00000036350	NA	18	+	46213424	46214347	46213183	46213267	46214638	46214774	370729233113	119,92,153	351352093664	59,73,96	1072	149	3.93509e-48	4.82585e-46	0.812,0.815,0.739	0.892,0.908,0.841	-0.092
ENSSSCG00000025568	NA	6	-	54450403	54450526	54449457	54449610	54452161	54452335	185119125	9,12,10	267210229	10,0,3	272	149	9.32603e-19	5.08848e-17	0.918,0.845,0.873	0.936,1.0,0.977	-0.092
ENSSSCG00000014913	NA	9	-	19856284	19856308	19854869	19854929	19859199	19859299	286180269	229195200	409458415	219334225	173	149	6.16559e-14	2.79495e-12	0.518,0.443,0.537	0.617,0.542,0.614	-0.092
ENSSSCG00000008792	NA	8	+	31231828	31232168	31216941	31217041	31236051	31237174	90,53,53	0,9,2	102,69,104	0,5,0	489	149	7.74706e-12	3.1802e-10	1.0,0.642,0.89	1.0,0.808,1.0	-0.092
ENSSSCG00000036310	NA	2	-	58680029	58680130	58679725	58679851	58680375	58680441	468182381	36,41,70	255241379	0,37,38	250	149	2.00328e-08	6.51457e-07	0.886,0.726,0.764	1.0,0.795,0.856	-0.092
ENSSSCG00000009988	NA	14	-	46622295	46622354	46621254	46621386	46622433	46622545	24,36,39	33,26,14	41,54,53	33,28,14	208	149	3.32819e-05	0.000757429	0.343,0.498,0.666	0.471,0.58,0.731	-0.092
ENSSSCG00000009933	NA	14	-	41440456	41440469	41437946	41438049	41440633	41440703	13,11,13	13,0,0	11,10,10	0,3,0	162	149	0.000739339	0.012855	0.479,1.0,1.0	1.0,0.754,1.0	-0.092
ENSSSCG00000024088	NA	1	-	109405006	109405159	109402854	109402997	109406225	109406355	285200446	56,40,18	342216505	10,47,3	302	149	0.00171254	0.028197	0.715,0.712,0.924	0.944,0.694,0.988	-0.092
ENSSSCG00000015667	NA	15	-	3931854	3931932	3913055	3913196	3943554	3943647	24,10,16	99,57,67	38,17,20	55,58,60	227	149	0.00306177	0.0483578	0.137,0.103,0.136	0.312,0.161,0.18	-0.092
ENSSSCG00000015545	NA	9	-	123761303	123761595	123759460	123759639	123762429	123762545	203219583110	296518683834	349645103502	232635762655	441	149	3.05276e-46	3.55437e-44	0.188,0.262,0.215	0.337,0.299,0.308	-0.093
ENSSSCG00000029311	NA	14	+	71302103	71302240	71298906	71298971	71327583	71327759	12,50,37	188378131	0,62,12	10,123,15	286	149	7.48266e-23	4.76758e-21	0.032,0.064,0.128	0.0,0.208,0.294	-0.093
ENSSSCG00000007311	NA	17	+	39162416	39162804	39157840	39157920	39167685	39167799	335207380	6,16,4	337404335	0,3,1	537	149	1.14531e-18	6.20577e-17	0.939,0.782,0.963	1.0,0.974,0.989	-0.093
ENSSSCG00000015958	NA	15	+	78610674	78610816	78608501	78608745	78620553	78620652	180,90,247	28,8,4	234339473	5,7,14	291	149	2.91879e-07	8.77004e-06	0.767,0.852,0.969	0.96,0.961,0.945	-0.093
ENSSSCG00000030544	NA	6	-	53770372	53770500	53769158	53769438	53771894	53772089	93,80,51	10,0,6	78,115,93	3,0,0	277	149	0.00224217	0.0361268	0.833,1.0,0.821	0.933,1.0,1.0	-0.093
ENSSSCG00000027017	NA	13	+	10767700	10767789	10765897	10766161	10769929	10770074	574503793	45,44,95	8687011629	14,28,29	238	149	4.07958e-07	1.21182e-05	0.889,0.877,0.839	0.975,0.94,0.972	-0.094
ENSSSCG00000003976	NA	6	-	170451892	170452362	170449953	170450066	170453347	170453693	71,31,82	43,47,43	66,31,54	25,28,18	619	149	8.93036e-07	2.54268e-05	0.284,0.137,0.315	0.389,0.21,0.419	-0.094
AEMK02000697.1.4	NA	AEMK02000697.1	-	202822	202904	201032	201097	203255	203352	186177485	29,25,155	178270387	31,0,67	231	149	1.70717e-06	4.69004e-05	0.805,0.82,0.669	0.787,1.0,0.788	-0.094
ENSSSCG00000015428	NA	9	-	105428389	105428554	105428193	105428281	105445486	105445612	28,34,17	0,0,7	13,16,19	0,0,2	314	149	3.09431e-06	8.26862e-05	1.0,1.0,0.535	1.0,1.0,0.818	-0.094
ENSSSCG00000038027	NA	Y	-	3353185	3353251	3335143	3335296	3362570	3362706	0,0,1	7,0,0	0,23,2	0,0,6	215	149	9.51773e-05	0.00188433	0.0,NA,1.0	NA,1.0,0.188	-0.094
ENSSSCG00000015071	NA	9	-	44246790	44246934	44242999	44243150	44249148	44249219	25,41,47	13,18,21	56,45,31	8,20,14	293	149	0.000363899	0.00661835	0.494,0.537,0.532	0.781,0.534,0.53	-0.094
ENSSSCG00000015545	NA	9	-	123761303	123761556	123759460	123759639	123762429	123762545	187818252868	296518683834	328941253303	232635762655	402	149	7.42079e-50	9.48722e-48	0.19,0.266,0.217	0.344,0.299,0.316	-0.095
ENSSSCG00000012621	NA	X	+	97998802	97998828	97997958	97998197	98004836	98004926	68,60,76	4,11,6	35,111,65	0,4,0	175	149	9.03268e-21	5.37033e-19	0.935,0.823,0.915	1.0,0.959,1.0	-0.095
ENSSSCG00000012328	NA	X	-	46443896	46443996	46438007	46438138	46444196	46444278	85,65,56	10,4,7	51,65,79	1,4,1	249	149	1.08495e-17	5.65926e-16	0.836,0.907,0.827	0.968,0.907,0.979	-0.095
ENSSSCG00000004349	NA	1	-	66280960	66281184	66241709	66241826	66290998	66291195	96,54,48	9,10,8	46,95,100	11,2,4	373	149	1.163e-08	3.83948e-07	0.81,0.683,0.706	0.626,0.95,0.909	-0.095
ENSSSCG00000022155	NA	8	+	20101083	20101266	20063149	20063394	20124847	20124886	56,49,69	19,32,12	114104123	26,20,34	332	149	2.70011e-08	8.68677e-07	0.569,0.407,0.721	0.663,0.7,0.619	-0.095
ENSSSCG00000004538	NA	1	+	106058236	106058316	106036033	106036240	106068392	106068564	37,26,35	30,28,27	64,85,44	39,42,31	229	149	1.12963e-07	3.499e-06	0.445,0.377,0.458	0.516,0.568,0.48	-0.095
AEMK02000452.1.44	NA	AEMK02000452.1	+	2051774	2051819	2050600	2050627	2054117	2055054	115,92,194	34,33,44	126153131	20,43,11	194	149	5.33255e-07	1.55219e-05	0.722,0.682,0.772	0.829,0.732,0.901	-0.095
ENSSSCG00000013322	NA	2	+	29279513	29279647	29248987	29249100	29285715	29285842	285108143	136,105,54	132154188	57,101,33	283	149	1.59435e-05	0.000387166	0.525,0.351,0.582	0.549,0.445,0.75	-0.095
ENSSSCG00000001974	NA	7	-	68906392	68906499	68903710	68903751	68916919	68916994	6,12,7	29,50,21	9,10,20	21,29,26	256	149	8.30292e-05	0.00165944	0.107,0.123,0.162	0.2,0.167,0.309	-0.095
ENSSSCG00000014207	NA	2	-	116985150	116985303	116975596	116975681	117034604	117034888	327254350	52,57,30	333234358	0,61,14	302	149	0.000141165	0.00272178	0.756,0.687,0.852	1.0,0.654,0.927	-0.095
ENSSSCG00000027278	NA	13	-	162554121	162554259	162552277	162552422	162555851	162556280	7,0,5	96,36,27	7,7,19	34,50,30	287	149	1.83118e-21	1.11585e-19	0.036,0.0,0.088	0.097,0.068,0.247	-0.096
ENSSSCG00000012757	NA	X	-	123903052	123903093	123902239	123902851	123903270	123903408	137,73,79	115,71,87	158159192	125,96,113	190	149	2.11305e-11	8.40941e-10	0.483,0.446,0.416	0.498,0.565,0.571	-0.096
ENSSSCG00000042169	NA	11	+	71186875	71186955	71175483	71175537	71187144	71187311	460,645,79	291,534,80	1552764162	123,1133,82	229	149	5.46797e-09	1.85527e-07	0.507,0.44,0.391	0.451,0.613,0.562	-0.096
ENSSSCG00000011496	NA	13	-	46082907	46083075	46075636	46075810	46107666	46107843	160,77,80	14,13,8	411453228	0,44,17	317	149	1.4167e-07	4.36056e-06	0.843,0.736,0.825	1.0,0.829,0.863	-0.096
ENSSSCG00000034351	NA	15	+	74301393	74301505	74298408	74298543	74332346	74332437	1,0,3	2,6,8	21,37,20	33,87,39	261	149	0.0017466	0.0286854	0.222,0.0,0.176	0.266,0.195,0.226	-0.096
ENSSSCG00000016722	NA	18	-	48745694	48745772	48740489	48740595	48745866	48745898	356372243	27,19,42	130360116	2,2,5	227	149	1.46761e-84	3.52235e-82	0.896,0.928,0.792	0.977,0.992,0.938	-0.097
ENSSSCG00000006350	NA	4	-	88876475	88876532	88874465	88874503	88879192	88879312	8,1,10	55,59,74	10,24,26	44,76,99	206	149	1.19553e-24	8.09175e-23	0.095,0.012,0.089	0.141,0.186,0.16	-0.097
ENSSSCG00000011645	NA	13	+	75682797	75682863	75675336	75675474	75694243	75694358	15,0,2	24,28,31	11,10,7	23,31,19	215	149	3.87656e-06	0.000102608	0.302,0.0,0.043	0.249,0.183,0.203	-0.097
ENSSSCG00000008581	NA	3	-	113999632	113999689	113999252	113999547	114004166	114004256	39,31,82	19,34,24	72114118	24,57,33	206	149	0.00265974	0.0424527	0.598,0.397,0.712	0.685,0.591,0.721	-0.097
ENSSSCG00000004318	NA	1	-	57392228	57392343	57385606	57385697	57401925	57402221	12,2,2	0,2,1	2,2,1	0,5,0	264	149	6.36324e-47	7.49808e-45	1.0,0.361,0.53	1.0,0.184,1.0	-0.098
ENSSSCG00000009702	NA	14	+	15929015	15929212	15926699	15926818	15931511	15932174	83,68,79	2,4,9	79,66,125	0,1,3	346	149	3.93551e-19	2.1963e-17	0.947,0.88,0.791	1.0,0.966,0.947	-0.098
ENSSSCG00000016291	NA	15	+	133183885	133183955	133180668	133180740	133185672	133185738	9,23,37	82,115,81	44,46,31	82,82,98	219	149	1.03185e-17	5.38945e-16	0.069,0.12,0.237	0.267,0.276,0.177	-0.098
ENSSSCG00000003586	NA	6	+	85980562	85980604	85980366	85980423	85982174	85982237	1,0,2	5,0,0	17,7,6	0,2,13	191	149	1.60205e-12	6.82722e-11	0.135,NA,1.0	1.0,0.732,0.265	-0.098
ENSSSCG00000005389	NA	1	-	242112413	242112598	242111790	242112034	242112886	242113126	91,40,59	50,52,28	62,72,65	33,28,30	334	149	8.92823e-07	2.54268e-05	0.448,0.255,0.485	0.456,0.534,0.491	-0.098
ENSSSCG00000012063	NA	13	-	200890303	200890453	200883278	200883359	200925954	200926051	68,54,43	8,0,4	107,100,84	3,0,0	299	149	3.10385e-06	8.28843e-05	0.809,1.0,0.843	0.947,1.0,1.0	-0.098
ENSSSCG00000004224	NA	1	+	37644216	37644319	37642135	37642257	37649566	37649635	52,21,42	74,40,54	71,50,149	50,71,137	252	149	7.41457e-05	0.00153191	0.294,0.237,0.315	0.456,0.294,0.391	-0.098
ENSSSCG00000010302	NA	14	-	76338236	76338281	76336990	76337122	76339725	76339896	0,0,5	15,23,37	4,5,3	19,24,18	194	149	2.34383e-06	6.35433e-05	0.0,0.0,0.094	0.139,0.138,0.113	-0.099
ENSSSCG00000010311	NA	14	-	76546533	76546602	76545331	76545376	76557790	76557834	494277278	306156164	406459382	152204137	218	149	0.000125322	0.00244158	0.525,0.548,0.537	0.646,0.606,0.656	-0.099
ENSSSCG00000003301	NA	6	-	59428056	59428167	59427904	59427976	59428559	59428641	112,68,85	43,19,16	62,91,83	20,7,12	260	149	0.00212636	0.0344595	0.599,0.672,0.753	0.64,0.882,0.799	-0.099
ENSSSCG00000034572	NA	6	+	6266970	6267061	6260875	6260988	6269840	6269935	229129104	25,11,9	244211210	2,4,7	240	149	2.24119e-16	1.11976e-14	0.85,0.879,0.878	0.987,0.97,0.949	-0.1
ENSSSCG00000022073	NA	13	+	82147371	82147524	82146861	82146966	82196434	82196481	2,5,8	4,0,0	4,5,3	2,0,0	302	149	4.19777e-09	1.4355e-07	0.198,1.0,1.0	0.497,1.0,1.0	-0.1
ENSSSCG00000025651	NA	13	+	98390468	98390510	98384750	98384898	98394144	98394228	185514841309	199215281	239730004857	106199246	191	149	1.36497e-06	3.80335e-05	0.879,0.843,0.784	0.946,0.922,0.939	-0.1
ENSSSCG00000039793	NA	6	-	150256173	150256297	150249489	150251485	150259631	150259738	211,98,75	53,40,51	194186165	38,59,52	273	149	0.000117047	0.00229288	0.685,0.572,0.445	0.736,0.632,0.634	-0.1
ENSSSCG00000003976	NA	6	-	170455979	170456107	170436889	170436961	170485599	170485779	48,40,59	0,11,9	33,35,42	0,4,2	277	149	5.09688e-19	2.82429e-17	1.0,0.662,0.779	1.0,0.825,0.919	-0.101
ENSSSCG00000035934	NA	1	-	182144175	182144299	182140325	182140469	182147248	182147309	37,14,9	11,2,0	63,25,38	7,0,2	273	149	5.81231e-18	3.06034e-16	0.647,0.793,1.0	0.831,1.0,0.912	-0.101
ENSSSCG00000027115	NA	X	+	57460109	57460211	57459207	57459333	57460481	57460635	3,1,11	79,52,75	19,37,12	72,110,55	251	149	6.89698e-10	2.50992e-08	0.022,0.011,0.08	0.135,0.166,0.115	-0.101
ENSSSCG00000047538	NA	X	+	91649509	91651002	91646875	91647014	91664786	91664870	440288342	15,10,9	491416455	2,8,14	1642	149	8.08199e-07	2.30954e-05	0.727,0.723,0.775	0.957,0.825,0.747	-0.101
ENSSSCG00000006137	NA	4	-	50477074	50477150	50473239	50473330	50486368	50486463	694445566	549418372	268468354	142330133	225	149	2.22266e-21	1.34393e-19	0.456,0.413,0.502	0.556,0.484,0.638	-0.102
ENSSSCG00000027594	NA	13	+	192378114	192378194	192377781	192377971	192380630	192380732	5,26,16	78,40,27	15,13,47	59,10,65	229	149	9.64027e-08	3.00268e-06	0.04,0.297,0.278	0.142,0.458,0.32	-0.102
ENSSSCG00000000024	NA	5	-	4915433	4915535	4910564	4910637	4918292	4918361	113134164	21,11,2	105242241	2,5,1	251	149	8.61183e-05	0.00171452	0.762,0.879,0.98	0.969,0.966,0.993	-0.102
ENSSSCG00000004334	NA	1	-	58512938	58513019	58505678	58505743	58515790	58515920	12,3,3	125,65,106	18,18,29	86,103,80	230	149	0.000250187	0.00466741	0.059,0.029,0.018	0.119,0.102,0.19	-0.102
ENSSSCG00000025955	NA	2	-	59370429	59370495	59370145	59370205	59370865	59370955	8,5,13	20,28,20	22,19,21	30,34,30	215	149	0.00174834	0.028702	0.217,0.11,0.311	0.337,0.279,0.327	-0.102
ENSSSCG00000006179	NA	4	+	62167470	62167601	62146810	62146876	62178829	62178989	808383363	95,69,65	864727602	64,57,47	280	149	5.76228e-37	5.32922e-35	0.819,0.747,0.748	0.878,0.872,0.872	-0.103
ENSSSCG00000030131	NA	7	+	51930610	51930737	51929371	51929520	51933791	51933919	338248213	262248172	189214174	92,146,93	276	149	1.572e-19	8.84867e-18	0.411,0.351,0.401	0.526,0.442,0.503	-0.103
ENSSSCG00000004537	NA	1	-	105976742	105977697	105974024	105975341	105981848	105981953	710471589	90410071667	430930420	263739250	1104	149	1.60458e-08	5.22237e-07	0.096,0.059,0.046	0.181,0.145,0.185	-0.103
ENSSSCG00000021467	NA	3	-	40191957	40192051	40191668	40191784	40192226	40192318	13,2,6	0,5,12	8,10,1	0,6,2	243	149	1.40551e-06	3.90518e-05	1.0,0.197,0.235	1.0,0.505,0.235	-0.103
ENSSSCG00000038826	NA	6	-	98835396	98835565	98826749	98826826	98852457	98852524	746490507	57,49,29	805923890	23,3,22	318	149	3.05863e-41	3.20795e-39	0.86,0.824,0.891	0.943,0.993,0.95	-0.104
ENSSSCG00000008799	NA	8	+	32778527	32778605	32776143	32776267	32780551	32780660	65,34,19	359,182,98	49,90,50	177,203,93	227	149	5.00766e-39	4.90989e-37	0.106,0.109,0.113	0.154,0.225,0.261	-0.104
ENSSSCG00000025492	NA	14	+	75945441	75945533	75938033	75938166	75951105	75951240	4,26,30	36,23,32	4,41,58	16,19,44	241	149	4.23027e-19	2.35744e-17	0.064,0.411,0.367	0.134,0.572,0.449	-0.104
ENSSSCG00000013570	NA	2	-	71609018	71609127	71608672	71608769	71609782	71609948	36,26,56	6,0,7	47,66,62	1,0,2	258	149	1.68466e-16	8.47114e-15	0.776,1.0,0.822	0.964,1.0,0.947	-0.104
ENSSSCG00000015670	NA	15	+	7759646	7759736	7757934	7757998	7782676	7782742	122,83,105	17,16,16	97,83,75	10,0,9	239	149	1.0208e-14	4.78258e-13	0.817,0.764,0.804	0.858,1.0,0.839	-0.104
ENSSSCG00000004507	NA	1	-	98534625	98534700	98514266	98514820	98540308	98540362	50,28,28	6,7,0	79,59,90	0,5,0	224	149	1.43733e-08	4.70148e-07	0.847,0.727,1.0	1.0,0.887,1.0	-0.104
ENSSSCG00000025610	NA	18	-	6085829	6085967	6084015	6084170	6090769	6090938	20,19,8	32,29,19	8,27,30	18,29,17	287	149	1.18078e-06	3.32566e-05	0.245,0.254,0.179	0.187,0.326,0.478	-0.104
ENSSSCG00000005604	NA	1	+	266554301	266554543	266384537	266384611	266567617	266567808	14,9,23	2,0,4	29,26,35	0,0,5	391	149	0.0024399	0.0391515	0.727,1.0,0.687	1.0,1.0,0.727	-0.104
ENSSSCG00000003434	NA	6	+	72028498	72028566	72027981	72028114	72032454	72032522	310267215	42,43,36	484491809	31,28,44	217	149	5.392e-56	7.90039e-54	0.835,0.81,0.804	0.915,0.923,0.927	-0.105
ENSSSCG00000016397	NA	15	+	738638	738749	736700	736805	739173	739284	183621393314660	11267201333	193652181122229	0,24,0	260	149	5.17747e-22	3.19981e-20	0.903,0.917,0.863	1.0,0.998,1.0	-0.105
ENSSSCG00000028317	NA	2	+	83001187	83001230	82997234	82997346	83006232	83006356	23,5,16	7,0,6	23,25,37	0,8,0	192	149	9.65807e-19	5.25499e-17	0.718,1.0,0.674	1.0,0.708,1.0	-0.105
ENSSSCG00000000522	NA	5	-	39350015	39350101	39341498	39341640	39354984	39355021	160126189	305258450	142173184	193261178	235	149	1.10534e-14	5.16015e-13	0.25,0.236,0.21	0.318,0.296,0.396	-0.105
ENSSSCG00000001572	NA	7	+	32667277	32667308	32667113	32667193	32667718	32667811	9,25,5	7,0,0	12,24,33	2,0,0	180	149	6.49316e-10	2.36958e-08	0.516,1.0,1.0	0.832,1.0,1.0	-0.105
ENSSSCG00000004602	NA	1	-	115587171	115587291	115585723	115585772	115593825	115593905	166,209,80	500567318	179,406,60	284,718,92	269	149	5.97533e-09	2.01924e-07	0.155,0.17,0.122	0.259,0.239,0.265	-0.105
ENSSSCG00000008808	NA	8	-	35150389	35150550	35142539	35142685	35159037	35159154	883693571	468298340	118312041040	335383434	310	149	0.000622874	0.0109615	0.476,0.528,0.447	0.629,0.602,0.535	-0.105
ENSSSCG00000014325	NA	2	-	140228449	140228587	140226834	140226877	140230450	140230523	173,91,101	16,16,10	112139121	4,10,4	287	149	1.94519e-17	1.00792e-15	0.849,0.747,0.84	0.936,0.878,0.94	-0.106
ENSSSCG00000011023	NA	10	-	41590218	41590292	41590040	41590124	41603457	41603525	3,4,10	0,9,0	9,9,22	3,0,2	223	149	0.000187828	0.00357046	1.0,0.229,1.0	0.667,1.0,0.88	-0.106
ENSSSCG00000013768	NA	2	-	65108364	65108594	65107750	65108133	65108958	65109191	217190246	10,7,23	68168106	0,3,1	379	149	0.000765961	0.0132883	0.895,0.914,0.808	1.0,0.957,0.977	-0.106
AEMK02000697.1.4	NA	AEMK02000697.1	-	202822	202904	200813	201175	203255	203352	179141294	27,0,80	145161233	5,7,8	231	149	2.87473e-31	2.32841e-29	0.81,1.0,0.703	0.949,0.937,0.949	-0.107
ENSSSCG00000038561	NA	15	-	84387943	84388021	84387270	84387360	84388626	84388689	439038612938	1056785542	459249734924	275974314	227	149	2.25559e-07	6.81833e-06	0.732,0.764,0.781	0.916,0.77,0.911	-0.107
ENSSSCG00000016568	NA	18	-	19331902	19331984	19320787	19320896	19399344	19399491	3,2,1	5,0,10	10,1,4	5,6,0	231	149	0.00101212	0.0172378	0.279,1.0,0.061	0.563,0.097,1.0	-0.107
ENSSSCG00000003660	NA	6	-	95386322	95386409	95386101	95386229	95386955	95387027	233151233	39,42,34	279224369	13,40,23	236	149	8.07302e-35	7.06543e-33	0.79,0.694,0.812	0.931,0.78,0.91	-0.108
ENSSSCG00000005060	NA	1	+	184967774	184967861	184965643	184965734	184971032	184971122	506290493	286184240	460484601	143281144	236	149	2.33389e-29	1.79028e-27	0.528,0.499,0.565	0.67,0.521,0.725	-0.108
ENSSSCG00000008466	NA	3	+	97981680	97981758	97976158	97981059	97982416	97983309	89,40,76	383269266	196160151	363289469	227	149	1.6147e-15	7.82757e-14	0.132,0.089,0.158	0.262,0.267,0.174	-0.108
ENSSSCG00000026554	NA	6	+	64434649	64434739	64434262	64434338	64435161	64435328	240,207,34	29,29,0	79,170,71	1,0,0	239	149	1.58842e-08	5.17409e-07	0.838,0.817,1.0	0.98,1.0,1.0	-0.108
ENSSSCG00000027293	NA	16	+	49138245	49138321	49135276	49135372	49139184	49139284	603460725	71,82,64	497759568	19,31,16	225	149	2.40476e-106	7.97261e-104	0.849,0.788,0.882	0.945,0.942,0.959	-0.109
ENSSSCG00000021374	NA	6	+	44668984	44669104	44667841	44667871	44669605	44669638	260214361630	353402296	175014221848	109199181	269	149	1.85437e-80	4.12186e-78	0.803,0.664,0.753	0.899,0.798,0.85	-0.109
ENSSSCG00000006179	NA	4	+	62167455	62167601	62146810	62146876	62178829	62178989	787383331	95,69,65	845695579	64,57,47	295	149	7.56043e-42	8.08119e-40	0.807,0.737,0.72	0.87,0.86,0.862	-0.109
ENSSSCG00000030451	NA	4	-	286472	286604	284940	285294	286795	287062	127,81,106	19,7,0	105,83,110	0,0,2	281	149	7.98052e-37	7.36335e-35	0.78,0.86,1.0	1.0,1.0,0.967	-0.109
ENSSSCG00000028934	NA	X	-	125018079	125018130	125017758	125017843	125018348	125018407	431180162	295103136	232217377	80156125	200	149	4.5083e-22	2.79065e-20	0.521,0.566,0.47	0.684,0.509,0.692	-0.109
ENSSSCG00000003371	NA	6	-	67143299	67143729	67141521	67141714	67144042	67144508	81,88,105	4,1,10	121126177	1,0,6	579	149	1.31182e-19	7.44846e-18	0.839,0.958,0.73	0.969,1.0,0.884	-0.109
ENSSSCG00000006982	NA	17	+	4904843	4904876	4903900	4903970	4910266	4910387	35,23,16	7,0,4	30,13,42	2,0,1	182	149	1.24679e-10	4.7172e-09	0.804,1.0,0.766	0.925,1.0,0.972	-0.109
ENSSSCG00000010494	NA	14	-	106906222	106906282	106905426	106905485	106916755	106917517	52,61,65	20,0,58	101103180	2,59,15	209	149	2.28053e-08	7.41003e-07	0.65,1.0,0.444	0.973,0.554,0.895	-0.109
ENSSSCG00000016330	NA	15	+	137393521	137393566	137389513	137389579	137394755	137394821	45,29,46	242174136	97,53,98	189170180	194	149	7.94577e-07	2.27227e-05	0.125,0.113,0.206	0.283,0.193,0.295	-0.109
ENSSSCG00000034569	NA	2	+	51363108	51363384	51350828	51351104	51404343	51404619	398378325	0,24,24	291568390	0,0,0	425	149	0.000480283	0.0085756	1.0,0.847,0.826	1.0,1.0,1.0	-0.109
ENSSSCG00000002426	NA	7	+	110500729	110500889	110495430	110495505	110506141	110506262	81,39,78	60,46,74	100,97,84	39,81,53	309	149	1.17621e-10	4.46309e-09	0.394,0.29,0.337	0.553,0.366,0.433	-0.11
ENSSSCG00000008162	NA	3	-	52237079	52237144	52220854	52221378	52239844	52239994	51,37,21	0,17,0	26,244,15	1,3,0	214	149	3.73258e-06	9.89312e-05	1.0,0.602,1.0	0.948,0.983,1.0	-0.11
ENSSSCG00000025791	NA	13	-	32433287	32433415	32431450	32431590	32439509	32439533	181179114	0,38,3	53119107	0,0,0	277	149	5.13695e-05	0.00109208	1.0,0.717,0.953	1.0,1.0,1.0	-0.11
ENSSSCG00000036385	NA	9	-	73788010	73788135	73784796	73784853	73792464	73792637	441289366	146,107,29	270350331	26,72,33	274	149	0.00108321	0.0183527	0.622,0.595,0.873	0.85,0.726,0.845	-0.11
ENSSSCG00000016397	NA	15	+	752852	752945	747858	747951	756765	756858	0,0,13	25,34,192	30,23,217	251101610	242	149	1.94683e-99	5.76983e-97	0.0,0.0,0.04	0.069,0.123,0.18	-0.111
ENSSSCG00000033732	NA	11	-	77343491	77343656	77337544	77337780	77348541	77348633	78,54,103	537656664	81,133,99	128619216	314	149	1.23698e-72	2.4196e-70	0.064,0.038,0.069	0.231,0.093,0.179	-0.111
ENSSSCG00000029251	NA	13	-	30643409	30643523	30641499	30641592	30645233	30645526	411165286	310265405	471339388	211281419	263	149	1.29434e-32	1.09129e-30	0.429,0.261,0.286	0.558,0.406,0.344	-0.111
ENSSSCG00000045840	NA	1	+	156744485	156744657	156735465	156735645	156746014	156747035	10,6,40	0,9,15	2,3,1	0,10,0	321	149	6.56558e-27	4.68708e-25	1.0,0.236,0.553	1.0,0.122,1.0	-0.111
ENSSSCG00000011350	NA	13	-	31146514	31146834	31145037	31145202	31153491	31153552	257186211	9,15,13	189188192	0,9,0	469	149	2.6585e-08	8.56699e-07	0.901,0.798,0.838	1.0,0.869,1.0	-0.111
ENSSSCG00000045508	NA	1	+	239300761	239300974	239285676	239285808	239305093	239305235	527359374	34,43,23	258223303	10,3,5	362	149	4.1865e-06	0.000110662	0.864,0.775,0.87	0.914,0.968,0.961	-0.111
ENSSSCG00000036052	NA	15	-	84352397	84352481	84352230	84352314	84354744	84354822	69156134	1,14,20	145146143	0,0,0	233	149	0.000231154	0.00432472	0.978,0.877,0.811	1.0,1.0,1.0	-0.111
ENSSSCG00000031727	NA	6	+	63127355	63127451	63122884	63124017	63127874	63131381	9,3,7	6,0,0	11,14,21	0,2,0	245	149	0.00285647	0.0452972	0.477,1.0,1.0	1.0,0.81,1.0	-0.111
ENSSSCG00000037245	NA	8	+	135807318	135807423	135806848	135806941	135808097	135809865	111,83,72	373382344	101164154	224277287	254	149	5.64715e-61	8.94422e-59	0.149,0.113,0.109	0.209,0.258,0.239	-0.112
ENSSSCG00000030274	NA	X	+	15218840	15218990	15217734	15217771	15223588	15223735	30,30,20	5,2,2	24,32,30	1,1,1	299	149	7.65121e-17	3.87724e-15	0.749,0.882,0.833	0.923,0.941,0.937	-0.112
ENSSSCG00000029088	NA	14	+	141378368	141378653	141378031	141378112	141378812	141379008	245106146	6,12,8	122153132	0,7,0	434	149	7.06149e-10	2.5674e-08	0.933,0.752,0.862	1.0,0.882,1.0	-0.112
ENSSSCG00000016043	NA	15	-	94343175	94343380	94342950	94343099	94344147	94344535	368229176	26,41,19	450333372	18,36,3	354	149	9.64643e-07	2.74166e-05	0.856,0.702,0.796	0.913,0.796,0.981	-0.112
ENSSSCG00000000455	NA	5	-	24079941	24080013	24079271	24079435	24082736	24082808	56,22,52	0,5,10	85,12,46	0,0,5	221	149	1.08472e-06	3.06925e-05	1.0,0.748,0.778	1.0,1.0,0.861	-0.112
ENSSSCG00000040989	NA	12	-	6710852	6710900	6704680	6705766	6714987	6716239	218,66,167	117,123,37	96,82,85	22,110,11	197	149	0.000362042	0.00659071	0.585,0.289,0.773	0.767,0.361,0.854	-0.112
ENSSSCG00000021289	NA	8	-	243618	245601	242680	242905	246308	246425	41,34,45	33,8,34	98,129,88	19,25,24	2132	149	8.27046e-06	0.00020996	0.08,0.229,0.085	0.265,0.265,0.204	-0.113
ENSSSCG00000006018	NA	4	+	22912900	22913025	22911038	22911478	22958278	22959207	3,2,5	9,13,16	6,8,9	12,12,16	274	149	0.000589802	0.0104076	0.153,0.077,0.145	0.214,0.266,0.234	-0.113
ENSSSCG00000011943	NA	13	-	151866135	151866253	151818528	151818699	151887283	151887357	33,4,27	123,67,80	46,72,36	107,113,77	267	149	5.00016e-36	4.58106e-34	0.13,0.032,0.158	0.193,0.262,0.207	-0.114
ENSSSCG00000017676	NA	12	-	36908561	36908627	36899391	36899482	36920339	36920507	0,0,3	7,11,4	1,0,8	6,11,4	215	149	1.44907e-19	8.19208e-18	0.0,0.0,0.342	0.104,0.0,0.581	-0.114
ENSSSCG00000010032	NA	14	-	48307823	48307989	48306339	48306576	48330347	48330523	0,4,3	36,22,21	14,20,13	39,41,34	315	149	1.18448e-12	5.06426e-11	0.0,0.079,0.063	0.145,0.187,0.153	-0.114
ENSSSCG00000011106	NA	10	+	57886017	57886053	57866318	57866461	57891100	57891257	5,0,6	19,12,5	0,49,6	15,13,14	185	149	7.11727e-06	0.00018246	0.175,0.0,0.491	0.0,0.752,0.257	-0.114
ENSSSCG00000029571	NA	5	-	23108661	23108839	23104695	23104780	23110567	23110602	175,96,141	38,19,49	172160153	32,0,52	327	149	0.000226169	0.0042416	0.677,0.697,0.567	0.71,1.0,0.573	-0.114
ENSSSCG00000009771	NA	14	-	29369893	29370062	29369116	29369409	29370534	29370649	115,39,88	5,6,4	86,86,109	1,0,3	318	149	0.00142885	0.0238168	0.915,0.753,0.912	0.976,1.0,0.945	-0.114
ENSSSCG00000011822	NA	13	+	130635412	130635466	130634804	130634912	130636674	130636742	51,68,68	243193238	97103218	223318221	203	149	0.00316846	0.0499008	0.133,0.205,0.173	0.242,0.192,0.42	-0.114
13.696	NA	13	-	90251206	90251324	90249309	90249386	90273283	90273396	25,11,23	5,1,4	270,40,289	5,6,9	267	149	1.13501e-18	6.15848e-17	0.736,0.86,0.762	0.968,0.788,0.947	-0.115
ENSSSCG00000015670	NA	15	+	8038895	8039040	8022395	8022505	8043411	8043482	216,89,200	33,38,35	147175123	11,31,17	294	149	8.37996e-11	3.22036e-09	0.768,0.543,0.743	0.871,0.741,0.786	-0.115
ENSSSCG00000008501	NA	3	-	103426270	103426462	103414144	103414192	103434703	103434781	85,193,67	29,0,50	158254182	23,30,28	341	149	1.50486e-08	4.91006e-07	0.562,1.0,0.369	0.75,0.787,0.74	-0.115
ENSSSCG00000017311	NA	12	-	17143402	17143489	17140056	17140122	17146072	17146159	57127100	47,24,29	51127123	12,25,27	236	149	0.000439359	0.00789172	0.434,0.77,0.685	0.729,0.762,0.742	-0.115
ENSSSCG00000010133	NA	14	-	51410048	51410220	51408513	51408585	51410595	51410713	250,104,89	10,9,16	150174248	1,8,8	321	149	0.00140359	0.0234257	0.921,0.843,0.721	0.986,0.91,0.935	-0.115
ENSSSCG00000030002	NA	6	+	119735914	119735937	119735717	119735833	119739954	119740154	432230349	90,50,44	321220319	23,18,3	172	149	5.85791e-110	2.01024e-107	0.806,0.799,0.873	0.924,0.914,0.989	-0.116
ENSSSCG00000015545	NA	9	-	123761303	123761423	123759460	123759639	123762429	123762545	273428464142	296518683834	506052805244	232635762655	269	149	1.74848e-66	3.09512e-64	0.338,0.458,0.374	0.546,0.45,0.522	-0.116
ENSSSCG00000011041	NA	10	-	44935446	44935556	44928913	44928995	44947108	44947188	25,30,28	0,9,2	22,30,40	0,2,0	259	149	9.29558e-42	9.90878e-40	1.0,0.657,0.89	1.0,0.896,1.0	-0.116
ENSSSCG00000003064	NA	6	-	50393430	50393579	50378808	50378938	50393739	50393827	105,74,76	10,7,11	128133246	5,5,7	298	149	4.0958e-27	2.94003e-25	0.84,0.841,0.776	0.928,0.93,0.946	-0.116
ENSSSCG00000016061	NA	15	+	96045402	96045489	96043171	96043258	96048636	96048711	36,57,87	62,22,24	235196147	106,70,38	236	149	5.60153e-15	2.6659e-13	0.268,0.621,0.696	0.583,0.639,0.71	-0.116
ENSSSCG00000028148	NA	X	-	28674022	28674154	28617283	28617472	28675353	28675535	150213911358	246205226	10351542882	64,167,33	281	149	3.60208e-99	1.05953e-96	0.764,0.783,0.761	0.896,0.83,0.934	-0.117
ENSSSCG00000013238	NA	2	-	15195664	15195797	15195384	15195484	15196113	15196164	169,109,90	18,10,19	151,153,90	6,6,6	282	149	9.76449e-32	8.059e-30	0.832,0.852,0.715	0.93,0.931,0.888	-0.117
ENSSSCG00000007264	NA	17	-	36893089	36893187	36891954	36892010	36894454	36894685	271172138	28,21,9	326258232	2,7,1	247	149	3.69606e-19	2.06562e-17	0.854,0.832,0.902	0.99,0.957,0.993	-0.117
ENSSSCG00000015393	NA	9	-	93461004	93461142	93452627	93452747	93462927	93463029	31,33,29	15,20,23	31,43,39	19,15,10	287	149	4.36183e-09	1.4903e-07	0.518,0.461,0.396	0.459,0.598,0.669	-0.117
ENSSSCG00000012122	NA	X	+	10296248	10296359	10293683	10293828	10303934	10305031	28,14,25	1,6,0	26,33,30	0,3,0	260	149	0.000778405	0.0134823	0.941,0.572,1.0	1.0,0.863,1.0	-0.117
ENSSSCG00000038873	NA	13	+	39716606	39716696	39714057	39714192	39718044	39718473	726361768	69,46,104	157518021851	51,61,28	239	149	5.18733e-26	3.65646e-24	0.868,0.83,0.822	0.951,0.948,0.976	-0.118
ENSSSCG00000027340	NA	8	+	19211558	19211695	19201519	19201991	19213831	19214032	81,50,74	1,7,7	108174145	2,0,0	286	149	2.98566e-22	1.8599e-20	0.977,0.788,0.846	0.966,1.0,1.0	-0.118
ENSSSCG00000017676	NA	12	-	37227758	37227803	37219159	37219284	37242582	37242733	25,24,26	35,24,32	41,40,28	21,37,24	194	149	3.18255e-11	1.25762e-09	0.354,0.434,0.384	0.6,0.454,0.473	-0.118
ENSSSCG00000016005	NA	15	-	84788864	84788979	84786647	84786807	84789506	84789701	111107179	20,8,31	172195281	13,8,9	264	149	0.00223723	0.0360621	0.758,0.883,0.765	0.882,0.932,0.946	-0.118
ENSSSCG00000004522	NA	1	+	100444068	100444144	100441783	100441933	100445790	100445952	145,119,77	8,10,22	380271375	9,4,21	225	149	1.93803e-33	1.64821e-31	0.923,0.887,0.699	0.965,0.978,0.922	-0.119
ENSSSCG00000009240	NA	8	+	135265931	135266073	135250807	135250918	135268462	135268587	23,41,20	3,7,0	18,56,77	0,3,0	291	149	1.06088e-27	7.71425e-26	0.797,0.75,1.0	1.0,0.905,1.0	-0.119
ENSSSCG00000026536	NA	11	-	78684786	78686585	78684465	78684548	78693304	78693435	216017621731	275275200	141814771258	91,162,95	1948	149	4.1802e-18	2.21891e-16	0.375,0.329,0.398	0.544,0.411,0.503	-0.119
ENSSSCG00000024814	NA	X	-	47775222	47775285	47774105	47774170	47784502	47784632	298179142	120,133,59	96,331,63	27,127,15	212	149	1.20106e-14	5.6003e-13	0.636,0.486,0.628	0.714,0.647,0.747	-0.119
ENSSSCG00000028101	NA	8	+	118026485	118026661	118024740	118024868	118031126	118031233	43,13,20	7,1,0	24,37,43	0,0,1	325	149	0.00157628	0.0261295	0.738,0.856,1.0	1.0,1.0,0.952	-0.119
ENSSSCG00000039681	NA	12	+	60166167	60166279	60164085	60164154	60168742	60168839	42,20,59	3,2,9	31,41,169	0,3,0	261	149	0.0018309	0.0299442	0.889,0.851,0.789	1.0,0.886,1.0	-0.119
ENSSSCG00000013243	NA	2	-	15368567	15368760	15367328	15367465	15383068	15383096	84,15,21	404,186,63	77,34,68	106,121,87	342	149	5.88823e-105	1.91961e-102	0.083,0.034,0.127	0.24,0.109,0.254	-0.12
ENSSSCG00000012253	NA	X	-	37199720	37199756	37197885	37198082	37203793	37203862	46,33,55	1,11,9	42,73,36	0,4,2	185	149	1.91849e-29	1.48034e-27	0.974,0.707,0.831	1.0,0.936,0.935	-0.12
ENSSSCG00000006510	NA	4	+	94175912	94176101	94167059	94167590	94184732	94184926	103,58,54	16,6,14	90103143	8,10,8	338	149	7.59068e-19	4.15322e-17	0.739,0.81,0.63	0.832,0.82,0.887	-0.12
ENSSSCG00000020710	NA	6	+	73196841	73196952	73172544	73172671	73232668	73232812	3,34,9	10,0,6	3,36,13	5,0,3	260	149	1.15899e-13	5.21157e-12	0.147,1.0,0.462	0.256,1.0,0.713	-0.12
ENSSSCG00000010485	NA	14	+	105902699	105902806	105901067	105901185	105909512	105909593	142,65,104	11,13,21	132153119	11,6,6	256	149	2.156e-25	1.49283e-23	0.883,0.744,0.742	0.875,0.937,0.92	-0.121
ENSSSCG00000015335	NA	9	+	75490871	75490931	75474710	75474852	75515136	75515252	3,16,9	10,0,41	9,19,23	6,21,5	209	149	1.81275e-17	9.40539e-16	0.176,1.0,0.135	0.517,0.392,0.766	-0.121
ENSSSCG00000007360	NA	17	-	44253215	44253300	44195216	44195273	44265376	44265409	0,4,7	10,22,11	0,14,23	22,17,21	234	149	3.99655e-15	1.90902e-13	0.0,0.104,0.288	0.0,0.344,0.411	-0.121
ENSSSCG00000034139	NA	1	-	30532562	30532692	30501966	30502065	30533471	30533604	268577428	57,8,23	90395111	1,4,0	279	149	6.1731e-12	2.56095e-10	0.715,0.975,0.909	0.98,0.981,1.0	-0.121
ENSSSCG00000001391	NA	7	-	23557232	23557419	23556867	23556934	23557966	23558048	2,0,1	0,3,2	2,2,7	2,0,10	336	149	1.58666e-07	4.86076e-06	1.0,0.0,0.181	0.307,1.0,0.237	-0.121
ENSSSCG00000009400	NA	11	+	19134786	19134837	19106530	19106619	19157658	19157814	56,35,26	8,8,5	60,43,40	14,0,0	200	149	0.00106447	0.0180665	0.839,0.765,0.795	0.761,1.0,1.0	-0.121
ENSSSCG00000021374	NA	6	+	44668916	44669104	44667789	44667871	44669605	44669638	262714451630	353402296	175314391846	109199181	337	149	6.0468e-97	1.66589e-94	0.767,0.614,0.709	0.877,0.762,0.818	-0.122
ENSSSCG00000039196	NA	6	-	45481764	45481819	45481428	45481502	45481895	45481930	570490886	302,303,98	5355761017	101,268,38	204	149	3.20357e-39	3.16482e-37	0.58,0.542,0.868	0.795,0.611,0.951	-0.122
ENSSSCG00000020702	NA	1	-	90248346	90248364	90238340	90238411	90254629	90254725	155,72,134	310190298	118115130	120226152	167	149	2.89817e-32	2.41233e-30	0.308,0.253,0.286	0.467,0.312,0.433	-0.122
ENSSSCG00000001497	NA	7	-	28752399	28754040	28735581	28735707	28755494	28755575	267121270	83,45,70	222274253	33,45,47	1790	149	5.72223e-06	0.000148281	0.211,0.183,0.243	0.359,0.336,0.309	-0.122
ENSSSCG00000028033	NA	14	+	927725	929586	913110	913259	932378	932409	166175222	11,0,0	251230223	1,1,0	2010	149	0.00138859	0.0231951	0.528,1.0,1.0	0.949,0.945,1.0	-0.122
ENSSSCG00000000431	NA	5	+	22793095	22793159	22791782	22792076	22793339	22793476	29,17,9	3,6,0	21,27,13	0,2,0	213	149	8.01647e-32	6.63029e-30	0.871,0.665,1.0	1.0,0.904,1.0	-0.123
ENSSSCG00000004857	NA	1	-	146180940	146180999	146174105	146174157	146194239	146194348	71,22,53	27,21,22	94,54,91	17,31,24	208	149	5.41332e-10	1.98663e-08	0.653,0.429,0.633	0.798,0.555,0.731	-0.123
ENSSSCG00000015720	NA	15	+	25376708	25376780	25370424	25370572	25376992	25377103	609442223	435735672607	665537583	127133911313	221	149	1.27769e-09	4.55233e-08	0.086,0.077,0.055	0.261,0.096,0.23	-0.123
ENSSSCG00000015720	NA	15	+	25375868	25375976	25370424	25370572	25376708	25376780	427353345	405277117	10325001269	350344290	257	149	2.34387e-08	7.59123e-07	0.379,0.425,0.631	0.631,0.457,0.717	-0.123
ENSSSCG00000002457	NA	7	-	114373865	114373988	114372628	114372696	114378275	114378441	2,4,0	9,2,3	0,0,2	8,9,0	272	149	9.37286e-08	2.92405e-06	0.109,0.523,0.0	0.0,0.0,1.0	-0.123
ENSSSCG00000004985	NA	1	+	169676705	169676790	169676155	169676336	169678852	169678942	560261390	73,39,75	329364410	13,25,19	234	149	6.73235e-05	0.00140094	0.83,0.81,0.768	0.942,0.903,0.932	-0.123
ENSSSCG00000011045	NA	10	+	46001234	46001286	45996067	45996128	46002428	46002543	29,24,22	357100186	40,23,53	145,86,82	201	149	0.000131944	0.00255915	0.057,0.151,0.081	0.17,0.165,0.324	-0.123
ENSSSCG00000037299	NA	9	-	3249527	3249628	3248501	3249336	3249829	3249884	19,22,2	76,57,19	22,21,21	32,59,32	250	149	6.52907e-11	2.53146e-09	0.13,0.187,0.059	0.291,0.175,0.281	-0.124
ENSSSCG00000003898	NA	6	+	164906886	164906993	164897563	164897733	164909182	164909284	5,3,0	26,16,6	12,3,3	16,7,24	256	149	1.55582e-10	5.85244e-09	0.101,0.098,0.0	0.304,0.2,0.068	-0.124
ENSSSCG00000002867	NA	6	+	43166409	43166493	43164936	43165119	43171004	43171184	30,16,36	11,7,1	16,35,31	1,3,6	233	149	8.38222e-09	2.79796e-07	0.636,0.594,0.958	0.911,0.882,0.768	-0.124
ENSSSCG00000005715	NA	1	+	271425520	271425602	271423369	271423461	271426762	271430936	19,14,32	0,3,7	47,27,52	0,0,5	231	149	1.48733e-08	4.85692e-07	1.0,0.751,0.747	1.0,1.0,0.87	-0.124
ENSSSCG00000015310	NA	9	+	72045994	72046174	72044408	72044514	72047030	72047231	573329383	91,69,65	507666548	48,68,34	329	149	0.000117103	0.00229288	0.74,0.683,0.727	0.827,0.816,0.88	-0.124
ENSSSCG00000026177	NA	9	+	92495574	92495643	92481566	92481769	92497946	92498067	78,70,60	5,7,13	68,83,66	3,0,1	218	149	0.000330679	0.00604793	0.914,0.872,0.759	0.939,1.0,0.978	-0.124
ENSSSCG00000006553	NA	4	-	95517688	95519134	95515446	95515576	95519694	95519834	39,74,91	3,0,6	96,88,142	0,8,0	1595	149	0.000458016	0.00820423	0.548,1.0,0.586	1.0,0.507,1.0	-0.124
ENSSSCG00000010811	NA	10	+	5770335	5770416	5761745	5761819	5771332	5771473	82,53,46	1,4,14	72,62,65	0,0,3	230	149	5.79094e-45	6.62419e-43	0.982,0.896,0.68	1.0,1.0,0.933	-0.125
ENSSSCG00000009334	NA	11	-	7741060	7741192	7738466	7738604	7742833	7743042	139200359	176517165	166680304	84577176	281	149	1.03011e-08	3.41806e-07	0.295,0.17,0.536	0.512,0.385,0.478	-0.125
ENSSSCG00000031292	NA	12	-	39403746	39403752	39398632	39398734	39408155	39408257	12,34,26	0,7,19	12,41,50	0,12,0	155	149	0.000735888	0.0128008	1.0,0.824,0.568	1.0,0.767,1.0	-0.125
ENSSSCG00000014291	NA	2	-	135252338	135252430	135251744	135251890	135283336	135283916	115,65,68	197153132	150256164	137304191	241	149	4.58409e-47	5.41795e-45	0.265,0.208,0.242	0.404,0.342,0.347	-0.126
ENSSSCG00000025305	NA	3	+	131276016	131276237	131275032	131275157	131276449	131277053	9,3,0	24,11,9	16,13,2	13,17,19	370	149	7.38593e-12	3.04153e-10	0.131,0.099,0.0	0.331,0.235,0.041	-0.126
ENSSSCG00000011733	NA	13	-	100000741	100000860	99996365	99996440	100010186	100010366	72,49,58	6,5,5	125,74,108	3,0,0	268	149	0.000522404	0.00928108	0.87,0.845,0.866	0.959,1.0,1.0	-0.126
ENSSSCG00000016164	NA	15	-	115675185	115675285	115673648	115673697	115676444	115676768	60,49,18	10,16,14	68,59,45	12,10,12	249	149	0.00277802	0.0441784	0.782,0.647,0.435	0.772,0.779,0.692	-0.126
[truncated: 929 more rows]

## Sheet: MEE
GeneID	geneSymbol	chr	strand	1stExonStart_0base	1stExonEnd	2ndExonStart_0base	2ndExonEnd	upstreamES	upstreamEE	downstreamES	downstreamEE	IC_SAMPLE_1	SC_SAMPLE_1	IC_SAMPLE_2	SC_SAMPLE_2	IncFormLen	SkipFormLen	PValue	FDR	IncLevel1	IncLevel2	IncLevelDifference
[truncated: 827 more rows]
