# Supplementary material for: Characterization of Alternative Splicing Events in Porcine Skeletal Muscles with Different Intramuscular Fat Contents
Source: Biomolecules. 2022 Jan 18;12(2):154. doi: 10.3390/biom12020154 (PMC8961525; doi:10.3390/biom12020154)
Supplement: Supplementary file 1 [file biomolecules-12-00154-s001.zip › Table S4 Characterization of DAS genes.xls]

## Sheet: Table S4-a
Table S4-a DAS genes in Semitendinosus compared with Longissimus thoracis
GeneID	Gene_name	LT1	LT2	LT3	S1	S2	S3	NR_protein_accession	NR_defination	GO(biological_process)	GO(cellular_component)	GO(molecular_function)	KO_ID|KO_name|Hyperlink	Pathway_ID(KEGG_pathway)	KOG_ID(Abbreviation)(KOG_Description)	Swiss-Prot_ID	Swiss-Prot_Annotation
ENSSSCG00000000694	GAPDH	42885.4	34241.3	26528.4	10740.2	24551.6	11158.9	NP_001193288.1	glyceraldehyde-3-phosphate dehydrogenase [Sus scrofa] &gt;P00355.4 RecName: Full=Glyceraldehyde-3-phosphate dehydrogenase; Short=GAPDH; AltName: Full=Peptidyl-cysteine S-nitrosylase GAPDH	GO:0006096(glycolytic process);GO:0006006(glucose metabolic process);GO:0035606(peptidyl-cysteine S-trans-nitrosylation);GO:0000226(microtubule cytoskeleton organization);GO:0050821(protein stabilization);GO:0006915(apoptotic process);GO:0051402(neuron apoptotic process);GO:0055114(oxidation-reduction process);GO:0006417(regulation of translation);GO:0006094(gluconeogenesis);GO:0016241(regulation…	GO:0005737(cytoplasm);GO:0097452(GAIT complex);GO:0005856(cytoskeleton);GO:0005829(cytosol);GO:0015630(microtubule cytoskeleton);GO:0005634(nucleus);GO:0005811(lipid droplet);GO:0005886(plasma membrane);GO:0016020(membrane);GO:0030529(ribonucleoprotein complex);GO:0031012(extracellular matrix);GO:0031965(nuclear membrane);GO:0031982(vesicle);GO:0043231(intracellular membrane-bounded organelle);GO…	GO:0008017(microtubule binding);GO:0016740(transferase activity);GO:0016620(oxidoreductase activity, acting on the aldehyde or oxo group of donors, NAD or NADP as acceptor);GO:0050661(NADP binding);GO:0035605(peptidyl-cysteine S-nitrosylase activity);GO:0016491(oxidoreductase activity);GO:0004365(glyceraldehyde-3-phosphate dehydrogenase (NAD+) (phosphorylating) activity);GO:0051287(NAD binding);G…	K00134|GAPDH, gapA|http://www.genome.jp/dbget-bin/www_bget?ko:K00134	ko04066(HIF-1 signaling pathway);ko00010(Glycolysis / Gluconeogenesis);ko00710(Carbon fixation in photosynthetic organisms);ko01230(Biosynthesis of amino acids);ko01200(Carbon metabolism)	KOG0657(G)(Glyceraldehyde 3-phosphate dehydrogenase)	Glyceraldehyde-3-phosphate	Glyceraldehyde-3-phosphate dehydrogenase OS=Sus scrofa OX=9823 GN=GAPDH PE=1 SV=4
ENSSSCG00000016157	MYL1	39545.4	56741.3	30546.7	9514.61	29534.1	3798.6	XP_019582570.1	PREDICTED: myosin light chain 1/3, skeletal muscle isoform isoform X1 [Rhinolophus sinicus]	GO:0006936(muscle contraction);GO:0060048(cardiac muscle contraction);GO:0030049(muscle filament sliding)	GO:0016459(myosin complex);GO:0030016(myofibril);GO:0043292(contractile fiber);GO:0005829(cytosol);GO:0005859(muscle myosin complex);GO:0030017(sarcomere)	GO:0005509(calcium ion binding);GO:0008307(structural constituent of muscle)	K05738|MYL1|http://www.genome.jp/dbget-bin/www_bget?ko:K05738	*	KOG0027(T)(Calmodulin and related proteins (EF-Hand superfamily));KOG0030(Z)(Myosin essential light chain, EF-Hand protein superfamily)	Myosin	Myosin light chain 1/3, skeletal muscle isoform OS=Bos taurus OX=9913 GN=MYL1 PE=2 SV=1
ENSSSCG00000029441	ENSSSCG00000029441	27110.5	42118.3	29220.7	3056.43	22530.2	1121.26	NP_001116613.1	myosin-4 [Sus scrofa] &gt;Q9TV62.1 RecName: Full=Myosin-4; AltName: Full=Myosin heavy chain 2b; Short=MyHC-2b; AltName: Full=Myosin heavy chain 4; AltName: Full=Myosin heavy chain, skeletal muscle, fetal &gt;BAA82145.1 myosin heavy chain 2b [Sus scrofa]	GO:0014823(response to activity);GO:0006936(muscle contraction);GO:0006941(striated muscle contraction);GO:0030049(muscle filament sliding);GO:0046034(ATP metabolic process);GO:0003009(skeletal muscle contraction);GO:0038096(Fc-gamma receptor signaling pathway involved in phagocytosis);GO:0002026(regulation of the force of heart contraction);GO:0002027(regulation of heart rate);GO:0007512(adult h…	GO:0005737(cytoplasm);GO:0032982(myosin filament);GO:0016459(myosin complex);GO:0030016(myofibril);GO:0005859(muscle myosin complex);GO:0014704(intercalated disc);GO:0031672(A band);GO:0036464(cytoplasmic ribonucleoprotein granule);GO:0043234(protein-containing complex);GO:0005829(cytosol);GO:0030017(sarcomere);GO:0001725(stress fiber);GO:0030018(Z disc);GO:0070062(extracellular exosome);GO:00432…	GO:0003774(motor activity);GO:0003779(actin binding);GO:0005524(ATP binding);GO:0005516(calmodulin binding);GO:0000166(nucleotide binding);GO:0003725(double-stranded RNA binding);GO:0000146(microfilament motor activity);GO:0016887(ATPase activity);GO:0005515(protein binding);GO:0030898(actin-dependent ATPase activity);GO:0051015(actin filament binding);GO:0042623(ATPase activity, coupled);GO:0003…	K10352|MYH|http://www.genome.jp/dbget-bin/www_bget?ko:K10352;K17751|MYH6_7|http://www.genome.jp/dbget-bin/www_bget?ko:K17751	ko04530(Tight junction);ko04261(Adrenergic signaling in cardiomyocytes);ko04260(Cardiac muscle contraction)	KOG0161(Z)(Myosin class II heavy chain)	Myosin-4;Myosin-1;Myosin-2;Myosin-3;Paramyosin;Myosin;Myosin-6;Putative;Myosin-13;Myosin-8	Myosin-4 OS=Sus scrofa OX=9823 GN=MYH4 PE=2 SV=1;Myosin-1 OS=Sus scrofa OX=9823 GN=MYH1 PE=2 SV=1;Myosin-2 OS=Sus scrofa OX=9823 GN=MYH2 PE=2 SV=1;Myosin-3 OS=Homo sapiens OX=9606 GN=MYH3 PE=1 SV=3;Paramyosin OS=Rhipicephalus microplus OX=6941 GN=PRM PE=1 SV=1;Myosin heavy chain, skeletal muscle (Fragments) OS=Oryctolagus cuniculus OX=9986 PE=1 SV=2;Myosin-6 (Fragment) OS=Oryctolagus cuniculus OX…
ENSSSCG00000036052	ENSSSCG00000036052	22590.5	26828.3	21367.8	25548.1	24443.4	23081.5	XP_010958279.1	PREDICTED: LOW QUALITY PROTEIN: titin [Camelus bactrianus]	GO:0001701(in utero embryonic development);GO:0001756(somitogenesis);GO:0003007(heart morphogenesis);GO:0003300(cardiac muscle hypertrophy);GO:0006936(muscle contraction);GO:0006941(striated muscle contraction);GO:0007507(heart development);GO:0007512(adult heart development);GO:0021591(ventricular system development);GO:0030240(skeletal muscle thin filament assembly);GO:0030241(skeletal muscle m…	GO:0000794(condensed nuclear chromosome);GO:0005859(muscle myosin complex);GO:0005865(striated muscle thin filament);GO:0030016(myofibril);GO:0030017(sarcomere);GO:0030018(Z disc);GO:0031430(M band);GO:0031672(A band);GO:0031674(I band);GO:0070062(extracellular exosome);GO:0005576(extracellular region);GO:0005829(cytosol);GO:0005737(cytoplasm)	GO:0002020(protease binding);GO:0004674(protein serine/threonine kinase activity);GO:0004713(protein tyrosine kinase activity);GO:0005200(structural constituent of cytoskeleton);GO:0005509(calcium ion binding);GO:0005515(protein binding);GO:0005516(calmodulin binding);GO:0008307(structural constituent of muscle);GO:0019899(enzyme binding);GO:0019901(protein kinase binding);GO:0030506(ankyrin bind…	K12567|TTN|http://www.genome.jp/dbget-bin/www_bget?ko:K12567	*	KOG4475(RP)(FOG: Immunoglobin and related proteins);KOG0613(Z)(Projectin/twitchin and related proteins);KOG0032(T)(Ca2+/calmodulin-dependent protein kinase, EF-Hand protein superfamily);KOG0417(O)(Ubiquitin-protein ligase);KOG4222(T)(Axon guidance receptor Dscam)	Titin;Myosin;Neogenin;Muscle	Titin OS=Homo sapiens OX=9606 GN=TTN PE=1 SV=4;Myosin light chain kinase, smooth muscle OS=Gallus gallus OX=9031 GN=Mylk PE=1 SV=2;Neogenin OS=Homo sapiens OX=9606 GN=NEO1 PE=1 SV=2;Muscle M-line assembly protein unc-89 OS=Caenorhabditis elegans OX=6239 GN=unc-89 PE=1 SV=3
ENSSSCG00000036132	CKM	16266.6	14248	12927.8	13644	14999.9	15783.1	NP_001123421.1	creatine kinase M-type [Sus scrofa] &gt;Q5XLD3.1 RecName: Full=Creatine kinase M-type; AltName: Full=Creatine kinase M chain; AltName: Full=M-CK &gt;AAV28621.1 muscle creatine kinase [Sus scrofa] &gt;AAZ66747.1 CKM [Sus scrofa]	GO:0009408(response to heat);GO:0016310(phosphorylation);GO:0006600(creatine metabolic process);GO:0046314(phosphocreatine biosynthetic process);GO:0006603(phosphocreatine metabolic process)	GO:0005615(extracellular space);GO:0005829(cytosol);GO:0005737(cytoplasm);GO:0016021(integral component of membrane);GO:0016020(membrane);GO:0005789(endoplasmic reticulum membrane);GO:0005783(endoplasmic reticulum)	GO:0003824(catalytic activity);GO:0005524(ATP binding);GO:0004111(creatine kinase activity);GO:0016301(kinase activity);GO:0016740(transferase activity);GO:0000166(nucleotide binding);GO:0016772(transferase activity, transferring phosphorus-containing groups);GO:0005515(protein binding)	K00933|E2.7.3.2|http://www.genome.jp/dbget-bin/www_bget?ko:K00933	ko00330(Arginine and proline metabolism)	KOG3581(C)(Creatine kinases);KOG1792(U)(Reticulon)	Creatine;Arginine;Reticulon-2;Lombricine;Protein-arginine;Taurocyamine;Probable;Glycocyamine	Creatine kinase M-type OS=Sus scrofa OX=9823 GN=CKM PE=2 SV=1;Arginine kinase OS=Stichopus japonicus OX=307972 GN=AK PE=1 SV=1;Reticulon-2 OS=Homo sapiens OX=9606 GN=RTN2 PE=1 SV=1;Lombricine kinase OS=Eisenia fetida OX=6396 PE=1 SV=1;Protein-arginine kinase OS=Bacillus anthracis (strain A0248) OX=592021 GN=mcsB PE=3 SV=1;Taurocyamine kinase OS=Schistosoma mansoni OX=6183 GN=Smp_194770 PE=1 SV=3;…
ENSSSCG00000005316	ENSSSCG00000005316	12895.1	7929.04	9244.78	14688.1	18200.1	14101.9	XP_016816316.1	PREDICTED: tropomyosin beta chain isoform X1 [Pan troglodytes]	GO:0001701(in utero embryonic development);GO:0003065(positive regulation of heart rate by epinephrine);GO:0006928(movement of cell or subcellular component);GO:0006936(muscle contraction);GO:0006937(regulation of muscle contraction);GO:0007010(cytoskeleton organization);GO:0007015(actin filament organization);GO:0008016(regulation of heart contraction);GO:0008360(regulation of cell shape);GO:003…	GO:0001725(stress fiber);GO:0005829(cytosol);GO:0005856(cytoskeleton);GO:0005862(muscle thin filament tropomyosin);GO:0005884(actin filament);GO:0030017(sarcomere);GO:0031941(filamentous actin);GO:0032059(bleb);GO:0032587(ruffle membrane);GO:0002102(podosome);GO:0005737(cytoplasm);GO:0030426(growth cone);GO:0030863(cortical cytoskeleton);GO:0032154(cleavage furrow);GO:0043005(neuron projection);G…	GO:0003779(actin binding);GO:0005200(structural constituent of cytoskeleton);GO:0005515(protein binding);GO:0008092(cytoskeletal protein binding);GO:0008307(structural constituent of muscle);GO:0051015(actin filament binding);GO:0042803(protein homodimerization activity);GO:0047485(protein N-terminus binding);GO:0005509(calcium ion binding)	K10374|TPM2|http://www.genome.jp/dbget-bin/www_bget?ko:K10374;K09290|TPM3|http://www.genome.jp/dbget-bin/www_bget?ko:K09290;K10375|TPM4|http://www.genome.jp/dbget-bin/www_bget?ko:K10375	ko04261(Adrenergic signaling in cardiomyocytes);ko04260(Cardiac muscle contraction)	KOG1003(Z)(Actin filament-coating protein tropomyosin)	Tropomyosin	Tropomyosin beta chain OS=Gallus gallus OX=9031 GN=TPM2 PE=1 SV=1
ENSSSCG00000010190	ENSSSCG00000010190	11226.2	15610.6	8700.67	13878.9	8278.69	11850.7	XP_007651673.1	PREDICTED: actin, alpha skeletal muscle [Cricetulus griseus] &gt;XP_007611392.1 PREDICTED: actin, alpha skeletal muscle [Cricetulus griseus]	GO:0048545(response to steroid hormone);GO:0030240(skeletal muscle thin filament assembly);GO:0016049(cell growth);GO:0030049(muscle filament sliding);GO:0010628(positive regulation of gene expression);GO:0048741(skeletal muscle fiber development);GO:0010226(response to lithium ion);GO:0009991(response to extracellular stimulus);GO:0009612(response to mechanical stimulus);GO:0006936(muscle contra…	GO:0005737(cytoplasm);GO:0070062(extracellular exosome);GO:0030027(lamellipodium);GO:0030175(filopodium);GO:0005856(cytoskeleton);GO:0001725(stress fiber);GO:0005829(cytosol);GO:0072562(blood microparticle);GO:0030017(sarcomere);GO:0005615(extracellular space);GO:0005884(actin filament);GO:0005865(striated muscle thin filament);GO:0044297(cell body);GO:0043234(protein-containing complex);GO:00156…	GO:0043531(ADP binding);GO:0005524(ATP binding);GO:0017022(myosin binding);GO:0000166(nucleotide binding);GO:0005515(protein binding);GO:0005200(structural constituent of cytoskeleton);GO:0003674(molecular_function);GO:0016887(ATPase activity);GO:0019901(protein kinase binding);GO:0031625(ubiquitin protein ligase binding);GO:0042802(identical protein binding)	K10354|ACTA1|http://www.genome.jp/dbget-bin/www_bget?ko:K10354;K05692|ACTB_G1|http://www.genome.jp/dbget-bin/www_bget?ko:K05692;K12314|ACTC1|http://www.genome.jp/dbget-bin/www_bget?ko:K12314;K10408|DNAH|http://www.genome.jp/dbget-bin/www_bget?ko:K10408;K12313|ACTA2|http://www.genome.jp/dbget-bin/www_bget?ko:K12313;K12315|ACTG2|http://www.genome.jp/dbget-bin/www_bget?ko:K12315	ko04210(Apoptosis);ko04810(Regulation of actin cytoskeleton);ko04520(Adherens junction);ko04510(Focal adhesion);ko04530(Tight junction);ko04145(Phagosome);ko04371(Apelin signaling pathway);ko04390(Hippo signaling pathway);ko04391(Hippo signaling pathway -fly);ko04015(Rap1 signaling pathway);ko04261(Adrenergic signaling in cardiomyocytes);ko04260(Cardiac muscle contraction);ko04270(Vascular smooth…	KOG0676(Z)(Actin and related proteins)	Actin,;Actin-53;Actin-1;Actin;Actin-2;Actin-75;Actin-like;Tyrosine-protein;Actin-related;Beta-actin-like;Actin-3;Centractin;Actin-17;Actin-54;Putative;Actin-101;Actin-93;Actin-71;Actin-18;Actin-12;Actin-46;Actin-52;Actin-1/4;Actin-15A;Actin-6;POTE;Actin-5;Actin-51;Actin-8;Actin-42;Actin-104;Actin-65;Actin-105;Actin-87E;Actin-11;Actin-100;Actin-41;Actin-58;Actin-3,;Actin-1/2;Actin-97;Alpha-centrac…	Actin, alpha anomalous OS=Takifugu rubripes OX=31033 PE=2 SV=1;Actin-53 (Fragment) OS=Nicotiana tabacum OX=4097 PE=3 SV=1;Actin-1 OS=Echinococcus granulosus OX=6210 GN=ACTI PE=3 SV=1;Actin OS=Hypocrea jecorina OX=51453 GN=act PE=3 SV=1;Actin-2 OS=Schizophyllum commune OX=5334 GN=ACT2 PE=3 SV=1;Actin-75 OS=Solanum tuberosum OX=4113 GN=AC75 PE=3 SV=1;Actin-like protein 53D OS=Drosophila melanogaste…
ENSSSCG00000031903	ENSSSCG00000031903	11219.7	11175.4	7927.12	2508.26	7274.1	541.28	BAD15383.1	troponin T fast skeletal muscle type [Sus scrofa]	GO:0006942(regulation of striated muscle contraction);GO:0006937(regulation of muscle contraction);GO:0003009(skeletal muscle contraction);GO:0043462(regulation of ATPase activity);GO:0030049(muscle filament sliding);GO:0006936(muscle contraction)	GO:0005861(troponin complex);GO:0005829(cytosol)	GO:0003779(actin binding);GO:0005523(tropomyosin binding);GO:0030172(troponin C binding);GO:0030899(calcium-dependent ATPase activity);GO:0031013(troponin I binding);GO:0048306(calcium-dependent protein binding);GO:0031014(troponin T binding)	K12046|TNNT3|http://www.genome.jp/dbget-bin/www_bget?ko:K12046	*	*	Troponin	Troponin T, fast skeletal muscle OS=Sus scrofa OX=9823 GN=TNNT3 PE=2 SV=1
ENSSSCG00000013366	LDHA	9191.63	11316.9	4598.46	1029.47	3861.04	389.52	XP_013849955.1	PREDICTED: L-lactate dehydrogenase A chain isoform X1 [Sus scrofa]	GO:0005975(carbohydrate metabolic process);GO:0019752(carboxylic acid metabolic process);GO:0055114(oxidation-reduction process);GO:0098609(cell-cell adhesion);GO:0021762(substantia nigra development);GO:0051591(response to cAMP);GO:0019674(NAD metabolic process);GO:0042493(response to drug);GO:0007584(response to nutrient);GO:0042542(response to hydrogen peroxide);GO:0043627(response to estrogen…	GO:0005634(nucleus);GO:0005737(cytoplasm);GO:0005913(adherens junction);GO:0016020(membrane);GO:0070062(extracellular exosome);GO:0005829(cytosol)	GO:0004459(L-lactate dehydrogenase activity);GO:0098641(cadherin binding involved in cell-cell adhesion);GO:0003824(catalytic activity);GO:0016491(oxidoreductase activity);GO:0016616(oxidoreductase activity, acting on the CH-OH group of donors, NAD or NADP as acceptor);GO:0019900(kinase binding);GO:0042802(identical protein binding);GO:0005515(protein binding);GO:0051287(NAD binding);GO:0004457(l…	K00016|LDH, ldh|http://www.genome.jp/dbget-bin/www_bget?ko:K00016	ko00270(Cysteine and methionine metabolism);ko00010(Glycolysis / Gluconeogenesis);ko00640(Propanoate metabolism);ko00620(Pyruvate metabolism);ko04922(Glucagon signaling pathway)	KOG1495(C)(Lactate dehydrogenase)	L-lactate	L-lactate dehydrogenase A chain OS=Sus scrofa OX=9823 GN=LDHA PE=1 SV=3
ENSSSCG00000017904	ENO3	8981.11	13967.3	9628.36	2073.34	8219.69	2671.82	XP_005669210.1	PREDICTED: beta-enolase isoform X1 [Sus scrofa]	GO:0006096(glycolytic process);GO:0006094(gluconeogenesis);GO:0042493(response to drug);GO:0007568(aging);GO:0061621(canonical glycolysis);GO:0043403(skeletal muscle tissue regeneration);GO:0021762(substantia nigra development)	GO:0000015(phosphopyruvate hydratase complex);GO:0005737(cytoplasm);GO:0005615(extracellular space);GO:0005886(plasma membrane);GO:0016020(membrane);GO:0070062(extracellular exosome);GO:0005829(cytosol)	GO:0000287(magnesium ion binding);GO:0004634(phosphopyruvate hydratase activity);GO:0046872(metal ion binding);GO:0016829(lyase activity);GO:0042803(protein homodimerization activity);GO:0046982(protein heterodimerization activity);GO:0005515(protein binding)	K01689|ENO, eno|http://www.genome.jp/dbget-bin/www_bget?ko:K01689	ko04066(HIF-1 signaling pathway);ko03018(RNA degradation);ko00010(Glycolysis / Gluconeogenesis);ko00680(Methane metabolism);ko01230(Biosynthesis of amino acids);ko01200(Carbon metabolism)	KOG2670(G)(Enolase)	Beta-enolase	Beta-enolase OS=Sus scrofa OX=9823 GN=ENO3 PE=2 SV=1
ENSSSCG00000010304	MYOZ1	7097.71	8358.64	11056.5	3945.68	5797.86	6558.14	ELK09531.1	Synaptopodin 2-like protein [Pteropus alecto]	GO:0030239(myofibril assembly)	GO:0015629(actin cytoskeleton);GO:0031143(pseudopodium);GO:0042995(cell projection);GO:0005634(nucleus);GO:0030018(Z disc)	GO:0051373(FATZ binding);GO:0003779(actin binding);GO:0031433(telethonin binding);GO:0005515(protein binding)	*	*	*	Myozenin-1	Myozenin-1 OS=Homo sapiens OX=9606 GN=MYOZ1 PE=1 SV=1
ENSSSCG00000001930	ENSSSCG00000001930	4636.23	5093.48	2059.76	888.53	3402.35	543.08	XP_012036280.1	PREDICTED: uncharacterized protein LOC101110145 isoform X5 [Ovis aries] &gt;XP_011984459.1 PREDICTED: uncharacterized protein LOC101110145 isoform X5 [Ovis aries musimon]	GO:0006096(glycolytic process);GO:0008152(metabolic process);GO:0016310(phosphorylation);GO:0001666(response to hypoxia);GO:0001889(liver development);GO:0006754(ATP biosynthetic process);GO:0007584(response to nutrient);GO:0009629(response to gravity);GO:0012501(programmed cell death);GO:0014870(response to muscle inactivity);GO:0031100(animal organ regeneration);GO:0032869(cellular response to …	GO:0005737(cytoplasm);GO:0005634(nucleus);GO:0005739(mitochondrion);GO:0005829(cytosol);GO:0005886(plasma membrane);GO:0005913(adherens junction);GO:0005929(cilium);GO:0031012(extracellular matrix);GO:0031982(vesicle);GO:0043209(myelin sheath);GO:0070062(extracellular exosome);GO:1903561(extracellular vesicle);GO:0005575(cellular_component)	GO:0003950(NAD+ ADP-ribosyltransferase activity);GO:0003824(catalytic activity);GO:0000287(magnesium ion binding);GO:0005524(ATP binding);GO:0004743(pyruvate kinase activity);GO:0016301(kinase activity);GO:0016740(transferase activity);GO:0000166(nucleotide binding);GO:0030955(potassium ion binding);GO:0005515(protein binding);GO:0046872(metal ion binding);GO:0023026(MHC class II protein complex …	K00873|PK, pyk|http://www.genome.jp/dbget-bin/www_bget?ko:K00873;K15258|PARP6_8|http://www.genome.jp/dbget-bin/www_bget?ko:K15258	ko00010(Glycolysis / Gluconeogenesis);ko00620(Pyruvate metabolism);ko00230(Purine metabolism);ko01230(Biosynthesis of amino acids);ko01200(Carbon metabolism);ko04922(Glucagon signaling pathway)	KOG2323(G)(Pyruvate kinase)	Protein;Pyruvate	Protein mono-ADP-ribosyltransferase PARP6 OS=Pongo abelii OX=9601 GN=PARP6 PE=2 SV=1;Pyruvate kinase PKM OS=Oryctolagus cuniculus OX=9986 GN=PKM PE=1 SV=4
ENSSSCG00000016397	NEB	4098.42	4475.81	4801.35	5468.95	4359.03	5348.32	XP_005983384.1	PREDICTED: nebulin [Pantholops hodgsonii]	GO:0030832(regulation of actin filament length);GO:0045214(sarcomere organization);GO:0007517(muscle organ development);GO:0007525(somatic muscle development);GO:0030049(muscle filament sliding)	GO:0005865(striated muscle thin filament);GO:0030016(myofibril);GO:0030018(Z disc);GO:0043234(protein-containing complex);GO:0043292(contractile fiber);GO:0070062(extracellular exosome);GO:0005829(cytosol);GO:0015629(actin cytoskeleton);GO:0005737(cytoplasm);GO:0005856(cytoskeleton);GO:0030017(sarcomere)	GO:0005515(protein binding);GO:0003779(actin binding);GO:0008307(structural constituent of muscle)	K18267|NEB|http://www.genome.jp/dbget-bin/www_bget?ko:K18267	*	KOG3655(Z)(Drebrins and related actin binding proteins);KOG4225(T)(Sorbin and SH3 domain-containing protein)	Nebulin;LINE-1;Nebulette	Nebulin OS=Homo sapiens OX=9606 GN=NEB PE=1 SV=5;LINE-1 retrotransposable element ORF2 protein OS=Mus musculus OX=10090 GN=Pol PE=1 SV=2;Nebulette OS=Homo sapiens OX=9606 GN=NEBL PE=1 SV=1
ENSSSCG00000003218	MYBPC2	3412.32	4251.84	2424.62	487.89	2457.62	122.6	XP_003127419.2	PREDICTED: myosin-binding protein C, fast-type [Sus scrofa]	GO:0006936(muscle contraction);GO:0007155(cell adhesion);GO:0030049(muscle filament sliding)	GO:0005829(cytosol);GO:0032982(myosin filament);GO:0005856(cytoskeleton)	GO:0008307(structural constituent of muscle);GO:0003779(actin binding);GO:0005515(protein binding);GO:0005200(structural constituent of cytoskeleton)	K12558|MYBPC2|http://www.genome.jp/dbget-bin/www_bget?ko:K12558	*	KOG0613(Z)(Projectin/twitchin and related proteins)	Myosin-binding	Myosin-binding protein C, fast-type OS=Mus musculus OX=10090 GN=Mybpc2 PE=1 SV=1
ENSSSCG00000000685	TPI1	2819.4	2856.32	1188.77	674.99	1658.15	423.28	XP_005957952.1	PREDICTED: triosephosphate isomerase [Pantholops hodgsonii]	GO:0008152(metabolic process);GO:0006096(glycolytic process);GO:0006094(gluconeogenesis);GO:0006098(pentose-phosphate shunt);GO:0019563(glycerol catabolic process);GO:0046166(glyceraldehyde-3-phosphate biosynthetic process);GO:0006006(glucose metabolic process);GO:0007275(multicellular organism development);GO:0019682(glyceraldehyde-3-phosphate metabolic process);GO:0005975(carbohydrate metabolic…	GO:0005829(cytosol);GO:0005615(extracellular space);GO:0070062(extracellular exosome);GO:0005634(nucleus)	GO:0016853(isomerase activity);GO:0003824(catalytic activity);GO:0004807(triose-phosphate isomerase activity);GO:0031625(ubiquitin protein ligase binding);GO:0005515(protein binding)	K01803|TPI, tpiA|http://www.genome.jp/dbget-bin/www_bget?ko:K01803	ko00051(Fructose and mannose metabolism);ko00010(Glycolysis / Gluconeogenesis);ko00562(Inositol phosphate metabolism);ko00710(Carbon fixation in photosynthetic organisms);ko01230(Biosynthesis of amino acids);ko01200(Carbon metabolism)	KOG1643(G)(Triosephosphate isomerase)	Triosephosphate	Triosephosphate isomerase OS=Homo sapiens OX=9606 GN=TPI1 PE=1 SV=3
ENSSSCG00000038561	ENSSSCG00000038561	2724.43	2882.94	2483.83	2930.39	2836.37	2385.86	XP_014689468.1	PREDICTED: titin isoform X1 [Equus asinus]	GO:0002576(platelet degranulation);GO:0003300(cardiac muscle hypertrophy);GO:0006936(muscle contraction);GO:0006941(striated muscle contraction);GO:0007076(mitotic chromosome condensation);GO:0018108(peptidyl-tyrosine phosphorylation);GO:0030049(muscle filament sliding);GO:0030240(skeletal muscle thin filament assembly);GO:0030241(skeletal muscle myosin thick filament assembly);GO:0035995(detecti…	GO:0000794(condensed nuclear chromosome);GO:0005576(extracellular region);GO:0005829(cytosol);GO:0005859(muscle myosin complex);GO:0030018(Z disc);GO:0031674(I band);GO:0070062(extracellular exosome);GO:0005737(cytoplasm);GO:0005865(striated muscle thin filament);GO:0031430(M band)	GO:0002020(protease binding);GO:0004674(protein serine/threonine kinase activity);GO:0004713(protein tyrosine kinase activity);GO:0005509(calcium ion binding);GO:0005515(protein binding);GO:0005516(calmodulin binding);GO:0005524(ATP binding);GO:0008307(structural constituent of muscle);GO:0019899(enzyme binding);GO:0019901(protein kinase binding);GO:0031433(telethonin binding);GO:0042802(identica…	K12567|TTN|http://www.genome.jp/dbget-bin/www_bget?ko:K12567	*	KOG0613(Z)(Projectin/twitchin and related proteins);KOG4475(RP)(FOG: Immunoglobin and related proteins);KOG4222(T)(Axon guidance receptor Dscam);KOG3513(T)(Neural cell adhesion molecule L1)	Titin	Titin OS=Homo sapiens OX=9606 GN=TTN PE=1 SV=4
ENSSSCG00000038323	ACTN3	2703.93	3149.42	2046.12	217.25	1361.47	38.63	XP_005654719.1	PREDICTED: alpha-actinin-3 isoform X1 [Sus scrofa] &gt;XP_005660702.1 PREDICTED: alpha-actinin-3 isoform X1 [Sus scrofa]	GO:0001666(response to hypoxia);GO:0002576(platelet degranulation);GO:0015031(protein transport);GO:0030050(vesicle transport along actin filament);GO:0030335(positive regulation of cell migration);GO:0032417(positive regulation of sodium:proton antiporter activity);GO:0035357(peroxisome proliferator activated receptor signaling pathway);GO:0042981(regulation of apoptotic process);GO:0048384(reti…	GO:0001725(stress fiber);GO:0005576(extracellular region);GO:0005615(extracellular space);GO:0005622(intracellular);GO:0005634(nucleus);GO:0005737(cytoplasm);GO:0005903(brush border);GO:0005911(cell-cell junction);GO:0005925(focal adhesion);GO:0015629(actin cytoskeleton);GO:0030018(Z disc);GO:0030529(ribonucleoprotein complex);GO:0030863(cortical cytoskeleton);GO:0031093(platelet alpha granule lu…	GO:0005509(calcium ion binding);GO:0003779(actin binding);GO:0046872(metal ion binding);GO:0000977(RNA polymerase II regulatory region sequence-specific DNA binding);GO:0001882(nucleoside binding);GO:0005178(integrin binding);GO:0005515(protein binding);GO:0030374(nuclear receptor transcription coactivator activity);GO:0031490(chromatin DNA binding);GO:0035257(nuclear hormone receptor binding);GO…	K05699|ACTN|http://www.genome.jp/dbget-bin/www_bget?ko:K05699	ko04810(Regulation of actin cytoskeleton);ko04520(Adherens junction);ko04510(Focal adhesion);ko04530(Tight junction);ko04670(Leukocyte transendothelial migration)	KOG0035(Z)(Ca2+-binding actin-bundling protein (actinin), alpha chain (EF-Hand protein superfamily));KOG0516(Z)(Dystonin, GAS (Growth-arrest-specific protein), and related proteins);KOG0040(Z)(Ca2+-binding actin-bundling protein (spectrin), alpha chain (EF-Hand protein superfamily));KOG0027(T)(Calmodulin and related proteins (EF-Hand superfamily))	Alpha-actinin-3	Alpha-actinin-3 OS=Bos taurus OX=9913 GN=ACTN3 PE=2 SV=1
ENSSSCG00000005627	AK1	2396.63	2550.14	1532.44	488.21	1957.96	235.51	XP_003480663.3	PREDICTED: adenylate kinase isoenzyme 1 isoform X1 [Sus scrofa]	GO:0016310(phosphorylation);GO:0046033(AMP metabolic process);GO:0006139(nucleobase-containing compound metabolic process);GO:0009142(nucleoside triphosphate biosynthetic process);GO:0046034(ATP metabolic process);GO:0007050(cell cycle arrest);GO:0006165(nucleoside diphosphate phosphorylation);GO:0006172(ADP biosynthetic process)	GO:0005737(cytoplasm);GO:0005886(plasma membrane);GO:0036126(sperm flagellum);GO:0001520(outer dense fiber);GO:0070062(extracellular exosome)	GO:0004550(nucleoside diphosphate kinase activity);GO:0016301(kinase activity);GO:0016740(transferase activity);GO:0004017(adenylate kinase activity);GO:0005524(ATP binding);GO:0000166(nucleotide binding);GO:0019205(nucleobase-containing compound kinase activity)	K00939|adk, AK|http://www.genome.jp/dbget-bin/www_bget?ko:K00939	ko00730(Thiamine metabolism);ko00230(Purine metabolism)	KOG3078(F)(Adenylate kinase);KOG3079(F)(Uridylate kinase/adenylate kinase)	Adenylate	Adenylate kinase isoenzyme 1 OS=Sus scrofa OX=9823 GN=AK1 PE=1 SV=1
ENSSSCG00000006141	CA3	2395.83	3440.5	1382.21	4814.2	335.07	2746.41	NP_001008688.1	carbonic anhydrase 3 [Sus scrofa] &gt;Q5S1S4.3 RecName: Full=Carbonic anhydrase 3; AltName: Full=Carbonate dehydratase III; AltName: Full=Carbonic anhydrase III; Short=CA-III &gt;AAV65838.1 carbonic anhydrase-like protein [Sus scrofa] &gt;AAV83540.1 carbonic anhydrase III [Sus scrofa] &gt;ABA41599.1 carbonic anhydrase III [Sus scrofa] &gt;ABG49150.1 carbonic anhydrase III [Sus scrofa]	GO:0006730(one-carbon metabolic process);GO:0006979(response to oxidative stress)	GO:0005737(cytoplasm);GO:0005829(cytosol)	GO:0016151(nickel cation binding);GO:0008270(zinc ion binding);GO:0046872(metal ion binding);GO:0004089(carbonate dehydratase activity);GO:0016829(lyase activity);GO:0016791(phosphatase activity)	K01672|E4.2.1.1|http://www.genome.jp/dbget-bin/www_bget?ko:K01672	ko00910(Nitrogen metabolism)	KOG0382(R)(Carbonic anhydrase)	Carbonic	Carbonic anhydrase 3 OS=Sus scrofa OX=9823 GN=CA3 PE=2 SV=3
ENSSSCG00000007805	ATP2A1	2196.83	2662.27	1745.42	319.52	2311.68	91.46	NP_001191322.1	sarcoplasmic/endoplasmic reticulum calcium ATPase 1 [Sus scrofa]	GO:0006874(cellular calcium ion homeostasis);GO:0006810(transport);GO:0070588(calcium ion transmembrane transport);GO:0045988(negative regulation of striated muscle contraction);GO:0006942(regulation of striated muscle contraction);GO:0070509(calcium ion import);GO:0070059(intrinsic apoptotic signaling pathway in response to endoplasmic reticulum stress);GO:0051561(positive regulation of mitochon…	GO:0031674(I band);GO:0016020(membrane);GO:0005789(endoplasmic reticulum membrane);GO:0005783(endoplasmic reticulum);GO:0005739(mitochondrion);GO:0016529(sarcoplasmic reticulum);GO:0016021(integral component of membrane);GO:0005887(integral component of plasma membrane);GO:0033017(sarcoplasmic reticulum membrane);GO:0031673(H zone);GO:0043231(intracellular membrane-bounded organelle);GO:0031095(p…	GO:0005509(calcium ion binding);GO:0042803(protein homodimerization activity);GO:0046872(metal ion binding);GO:0005524(ATP binding);GO:0000166(nucleotide binding);GO:0016787(hydrolase activity);GO:0005388(calcium transmembrane transporter activity, phosphorylative mechanism);GO:0005338(nucleotide-sugar transmembrane transporter activity);GO:0005515(protein binding)	K05853|ATP2A|http://www.genome.jp/dbget-bin/www_bget?ko:K05853	ko04020(Calcium signaling pathway);ko04022(cGMP - PKG signaling pathway);ko04972(Pancreatic secretion)	KOG0203(P)(Na+/K+ ATPase, alpha subunit);KOG0202(P)(Ca2+ transporting ATPase);KOG0204(P)(Calcium transporting ATPase)	Sarcoplasmic/endoplasmic	Sarcoplasmic/endoplasmic reticulum calcium ATPase 1 OS=Bos taurus OX=9913 GN=ATP2A1 PE=1 SV=1
ENSSSCG00000039544	ENSSSCG00000039544	1708.76	1659.25	1983.67	2121.82	1304.8	2460.91	XP_007449636.1	PREDICTED: 40S ribosomal protein S24-like [Lipotes vexillifer]	GO:0000462(maturation of SSU-rRNA from tricistronic rRNA transcript (SSU-rRNA, 5.8S rRNA, LSU-rRNA));GO:0006364(rRNA processing);GO:0006614(SRP-dependent cotranslational protein targeting to membrane);GO:0034101(erythrocyte homeostasis);GO:0000184(nuclear-transcribed mRNA catabolic process, nonsense-mediated decay);GO:0006413(translational initiation);GO:0006412(translation);GO:0019083(viral tran…	GO:0005737(cytoplasm);GO:0005654(nucleoplasm);GO:0005622(intracellular);GO:0005840(ribosome);GO:0030529(ribonucleoprotein complex);GO:0005829(cytosol);GO:0022627(cytosolic small ribosomal subunit);GO:0016020(membrane);GO:0015935(small ribosomal subunit);GO:0005634(nucleus)	GO:0003735(structural constituent of ribosome);GO:0031369(translation initiation factor binding);GO:0044822(RNA binding);GO:0000166(nucleotide binding);GO:0032403(protein-containing complex binding);GO:0003743(translation initiation factor activity)	K02974|RP-S24e, RPS24|http://www.genome.jp/dbget-bin/www_bget?ko:K02974	ko03010(Ribosome)	KOG3424(J)(40S ribosomal protein S24)	40S	40S ribosomal protein S24 OS=Bos taurus OX=9913 GN=RPS24 PE=2 SV=2
ENSSSCG00000035533	ANKRD39	1320.1	1171.57	1241.62	1300.2	935.04	1319.47	XP_008006236.1	PREDICTED: ankyrin repeat domain-containing protein 23 isoform X2 [Chlorocebus sabaeus]	GO:0009612(response to mechanical stimulus);GO:0006631(fatty acid metabolic process);GO:0035994(response to muscle stretch);GO:0060297(regulation of sarcomere organization);GO:0008150(biological_process)	GO:0005737(cytoplasm);GO:0005654(nucleoplasm);GO:0015629(actin cytoskeleton);GO:0014704(intercalated disc);GO:0030016(myofibril);GO:0005634(nucleus);GO:0031674(I band);GO:0005575(cellular_component)	GO:0031432(titin binding);GO:0003674(molecular_function)	*	*	KOG0504(R)(FOG: Ankyrin repeat)	Ankyrin	Ankyrin repeat domain-containing protein 39 OS=Bos taurus OX=9913 GN=ANKRD39 PE=2 SV=1
ENSSSCG00000006390	CASQ1	1299.2	1752.12	754.07	587.69	750.96	383.3	NP_001230198.1	calsequestrin-1 precursor [Sus scrofa] &gt;ACF54625.1 calsquestrin 1 [Sus scrofa]	GO:0014809(regulation of skeletal muscle contraction by regulation of release of sequestered calcium ion);GO:0010880(regulation of release of sequestered calcium ion into cytosol by sarcoplasmic reticulum);GO:0009408(response to heat);GO:0045214(sarcomere organization);GO:0051258(protein polymerization);GO:0007029(endoplasmic reticulum organization);GO:0051282(regulation of sequestering of calciu…	GO:0033018(sarcoplasmic reticulum lumen);GO:0005759(mitochondrial matrix);GO:0005739(mitochondrion);GO:0016529(sarcoplasmic reticulum);GO:0033017(sarcoplasmic reticulum membrane);GO:0005737(cytoplasm);GO:0031674(I band);GO:0014804(terminal cisterna lumen);GO:0030315(T-tubule);GO:0016020(membrane);GO:0042383(sarcolemma);GO:0014802(terminal cisterna);GO:0005794(Golgi apparatus);GO:0030016(myofibril…	GO:0005509(calcium ion binding);GO:0046872(metal ion binding)	*	*	*	Calsequestrin-1	Calsequestrin-1 OS=Homo sapiens OX=9606 GN=CASQ1 PE=1 SV=3
ENSSSCG00000014324	MYOT	1073.46	895.9	1069.48	2455.38	1730.16	2193	ELK23735.1	Myotilin [Myotis davidii]	GO:0006936(muscle contraction)	GO:0030018(Z disc);GO:0015629(actin cytoskeleton);GO:0042383(sarcolemma)	GO:0003779(actin binding);GO:0005515(protein binding);GO:0008307(structural constituent of muscle);GO:0051393(alpha-actinin binding)	K19875|MYOT|http://www.genome.jp/dbget-bin/www_bget?ko:K19875	*	KOG0613(Z)(Projectin/twitchin and related proteins);KOG4475(RP)(FOG: Immunoglobin and related proteins)	Myotilin	Myotilin OS=Homo sapiens OX=9606 GN=MYOT PE=1 SV=2
ENSSSCG00000000633	YBX3	1011.07	1083.41	1786.6	781.19	738.72	1021.03	XP_005655732.1	PREDICTED: Y-box-binding protein 3 isoform X2 [Sus scrofa]	GO:0008584(male gonad development);GO:1902219(negative regulation of intrinsic apoptotic signaling pathway in response to osmotic stress);GO:0060546(negative regulation of necroptotic process);GO:0000122(negative regulation of transcription by RNA polymerase II);GO:0001701(in utero embryonic development);GO:0007283(spermatogenesis);GO:0071474(cellular hyperosmotic response);GO:0046622(positive re…	GO:0005737(cytoplasm);GO:0030529(ribonucleoprotein complex);GO:0005844(polysome);GO:0005634(nucleus);GO:0005923(bicellular tight junction);GO:0048471(perinuclear region of cytoplasm);GO:0005921(gap junction)	GO:0003677(DNA binding);GO:0044822(RNA binding);GO:0003730(mRNA 3'-UTR binding);GO:0001227(DNA-binding transcription repressor activity, RNA polymerase II-specific);GO:0000977(RNA polymerase II regulatory region sequence-specific DNA binding);GO:0003676(nucleic acid binding);GO:0003697(single-stranded DNA binding);GO:0017048(Rho GTPase binding);GO:0003700(DNA-binding transcription factor activity…	K06099|CSDA, ZONAB|http://www.genome.jp/dbget-bin/www_bget?ko:K06099	ko04530(Tight junction)	KOG3070(J)(Predicted RNA-binding protein containing PIN domain and invovled in translation or RNA processing)	Y-box-binding;B	Y-box-binding protein 3 OS=Homo sapiens OX=9606 GN=YBX3 PE=1 SV=4;B box-binding protein OS=Xenopus laevis OX=8355 PE=2 SV=1
ENSSSCG00000014569	ENSSSCG00000014569	913.2	835.42	918.43	992.92	637.93	982.16	XP_005667108.1	PREDICTED: 60S ribosomal protein L27a isoform X1 [Sus scrofa]	GO:0006412(translation)	GO:0022625(cytosolic large ribosomal subunit);GO:0005840(ribosome);GO:0005622(intracellular);GO:0015934(large ribosomal subunit);GO:0030529(ribonucleoprotein complex)	GO:0003735(structural constituent of ribosome)	K02900|RP-L27Ae, RPL27A|http://www.genome.jp/dbget-bin/www_bget?ko:K02900	ko03010(Ribosome)	KOG1742(J)(60s ribosomal protein L15/L27)	60S	60S ribosomal protein L27a OS=Bos taurus OX=9913 GN=RPL27A PE=2 SV=3
ENSSSCG00000029785	RPS9	911.3	623.13	839.86	896.53	494.22	852.43	XP_533590.3	PREDICTED: 40S ribosomal protein S9 [Canis lupus familiaris]	GO:0000184(nuclear-transcribed mRNA catabolic process, nonsense-mediated decay);GO:0006364(rRNA processing);GO:0006412(translation);GO:0006413(translational initiation);GO:0006614(SRP-dependent cotranslational protein targeting to membrane);GO:0008284(positive regulation of cell population proliferation);GO:0019083(viral transcription);GO:0045903(positive regulation of translational fidelity);GO:…	GO:0005634(nucleus);GO:0005654(nucleoplasm);GO:0005730(nucleolus);GO:0005737(cytoplasm);GO:0005829(cytosol);GO:0005840(ribosome);GO:0005925(focal adhesion);GO:0016020(membrane);GO:0022627(cytosolic small ribosomal subunit);GO:0030529(ribonucleoprotein complex);GO:0070062(extracellular exosome);GO:0015935(small ribosomal subunit);GO:0005622(intracellular)	GO:0003735(structural constituent of ribosome);GO:0005515(protein binding);GO:0019843(rRNA binding);GO:0044822(RNA binding);GO:0045182(translation regulator activity);GO:0003674(molecular_function);GO:1990932(5.8S rRNA binding);GO:0003723(RNA binding);GO:0016787(hydrolase activity)	K02997|RP-S9e, RPS9|http://www.genome.jp/dbget-bin/www_bget?ko:K02997	ko03010(Ribosome)	KOG3301(J)(Ribosomal protein S4)	40S	40S ribosomal protein S9 OS=Bos taurus OX=9913 GN=RPS9 PE=2 SV=1
ENSSSCG00000006872	AGL	890.59	1014.84	633.73	282.17	619.31	191.31	XP_019775427.1	PREDICTED: glycogen debranching enzyme [Tursiops truncatus] &gt;XP_019775428.1 PREDICTED: glycogen debranching enzyme [Tursiops truncatus]	GO:0005978(glycogen biosynthetic process);GO:0005975(carbohydrate metabolic process);GO:0005980(glycogen catabolic process);GO:0005977(glycogen metabolic process);GO:0008152(metabolic process)	GO:0005737(cytoplasm);GO:0016234(inclusion body);GO:0005634(nucleus)	GO:0031593(polyubiquitin modification-dependent protein binding);GO:0004133(glycogen debranching enzyme activity);GO:0004134(4-alpha-glucanotransferase activity);GO:0004135(amylo-alpha-1,6-glucosidase activity);GO:0003824(catalytic activity);GO:0030247(polysaccharide binding);GO:0016740(transferase activity);GO:0016757(transferase activity, transferring glycosyl groups);GO:0016798(hydrolase activ…	K01196|AGL|http://www.genome.jp/dbget-bin/www_bget?ko:K01196	ko00500(Starch and sucrose metabolism)	*	Glycogen	Glycogen debranching enzyme OS=Canis lupus familiaris OX=9615 GN=AGL PE=2 SV=1
ENSSSCG00000015140	HSPA8	835.22	1011.59	1087.25	567.67	1202.35	916.84	XP_004427247.2	PREDICTED: heat shock cognate 71 kDa protein isoform X1 [Ceratotherium simum simum]	GO:0007269(neurotransmitter secretion);GO:1904764(chaperone-mediated autophagy translocation complex disassembly);GO:0009267(cellular response to starvation);GO:0061740(protein targeting to lysosome involved in chaperone-mediated autophagy);GO:0045892(negative regulation of transcription, DNA-templated);GO:0008380(RNA splicing);GO:0006986(response to unfolded protein);GO:0061635(regulation of pro…	GO:0000974(Prp19 complex);GO:0005737(cytoplasm);GO:0070062(extracellular exosome);GO:0005765(lysosomal membrane);GO:0005654(nucleoplasm);GO:0005622(intracellular);GO:0061202(clathrin-sculpted gamma-aminobutyric acid transport vesicle membrane);GO:0005730(nucleolus);GO:0043202(lysosomal lumen);GO:0005886(plasma membrane);GO:0005829(cytosol);GO:0043209(myelin sheath);GO:0005770(late endosome);GO:00…	GO:0031625(ubiquitin protein ligase binding);GO:0005524(ATP binding);GO:0055131(C3HC4-type RING finger domain binding);GO:0044822(RNA binding);GO:0031072(heat shock protein binding);GO:0042623(ATPase activity, coupled);GO:0000166(nucleotide binding);GO:0051082(unfolded protein binding);GO:0005515(protein binding);GO:0001786(phosphatidylserine binding);GO:0019899(enzyme binding);GO:0016887(ATPase …	K03283|HSPA1_8|http://www.genome.jp/dbget-bin/www_bget?ko:K03283	ko04144(Endocytosis);ko04010(MAPK signaling pathway);ko04141(Protein processing in endoplasmic reticulum);ko03040(Spliceosome);ko04213(Longevity regulating pathway - multiple species);ko04915(Estrogen signaling pathway);ko04612(Antigen processing and presentation)	KOG0101(O)(Molecular chaperones HSP70/HSC70, HSP70 superfamily)	Heat	Heat shock cognate 71 kDa protein OS=Equus caballus OX=9796 GN=HSPA8 PE=2 SV=1
ENSSSCG00000015795	ENSSSCG00000015795	693.6	1596.17	3344.92	504.83	1507.16	655.34	XP_005671779.1	PREDICTED: coiled-coil domain-containing protein 110 [Sus scrofa]	GO:0007015(actin filament organization);GO:0007507(heart development);GO:0007519(skeletal muscle tissue development);GO:0008150(biological_process)	GO:0015629(actin cytoskeleton);GO:0030018(Z disc);GO:0005737(cytoplasm);GO:0005856(cytoskeleton);GO:0030027(lamellipodium);GO:0001725(stress fiber);GO:0005925(focal adhesion)	GO:0008270(zinc ion binding);GO:0046872(metal ion binding);GO:0008092(cytoskeletal protein binding);GO:0008307(structural constituent of muscle);GO:0042805(actinin binding);GO:0005515(protein binding)	*	*	KOG1703(TZ)(Adaptor protein Enigma and related PDZ-LIM proteins);KOG2272(TZ)(Focal adhesion protein PINCH-1, contains LIM domains)	Coiled-coil;PDZ	Coiled-coil domain-containing protein 110 OS=Homo sapiens OX=9606 GN=CCDC110 PE=1 SV=1;PDZ and LIM domain protein 3 OS=Bos taurus OX=9913 GN=PDLIM3 PE=2 SV=1
ENSSSCG00000011803	EIF4A2	688.77	858.74	1241.58	708.41	829.01	902.9	XP_006058672.1	PREDICTED: eukaryotic initiation factor 4A-II isoform X3 [Bubalus bubalis]	GO:0006412(translation);GO:0006413(translational initiation);GO:0006446(regulation of translational initiation);GO:0010468(regulation of gene expression);GO:0010501(RNA secondary structure unwinding);GO:1900260(negative regulation of RNA-directed 5'-3' RNA polymerase activity);GO:0016032(viral process);GO:0000289(nuclear-transcribed mRNA poly(A) tail shortening);GO:0008150(biological_process)	GO:0048471(perinuclear region of cytoplasm);GO:0005829(cytosol);GO:0016281(eukaryotic translation initiation factor 4F complex);GO:0005575(cellular_component)	GO:0000166(nucleotide binding);GO:0003676(nucleic acid binding);GO:0003723(RNA binding);GO:0003743(translation initiation factor activity);GO:0004004(RNA helicase activity);GO:0004386(helicase activity);GO:0005524(ATP binding);GO:0016787(hydrolase activity);GO:0016887(ATPase activity);GO:0044822(RNA binding);GO:0005515(protein binding);GO:0003674(molecular_function)	K03257|EIF4A|http://www.genome.jp/dbget-bin/www_bget?ko:K03257	ko03013(RNA transport)	KOG0327(J)(Translation initiation factor 4F, helicase subunit (eIF-4A) and related helicases);KOG0328(J)(Predicted ATP-dependent RNA helicase FAL1, involved in rRNA maturation, DEAD-box superfamily)	Eukaryotic	Eukaryotic initiation factor 4A-II OS=Bos taurus OX=9913 GN=EIF4A2 PE=2 SV=1
ENSSSCG00000030546	HSD11B1L	654.96	571.59	508.45	549.52	305.49	663.98	XP_003123133.1	PREDICTED: hydroxysteroid 11-beta-dehydrogenase 1-like protein isoform X2 [Sus scrofa]	GO:0002181(cytoplasmic translation);GO:0006364(rRNA processing);GO:0006614(SRP-dependent cotranslational protein targeting to membrane);GO:0000184(nuclear-transcribed mRNA catabolic process, nonsense-mediated decay);GO:0006413(translational initiation);GO:0006412(translation);GO:0019083(viral transcription);GO:0008150(biological_process)	GO:0005737(cytoplasm);GO:0005622(intracellular);GO:0005840(ribosome);GO:0005730(nucleolus);GO:0030529(ribonucleoprotein complex);GO:0022625(cytosolic large ribosomal subunit);GO:0005829(cytosol);GO:0016020(membrane)	GO:0003735(structural constituent of ribosome);GO:0044822(RNA binding);GO:0003674(molecular_function)	K02920|RP-L36e, RPL36|http://www.genome.jp/dbget-bin/www_bget?ko:K02920	ko03010(Ribosome)	KOG3452(J)(60S ribosomal protein L36);KOG1205(Q)(Predicted dehydrogenase)	Hydroxysteroid;60S	Hydroxysteroid 11-beta-dehydrogenase 1-like protein OS=Bos taurus OX=9913 GN=HSD11B1L PE=2 SV=1;60S ribosomal protein L36 OS=Homo sapiens OX=9606 GN=RPL36 PE=1 SV=3
ENSSSCG00000032166	ENSSSCG00000032166	644.32	589.15	593.75	1114.41	835.44	1049.98	NP_001231613.1	ATP synthase subunit d, mitochondrial [Sus scrofa]	GO:0015986(ATP synthesis coupled proton transport)	GO:0005737(cytoplasm);GO:0005743(mitochondrial inner membrane);GO:0070062(extracellular exosome);GO:0005654(nucleoplasm);GO:0000276(mitochondrial proton-transporting ATP synthase complex, coupling factor F(o));GO:0005739(mitochondrion);GO:0005753(mitochondrial proton-transporting ATP synthase complex);GO:0000274(mitochondrial proton-transporting ATP synthase, stator stalk)	GO:0015078(proton transmembrane transporter activity);GO:0016887(ATPase activity);GO:0046933(proton-transporting ATP synthase activity, rotational mechanism)	K02138|ATPeF0D, ATP5H, ATP7|http://www.genome.jp/dbget-bin/www_bget?ko:K02138	ko00190(Oxidative phosphorylation)	KOG3366(C)(Mitochondrial F1F0-ATP synthase, subunit d/ATP7)	ATP	ATP synthase subunit d, mitochondrial OS=Bos taurus OX=9913 GN=ATP5PD PE=1 SV=2
ENSSSCG00000021374	ENSSSCG00000021374	594.43	562.32	541.97	478.32	326.76	504.37	XP_008967460.2	PREDICTED: phospholemman isoform X2 [Pan paniscus]	GO:0006810(transport);GO:0006821(chloride transport);GO:2000649(regulation of sodium ion transmembrane transporter activity);GO:1903278(positive regulation of sodium ion export across plasma membrane);GO:0006811(ion transport);GO:0086036(regulation of cardiac muscle cell membrane potential);GO:1902476(chloride transmembrane transport)	GO:0016020(membrane);GO:0042383(sarcolemma);GO:0016021(integral component of membrane);GO:0005887(integral component of plasma membrane);GO:0034707(chloride channel complex)	GO:0005216(ion channel activity);GO:0017080(sodium channel regulator activity);GO:0005254(chloride channel activity)	K13360|FXYD1, PLM|http://www.genome.jp/dbget-bin/www_bget?ko:K13360	ko04024(cAMP signaling pathway)	*	Phospholemman	Phospholemman OS=Sus scrofa OX=9823 GN=FXYD1 PE=1 SV=2
ENSSSCG00000040879	CNBP	530.02	588.96	626.4	555.68	475.8	486.61	XP_012511468.1	PREDICTED: cellular nucleic acid-binding protein [Propithecus coquereli]	GO:0006351(transcription, DNA-templated);GO:0006355(regulation of transcription, DNA-templated);GO:0008284(positive regulation of cell population proliferation);GO:0045893(positive regulation of transcription, DNA-templated);GO:0045944(positive regulation of transcription by RNA polymerase II);GO:0006695(cholesterol biosynthetic process)	GO:0005634(nucleus);GO:0005737(cytoplasm);GO:0005783(endoplasmic reticulum);GO:0005829(cytosol)	GO:0003676(nucleic acid binding);GO:0003677(DNA binding);GO:0003697(single-stranded DNA binding);GO:0003727(single-stranded RNA binding);GO:0008270(zinc ion binding);GO:0044822(RNA binding);GO:0046872(metal ion binding);GO:0003700(DNA-binding transcription factor activity);GO:0005515(protein binding)	K09250|CNBP|http://www.genome.jp/dbget-bin/www_bget?ko:K09250	*	*	Cellular	Cellular nucleic acid-binding protein OS=Homo sapiens OX=9606 GN=CNBP PE=1 SV=1
ENSSSCG00000027613	TRDN	507.83	680.04	473.19	377.58	406.66	384.75	XP_008005369.1	PREDICTED: triadin [Chlorocebus sabaeus]	GO:0006874(cellular calcium ion homeostasis);GO:0006936(muscle contraction);GO:0010649(regulation of cell communication by electrical coupling);GO:0010880(regulation of release of sequestered calcium ion into cytosol by sarcoplasmic reticulum);GO:0014808(release of sequestered calcium ion into cytosol by sarcoplasmic reticulum);GO:0031122(cytoplasmic microtubule organization);GO:0051280(negative …	GO:0005783(endoplasmic reticulum);GO:0005886(plasma membrane);GO:0014701(junctional sarcoplasmic reticulum membrane);GO:0016020(membrane);GO:0016021(integral component of membrane);GO:0016529(sarcoplasmic reticulum);GO:0030314(junctional membrane complex);GO:0034704(calcium channel complex);GO:0043231(intracellular membrane-bounded organelle);GO:0033017(sarcoplasmic reticulum membrane);GO:0005891…	GO:0005102(signaling receptor binding);GO:0005515(protein binding);GO:0044325(ion channel binding);GO:0030674(protein binding, bridging)	*	*	*	Triadin;LINE-1	Triadin OS=Oryctolagus cuniculus OX=9986 GN=TRDN PE=1 SV=3;LINE-1 retrotransposable element ORF2 protein OS=Homo sapiens OX=9606 PE=1 SV=1
ENSSSCG00000038989	CRK	496.82	515.51	597.41	453.99	491.43	509.2	NP_001131108.1	adapter molecule crk [Sus scrofa] &gt;ACI22691.1 v-crk sarcoma virus CT10 oncogene-like protein isoform a [Sus scrofa]	GO:0021766(hippocampus development);GO:0021987(cerebral cortex development);GO:0021762(substantia nigra development);GO:0035329(hippo signaling);GO:0000086(G2/M transition of mitotic cell cycle);GO:0043154(negative regulation of cysteine-type endopeptidase activity involved in apoptotic process);GO:1900740(positive regulation of protein insertion into mitochondrial membrane involved in apoptotic …	GO:0005737(cytoplasm);GO:0070062(extracellular exosome);GO:0005739(mitochondrion);GO:0042470(melanosome);GO:0005829(cytosol);GO:0016020(membrane);GO:0005925(focal adhesion);GO:0030424(axon);GO:0030659(cytoplasmic vesicle membrane);GO:0005871(kinesin complex);GO:0005913(adherens junction);GO:0005886(plasma membrane);GO:0015629(actin cytoskeleton);GO:0005634(nucleus);GO:0045121(membrane raft)	GO:0050815(phosphoserine residue binding);GO:0031625(ubiquitin protein ligase binding);GO:0042826(histone deacetylase binding);GO:0044822(RNA binding);GO:0046982(protein heterodimerization activity);GO:0044325(ion channel binding);GO:0032403(protein-containing complex binding);GO:0005515(protein binding);GO:0023026(MHC class II protein complex binding);GO:0051219(phosphoprotein binding);GO:001990…	K06630|YWHAE|http://www.genome.jp/dbget-bin/www_bget?ko:K06630;K04438|CRK, CRKII|http://www.genome.jp/dbget-bin/www_bget?ko:K04438	ko04110(Cell cycle);ko04114(Oocyte meiosis);ko04810(Regulation of actin cytoskeleton);ko04510(Focal adhesion);ko04012(ErbB signaling pathway);ko04390(Hippo signaling pathway);ko04391(Hippo signaling pathway -fly);ko04010(MAPK signaling pathway);ko04011(MAPK signaling pathway - yeast);ko04151(PI3K-Akt signaling pathway);ko04015(Rap1 signaling pathway);ko04910(Insulin signaling pathway);ko04062(Che…	KOG0841(O)(Multifunctional chaperone (14-3-3 family));KOG4792(T)(Crk family adapters);KOG3601(T)(Adaptor protein GRB2, contains SH2 and SH3 domains)	14-3-3;Adapter	14-3-3 protein epsilon OS=Bos taurus OX=9913 GN=YWHAE PE=2 SV=1;Adapter molecule crk OS=Homo sapiens OX=9606 GN=CRK PE=1 SV=2
ENSSSCG00000039506	ENSSSCG00000039506	472.85	297.32	192.72	3072.81	278.73	2413.51	XP_005655644.1	PREDICTED: myosin light polypeptide 6 isoform X1 [Sus scrofa]	GO:0006936(muscle contraction);GO:0007519(skeletal muscle tissue development);GO:0030049(muscle filament sliding)	GO:0005829(cytosol);GO:0005903(brush border);GO:0016020(membrane);GO:0016459(myosin complex);GO:0016461(unconventional myosin complex);GO:0031012(extracellular matrix);GO:0031982(vesicle);GO:0070062(extracellular exosome)	GO:0003774(motor activity);GO:0005509(calcium ion binding);GO:0005515(protein binding);GO:0008307(structural constituent of muscle);GO:0030898(actin-dependent ATPase activity)	K12751|MYL6|http://www.genome.jp/dbget-bin/www_bget?ko:K12751	ko04530(Tight junction);ko04270(Vascular smooth muscle contraction);ko04921(Oxytocin signaling pathway)	KOG0027(T)(Calmodulin and related proteins (EF-Hand superfamily));KOG0030(Z)(Myosin essential light chain, EF-Hand protein superfamily)	Myosin	Myosin light polypeptide 6 OS=Rattus norvegicus OX=10116 GN=Myl6 PE=1 SV=3
ENSSSCG00000028113	CAPZA2	438.77	401.21	318.14	252.99	212.73	205.69	XP_004007919.1	PREDICTED: F-actin-capping protein subunit alpha-2 isoform X1 [Ovis aries]	GO:0051016(barbed-end actin filament capping);GO:0051693(actin filament capping);GO:0008150(biological_process)	GO:0008290(F-actin capping protein complex);GO:0070062(extracellular exosome);GO:0005903(brush border);GO:0016020(membrane);GO:0030863(cortical cytoskeleton)	GO:0003779(actin binding);GO:0005515(protein binding)	K10364|CAPZA|http://www.genome.jp/dbget-bin/www_bget?ko:K10364	ko04144(Endocytosis)	KOG0836(Z)(F-actin capping protein, alpha subunit)	F-actin-capping	F-actin-capping protein subunit alpha-2 OS=Canis lupus familiaris OX=9615 GN=CAPZA2 PE=3 SV=1
ENSSSCG00000024481	PDE4DIP	434.84	461.14	577.67	463.55	706.7	557.51	XP_006049397.1	PREDICTED: myomegalin-like isoform X2 [Bubalus bubalis]	GO:0043623(cellular protein-containing complex assembly)	GO:0005634(nucleus);GO:0005737(cytoplasm);GO:0005794(Golgi apparatus);GO:0005813(centrosome);GO:0030016(myofibril);GO:0005815(microtubule organizing center)	GO:0005515(protein binding);GO:0019899(enzyme binding)	K16549|PDE4DIP|http://www.genome.jp/dbget-bin/www_bget?ko:K16549	*	*	Myomegalin;LINE-1	Myomegalin OS=Homo sapiens OX=9606 GN=PDE4DIP PE=1 SV=3;LINE-1 retrotransposable element ORF2 protein OS=Mus musculus OX=10090 GN=Pol PE=1 SV=2
ENSSSCG00000012042	ATP5PO	430.7	380.61	404.3	730.2	545.73	768.24	NP_001038071.1	ATP synthase subunit O, mitochondrial precursor [Sus scrofa] &gt;Q2EN81.1 RecName: Full=ATP synthase subunit O, mitochondrial; AltName: Full=Oligomycin sensitivity conferral protein; Short=OSCP; Flags: Precursor &gt;ABD18451.1 ATP synthase H+-transporting mitochondrial F1 complex O subunit [Sus scrofa]	GO:0006754(ATP biosynthetic process);GO:0006810(transport);GO:0015986(ATP synthesis coupled proton transport);GO:0006811(ion transport);GO:0015992(proton transmembrane transport)	GO:0005743(mitochondrial inner membrane);GO:0005739(mitochondrion);GO:0016020(membrane);GO:0043209(myelin sheath);GO:0005753(mitochondrial proton-transporting ATP synthase complex)	GO:0046933(proton-transporting ATP synthase activity, rotational mechanism)	K02137|ATPeF0O, ATP5O, ATP5|http://www.genome.jp/dbget-bin/www_bget?ko:K02137	ko00190(Oxidative phosphorylation)	KOG1662(C)(Mitochondrial F1F0-ATP synthase, subunit OSCP/ATP5)	ATP	ATP synthase subunit O, mitochondrial OS=Sus scrofa OX=9823 GN=ATP5PO PE=1 SV=1
6.923	-	416.1	330.57	170.17	199.76	25.66	90.01	*	*	*	*	*	*	*	*	*	*
ENSSSCG00000042985	ENSSSCG00000042985	350.97	442.45	346.05	265.82	343.5	214.36	AAA31118.1	ryanodine receptor [Sus scrofa]	GO:0003151(outflow tract morphogenesis);GO:0006936(muscle contraction);GO:0014808(release of sequestered calcium ion into cytosol by sarcoplasmic reticulum);GO:0043588(skin development);GO:0043931(ossification involved in bone maturation);GO:0048741(skeletal muscle fiber development);GO:0051209(release of sequestered calcium ion into cytosol);GO:0071313(cellular response to caffeine);GO:0006874(c…	GO:0005790(smooth endoplasmic reticulum);GO:0016529(sarcoplasmic reticulum);GO:0030018(Z disc);GO:0033017(sarcoplasmic reticulum membrane);GO:0034704(calcium channel complex);GO:0042383(sarcolemma);GO:0016020(membrane);GO:0016021(integral component of membrane);GO:0014802(terminal cisterna);GO:0005623(cell);GO:0005737(cytoplasm);GO:0005886(plasma membrane);GO:0005938(cell cortex);GO:0030314(junct…	GO:0005219(ryanodine-sensitive calcium-release channel activity);GO:0005245(voltage-gated calcium channel activity);GO:0005262(calcium channel activity);GO:0005509(calcium ion binding);GO:0005516(calmodulin binding);GO:0048763(calcium-induced calcium release activity);GO:0005216(ion channel activity);GO:0015278(calcium-release channel activity);GO:0042802(identical protein binding);GO:0044325(ion…	K04961|RYR1|http://www.genome.jp/dbget-bin/www_bget?ko:K04961	ko04371(Apelin signaling pathway);ko04020(Calcium signaling pathway);ko04921(Oxytocin signaling pathway);ko04713(Circadian entrainment);ko04730(Long-term depression)	KOG3533(T)(Inositol 1,4,5-trisphosphate receptor)	Ryanodine	Ryanodine receptor 1 OS=Homo sapiens OX=9606 GN=RYR1 PE=1 SV=3
ENSSSCG00000015720	BIN1	333.95	353.81	309.54	170.2	277.65	172.97	XP_005202274.1	PREDICTED: myc box-dependent-interacting protein 1 isoform X2 [Bos taurus] &gt;XP_019824860.1 PREDICTED: myc box-dependent-interacting protein 1 isoform X11 [Bos indicus]	GO:0030100(regulation of endocytosis);GO:0060988(lipid tube assembly);GO:0008283(cell population proliferation);GO:0045664(regulation of neuron differentiation);GO:0048711(positive regulation of astrocyte differentiation);GO:0043065(positive regulation of apoptotic process);GO:0030154(cell differentiation);GO:0016032(viral process);GO:0042692(muscle cell differentiation);GO:0007275(multicellular …	GO:0005737(cytoplasm);GO:0031674(I band);GO:0030315(T-tubule);GO:0043194(axon initial segment);GO:0060987(lipid tube);GO:0033268(node of Ranvier);GO:0016020(membrane);GO:0030018(Z disc);GO:0030424(axon);GO:0015629(actin cytoskeleton);GO:0005635(nuclear envelope);GO:0005634(nucleus);GO:0008021(synaptic vesicle);GO:0043196(varicosity);GO:0043679(axon terminus);GO:0044300(cerebellar mossy fiber)	GO:0048156(tau protein binding);GO:0051015(actin filament binding);GO:0042802(identical protein binding);GO:0005515(protein binding);GO:0070063(RNA polymerase binding);GO:0032403(protein-containing complex binding);GO:0046982(protein heterodimerization activity);GO:0051020(GTPase binding)	K12562|AMPH|http://www.genome.jp/dbget-bin/www_bget?ko:K12562	ko04144(Endocytosis);ko04666(Fc gamma R-mediated phagocytosis)	KOG3771(U)(Amphiphysin)	Myc	Myc box-dependent-interacting protein 1 OS=Homo sapiens OX=9606 GN=BIN1 PE=1 SV=1
ENSSSCG00000029471	STAC3	309.52	344.32	406.22	210.79	289.85	221.67	XP_003355533.1	PREDICTED: SH3 and cysteine-rich domain-containing protein 3 isoform X1 [Sus scrofa]	GO:0035556(intracellular signal transduction);GO:0007274(neuromuscular synaptic transmission);GO:0003009(skeletal muscle contraction);GO:0048741(skeletal muscle fiber development)	GO:0005622(intracellular)	GO:0046872(metal ion binding);GO:0042802(identical protein binding);GO:0005515(protein binding)	*	*	KOG3601(T)(Adaptor protein GRB2, contains SH2 and SH3 domains);KOG2199(T)(Signal transducing adaptor protein STAM/STAM2);KOG0694(T)(Serine/threonine protein kinase)	SH3	SH3 and cysteine-rich domain-containing protein 3 OS=Homo sapiens OX=9606 GN=STAC3 PE=1 SV=1
ENSSSCG00000015545	GLUL	297.69	301.31	566.08	521.85	517.04	452.08	XP_007096265.1	PREDICTED: glutamine synthetase [Panthera tigris altaica]	GO:0006542(glutamine biosynthetic process);GO:0006807(nitrogen compound metabolic process);GO:0009749(response to glucose);GO:0009267(cellular response to starvation);GO:0008283(cell population proliferation)	GO:0005737(cytoplasm);GO:0005739(mitochondrion);GO:0070062(extracellular exosome);GO:0043209(myelin sheath);GO:0097386(glial cell projection);GO:0005634(nucleus);GO:0044297(cell body)	GO:0003824(catalytic activity);GO:0005524(ATP binding);GO:0004356(glutamate-ammonia ligase activity);GO:0016829(lyase activity);GO:0000166(nucleotide binding);GO:0016874(ligase activity);GO:0004351(glutamate decarboxylase activity);GO:0042802(identical protein binding)	K01915|glnA, GLUL|http://www.genome.jp/dbget-bin/www_bget?ko:K01915	ko04217(Necroptosis);ko02020(Two-component system);ko00250(Alanine, aspartate and glutamate metabolism);ko00220(Arginine biosynthesis);ko00630(Glyoxylate and dicarboxylate metabolism);ko00910(Nitrogen metabolism);ko01230(Biosynthesis of amino acids);ko04727(GABAergic synapse);ko04724(Glutamatergic synapse)	KOG0683(E)(Glutamine synthetase)	Glutamine	Glutamine synthetase OS=Sus scrofa OX=9823 GN=GLUL PE=2 SV=3
ENSSSCG00000031292	ENSSSCG00000031292	287.84	452.27	398.71	247.63	418.23	422.51	XP_005973041.1	PREDICTED: WAP four-disulfide core domain protein 18-like [Pantholops hodgsonii]	*	*	*	K05408|CCL3|http://www.genome.jp/dbget-bin/www_bget?ko:K05408	ko04060(Cytokine-cytokine receptor interaction);ko04062(Chemokine signaling pathway);ko04620(Toll-like receptor signaling pathway)	*	WAP	WAP four-disulfide core domain protein 18 (Fragment) OS=Rattus norvegicus OX=10116 GN=Wfdc18 PE=2 SV=2
ENSSSCG00000006954	EEF1D	278.95	173.86	238.2	179.49	148.71	150.05	XP_007113171.1	PREDICTED: nicotinate phosphoribosyltransferase [Physeter catodon]	GO:0009435(NAD biosynthetic process);GO:0019358(nicotinate nucleotide salvage);GO:0010941(regulation of cell death);GO:0009299(mRNA transcription);GO:0006414(translational elongation);GO:0007165(signal transduction);GO:0071479(cellular response to ionizing radiation);GO:0006412(translation);GO:0043123(positive regulation of I-kappaB kinase/NF-kappaB signaling);GO:0006979(response to oxidative str…	GO:0005829(cytosol);GO:0005737(cytoplasm);GO:0005730(nucleolus);GO:0005783(endoplasmic reticulum);GO:0005853(eukaryotic translation elongation factor 1 complex);GO:0005634(nucleus);GO:0070062(extracellular exosome);GO:0005794(Golgi apparatus)	GO:0004514(nicotinate-nucleotide diphosphorylase (carboxylating) activity);GO:0004516(nicotinate phosphoribosyltransferase activity);GO:0016874(ligase activity);GO:0003677(DNA binding);GO:0031072(heat shock protein binding);GO:0004871(obsolete signal transducer activity);GO:0003746(translation elongation factor activity);GO:0033613(activating transcription factor binding)	K15410|EEF1D|http://www.genome.jp/dbget-bin/www_bget?ko:K15410;K00763|pncB, NAPRT1|http://www.genome.jp/dbget-bin/www_bget?ko:K00763	ko00760(Nicotinate and nicotinamide metabolism)	KOG1668(K)(Elongation factor 1 beta/delta chain);KOG2511(H)(Nicotinic acid phosphoribosyltransferase)	Elongation;Nicotinate	Elongation factor 1-delta OS=Bos taurus OX=9913 GN=EEF1D PE=2 SV=2;Nicotinate phosphoribosyltransferase OS=Bos taurus OX=9913 GN=NAPRT PE=2 SV=2
ENSSSCG00000008433	STPG4	274.75	307.74	225.16	182.74	263.75	176.91	XP_003481269.2	PREDICTED: uncharacterized protein C2orf61 homolog isoform X1 [Sus scrofa]	GO:0005513(detection of calcium ion);GO:0021762(substantia nigra development);GO:0030801(obsolete positive regulation of cyclic nucleotide metabolic process);GO:0051343(positive regulation of cyclic-nucleotide phosphodiesterase activity);GO:0060316(positive regulation of ryanodine-sensitive calcium-release channel activity);GO:1901841(regulation of high voltage-gated calcium channel activity);GO:…	GO:0005737(cytoplasm);GO:0043005(neuron projection);GO:0005886(plasma membrane);GO:0005829(cytosol);GO:0034704(calcium channel complex);GO:0031982(vesicle);GO:0030426(growth cone);GO:0005813(centrosome);GO:0070062(extracellular exosome);GO:0000922(spindle pole);GO:0005634(nucleus);GO:0008076(voltage-gated potassium channel complex);GO:0005576(extracellular region);GO:0005654(nucleoplasm);GO:00058…	GO:0005509(calcium ion binding);GO:0030235(nitric-oxide synthase regulator activity);GO:0019901(protein kinase binding);GO:0044325(ion channel binding);GO:0031996(thioesterase binding);GO:0031432(titin binding);GO:0047485(protein N-terminus binding);GO:0046872(metal ion binding);GO:0019904(protein domain specific binding);GO:0050998(nitric-oxide synthase binding);GO:0008179(adenylate cyclase bind…	K02183|CALM|http://www.genome.jp/dbget-bin/www_bget?ko:K02183	ko04114(Oocyte meiosis);ko04371(Apelin signaling pathway);ko04020(Calcium signaling pathway);ko04016(MAPK signaling pathway - plant);ko04070(Phosphatidylinositol signaling system);ko04015(Rap1 signaling pathway);ko04014(Ras signaling pathway);ko04024(cAMP signaling pathway);ko04022(cGMP - PKG signaling pathway);ko04261(Adrenergic signaling in cardiomyocytes);ko04270(Vascular smooth muscle contrac…	KOG0027(T)(Calmodulin and related proteins (EF-Hand superfamily))	Calmodulin-1;Calmodulin;Protein	Calmodulin-1 OS=Homo sapiens OX=9606 GN=CALM1 PE=1 SV=1;Calmodulin OS=Oreochromis mossambicus OX=8127 GN=calm PE=2 SV=3;Protein STPG4 OS=Homo sapiens OX=9606 GN=STPG4 PE=2 SV=2
ENSSSCG00000015747	ENSSSCG00000015747	273.8	382.08	182.6	145.69	283.66	170.3	XP_017897599.1	PREDICTED: myomesin-2 [Capra hircus]	GO:0006936(muscle contraction)	GO:0005739(mitochondrion);GO:0031430(M band)	*	*	*	KOG4475(RP)(FOG: Immunoglobin and related proteins);KOG0613(Z)(Projectin/twitchin and related proteins)	Myomesin-2;M-protein,	Myomesin-2 OS=Homo sapiens OX=9606 GN=MYOM2 PE=1 SV=2;M-protein, striated muscle OS=Gallus gallus OX=9031 PE=2 SV=1
ENSSSCG00000002844	PHKB	266.83	339.83	330.45	105.76	226.07	97.35	XP_013853733.1	PREDICTED: phosphorylase b kinase regulatory subunit beta isoform X2 [Sus scrofa]	GO:0005977(glycogen metabolic process)	*	GO:0003824(catalytic activity);GO:0005516(calmodulin binding)	K07190|PHKA_B|http://www.genome.jp/dbget-bin/www_bget?ko:K07190	ko04020(Calcium signaling pathway);ko04922(Glucagon signaling pathway);ko04910(Insulin signaling pathway)	KOG3635(G)(Phosphorylase kinase)	Phosphorylase	Phosphorylase b kinase regulatory subunit beta OS=Oryctolagus cuniculus OX=9986 GN=PHKB PE=1 SV=3
ENSSSCG00000030681	MYBPH	259.01	472.33	995.76	36.47	140.79	315.61	XP_005653783.1	PREDICTED: myosin-binding protein H isoform X1 [Sus scrofa]	*	*	*	*	*	KOG0613(Z)(Projectin/twitchin and related proteins);KOG4475(RP)(FOG: Immunoglobin and related proteins);KOG2806(G)(Chitinase)	Myosin-binding	Myosin-binding protein H OS=Homo sapiens OX=9606 GN=MYBPH PE=1 SV=4
ENSSSCG00000011769	FXR1	257.58	260.22	335.99	206.66	219.45	288.45	XP_007195424.1	PREDICTED: fragile X mental retardation syndrome-related protein 1 isoform X1 [Balaenoptera acutorostrata scammoni]	GO:0017148(negative regulation of translation);GO:0007517(muscle organ development);GO:0006915(apoptotic process);GO:0030154(cell differentiation);GO:2000637(positive regulation of gene silencing by miRNA);GO:0007275(multicellular organism development)	GO:0005737(cytoplasm);GO:0005844(polysome);GO:0005634(nucleus);GO:0030425(dendrite);GO:0016020(membrane);GO:0048471(perinuclear region of cytoplasm);GO:0043197(dendritic spine);GO:0030424(axon);GO:0043034(costamere);GO:0035770(ribonucleoprotein granule);GO:0005730(nucleolus)	GO:0003676(nucleic acid binding);GO:0003723(RNA binding);GO:0003729(mRNA binding);GO:0002151(G-quadruplex RNA binding);GO:0044822(RNA binding);GO:0003730(mRNA 3'-UTR binding);GO:0005515(protein binding);GO:0033592(RNA strand annealing activity);GO:0042803(protein homodimerization activity);GO:0046982(protein heterodimerization activity)	K15516|FMR|http://www.genome.jp/dbget-bin/www_bget?ko:K15516	ko03013(RNA transport)	*	Fragile	Fragile X mental retardation syndrome-related protein 1 OS=Mus musculus OX=10090 GN=Fxr1 PE=1 SV=2
ENSSSCG00000034190	ENSSSCG00000034190	249.43	291.29	216.52	213.9	227.09	200.46	XP_005666024.1	PREDICTED: prickle-like protein 4 isoform X1 [Sus scrofa] &gt;XP_005666025.1 PREDICTED: prickle-like protein 4 isoform X1 [Sus scrofa] &gt;XP_005666045.1 PREDICTED: prickle-like protein 4 isoform X1 [Sus scrofa] &gt;XP_005666046.1 PREDICTED: prickle-like protein 4 isoform X1 [Sus scrofa] &gt;XP_005666047.1 PREDICTED: prickle-like protein 4 isoform X1 [Sus scrofa] &gt;XP_013833369.1 PREDICTED: pri…	*	GO:0005742(mitochondrial outer membrane translocase complex);GO:0005739(mitochondrion)	*	K17772|TOM6|http://www.genome.jp/dbget-bin/www_bget?ko:K17772	*	KOG1703(TZ)(Adaptor protein Enigma and related PDZ-LIM proteins)	Prickle-like;Mitochondrial	Prickle-like protein 4 OS=Homo sapiens OX=9606 GN=PRICKLE4 PE=2 SV=2;Mitochondrial import receptor subunit TOM6 homolog OS=Bos taurus OX=9913 GN=TOMM6 PE=3 SV=1
ENSSSCG00000003766	DNAJB4	240.03	276.57	138.53	269.62	649.94	243.72	ELR49639.1	DnaJ-like protein subfamily B member 4, partial [Bos mutus]	GO:0006457(protein folding);GO:0006986(response to unfolded protein);GO:0009408(response to heat)	GO:0005654(nucleoplasm);GO:0005737(cytoplasm);GO:0005829(cytosol);GO:0005886(plasma membrane);GO:0070062(extracellular exosome);GO:0016020(membrane)	GO:0005515(protein binding);GO:0051082(unfolded protein binding);GO:0051087(chaperone binding)	K09510|DNAJB4|http://www.genome.jp/dbget-bin/www_bget?ko:K09510	*	KOG0714(O)(Molecular chaperone (DnaJ superfamily));KOG0712(O)(Molecular chaperone (DnaJ superfamily))	DnaJ	DnaJ homolog subfamily B member 4 OS=Bos taurus OX=9913 GN=DNAJB4 PE=2 SV=1
ENSSSCG00000035686	ENSSSCG00000035686	239.31	238.02	216.41	361.02	321.37	469.33	NP_999441.1	citrate synthase, mitochondrial precursor [Sus scrofa] &gt;P00889.2 RecName: Full=Citrate synthase, mitochondrial; AltName: Full=Citrate (Si)-synthase; Flags: Precursor &gt;AAA31017.1 citrate synthase precursor (EC 4.1.3.7) [Sus scrofa]	GO:0005975(carbohydrate metabolic process);GO:0006099(tricarboxylic acid cycle);GO:0006101(citrate metabolic process)	GO:0005759(mitochondrial matrix);GO:0005739(mitochondrion);GO:0070062(extracellular exosome);GO:0005634(nucleus)	GO:0016740(transferase activity);GO:0046912(transferase activity, transferring acyl groups, acyl groups converted into alkyl on transfer);GO:0004108(citrate (Si)-synthase activity);GO:0044822(RNA binding)	K01647|CS, gltA|http://www.genome.jp/dbget-bin/www_bget?ko:K01647	ko00020(Citrate cycle (TCA cycle));ko00630(Glyoxylate and dicarboxylate metabolism);ko01210(2-Oxocarboxylic acid metabolism);ko01230(Biosynthesis of amino acids);ko01200(Carbon metabolism)	KOG2617(C)(Citrate synthase);KOG3177(I)(Oligoketide cyclase/lipid transport protein)	Citrate	Citrate synthase, mitochondrial OS=Sus scrofa OX=9823 GN=CS PE=1 SV=2
ENSSSCG00000034569	OBSCN	236.39	256.51	232.6	243.27	269.49	278.13	XP_017907054.1	PREDICTED: obscurin isoform X45 [Capra hircus]	GO:0035023(regulation of Rho protein signal transduction)	*	GO:0005089(Rho guanyl-nucleotide exchange factor activity)	K17531|OBSCN|http://www.genome.jp/dbget-bin/www_bget?ko:K17531	*	KOG4475(RP)(FOG: Immunoglobin and related proteins);KOG4240(T)(Multidomain protein, contains SPEC repeats, PH, SH3, and separate rac-specific and rho-specific guanine nucleotide exchange factor domains);KOG0613(Z)(Projectin/twitchin and related proteins)	Obscurin	Obscurin OS=Mus musculus OX=10090 GN=Obscn PE=1 SV=2
ENSSSCG00000016991	DUSP1	234.89	229.2	184.07	235	400.59	226.11	XP_011803186.1	PREDICTED: dual specificity protein phosphatase 1 isoform X1 [Colobus angolensis palliatus]	GO:0043407(negative regulation of MAP kinase activity);GO:0001706(endoderm formation);GO:0006470(protein dephosphorylation);GO:0016311(dephosphorylation);GO:0042981(regulation of apoptotic process);GO:0051591(response to cAMP);GO:0051447(negative regulation of meiotic cell cycle);GO:0009416(response to light stimulus);GO:0010033(response to organic substance);GO:0042542(response to hydrogen perox…	GO:0005737(cytoplasm);GO:0005634(nucleus)	GO:0004725(protein tyrosine phosphatase activity);GO:0016791(phosphatase activity);GO:0017017(MAP kinase tyrosine/serine/threonine phosphatase activity);GO:0016787(hydrolase activity);GO:0004721(phosphoprotein phosphatase activity);GO:0008138(protein tyrosine/serine/threonine phosphatase activity);GO:0008330(protein tyrosine/threonine phosphatase activity);GO:0019838(growth factor binding)	K04459|DUSP, MKP|http://www.genome.jp/dbget-bin/www_bget?ko:K04459	ko04010(MAPK signaling pathway)	KOG1717(V)(Dual specificity phosphatase);KOG1716(V)(Dual specificity phosphatase)	Dual	Dual specificity protein phosphatase 1 OS=Homo sapiens OX=9606 GN=DUSP1 PE=1 SV=3
ENSSSCG00000028355	ACTG1	228.22	192.9	150.15	208.09	269.13	170.47	XP_006752408.1	PREDICTED: LOW QUALITY PROTEIN: actin, gamma 1 [Leptonychotes weddellii]	GO:0001895(retina homeostasis);GO:0021762(substantia nigra development);GO:0043044(ATP-dependent chromatin remodeling);GO:0070527(platelet aggregation);GO:0006928(movement of cell or subcellular component);GO:0007010(cytoskeleton organization);GO:0034329(cell junction assembly);GO:0038096(Fc-gamma receptor signaling pathway involved in phagocytosis);GO:0045815(positive regulation of gene expressi…	GO:0005615(extracellular space);GO:0070062(extracellular exosome);GO:0072562(blood microparticle);GO:0000790(nuclear chromatin);GO:0005829(cytosol);GO:0005856(cytoskeleton);GO:0005886(plasma membrane);GO:0005925(focal adhesion);GO:0030863(cortical cytoskeleton);GO:0035267(NuA4 histone acetyltransferase complex);GO:0036464(cytoplasmic ribonucleoprotein granule);GO:0043209(myelin sheath);GO:0070688…	GO:0005515(protein binding);GO:0000978(RNA polymerase II cis-regulatory region sequence-specific DNA binding);GO:0000980(RNA polymerase II cis-regulatory region sequence-specific DNA binding);GO:0005524(ATP binding);GO:0019894(kinesin binding);GO:0030957(Tat protein binding);GO:0031492(nucleosomal DNA binding);GO:0042802(identical protein binding);GO:0050998(nitric-oxide synthase binding);GO:0005…	K05692|ACTB_G1|http://www.genome.jp/dbget-bin/www_bget?ko:K05692	ko04210(Apoptosis);ko04810(Regulation of actin cytoskeleton);ko04520(Adherens junction);ko04510(Focal adhesion);ko04530(Tight junction);ko04145(Phagosome);ko04390(Hippo signaling pathway);ko04391(Hippo signaling pathway -fly);ko04015(Rap1 signaling pathway);ko04921(Oxytocin signaling pathway);ko04919(Thyroid hormone signaling pathway);ko04670(Leukocyte transendothelial migration);ko04611(Platelet…	KOG0676(Z)(Actin and related proteins)	Actin,;Tyrosine-protein;Actin-2	Actin, cytoplasmic 2 OS=Bos taurus OX=9913 GN=ACTG1 PE=1 SV=1;Tyrosine-protein kinase transforming protein Fgr OS=Feline sarcoma virus (strain Gardner-Rasheed) OX=11775 GN=V-FGR PE=3 SV=1;Actin-2 OS=Onchocerca volvulus OX=6282 GN=act-2b PE=3 SV=1
ENSSSCG00000016578	FLNC	220.07	267.86	511.89	439.08	836	549.42	XP_003134747.1	PREDICTED: filamin-C isoform X3 [Sus scrofa]	GO:0048747(muscle fiber development);GO:0030029(actin filament-based process);GO:0034329(cell junction assembly)	GO:0005737(cytoplasm);GO:0005886(plasma membrane);GO:0042383(sarcolemma);GO:0005925(focal adhesion);GO:0005856(cytoskeleton);GO:0015629(actin cytoskeleton);GO:0016020(membrane);GO:0016528(sarcoplasm);GO:0030018(Z disc);GO:0005829(cytosol);GO:0043034(costamere)	GO:0008092(cytoskeletal protein binding);GO:0003779(actin binding);GO:0051015(actin filament binding);GO:0030506(ankyrin binding);GO:0005515(protein binding)	K04437|FLNA|http://www.genome.jp/dbget-bin/www_bget?ko:K04437	ko04510(Focal adhesion);ko04010(MAPK signaling pathway)	KOG0035(Z)(Ca2+-binding actin-bundling protein (actinin), alpha chain (EF-Hand protein superfamily))	Filamin-C	Filamin-C OS=Homo sapiens OX=9606 GN=FLNC PE=1 SV=3
ENSSSCG00000006303	DCAF6	219.45	261.65	257.21	138.81	206.54	149.18	XP_007172527.1	PREDICTED: DDB1- and CUL4-associated factor 6 isoform X1 [Balaenoptera acutorostrata scammoni]	GO:0045944(positive regulation of transcription by RNA polymerase II);GO:0016567(protein ubiquitination)	GO:0005737(cytoplasm);GO:0080008(Cul4-RING E3 ubiquitin ligase complex);GO:0005925(focal adhesion);GO:0005634(nucleus)	GO:0030374(nuclear receptor transcription coactivator activity)	K11795|IQWD1, NRIP, ARCAP|http://www.genome.jp/dbget-bin/www_bget?ko:K11795	*	KOG1310(R)(WD40 repeat protein);KOG1334(R)(WD40 repeat protein)	DDB1-	DDB1- and CUL4-associated factor 6 OS=Homo sapiens OX=9606 GN=DCAF6 PE=1 SV=1
ENSSSCG00000015796	PDLIM3	197.66	230.61	609.55	320.86	440.09	453.72	NP_001001637.1	PDZ and LIM domain protein 3 [Sus scrofa] &gt;Q6QGC0.1 RecName: Full=PDZ and LIM domain protein 3; AltName: Full=Actinin-associated LIM protein; AltName: Full=Alpha-actinin-2-associated LIM protein &gt;AAS55866.1 alpha-actinin-2-associated LIM protein [Sus scrofa] &gt;ACV81740.1 actinin-associated LIM protein 1a [Sus scrofa] &gt;ACV81741.1 actinin-associated LIM protein 1b [Sus scrofa] &gt;ACV817…	GO:0007507(heart development);GO:0007015(actin filament organization)	GO:0005737(cytoplasm);GO:0030018(Z disc);GO:0015629(actin cytoskeleton)	GO:0008307(structural constituent of muscle);GO:0008092(cytoskeletal protein binding);GO:0008270(zinc ion binding);GO:0046872(metal ion binding)	*	*	KOG1703(TZ)(Adaptor protein Enigma and related PDZ-LIM proteins)	PDZ	PDZ and LIM domain protein 3 OS=Sus scrofa OX=9823 GN=PDLIM3 PE=2 SV=1
ENSSSCG00000038607	GADL1	189.2	163.9	30.33	24.09	58.65	6.45	XP_004279729.1	PREDICTED: acidic amino acid decarboxylase GADL1 [Orcinus orca]	GO:0019752(carboxylic acid metabolic process)	*	GO:0003824(catalytic activity);GO:0016831(carboxy-lyase activity);GO:0030170(pyridoxal phosphate binding);GO:0016829(lyase activity)	K18966|GADL1, CSADC, ADC|http://www.genome.jp/dbget-bin/www_bget?ko:K18966	ko00770(Pantothenate and CoA biosynthesis);ko00430(Taurine and hypotaurine metabolism);ko00410(beta-Alanine metabolism)	KOG0629(E)(Glutamate decarboxylase and related proteins)	Acidic	Acidic amino acid decarboxylase GADL1 OS=Homo sapiens OX=9606 GN=GADL1 PE=1 SV=4
ENSSSCG00000005072	PSMA3	188.98	178.63	230.96	157.03	164.57	192.56	EDL36567.1	proteasome (prosome, macropain) subunit, alpha type 3, isoform CRA_e, partial [Mus musculus]	GO:0006508(proteolysis);GO:0006511(ubiquitin-dependent protein catabolic process);GO:0051603(proteolysis involved in cellular protein catabolic process);GO:0052548(regulation of endopeptidase activity);GO:0000165(MAPK cascade);GO:0000209(protein polyubiquitination);GO:0002223(stimulatory C-type lectin receptor signaling pathway);GO:0002479(antigen processing and presentation of exogenous peptide …	GO:0000502(proteasome complex);GO:0005634(nucleus);GO:0005737(cytoplasm);GO:0005839(proteasome core complex);GO:0019773(proteasome core complex, alpha-subunit complex);GO:0070062(extracellular exosome);GO:0005654(nucleoplasm);GO:0005829(cytosol)	GO:0004175(endopeptidase activity);GO:0004298(threonine-type endopeptidase activity);GO:0005515(protein binding);GO:0008233(peptidase activity);GO:0016787(hydrolase activity)	K02727|PSMA3|http://www.genome.jp/dbget-bin/www_bget?ko:K02727	ko03050(Proteasome)	KOG0182(O)(20S proteasome, regulatory subunit alpha type PSMA6/SCL1);KOG0184(O)(20S proteasome, regulatory subunit alpha type PSMA3/PRE10);KOG0176(O)(20S proteasome, regulatory subunit alpha type PSMA5/PUP2);KOG0183(O)(20S proteasome, regulatory subunit alpha type PSMA7/PRE6)	Proteasome	Proteasome subunit alpha type-3 OS=Rattus norvegicus OX=10116 GN=Psma3 PE=1 SV=3
ENSSSCG00000003187	ENSSSCG00000003187	188.86	140.12	119.04	139.44	122.08	157.55	XP_013854089.1	PREDICTED: IgG receptor FcRn large subunit p51 isoform X1 [Sus scrofa] &gt;XP_013854090.1 PREDICTED: IgG receptor FcRn large subunit p51 isoform X1 [Sus scrofa] &gt;XP_013854091.1 PREDICTED: IgG receptor FcRn large subunit p51 isoform X1 [Sus scrofa] &gt;XP_013854093.1 PREDICTED: IgG receptor FcRn large subunit p51 isoform X1 [Sus scrofa] &gt;ADU85975.1 neonatal Fc receptor [Sus scrofa]	GO:0006955(immune response);GO:0019882(antigen processing and presentation)	GO:0005886(plasma membrane);GO:0016021(integral component of membrane);GO:0016020(membrane)	GO:0019770(IgG receptor activity);GO:0030881(beta-2-microglobulin binding);GO:0003823(antigen binding);GO:0019864(IgG binding);GO:0005509(calcium ion binding)	*	*	KOG4223(TU)(Reticulocalbin, calumenin, DNA supercoiling factor, and related Ca2+-binding proteins of the CREC family (EF-Hand protein superfamily))	IgG;Reticulocalbin-3	IgG receptor FcRn large subunit p51 OS=Homo sapiens OX=9606 GN=FCGRT PE=1 SV=1;Reticulocalbin-3 OS=Homo sapiens OX=9606 GN=RCN3 PE=1 SV=1
ENSSSCG00000010795	NDUFAB1	184.63	170.47	161.21	322.17	248.63	367.13	XP_005656819.1	PREDICTED: acyl carrier protein, mitochondrial isoform X1 [Sus scrofa]	GO:0009249(protein lipoylation);GO:0006633(fatty acid biosynthetic process)	GO:0005747(mitochondrial respiratory chain complex I);GO:0005739(mitochondrion)	*	K03955|NDUFAB1|http://www.genome.jp/dbget-bin/www_bget?ko:K03955	ko00190(Oxidative phosphorylation);ko04723(Retrograde endocannabinoid signaling)	KOG1748(CIQ)(Acyl carrier protein/NADH-ubiquinone oxidoreductase, NDUFAB1/SDAP subunit)	Acyl	Acyl carrier protein, mitochondrial OS=Mus musculus OX=10090 GN=Ndufab1 PE=1 SV=1
ENSSSCG00000039460	RPL28	184.06	204.38	275.09	226.01	208.54	266.34	XP_017502729.1	PREDICTED: 60S ribosomal protein L28 isoform X3 [Manis javanica]	GO:0006412(translation);GO:1903146(regulation of autophagy of mitochondrion);GO:1903955(positive regulation of protein targeting to mitochondrion);GO:0008150(biological_process)	GO:0016020(membrane);GO:0022625(cytosolic large ribosomal subunit);GO:0030425(dendrite);GO:0036464(cytoplasmic ribonucleoprotein granule);GO:0044297(cell body);GO:0070062(extracellular exosome);GO:0005737(cytoplasm);GO:0005840(ribosome);GO:0005622(intracellular);GO:0030529(ribonucleoprotein complex)	GO:0003735(structural constituent of ribosome);GO:0044822(RNA binding);GO:0003674(molecular_function)	K02903|RP-L28e, RPL28|http://www.genome.jp/dbget-bin/www_bget?ko:K02903	ko03010(Ribosome)	KOG3412(J)(60S ribosomal protein L28)	60S	60S ribosomal protein L28 OS=Bos taurus OX=9913 GN=RPL28 PE=2 SV=3
ENSSSCG00000038826	NDUFV2	181.35	172.15	176.38	262.47	204.42	270.24	XP_010956397.1	PREDICTED: NADH dehydrogenase [ubiquinone] flavoprotein 2, mitochondrial [Camelus bactrianus]	GO:0055114(oxidation-reduction process);GO:0048738(cardiac muscle tissue development);GO:0007399(nervous system development);GO:0006120(mitochondrial electron transport, NADH to ubiquinone)	GO:0005747(mitochondrial respiratory chain complex I);GO:0043209(myelin sheath);GO:0005739(mitochondrion)	GO:0051537(2 iron, 2 sulfur cluster binding);GO:0051536(iron-sulfur cluster binding);GO:0016491(oxidoreductase activity);GO:0046872(metal ion binding);GO:0008137(NADH dehydrogenase (ubiquinone) activity)	K03943|NDUFV2|http://www.genome.jp/dbget-bin/www_bget?ko:K03943	ko00190(Oxidative phosphorylation);ko04723(Retrograde endocannabinoid signaling)	KOG3196(C)(NADH:ubiquinone oxidoreductase, NDUFV2/24 kD subunit)	NADH	NADH dehydrogenase [ubiquinone] flavoprotein 2, mitochondrial OS=Bos taurus OX=9913 GN=NDUFV2 PE=1 SV=3
ENSSSCG00000025240	DDIT4L	173.35	92.6	52.98	144.15	114.86	34.2	XP_011884245.1	PREDICTED: DNA damage-inducible transcript 4-like protein [Cercocebus atys]	GO:0009968(negative regulation of signal transduction)	GO:0005737(cytoplasm)	*	*	*	*	DNA	DNA damage-inducible transcript 4-like protein OS=Bos taurus OX=9913 GN=DDIT4L PE=2 SV=1
ENSSSCG00000007026	VDAC3	172.37	147.11	171.6	363.31	209.97	340.95	XP_005657705.1	PREDICTED: voltage-dependent anion-selective channel protein 3 isoform X1 [Sus scrofa]	GO:0006810(transport);GO:0055085(transmembrane transport);GO:0006811(ion transport);GO:0044070(regulation of anion transport);GO:1902017(regulation of cilium assembly);GO:0006820(anion transport);GO:1903959(regulation of anion transmembrane transport)	GO:0016020(membrane);GO:0005739(mitochondrion);GO:0005741(mitochondrial outer membrane);GO:0016021(integral component of membrane);GO:0046930(pore complex);GO:0070062(extracellular exosome);GO:0005634(nucleus)	GO:0015288(porin activity);GO:0000166(nucleotide binding);GO:0008308(voltage-gated anion channel activity)	K15041|VDAC3|http://www.genome.jp/dbget-bin/www_bget?ko:K15041	ko04216(Ferroptosis);ko04217(Necroptosis);ko04020(Calcium signaling pathway);ko04022(cGMP - PKG signaling pathway);ko04621(NOD-like receptor signaling pathway)	KOG3126(P)(Porin/voltage-dependent anion-selective channel protein)	Voltage-dependent	Voltage-dependent anion-selective channel protein 3 OS=Sus scrofa OX=9823 GN=VDAC3 PE=2 SV=2
ENSSSCG00000013244	PACSIN3	169.67	153.33	163.06	92.76	126.62	85.44	XP_008699228.1	PREDICTED: protein kinase C and casein kinase substrate in neurons protein 3 isoform X1 [Ursus maritimus]	GO:0030100(regulation of endocytosis);GO:0097320(plasma membrane tubulation)	GO:0005768(endosome)	*	K20123|PACSIN|http://www.genome.jp/dbget-bin/www_bget?ko:K20123	*	KOG2856(TUZ)(Adaptor protein PACSIN)	Protein	Protein kinase C and casein kinase II substrate protein 3 OS=Mus musculus OX=10090 GN=Pacsin3 PE=1 SV=1
ENSSSCG00000035429	HJV	165.23	108.71	171.31	79.87	113.74	96.01	XP_005663576.1	PREDICTED: hemojuvelin isoform X1 [Sus scrofa] &gt;XP_013852662.1 PREDICTED: hemojuvelin isoform X1 [Sus scrofa]	GO:0030509(BMP signaling pathway);GO:0045944(positive regulation of transcription by RNA polymerase II);GO:0071773(cellular response to BMP stimulus);GO:0030514(negative regulation of BMP signaling pathway);GO:0000122(negative regulation of transcription by RNA polymerase II);GO:0055072(iron ion homeostasis);GO:0032924(activin receptor signaling pathway);GO:0006879(cellular iron ion homeostasis);…	GO:1990712(HFE-transferrin receptor complex);GO:0005886(plasma membrane);GO:0005615(extracellular space);GO:0009986(cell surface);GO:0098797(plasma membrane protein complex);GO:0070724(BMP receptor complex);GO:0031225(anchored component of membrane);GO:0016020(membrane);GO:0016323(basolateral plasma membrane);GO:0016021(integral component of membrane)	GO:0015026(coreceptor activity);GO:0098821(BMP receptor activity);GO:0036122(BMP binding);GO:0001948(protein binding);GO:0005102(signaling receptor binding);GO:1990459(transferrin receptor binding);GO:0005515(protein binding)	K06847|RGM|http://www.genome.jp/dbget-bin/www_bget?ko:K06847	*	*	Hemojuvelin	Hemojuvelin OS=Homo sapiens OX=9606 GN=HJV PE=1 SV=1
ENSSSCG00000031271	STRADB	158.03	156.56	123.94	99.93	136.4	85.8	XP_003133635.2	PREDICTED: STE20-related kinase adapter protein beta isoform X1 [Sus scrofa] &gt;XP_005654248.1 PREDICTED: STE20-related kinase adapter protein beta isoform X1 [Sus scrofa] &gt;XP_013837802.1 PREDICTED: STE20-related kinase adapter protein beta isoform X1 [Sus scrofa]	GO:0006611(protein export from nucleus);GO:0000902(cell morphogenesis);GO:0032147(activation of protein kinase activity);GO:2001240(negative regulation of extrinsic apoptotic signaling pathway in absence of ligand);GO:0007254(JNK cascade);GO:0006468(protein phosphorylation)	GO:0005737(cytoplasm);GO:0005634(nucleus)	GO:0004672(protein kinase activity);GO:0005524(ATP binding)	K17532|STRADB|http://www.genome.jp/dbget-bin/www_bget?ko:K17532	ko04152(AMPK signaling pathway);ko04150(mTOR signaling pathway)	KOG0201(T)(Serine/threonine protein kinase);KOG0582(T)(Ste20-like serine/threonine protein kinase)	STE20-related	STE20-related kinase adapter protein beta OS=Homo sapiens OX=9606 GN=STRADB PE=1 SV=1
ENSSSCG00000012252	DDX3X	154.76	229.59	205.14	133.3	415.44	169.97	BAD92220.1	DEAD/H (Asp-Glu-Ala-Asp/His) box polypeptide 3 variant, partial [Homo sapiens]	GO:0006351(transcription, DNA-templated);GO:0007059(chromosome segregation);GO:0008625(extrinsic apoptotic signaling pathway via death domain receptors);GO:0009615(response to virus);GO:0010501(RNA secondary structure unwinding);GO:0010628(positive regulation of gene expression);GO:0016055(Wnt signaling pathway);GO:0017148(negative regulation of translation);GO:0030307(positive regulation of cell…	GO:0005634(nucleus);GO:0005737(cytoplasm);GO:0005741(mitochondrial outer membrane);GO:0005852(eukaryotic translation initiation factor 3 complex);GO:0005913(adherens junction);GO:0010494(cytoplasmic stress granule);GO:0016607(nuclear speck);GO:0022627(cytosolic small ribosomal subunit);GO:0070062(extracellular exosome);GO:0016020(membrane);GO:0005739(mitochondrion);GO:0036464(cytoplasmic ribonucl…	GO:0003677(DNA binding);GO:0003723(RNA binding);GO:0003924(GTPase activity);GO:0004003(DNA helicase activity);GO:0004004(RNA helicase activity);GO:0005515(protein binding);GO:0005524(ATP binding);GO:0008134(transcription factor binding);GO:0008143(poly(A) binding);GO:0008190(eukaryotic initiation factor 4E binding);GO:0016887(ATPase activity);GO:0017111(nucleoside-triphosphatase activity);GO:0031…	K11594|DDX3X, bel|http://www.genome.jp/dbget-bin/www_bget?ko:K11594	ko04622(RIG-I-like receptor signaling pathway)	KOG0335(A)(ATP-dependent RNA helicase);KOG0331(A)(ATP-dependent RNA helicase);KOG0334(A)(RNA helicase)	ATP-dependent;Putative	ATP-dependent RNA helicase DDX3X OS=Homo sapiens OX=9606 GN=DDX3X PE=1 SV=3;Putative ATP-dependent RNA helicase Pl10 OS=Mus musculus OX=10090 GN=D1Pas1 PE=1 SV=1
ENSSSCG00000030309	NDRG2	153.92	134.31	250.28	163.6	208.18	241.15	XP_012418417.1	PREDICTED: protein NDRG2 isoform X1 [Odobenus rosmarus divergens]	GO:0021762(substantia nigra development);GO:0016055(Wnt signaling pathway);GO:0007399(nervous system development);GO:0070373(negative regulation of ERK1 and ERK2 cascade);GO:0007275(multicellular organism development);GO:0090361(regulation of platelet-derived growth factor production);GO:0010574(regulation of vascular endothelial growth factor production);GO:0001818(negative regulation of cytokin…	GO:0005737(cytoplasm);GO:0070062(extracellular exosome);GO:0005654(nucleoplasm);GO:0042995(cell projection);GO:0048471(perinuclear region of cytoplasm);GO:0005829(cytosol);GO:0030426(growth cone);GO:0005815(microtubule organizing center);GO:0005634(nucleus);GO:0005813(centrosome);GO:0005794(Golgi apparatus)	GO:0005515(protein binding);GO:0003674(molecular_function)	*	*	*	Protein	Protein NDRG2 OS=Bos taurus OX=9913 GN=NDRG2 PE=2 SV=1
ENSSSCG00000039569	ENSSSCG00000039569	152.88	221.94	2.86	129.86	198.1	1.85	XP_012868745.1	PREDICTED: WAP four-disulfide core domain protein 18-like [Dipodomys ordii]	GO:0008150(biological_process);GO:0010466(negative regulation of peptidase activity);GO:0032496(response to lipopolysaccharide);GO:0034612(response to tumor necrosis factor);GO:0043085(positive regulation of catalytic activity);GO:0050872(white fat cell differentiation)	GO:0005575(cellular_component);GO:0005576(extracellular region);GO:0005615(extracellular space)	GO:0003674(molecular_function);GO:0008047(enzyme activator activity);GO:0030414(peptidase inhibitor activity)	*	*	*	Protein	Protein Wfdc21 OS=Mus musculus OX=10090 GN=Wfdc21 PE=2 SV=1
ENSSSCG00000007984	MRPL28	152.67	135.31	126.34	159.71	130.72	215.25	XP_003124714.2	PREDICTED: transmembrane protein 8A isoform X1 [Sus scrofa]	GO:0070124(mitochondrial translational initiation);GO:0070125(mitochondrial translational elongation)	GO:0070062(extracellular exosome);GO:0005765(lysosomal membrane);GO:0005886(plasma membrane);GO:0016021(integral component of membrane);GO:0016020(membrane);GO:0005743(mitochondrial inner membrane);GO:0005761(mitochondrial ribosome);GO:0005762(mitochondrial large ribosomal subunit)	GO:0003735(structural constituent of ribosome);GO:0044822(RNA binding)	K02902|RP-L28, MRPL28, rpmB|http://www.genome.jp/dbget-bin/www_bget?ko:K02902	ko03010(Ribosome)	KOG3278(J)(Mitochondrial/chloroplast ribosomal protein L28);KOG3279(S)(Uncharacterized conserved protein (melanoma antigen P15))	Post-GPI;39S	Post-GPI attachment to proteins factor 6 OS=Homo sapiens OX=9606 GN=TMEM8A PE=1 SV=3;39S ribosomal protein L28, mitochondrial OS=Bos taurus OX=9913 GN=MRPL28 PE=1 SV=1
ENSSSCG00000006559	ENSSSCG00000006559	144.91	120.02	136.74	77.11	71.82	71.22	NP_001121940.1	protein JTB precursor [Sus scrofa] &gt;ACC66199.1 jumping translocation breakpoint [Sus scrofa]	GO:0042127(regulation of cell population proliferation);GO:0000910(cytokinesis);GO:0007067(mitotic cell cycle);GO:0008637(apoptotic mitochondrial changes);GO:0045860(positive regulation of protein kinase activity)	GO:0005737(cytoplasm);GO:0030496(midbody);GO:0005739(mitochondrion);GO:0016021(integral component of membrane);GO:0016020(membrane);GO:0005819(spindle);GO:0005813(centrosome)	GO:0019901(protein kinase binding)	*	*	*	Protein	Protein JTB OS=Homo sapiens OX=9606 GN=JTB PE=1 SV=1
ENSSSCG00000002005	EMC9	144.8	136.37	91.02	139.39	98.38	107.2	XP_001928306.1	PREDICTED: ER membrane protein complex subunit 9 [Sus scrofa]	*	GO:0005737(cytoplasm);GO:0072546(ER membrane protein complex)	*	*	*	*	ER	ER membrane protein complex subunit 9 OS=Homo sapiens OX=9606 GN=EMC9 PE=1 SV=3
ENSSSCG00000029311	MYPN	144.16	186.44	139.86	120.75	214.83	102.45	XP_003359264.1	PREDICTED: myopalladin isoform X1 [Sus scrofa] &gt;XP_013838750.1 PREDICTED: myopalladin isoform X1 [Sus scrofa] &gt;XP_013838752.1 PREDICTED: myopalladin isoform X1 [Sus scrofa] &gt;XP_013838753.1 PREDICTED: myopalladin isoform X1 [Sus scrofa]	GO:0045214(sarcomere organization)	GO:0031674(I band);GO:0030018(Z disc);GO:0005634(nucleus);GO:0005737(cytoplasm)	GO:0008092(cytoskeletal protein binding);GO:0017124(SH3 domain binding);GO:0051371(muscle alpha-actinin binding);GO:0003779(actin binding);GO:0005515(protein binding)	*	*	KOG0613(Z)(Projectin/twitchin and related proteins);KOG4475(RP)(FOG: Immunoglobin and related proteins)	Myopalladin;LINE-1	Myopalladin OS=Homo sapiens OX=9606 GN=MYPN PE=1 SV=2;LINE-1 retrotransposable element ORF2 protein OS=Homo sapiens OX=9606 PE=1 SV=1
ENSSSCG00000036350	ENSSSCG00000036350	143.96	156.21	164.07	137.84	204.45	139.47	AAH00506.3	HNRNPA2B1 protein [Homo sapiens] &gt;AIC59017.1 HNRNPA2B1, partial [synthetic construct]	GO:0050658(RNA transport);GO:0006810(transport);GO:0051028(mRNA transport);GO:1990428(miRNA transport);GO:0000398(mRNA splicing, via spliceosome);GO:0000122(negative regulation of transcription by RNA polymerase II);GO:0008380(RNA splicing);GO:0048025(negative regulation of mRNA splicing, via spliceosome);GO:0006397(mRNA processing);GO:0031053(primary miRNA processing);GO:0006406(mRNA export from…	GO:0005737(cytoplasm);GO:0016020(membrane);GO:0005576(extracellular region);GO:0070062(extracellular exosome);GO:0005654(nucleoplasm);GO:0071013(catalytic step 2 spliceosome);GO:0030529(ribonucleoprotein complex);GO:0005681(spliceosomal complex);GO:0005634(nucleus);GO:0000781(chromosome, telomeric region);GO:0000785(chromatin);GO:0015030(Cajal body);GO:0016363(nuclear matrix);GO:0043005(neuron pr…	GO:0043047(single-stranded telomeric DNA binding);GO:0097157(pre-mRNA intronic binding);GO:0003676(nucleic acid binding);GO:1990247(N6-methyladenosine-containing RNA binding);GO:0044822(RNA binding);GO:0003723(RNA binding);GO:0003730(mRNA 3'-UTR binding);GO:0000166(nucleotide binding);GO:0035198(miRNA binding);GO:0001069(regulatory region RNA binding);GO:0070182(DNA polymerase binding);GO:0098505…	K13158|HNRNPA2B1|http://www.genome.jp/dbget-bin/www_bget?ko:K13158	*	KOG0118(R)(FOG: RRM domain)	Heterogeneous	Heterogeneous nuclear ribonucleoproteins A2/B1 OS=Homo sapiens OX=9606 GN=HNRNPA2B1 PE=1 SV=2
ENSSSCG00000014917	CCDC81	142.62	123.99	117.19	76.71	95.88	61.62	XP_005667264.1	PREDICTED: coiled-coil domain-containing protein 81 isoform X1 [Sus scrofa]	GO:0006606(protein import into nucleus);GO:0007030(Golgi organization);GO:0015031(protein transport);GO:0030324(lung development);GO:0034605(cellular response to heat);GO:1900034(regulation of cellular response to heat);GO:0006810(transport)	GO:0005813(centrosome);GO:0005622(intracellular);GO:0005634(nucleus);GO:0005654(nucleoplasm);GO:0005829(cytosol);GO:0030054(cell junction);GO:0070062(extracellular exosome);GO:0005737(cytoplasm)	GO:0008565(obsolete protein transporter activity);GO:0030544(Hsp70 protein binding)	*	*	KOG4067(S)(Uncharacterized conserved protein)	Coiled-coil;Protein	Coiled-coil domain-containing protein 81 OS=Homo sapiens OX=9606 GN=CCDC81 PE=2 SV=2;Protein Hikeshi OS=Bos taurus OX=9913 GN=HIKESHI PE=2 SV=1
ENSSSCG00000011720	MBNL1	141.45	196.39	210.23	117.02	201.5	126.13	XP_005669987.1	PREDICTED: muscleblind-like protein 1 isoform X1 [Sus scrofa]	GO:0000380(alternative mRNA splicing, via spliceosome);GO:0000381(regulation of alternative mRNA splicing, via spliceosome);GO:0001701(in utero embryonic development);GO:0006376(mRNA splice site selection);GO:0007399(nervous system development);GO:0007519(skeletal muscle tissue development);GO:0008150(biological_process);GO:0008380(RNA splicing);GO:0030326(embryonic limb morphogenesis);GO:0043484…	GO:0005634(nucleus);GO:0005654(nucleoplasm);GO:0005737(cytoplasm);GO:0005813(centrosome);GO:0010494(cytoplasmic stress granule)	GO:0046872(metal ion binding);GO:0001069(regulatory region RNA binding);GO:0003723(RNA binding);GO:0003725(double-stranded RNA binding);GO:0044822(RNA binding);GO:0005515(protein binding)	K14943|MBNL|http://www.genome.jp/dbget-bin/www_bget?ko:K14943	*	KOG2494(K)(C3H1-type Zn-finger protein)	Muscleblind-like	Muscleblind-like protein 1 OS=Mus musculus OX=10090 GN=Mbnl1 PE=1 SV=1
ENSSSCG00000010345	GHITM	140.05	150.08	139.75	146.02	145.06	201.06	NP_001231311.1	growth hormone-inducible transmembrane protein [Sus scrofa] &gt;XP_005671207.1 PREDICTED: growth hormone-inducible transmembrane protein isoform X1 [Sus scrofa] &gt;XP_005671208.1 PREDICTED: growth hormone-inducible transmembrane protein isoform X1 [Sus scrofa] &gt;XP_005671209.1 PREDICTED: growth hormone-inducible transmembrane protein isoform X1 [Sus scrofa] &gt;XP_005671211.1 PREDICTED: growth…	*	GO:0070062(extracellular exosome);GO:0005739(mitochondrion);GO:0016021(integral component of membrane);GO:0016020(membrane)	*	*	*	KOG1630(T)(Growth hormone-induced protein and related proteins)	Growth	Growth hormone-inducible transmembrane protein OS=Homo sapiens OX=9606 GN=GHITM PE=1 SV=2
ENSSSCG00000032092	DDX5	135.13	137.28	127.28	212.86	366.03	177.89	ELR62224.1	Putative ATP-dependent RNA helicase DDX5, partial [Bos mutus]	GO:0000122(negative regulation of transcription by RNA polymerase II);GO:0000381(regulation of alternative mRNA splicing, via spliceosome);GO:0000398(mRNA splicing, via spliceosome);GO:0009299(mRNA transcription);GO:0010501(RNA secondary structure unwinding);GO:0016049(cell growth);GO:0033148(positive regulation of intracellular estrogen receptor signaling pathway);GO:0043517(positive regulation …	GO:0005634(nucleus);GO:0005654(nucleoplasm);GO:0005730(nucleolus);GO:0016020(membrane);GO:0030529(ribonucleoprotein complex);GO:0031012(extracellular matrix);GO:0070062(extracellular exosome);GO:0071013(catalytic step 2 spliceosome);GO:0005681(spliceosomal complex)	GO:0003713(transcription coactivator activity);GO:0003724(RNA helicase activity);GO:0004004(RNA helicase activity);GO:0005515(protein binding);GO:0005516(calmodulin binding);GO:0005524(ATP binding);GO:0019899(enzyme binding);GO:0030331(estrogen receptor binding);GO:0036002(pre-mRNA binding);GO:0044822(RNA binding);GO:0048306(calcium-dependent protein binding);GO:0050681(androgen receptor binding)…	K12823|DDX5, DBP2|http://www.genome.jp/dbget-bin/www_bget?ko:K12823	ko03040(Spliceosome)	KOG0335(A)(ATP-dependent RNA helicase);KOG0331(A)(ATP-dependent RNA helicase);KOG0334(A)(RNA helicase);KOG0339(A)(ATP-dependent RNA helicase)	Probable	Probable ATP-dependent RNA helicase DDX5 OS=Homo sapiens OX=9606 GN=DDX5 PE=1 SV=1
ENSSSCG00000013399	TEAD1	128.78	98.14	138.71	127.89	106.56	96.22	XP_008004683.1	PREDICTED: transcriptional enhancer factor TEF-1 isoform X7 [Chlorocebus sabaeus]	GO:0045944(positive regulation of transcription by RNA polymerase II);GO:0006355(regulation of transcription, DNA-templated);GO:0006366(transcription by RNA polymerase II);GO:0003143(embryonic heart tube morphogenesis);GO:0006351(transcription, DNA-templated);GO:0007507(heart development);GO:0014883(transition between fast and slow fiber);GO:0030903(notochord development);GO:0035329(hippo signali…	GO:0005654(nucleoplasm);GO:0005634(nucleus);GO:0005667(transcription factor complex)	GO:0001077(DNA-binding transcription activator activity, RNA polymerase II-specific);GO:0000978(RNA polymerase II cis-regulatory region sequence-specific DNA binding);GO:0003700(DNA-binding transcription factor activity);GO:0000982(DNA-binding transcription factor activity, RNA polymerase II-specific);GO:0001085(RNA polymerase II transcription factor binding);GO:0001159(cis-regulatory region sequ…	K09448|TEAD|http://www.genome.jp/dbget-bin/www_bget?ko:K09448	ko04390(Hippo signaling pathway);ko04392(Hippo signaling pathway - multiple species);ko04391(Hippo signaling pathway -fly);ko04011(MAPK signaling pathway - yeast)	KOG3841(K)(TEF-1 and related transcription factor, TEAD family)	Transcriptional	Transcriptional enhancer factor TEF-1 OS=Homo sapiens OX=9606 GN=TEAD1 PE=1 SV=2
ENSSSCG00000031888	DDIT4	124.91	149.81	137.11	74.79	111.51	51.33	EPY83747.1	DNA damage-inducible transcript 4 protein-like protein [Camelus ferus]	GO:0042771(intrinsic apoptotic signaling pathway in response to DNA damage by p53 class mediator);GO:0009968(negative regulation of signal transduction);GO:0043241(protein-containing complex disassembly);GO:0032007(negative regulation of TOR signaling);GO:0072593(reactive oxygen species metabolic process);GO:0001666(response to hypoxia);GO:0045820(negative regulation of glycolytic process);GO:000…	GO:0005737(cytoplasm);GO:0005622(intracellular);GO:0005739(mitochondrion);GO:0005829(cytosol)	GO:0071889(14-3-3 protein binding)	K08270|DDIT4, REDD1|http://www.genome.jp/dbget-bin/www_bget?ko:K08270	ko04140(Autophagy - animal);ko04151(PI3K-Akt signaling pathway);ko04150(mTOR signaling pathway)	*	DNA	DNA damage-inducible transcript 4 protein OS=Bos taurus OX=9913 GN=DDIT4 PE=2 SV=1
ENSSSCG00000039196	POLR2I	124.73	164.35	184.4	118	117.37	170.32	EDL24038.1	mCG22814 [Mus musculus]	GO:0031047(gene silencing by RNA);GO:0006370(7-methylguanosine mRNA capping);GO:0006368(transcription elongation from RNA polymerase II promoter);GO:0006351(transcription, DNA-templated);GO:0006367(transcription initiation from RNA polymerase II promoter);GO:0006366(transcription by RNA polymerase II);GO:0006283(transcription-coupled nucleotide-excision repair);GO:0001193(maintenance of transcrip…	GO:0005730(nucleolus);GO:0005665(RNA polymerase II, core complex);GO:0005654(nucleoplasm);GO:0005634(nucleus);GO:0005575(cellular_component)	GO:0003676(nucleic acid binding);GO:0008270(zinc ion binding);GO:0046872(metal ion binding);GO:0003899(DNA-directed 5'-3' RNA polymerase activity);GO:0003674(molecular_function)	K03017|RPB9, POLR2I|http://www.genome.jp/dbget-bin/www_bget?ko:K03017	ko03020(RNA polymerase);ko00230(Purine metabolism);ko00240(Pyrimidine metabolism)	KOG2691(K)(RNA polymerase II subunit 9)	DNA-directed	DNA-directed RNA polymerase II subunit RPB9 OS=Homo sapiens OX=9606 GN=POLR2I PE=1 SV=1
ENSSSCG00000024655	PHB2	123.7	110.09	141.55	143.62	112.18	182.01	NP_001230485.1	prohibitin-2 [Sus scrofa]	GO:0045892(negative regulation of transcription, DNA-templated);GO:0050821(protein stabilization);GO:0043433(negative regulation of DNA-binding transcription factor activity);GO:0060744(mammary gland branching involved in thelarche);GO:0007005(mitochondrion organization);GO:0043066(negative regulation of apoptotic process);GO:0033147(negative regulation of intracellular estrogen receptor signalin…	GO:0005737(cytoplasm);GO:0005743(mitochondrial inner membrane);GO:0016363(nuclear matrix);GO:0016020(membrane);GO:0071944(cell periphery);GO:0009986(cell surface);GO:0070062(extracellular exosome);GO:0005739(mitochondrion);GO:0043234(protein-containing complex);GO:0005741(mitochondrial outer membrane);GO:0005634(nucleus)	GO:0047485(protein N-terminus binding);GO:0008022(protein C-terminus binding);GO:0033218(amide binding);GO:0030331(estrogen receptor binding);GO:0005515(protein binding)	K17081|PHB2|http://www.genome.jp/dbget-bin/www_bget?ko:K17081	*	KOG3083(O)(Prohibitin);KOG3090(O)(Prohibitin-like protein)	Prohibitin-2	Prohibitin-2 OS=Bos taurus OX=9913 GN=PHB2 PE=2 SV=1
ENSSSCG00000011562	EMC3	123.68	101.06	148.97	92.93	93.07	89.56	XP_019506662.1	PREDICTED: ER membrane protein complex subunit 3 [Hipposideros armiger]	GO:0034975(protein folding in endoplasmic reticulum);GO:0008150(biological_process)	GO:0016020(membrane);GO:0016021(integral component of membrane);GO:0072546(ER membrane protein complex);GO:0005575(cellular_component)	GO:0003674(molecular_function)	*	*	KOG3188(S)(Uncharacterized conserved protein)	ER	ER membrane protein complex subunit 3 OS=Homo sapiens OX=9606 GN=EMC3 PE=1 SV=3
ENSSSCG00000028148	DMD	121.55	159.95	143.6	74.05	116.51	52.2	NP_001012408.1	dystrophin [Sus scrofa] &gt;Q5GN48.1 RecName: Full=Dystrophin &gt;CAI26302.1 dystrophin [Sus scrofa]	GO:0002027(regulation of heart rate);GO:0007010(cytoskeleton organization);GO:0007517(muscle organ development);GO:0010880(regulation of release of sequestered calcium ion into cytosol by sarcoplasmic reticulum);GO:0010881(regulation of cardiac muscle contraction by regulation of the release of sequestered calcium ion);GO:0014809(regulation of skeletal muscle contraction by regulation of release …	GO:0005829(cytosol);GO:0005856(cytoskeleton);GO:0009986(cell surface);GO:0016010(dystrophin-associated glycoprotein complex);GO:0016013(syntrophin complex);GO:0016328(lateral plasma membrane);GO:0030018(Z disc);GO:0030055(cell-substrate junction);GO:0030175(filopodium);GO:0031527(filopodium membrane);GO:0042383(sarcolemma);GO:0043034(costamere);GO:0043234(protein-containing complex);GO:0044306(ne…	GO:0002162(dystroglycan binding);GO:0003779(actin binding);GO:0005200(structural constituent of cytoskeleton);GO:0005515(protein binding);GO:0008270(zinc ion binding);GO:0008307(structural constituent of muscle);GO:0017022(myosin binding);GO:0017166(vinculin binding);GO:0050998(nitric-oxide synthase binding);GO:0046872(metal ion binding)	K10366|DMD|http://www.genome.jp/dbget-bin/www_bget?ko:K10366	*	KOG4286(NTZ)(Dystrophin-like protein);KOG1075(R)(FOG: Reverse transcriptase)	Dystrophin;LINE-1	Dystrophin OS=Sus scrofa OX=9823 GN=DMD PE=1 SV=1;LINE-1 retrotransposable element ORF2 protein OS=Homo sapiens OX=9606 PE=1 SV=1
ENSSSCG00000040860	NMRK2	121.14	36.71	11.41	51.77	134.32	256.89	XP_003354052.1	PREDICTED: nicotinamide riboside kinase 2 isoform X1 [Sus scrofa]	GO:0016310(phosphorylation);GO:0045662(negative regulation of myoblast differentiation)	GO:0005622(intracellular)	GO:0016301(kinase activity)	K10524|NRK1_2|http://www.genome.jp/dbget-bin/www_bget?ko:K10524	ko00760(Nicotinate and nicotinamide metabolism)	KOG3308(F)(Uncharacterized protein of the uridine kinase family)	Nicotinamide	Nicotinamide riboside kinase 2 OS=Homo sapiens OX=9606 GN=NMRK2 PE=1 SV=1
ENSSSCG00000004602	TEX9	120.92	124.81	91.12	123.42	105.48	37.43	NP_001231528.1	testis-expressed sequence 9 protein [Sus scrofa]	*	*	*	*	*	*	Testis-expressed	Testis-expressed protein 9 OS=Homo sapiens OX=9606 GN=TEX9 PE=1 SV=1
ENSSSCG00000025881	PDHB	117.62	120.96	107.03	159.43	138.68	163.91	NP_001231327.1	pyruvate dehydrogenase E1 component subunit beta, mitochondrial [Sus scrofa]	GO:0008152(metabolic process);GO:0006099(tricarboxylic acid cycle);GO:0006086(acetyl-CoA biosynthetic process from pyruvate);GO:0006006(glucose metabolic process);GO:0005975(carbohydrate metabolic process);GO:0055114(oxidation-reduction process);GO:0010510(regulation of acetyl-CoA biosynthetic process from pyruvate);GO:0006090(pyruvate metabolic process);GO:0046487(glyoxylate metabolic process);G…	GO:0070062(extracellular exosome);GO:0005654(nucleoplasm);GO:0005739(mitochondrion);GO:0045254(pyruvate dehydrogenase complex);GO:0005634(nucleus);GO:0005759(mitochondrial matrix)	GO:0003824(catalytic activity);GO:0004739(pyruvate dehydrogenase (acetyl-transferring) activity);GO:0034604(pyruvate dehydrogenase (NAD+) activity);GO:0004738(pyruvate dehydrogenase activity);GO:0016491(oxidoreductase activity);GO:0005515(protein binding)	K00162|PDHB, pdhB|http://www.genome.jp/dbget-bin/www_bget?ko:K00162	ko04066(HIF-1 signaling pathway);ko00020(Citrate cycle (TCA cycle));ko00010(Glycolysis / Gluconeogenesis);ko00620(Pyruvate metabolism);ko01200(Carbon metabolism);ko04922(Glucagon signaling pathway)	KOG0523(G)(Transketolase)	Pyruvate	Pyruvate dehydrogenase E1 component subunit beta, mitochondrial OS=Bos taurus OX=9913 GN=PDHB PE=1 SV=2
ENSSSCG00000001527	ILRUN	114.55	124.73	102.99	81.01	77.53	82.13	XP_002914349.1	PREDICTED: uncharacterized protein C6orf106 homolog isoform X3 [Ailuropoda melanoleuca] &gt;XP_003431755.1 PREDICTED: uncharacterized protein C6orf106 homolog [Canis lupus familiaris] &gt;XP_004673460.1 PREDICTED: uncharacterized protein C6orf106 homolog isoform X1 [Condylura cristata] &gt;XP_007106354.1 PREDICTED: uncharacterized protein C6orf106 homolog isoform X1 [Physeter catodon] &gt;XP_0175…	GO:0016236(macroautophagy);GO:0008150(biological_process)	GO:0000407(phagophore assembly site);GO:0005776(autophagosome);GO:0005575(cellular_component)	GO:0043130(ubiquitin binding);GO:0003674(molecular_function)	*	*	KOG4351(S)(Uncharacterized conserved protein)	Uncharacterized	Uncharacterized protein C6orf106 homolog OS=Mus musculus OX=10090 GN=D17Wsu92e PE=2 SV=2
ENSSSCG00000001512	CUTA	112.23	108.65	118.2	103.63	98.33	98.28	XP_005665946.2	PREDICTED: protein CutA isoform X1 [Sus scrofa]	GO:0010038(response to metal ion);GO:0008104(protein localization)	GO:0016020(membrane);GO:0070062(extracellular exosome)	GO:0019899(enzyme binding)	K03926|cutA|http://www.genome.jp/dbget-bin/www_bget?ko:K03926	*	*	Protein	Protein CutA OS=Mus musculus OX=10090 GN=Cuta PE=1 SV=3
ENSSSCG00000001862	ETFA	108.51	97.08	86.99	162.06	105.05	150.18	NP_001231332.1	electron transfer flavoprotein subunit alpha, mitochondrial [Sus scrofa]	GO:0033539(fatty acid beta-oxidation using acyl-CoA dehydrogenase);GO:0055088(lipid homeostasis);GO:0055114(oxidation-reduction process);GO:0022904(respiratory electron transport chain);GO:0006810(transport)	GO:0070062(extracellular exosome);GO:0005739(mitochondrion);GO:0005759(mitochondrial matrix);GO:0017133(mitochondrial electron transfer flavoprotein complex)	GO:0050660(flavin adenine dinucleotide binding);GO:0009055(electron transfer activity);GO:0000062(fatty-acyl-CoA binding);GO:0003995(acyl-CoA dehydrogenase activity);GO:0052890(oxidoreductase activity, acting on the CH-CH group of donors, with a flavin as acceptor);GO:0016491(oxidoreductase activity);GO:0005515(protein binding)	K03522|fixB, etfA|http://www.genome.jp/dbget-bin/www_bget?ko:K03522	*	KOG3954(C)(Electron transfer flavoprotein, alpha subunit)	Electron	Electron transfer flavoprotein subunit alpha, mitochondrial OS=Homo sapiens OX=9606 GN=ETFA PE=1 SV=1
ENSSSCG00000025224	ENSSSCG00000025224	107.32	119.22	140.2	110.59	96.98	122.18	XP_006211333.1	PREDICTED: acylphosphatase-2 [Vicugna pacos] &gt;XP_010950161.1 PREDICTED: acylphosphatase-2 [Camelus bactrianus]	*	GO:0005739(mitochondrion)	GO:0003998(acylphosphatase activity);GO:0016787(hydrolase activity)	K01512|acyP|http://www.genome.jp/dbget-bin/www_bget?ko:K01512	ko00620(Pyruvate metabolism);ko00627(Aminobenzoate degradation)	*	Acylphosphatase-2	Acylphosphatase-2 OS=Sus scrofa OX=9823 GN=ACYP2 PE=1 SV=2
ENSSSCG00000034014	MRPL40	107.14	93.7	87.53	78.79	65.96	77.66	NP_001230488.1	39S ribosomal protein L40, mitochondrial isoform 1 [Sus scrofa] &gt;4V1A_DD Chain d, Structure Of The Large Subunit Of The Mammalian Mitochondrial Ribosome, Part 2 Of 2	*	GO:0005730(nucleolus);GO:0005761(mitochondrial ribosome);GO:0005739(mitochondrion)	GO:0044822(RNA binding)	K17421|MRPL40|http://www.genome.jp/dbget-bin/www_bget?ko:K17421	*	*	39S	39S ribosomal protein L40, mitochondrial OS=Homo sapiens OX=9606 GN=MRPL40 PE=1 SV=1
ENSSSCG00000009241	COPS4	106.89	95.89	94.02	70.13	79.69	62.33	XP_006975455.1	PREDICTED: COP9 signalosome complex subunit 4 isoform X1 [Peromyscus maniculatus bairdii]	GO:0000338(protein deneddylation);GO:0000715(nucleotide-excision repair, DNA damage recognition);GO:0010388(protein deneddylation);GO:0006283(transcription-coupled nucleotide-excision repair)	GO:0005737(cytoplasm);GO:0008021(synaptic vesicle);GO:0005829(cytosol);GO:0008180(COP9 signalosome);GO:0070062(extracellular exosome);GO:0005654(nucleoplasm);GO:0030054(cell junction);GO:0045202(synapse);GO:0031410(cytoplasmic vesicle);GO:0005634(nucleus)	GO:0019784(NEDD8-specific protease activity);GO:0005515(protein binding)	K12178|COPS4, CSN4|http://www.genome.jp/dbget-bin/www_bget?ko:K12178	*	KOG1497(OT)(COP9 signalosome, subunit CSN4)	COP9	COP9 signalosome complex subunit 4 OS=Homo sapiens OX=9606 GN=COPS4 PE=1 SV=1
ENSSSCG00000006388	DCAF8	106.11	99.68	113.41	84.19	78.21	79.16	XP_017720304.1	PREDICTED: DDB1- and CUL4-associated factor 8 isoform X1 [Rhinopithecus bieti]	GO:0016557(peroxisome membrane biogenesis);GO:1900131(negative regulation of lipid binding);GO:0072321(chaperone-mediated protein transport);GO:0016559(peroxisome fission);GO:0007031(peroxisome organization);GO:0050821(protein stabilization);GO:0061077(chaperone-mediated protein folding);GO:0006625(protein targeting to peroxisome);GO:0045046(protein import into peroxisome membrane);GO:0072663(est…	GO:0005737(cytoplasm);GO:0005654(nucleoplasm);GO:0043234(protein-containing complex);GO:0005777(peroxisome);GO:0005829(cytosol);GO:0016021(integral component of membrane);GO:0005778(peroxisomal membrane);GO:0043231(intracellular membrane-bounded organelle);GO:0005634(nucleus);GO:0016020(membrane)	GO:0036105(peroxisome membrane class-1 targeting sequence binding);GO:0047485(protein N-terminus binding);GO:0051117(ATPase binding)	K13337|PEX19|http://www.genome.jp/dbget-bin/www_bget?ko:K13337;K11804|WDR42A|http://www.genome.jp/dbget-bin/www_bget?ko:K11804	ko04146(Peroxisome)	KOG1334(R)(WD40 repeat protein);KOG4227(R)(WD40 repeat protein);KOG1310(R)(WD40 repeat protein);KOG3133(U)(40 kDa farnesylated protein associated with peroxisomes)	Peroxisomal;DDB1-	Peroxisomal biogenesis factor 19 OS=Bos taurus OX=9913 GN=PEX19 PE=2 SV=1;DDB1- and CUL4-associated factor 8 OS=Homo sapiens OX=9606 GN=DCAF8 PE=1 SV=1
ENSSSCG00000029199	ENSSSCG00000029199	101.82	57.6	28.5	48.37	100.69	52.57	XP_003129950.1	PREDICTED: sodium channel subunit beta-4 isoform X1 [Sus scrofa]	GO:0035725(sodium ion transmembrane transport);GO:0060048(cardiac muscle contraction);GO:0060307(regulation of ventricular cardiac muscle cell membrane repolarization);GO:0086091(regulation of heart rate by cardiac conduction);GO:0086012(membrane depolarization during cardiac muscle cell action potential);GO:0086016(AV node cell action potential);GO:2000649(regulation of sodium ion transmembrane …	GO:0014704(intercalated disc);GO:0016020(membrane);GO:0001518(voltage-gated sodium channel complex);GO:0016021(integral component of membrane);GO:0031226(intrinsic component of plasma membrane)	GO:0086006(voltage-gated sodium channel activity involved in cardiac muscle cell action potential);GO:0044325(ion channel binding);GO:0017080(sodium channel regulator activity);GO:0005248(voltage-gated sodium channel activity)	K04848|SCN4B|http://www.genome.jp/dbget-bin/www_bget?ko:K04848	ko04261(Adrenergic signaling in cardiomyocytes)	*	Sodium	Sodium channel subunit beta-4 OS=Bos taurus OX=9913 GN=SCN4B PE=2 SV=1
ENSSSCG00000039468	SERPINH1	99.66	128.33	48.23	88.05	110.07	71.53	XP_007101508.1	PREDICTED: serpin H1 isoform X1 [Physeter catodon] &gt;XP_007101509.1 PREDICTED: serpin H1 isoform X2 [Physeter catodon]	GO:0030199(collagen fibril organization);GO:0032964(collagen biosynthetic process);GO:0003433(chondrocyte development involved in endochondral bone morphogenesis);GO:0051604(protein maturation);GO:0010951(negative regulation of endopeptidase activity)	GO:0005737(cytoplasm);GO:0045121(membrane raft);GO:0005788(endoplasmic reticulum lumen);GO:0005793(endoplasmic reticulum-Golgi intermediate compartment);GO:0005615(extracellular space);GO:0005783(endoplasmic reticulum);GO:0070062(extracellular exosome)	GO:0005518(collagen binding);GO:0004867(serine-type endopeptidase inhibitor activity);GO:0051082(unfolded protein binding);GO:0044822(RNA binding)	K09501|SERPINH1, HSP47|http://www.genome.jp/dbget-bin/www_bget?ko:K09501	*	*	Serpin	Serpin H1 OS=Bos taurus OX=9913 GN=SERPINH1 PE=2 SV=1
ENSSSCG00000029251	MAP4	99.34	119.05	182.21	133.07	106.36	196.01	XP_005669546.1	PREDICTED: microtubule-associated protein 4 isoform X1 [Sus scrofa] &gt;XP_013837068.1 PREDICTED: microtubule-associated protein 4 isoform X1 [Sus scrofa] &gt;XP_013837069.1 PREDICTED: microtubule-associated protein 4 isoform X1 [Sus scrofa]	GO:0000226(microtubule cytoskeleton organization);GO:0031175(neuron projection development)	GO:0005737(cytoplasm);GO:0005874(microtubule);GO:0005875(microtubule associated complex);GO:0043005(neuron projection)	GO:0008017(microtubule binding)	K10431|MAP4|http://www.genome.jp/dbget-bin/www_bget?ko:K10431	*	*	Microtubule-associated	Microtubule-associated protein 4 OS=Bos taurus OX=9913 GN=MAP4 PE=1 SV=1
ENSSSCG00000006703	PRKAB2	99.07	94.44	108.61	56.07	57.64	67.73	NP_001230612.1	5&apos;-AMP-activated protein kinase subunit beta-2 [Sus scrofa] &gt;XP_005653124.1 PREDICTED: 5&apos;-AMP-activated protein kinase subunit beta-2 isoform X1 [Sus scrofa]	GO:0007165(signal transduction);GO:0045859(regulation of protein kinase activity);GO:0006468(protein phosphorylation);GO:0016310(phosphorylation);GO:0006633(fatty acid biosynthetic process);GO:0006853(carnitine shuttle);GO:0007050(cell cycle arrest);GO:0016236(macroautophagy);GO:0042304(regulation of fatty acid biosynthetic process);GO:1901796(regulation of signal transduction by p53 class mediat…	GO:0031588(nucleotide-activated protein kinase complex);GO:0005654(nucleoplasm);GO:0005829(cytosol)	GO:0042802(identical protein binding);GO:0004679(AMP-activated protein kinase activity);GO:0016301(kinase activity);GO:0005515(protein binding)	K07199|PRKAB|http://www.genome.jp/dbget-bin/www_bget?ko:K07199	ko04530(Tight junction);ko04152(AMPK signaling pathway);ko04371(Apelin signaling pathway);ko04068(FoxO signaling pathway);ko04211(Longevity regulating pathway - mammal);ko04213(Longevity regulating pathway - multiple species);ko04920(Adipocytokine signaling pathway);ko04922(Glucagon signaling pathway);ko04910(Insulin signaling pathway);ko04921(Oxytocin signaling pathway);ko04710(Circadian rhythm)	KOG1616(G)(Protein involved in Snf1 protein kinase complex assembly)	5&apos;-AMP-activated	5&apos;-AMP-activated protein kinase subunit beta-2 OS=Homo sapiens OX=9606 GN=PRKAB2 PE=1 SV=1
ENSSSCG00000015976	LNPK	97.19	95.43	77.01	81.1	58.44	56.07	XP_005672028.1	PREDICTED: protein lunapark isoform X1 [Sus scrofa] &gt;XP_005672029.1 PREDICTED: protein lunapark isoform X1 [Sus scrofa]	GO:0007596(blood coagulation);GO:0035115(embryonic forelimb morphogenesis);GO:0032330(regulation of chondrocyte differentiation);GO:0042733(embryonic digit morphogenesis)	GO:0016021(integral component of membrane);GO:0016020(membrane);GO:0005789(endoplasmic reticulum membrane)	*	*	*	KOG2846(S)(Predicted membrane protein)	Endoplasmic	Endoplasmic reticulum junction formation protein lunapark OS=Homo sapiens OX=9606 GN=LNPK PE=1 SV=2
ENSSSCG00000022830	KANSL1L	96.88	77.01	75.26	64.53	36.37	39.59	XP_003483777.1	PREDICTED: KAT8 regulatory NSL complex subunit 1-like protein [Sus scrofa] &gt;XP_005672210.1 PREDICTED: KAT8 regulatory NSL complex subunit 1-like protein [Sus scrofa] &gt;XP_005672211.1 PREDICTED: KAT8 regulatory NSL complex subunit 1-like protein [Sus scrofa] &gt;XP_013839910.1 PREDICTED: KAT8 regulatory NSL complex subunit 1-like protein [Sus scrofa]	*	GO:0000123(histone acetyltransferase complex)	*	*	*	*	KAT8	KAT8 regulatory NSL complex subunit 1-like protein OS=Homo sapiens OX=9606 GN=KANSL1L PE=1 SV=2
ENSSSCG00000024453	RAF1	96.74	87.25	91.3	60.77	71.09	58.06	XP_019588220.1	PREDICTED: RAF proto-oncogene serine/threonine-protein kinase isoform X1 [Rhinolophus sinicus]	GO:0030878(thyroid gland development);GO:0008285(negative regulation of cell population proliferation);GO:0001678(cellular glucose homeostasis);GO:0033138(positive regulation of peptidyl-serine phosphorylation);GO:0031333(negative regulation of protein-containing complex assembly);GO:0016310(phosphorylation);GO:0035019(somatic stem cell population maintenance);GO:0035994(response to muscle stretc…	GO:0005737(cytoplasm);GO:0031143(pseudopodium);GO:0005886(plasma membrane);GO:0005829(cytosol);GO:0005794(Golgi apparatus);GO:0005634(nucleus);GO:0005741(mitochondrial outer membrane);GO:0005739(mitochondrion);GO:0016020(membrane)	GO:0004672(protein kinase activity);GO:0042802(identical protein binding);GO:0005524(ATP binding);GO:0004674(protein serine/threonine kinase activity);GO:0016301(kinase activity);GO:0016740(transferase activity);GO:0017016(Ras GTPase binding);GO:0000166(nucleotide binding);GO:0005057(obsolete signal transducer activity, downstream of receptor);GO:0046872(metal ion binding);GO:0004709(MAP kinase k…	K04366|RAF1|http://www.genome.jp/dbget-bin/www_bget?ko:K04366	ko04210(Apoptosis);ko04810(Regulation of actin cytoskeleton);ko04510(Focal adhesion);ko04540(Gap junction);ko04550(Signaling pathways regulating pluripotency of stem cells);ko04140(Autophagy - animal);ko04371(Apelin signaling pathway);ko04012(ErbB signaling pathway);ko04068(FoxO signaling pathway);ko04630(Jak-STAT signaling pathway);ko04010(MAPK signaling pathway);ko04151(PI3K-Akt signaling pathw…	KOG0193(T)(Serine/threonine protein kinase RAF)	RAF	RAF proto-oncogene serine/threonine-protein kinase OS=Homo sapiens OX=9606 GN=RAF1 PE=1 SV=1
ENSSSCG00000016434	RHEB	96.61	79.75	121.78	78.94	80.88	98.55	XP_005609601.1	PREDICTED: GTP-binding protein Rheb [Equus caballus]	GO:0007165(signal transduction);GO:0048168(regulation of neuronal synaptic plasticity);GO:0007264(small GTPase mediated signal transduction);GO:0032008(positive regulation of TOR signaling);GO:0048714(positive regulation of oligodendrocyte differentiation);GO:2000074(regulation of type B pancreatic cell development);GO:0032006(regulation of TOR signaling);GO:0016236(macroautophagy);GO:0007050(cel…	GO:0030425(dendrite);GO:0005737(cytoplasm);GO:0005829(cytosol);GO:0016020(membrane);GO:0005789(endoplasmic reticulum membrane);GO:0005783(endoplasmic reticulum);GO:0000139(Golgi membrane);GO:0043025(neuronal cell body);GO:0012505(endomembrane system);GO:0005794(Golgi apparatus);GO:0070062(extracellular exosome);GO:0005681(spliceosomal complex);GO:0005765(lysosomal membrane)	GO:0003924(GTPase activity);GO:0046872(metal ion binding);GO:0019003(GDP binding);GO:0000166(nucleotide binding);GO:0005515(protein binding);GO:0005525(GTP binding);GO:0019901(protein kinase binding)	K07208|RHEB|http://www.genome.jp/dbget-bin/www_bget?ko:K07208	ko04140(Autophagy - animal);ko04152(AMPK signaling pathway);ko04151(PI3K-Akt signaling pathway);ko04072(Phospholipase D signaling pathway);ko04150(mTOR signaling pathway);ko04211(Longevity regulating pathway - mammal);ko04910(Insulin signaling pathway);ko04919(Thyroid hormone signaling pathway)	KOG0395(R)(Ras-related GTPase)	GTP-binding	GTP-binding protein Rheb OS=Rattus norvegicus OX=10116 GN=Rheb PE=1 SV=1
ENSSSCG00000011317	FYCO1	95.33	88.89	144.37	120.17	106.43	165.01	NP_001121949.1	FYVE and coiled-coil domain-containing protein 1 [Sus scrofa] &gt;BAD08647.1 FYVE and coiled-coil domain containing 1 [Sus scrofa]	GO:0006810(transport);GO:0072383(plus-end-directed vesicle transport along microtubule)	GO:0016021(integral component of membrane);GO:0016020(membrane);GO:0005764(lysosome);GO:0005770(late endosome);GO:0043231(intracellular membrane-bounded organelle);GO:0005776(autophagosome)	GO:0046872(metal ion binding)	*	*	KOG1729(R)(FYVE finger containing protein)	FYVE	FYVE and coiled-coil domain-containing protein 1 OS=Homo sapiens OX=9606 GN=FYCO1 PE=1 SV=3
ENSSSCG00000013512	PLIN4	92.57	116.14	112.47	85.82	134.74	151.94	XP_013850218.1	PREDICTED: perilipin-4 [Sus scrofa]	*	*	*	K20254|PLIN4|http://www.genome.jp/dbget-bin/www_bget?ko:K20254	ko03320(PPAR signaling pathway)	*	Perilipin-4	Perilipin-4 OS=Homo sapiens OX=9606 GN=PLIN4 PE=1 SV=2
ENSSSCG00000006994	PCM1	92.47	110.46	91.06	65.43	64.77	55.3	XP_019659956.1	PREDICTED: pericentriolar material 1 protein isoform X1 [Ailuropoda melanoleuca] &gt;XP_019659957.1 PREDICTED: pericentriolar material 1 protein isoform X1 [Ailuropoda melanoleuca] &gt;XP_019659958.1 PREDICTED: pericentriolar material 1 protein isoform X1 [Ailuropoda melanoleuca] &gt;XP_019659959.1 PREDICTED: pericentriolar material 1 protein isoform X1 [Ailuropoda melanoleuca] &gt;XP_019659961.1…	*	*	*	K16537|PCM1|http://www.genome.jp/dbget-bin/www_bget?ko:K16537	*	*	Pericentriolar	Pericentriolar material 1 protein OS=Homo sapiens OX=9606 GN=PCM1 PE=1 SV=5
ENSSSCG00000038947	ENSSSCG00000038947	92.31	88.97	106.59	96.12	87.92	108.09	XP_013974943.1	PREDICTED: heterogeneous nuclear ribonucleoproteins C1/C2 isoform X1 [Canis lupus familiaris]	GO:0000398(mRNA splicing, via spliceosome);GO:0008380(RNA splicing);GO:0006397(mRNA processing);GO:0001649(osteoblast differentiation);GO:0010467(gene expression);GO:0016925(protein sumoylation);GO:0032211(negative regulation of telomere maintenance via telomerase);GO:0043044(ATP-dependent chromatin remodeling);GO:0070935(3'-UTR-mediated mRNA stabilization);GO:0090367(negative regulation of mRNA …	GO:0030529(ribonucleoprotein complex);GO:0045120(pronucleus);GO:0005634(nucleus);GO:0019013(viral nucleocapsid);GO:0005681(spliceosomal complex);GO:0000790(nuclear chromatin);GO:0005654(nucleoplasm);GO:0005697(telomerase holoenzyme complex);GO:0005829(cytosol);GO:0016020(membrane);GO:0043234(protein-containing complex);GO:0070062(extracellular exosome);GO:0071013(catalytic step 2 spliceosome);GO:…	GO:0044822(RNA binding);GO:0003729(mRNA binding);GO:0000166(nucleotide binding);GO:0003676(nucleic acid binding);GO:1990247(N6-methyladenosine-containing RNA binding);GO:0003723(RNA binding);GO:0000978(RNA polymerase II cis-regulatory region sequence-specific DNA binding);GO:0000980(RNA polymerase II cis-regulatory region sequence-specific DNA binding);GO:0003730(mRNA 3'-UTR binding);GO:0005515(p…	K12884|HNRNPC|http://www.genome.jp/dbget-bin/www_bget?ko:K12884	ko03040(Spliceosome)	KOG0118(R)(FOG: RRM domain)	Heterogeneous	Heterogeneous nuclear ribonucleoprotein C OS=Oryctolagus cuniculus OX=9986 GN=HNRNPC PE=2 SV=1
ENSSSCG00000005060	KTN1	92.09	91.3	132.38	80.52	84.43	100.03	NP_001245232.1	kinectin [Sus scrofa]	GO:0007018(microtubule-based movement)	GO:0016020(membrane);GO:0005783(endoplasmic reticulum);GO:0016021(integral component of membrane)	GO:0044822(RNA binding);GO:0019894(kinesin binding)	K17975|KTN1|http://www.genome.jp/dbget-bin/www_bget?ko:K17975	*	*	Kinectin	Kinectin OS=Vulpes vulpes OX=9627 GN=KTN1 PE=2 SV=1
ENSSSCG00000025766	SLC10A3	91.75	84.93	75.94	59.23	54.61	58.07	XP_019295243.1	PREDICTED: P3 protein isoform X4 [Panthera pardus]	GO:0071816(tail-anchored membrane protein insertion into ER membrane);GO:0055085(transmembrane transport)	GO:0005737(cytoplasm);GO:0005829(cytosol);GO:0016020(membrane);GO:0071818(BAT3 complex);GO:0005634(nucleus);GO:0016021(integral component of membrane)	GO:0051087(chaperone binding)	K14343|SLC10A3_5|http://www.genome.jp/dbget-bin/www_bget?ko:K14343	*	KOG2718(P)(Na+-bile acid cotransporter);KOG0003(J)(Ubiquitin/60s ribosomal protein L40 fusion);KOG0001(OR)(Ubiquitin and ubiquitin-like proteins)	Ubiquitin-like;P3	Ubiquitin-like protein 4A OS=Homo sapiens OX=9606 GN=UBL4A PE=1 SV=1;P3 protein OS=Homo sapiens OX=9606 GN=SLC10A3 PE=2 SV=1
ENSSSCG00000004029	QKI	91.51	86.5	112.58	211.5	120.95	193.19	AAF63414.1	QUAKING isoform 6 [Homo sapiens]	GO:0001570(vasculogenesis);GO:0006397(mRNA processing);GO:0007286(spermatid development);GO:0008380(RNA splicing);GO:0010628(positive regulation of gene expression);GO:0042552(myelination);GO:0042692(muscle cell differentiation);GO:0042759(long-chain fatty acid biosynthetic process);GO:0051028(mRNA transport);GO:0061158(3'-UTR-mediated mRNA destabilization);GO:0006810(transport);GO:0030154(cell d…	GO:0005634(nucleus);GO:0005737(cytoplasm)	GO:0003729(mRNA binding);GO:0005515(protein binding);GO:0017124(SH3 domain binding);GO:0044822(RNA binding);GO:0003676(nucleic acid binding);GO:0003723(RNA binding);GO:0003674(molecular_function)	K14945|QKI|http://www.genome.jp/dbget-bin/www_bget?ko:K14945	*	KOG1588(A)(RNA-binding protein Sam68 and related KH domain proteins)	Protein	Protein quaking OS=Bos taurus OX=9913 GN=QKI PE=2 SV=1
ENSSSCG00000024784	CACNA1S	90.44	104.28	136.92	49.32	61.15	85.43	XP_004285465.1	PREDICTED: voltage-dependent L-type calcium channel subunit alpha-1S [Orcinus orca]	GO:0006810(transport);GO:0070588(calcium ion transmembrane transport);GO:0055085(transmembrane transport);GO:0006811(ion transport);GO:0006816(calcium ion transport);GO:0034765(regulation of ion transmembrane transport);GO:0086010(membrane depolarization during action potential);GO:0006936(muscle contraction)	GO:0016021(integral component of membrane);GO:0016020(membrane);GO:0005891(voltage-gated calcium channel complex);GO:0005737(cytoplasm);GO:0031674(I band);GO:0030315(T-tubule);GO:0005886(plasma membrane)	GO:0005216(ion channel activity);GO:0005245(voltage-gated calcium channel activity);GO:0005244(voltage-gated ion channel activity);GO:0005262(calcium channel activity);GO:0008331(high voltage-gated calcium channel activity);GO:0005515(protein binding);GO:0046872(metal ion binding)	K04857|CACNA1S|http://www.genome.jp/dbget-bin/www_bget?ko:K04857	ko04020(Calcium signaling pathway);ko04010(MAPK signaling pathway);ko04024(cAMP signaling pathway);ko04022(cGMP - PKG signaling pathway);ko04261(Adrenergic signaling in cardiomyocytes);ko04260(Cardiac muscle contraction);ko04270(Vascular smooth muscle contraction);ko04925(Aldosterone synthesis and secretion);ko04912(GnRH signaling pathway);ko04911(Insulin secretion);ko04921(Oxytocin signaling pat…	KOG2301(PT)(Voltage-gated Ca2+ channels, alpha1 subunits);KOG2302(PT)(T-type voltage-gated Ca2+ channel, pore-forming alpha1I subunit)	Voltage-dependent	Voltage-dependent L-type calcium channel subunit alpha-1S OS=Oryctolagus cuniculus OX=9986 GN=CACNA1S PE=1 SV=1
ENSSSCG00000009793	CLIP1	88.98	90.55	106.9	93.77	87.26	89.59	XP_011354046.1	PREDICTED: CAP-Gly domain-containing linker protein 1 isoform X2 [Pteropus vampyrus]	GO:0001578(microtubule bundle formation);GO:0006810(transport);GO:0031116(positive regulation of microtubule polymerization);GO:0044861(protein transport into plasma membrane raft)	GO:0005635(nuclear envelope);GO:0005737(cytoplasm);GO:0005813(centrosome);GO:0005856(cytoskeleton);GO:0005874(microtubule);GO:0005881(cytoplasmic microtubule);GO:0015630(microtubule cytoskeleton);GO:0016020(membrane);GO:0031410(cytoplasmic vesicle);GO:0035371(microtubule plus-end);GO:0042995(cell projection);GO:0044354(macropinosome);GO:1990752(microtubule end)	GO:0005515(protein binding);GO:0008017(microtubule binding);GO:0008270(zinc ion binding);GO:0015631(tubulin binding);GO:0046872(metal ion binding);GO:0051010(microtubule plus-end binding)	K10421|CLIP1, RSN|http://www.genome.jp/dbget-bin/www_bget?ko:K10421	ko04150(mTOR signaling pathway)	KOG3206(O)(Alpha-tubulin folding cofactor B);KOG4568(ZR)(Cytoskeleton-associated protein and related proteins)	CAP-Gly	CAP-Gly domain-containing linker protein 1 OS=Homo sapiens OX=9606 GN=CLIP1 PE=1 SV=2
ENSSSCG00000016095	CLK1	86.52	66.6	99.95	73.77	65.34	95.9	XP_008504697.1	PREDICTED: dual specificity protein kinase CLK1 isoform X1 [Equus przewalskii]	GO:0016310(phosphorylation);GO:0006468(protein phosphorylation);GO:0043484(regulation of RNA splicing);GO:0046777(protein autophosphorylation);GO:0018105(peptidyl-serine phosphorylation);GO:0018107(peptidyl-threonine phosphorylation);GO:0018108(peptidyl-tyrosine phosphorylation)	GO:0005634(nucleus)	GO:0004672(protein kinase activity);GO:0004674(protein serine/threonine kinase activity);GO:0016301(kinase activity);GO:0005524(ATP binding);GO:0000166(nucleotide binding);GO:0004713(protein tyrosine kinase activity)	K08823|CLK|http://www.genome.jp/dbget-bin/www_bget?ko:K08823	*	KOG0667(R)(Dual-specificity tyrosine-phosphorylation regulated kinase);KOG0671(T)(LAMMER dual specificity kinases);KOG0668(TDK)(Casein kinase II, alpha subunit)	Dual	Dual specificity protein kinase CLK1 OS=Homo sapiens OX=9606 GN=CLK1 PE=1 SV=2
ENSSSCG00000040666	REX1BD	83.72	89.7	119.21	87.48	70.03	91.45	XP_003354191.2	PREDICTED: uncharacterized protein C19orf60 homolog isoform X2 [Sus scrofa]	*	*	*	*	*	*	Required	Required for excision 1-B domain-containing protein OS=Bos taurus OX=9913 GN=REX1BD PE=2 SV=1
ENSSSCG00000028035	ENSSSCG00000028035	82.84	89.85	87.36	54.13	85.62	46.12	XP_003357427.1	PREDICTED: zinc finger CCCH domain-containing protein 11A [Sus scrofa] &gt;XP_005656709.1 PREDICTED: zinc finger CCCH domain-containing protein 11A [Sus scrofa] &gt;XP_005656710.1 PREDICTED: zinc finger CCCH domain-containing protein 11A [Sus scrofa] &gt;XP_005656712.1 PREDICTED: zinc finger CCCH domain-containing protein 11A [Sus scrofa] &gt;XP_005656722.1 PREDICTED: zinc finger CCCH domain-cont…	GO:0016973(poly(A)+ mRNA export from nucleus)	GO:0005622(intracellular);GO:0000346(transcription export complex)	GO:0046872(metal ion binding);GO:0044822(RNA binding)	*	*	*	Zinc	Zinc finger CCCH domain-containing protein 11A OS=Homo sapiens OX=9606 GN=ZC3H11A PE=1 SV=3
ENSSSCG00000017900	KIF1C	82.25	74.87	97.22	80.15	84.23	84.5	XP_003131946.1	PREDICTED: kinesin-like protein KIF1C isoform X1 [Sus scrofa] &gt;XP_005669215.1 PREDICTED: kinesin-like protein KIF1C isoform X1 [Sus scrofa]	GO:0030705(cytoskeleton-dependent intracellular transport);GO:0007018(microtubule-based movement);GO:0006890(retrograde vesicle-mediated transport, Golgi to endoplasmic reticulum)	GO:0005871(kinesin complex);GO:0005794(Golgi apparatus)	GO:0008017(microtubule binding);GO:0005524(ATP binding);GO:0044822(RNA binding);GO:0000166(nucleotide binding);GO:0016887(ATPase activity);GO:0003777(microtubule motor activity)	K10392|KIF1|http://www.genome.jp/dbget-bin/www_bget?ko:K10392	*	KOG4280(Z)(Kinesin-like protein);KOG0245(Z)(Kinesin-like protein)	Kinesin-like	Kinesin-like protein KIF1C OS=Homo sapiens OX=9606 GN=KIF1C PE=1 SV=3
ENSSSCG00000001075	DEK	82.02	57.01	106.15	58.9	49.23	52.57	XP_013359276.1	PREDICTED: serine/threonine-protein phosphatase 6 regulatory subunit 1 isoform X3 [Chinchilla lanigera]	*	*	*	K17046|DEK|http://www.genome.jp/dbget-bin/www_bget?ko:K17046	*	KOG2266(B)(Chromatin-associated protein Dek and related proteins, contains SAP DNA binding domain)	Protein	Protein DEK OS=Homo sapiens OX=9606 GN=DEK PE=1 SV=1
ENSSSCG00000025651	GFM1	81.77	86.76	77.12	97.06	101.55	154.46	XP_003358691.1	PREDICTED: elongation factor G, mitochondrial isoform X1 [Sus scrofa]	GO:0002318(myeloid progenitor cell differentiation);GO:0007275(multicellular organism development);GO:0006351(transcription, DNA-templated);GO:0030154(cell differentiation);GO:0007050(cell cycle arrest);GO:0007049(cell cycle);GO:0006355(regulation of transcription, DNA-templated)	GO:0005737(cytoplasm);GO:0005634(nucleus)	GO:0003677(DNA binding);GO:0019904(protein domain specific binding)	K02355|fusA, GFM, EFG|http://www.genome.jp/dbget-bin/www_bget?ko:K02355;K15622|MLF1|http://www.genome.jp/dbget-bin/www_bget?ko:K15622	*	KOG0469(J)(Elongation factor 2);KOG0465(J)(Mitochondrial elongation factor);KOG0462(J)(Elongation factor-type GTP-binding protein)	Myeloid;Elongation	Myeloid leukemia factor 1 OS=Bos taurus OX=9913 GN=MLF1 PE=2 SV=1;Elongation factor G, mitochondrial OS=Homo sapiens OX=9606 GN=GFM1 PE=1 SV=2
ENSSSCG00000015034	SDHD	81.07	70.54	44.26	107.2	80.52	77.84	NP_001090985.1	succinate dehydrogenase [ubiquinone] cytochrome b small subunit, mitochondrial [Sus scrofa] &gt;ABF29393.1 succinate dehydrogenase complex subunit D integral membrane protein [Sus scrofa]	GO:0006099(tricarboxylic acid cycle);GO:0055114(oxidation-reduction process);GO:0006121(mitochondrial electron transport, succinate to ubiquinone)	GO:0005743(mitochondrial inner membrane);GO:0016020(membrane);GO:0005749(mitochondrial respiratory chain complex II, succinate dehydrogenase complex (ubiquinone));GO:0005739(mitochondrion);GO:0016021(integral component of membrane);GO:0005740(mitochondrial envelope)	GO:0020037(heme binding);GO:0046872(metal ion binding);GO:0048039(ubiquinone binding);GO:0000104(succinate dehydrogenase activity);GO:0005515(protein binding);GO:0008177(succinate dehydrogenase (ubiquinone) activity);GO:0009055(electron transfer activity)	K00237|SDHD, SDH4|http://www.genome.jp/dbget-bin/www_bget?ko:K00237	ko00020(Citrate cycle (TCA cycle));ko00190(Oxidative phosphorylation);ko01200(Carbon metabolism)	KOG4097(CU)(Succinate dehydrogenase membrane anchor subunit and related proteins)	Succinate	Succinate dehydrogenase [ubiquinone] cytochrome b small subunit, mitochondrial OS=Sus scrofa OX=9823 GN=SDHD PE=1 SV=2
ENSSSCG00000014343	ENSSSCG00000014343	79.9	68.31	70.18	92.5	56.58	78.29	XP_005661770.1	PREDICTED: matrin-3 isoform X2 [Sus scrofa]	GO:0010608(posttranscriptional regulation of gene expression)	GO:0005634(nucleus);GO:0005637(nuclear inner membrane);GO:0005654(nucleoplasm);GO:0016020(membrane);GO:0016363(nuclear matrix)	GO:0003676(nucleic acid binding);GO:0008270(zinc ion binding);GO:0000166(nucleotide binding);GO:0005198(structural molecule activity);GO:0005515(protein binding);GO:0044822(RNA binding)	K13213|MATR3|http://www.genome.jp/dbget-bin/www_bget?ko:K13213	*	KOG1190(A)(Polypyrimidine tract-binding protein)	Matrin-3	Matrin-3 OS=Homo sapiens OX=9606 GN=MATR3 PE=1 SV=2
ENSSSCG00000006925	KYAT3	79.82	77.07	73.96	104.76	94.93	96.65	XP_003125974.1	PREDICTED: kynurenine--oxoglutarate transaminase 3 isoform X1 [Sus scrofa] &gt;XP_001929419.2 PREDICTED: kynurenine--oxoglutarate transaminase 3 isoform X1 [Sus scrofa] &gt;XP_005663770.1 PREDICTED: kynurenine--oxoglutarate transaminase 3 isoform X1 [Sus scrofa] &gt;XP_013852881.1 PREDICTED: kynurenine--oxoglutarate transaminase 3 isoform X1 [Sus scrofa]	*	*	*	K00816|CCBL|http://www.genome.jp/dbget-bin/www_bget?ko:K00816	ko00380(Tryptophan metabolism);ko00450(Selenocompound metabolism)	KOG0257(E)(Kynurenine aminotransferase, glutamine transaminase K)	Kynurenine--oxoglutarate	Kynurenine--oxoglutarate transaminase 3 OS=Bos taurus OX=9913 GN=KYAT3 PE=2 SV=1
ENSSSCG00000006867	LRRC39	79.64	100.13	72.62	83.36	88.44	76.58	XP_013847475.1	PREDICTED: leucine-rich repeat-containing protein 39 [Sus scrofa]	*	*	*	*	*	*	Leucine-rich	Leucine-rich repeat-containing protein 39 OS=Bos taurus OX=9913 GN=LRRC39 PE=2 SV=1
ENSSSCG00000001455	ENSSSCG00000001455	79.37	105.26	80.1	130.37	133.46	177.15	AAM20970.2	MHC class II antigen, partial [Sus scrofa] &gt;AAA31124.1 SLA-DR-beta class II light chain [Sus scrofa] &gt;AAN35100.1 MHC class II antigen [Sus scrofa] &gt;AAN35101.1 MHC class II antigen [Sus scrofa] &gt;AAO63766.1 MHC class II antigen [Sus scrofa] &gt;AAO63767.1 MHC class II antigen [Sus scrofa] &gt;AAX63485.1 MHC class II antigen [Sus scrofa] &gt;BAD99124.1 MHC class II histocompatibility ant…	GO:0002376(immune system process);GO:0006955(immune response);GO:0019882(antigen processing and presentation);GO:0002504(antigen processing and presentation of peptide or polysaccharide antigen via MHC class II)	GO:0016020(membrane);GO:0016021(integral component of membrane);GO:0042613(MHC class II protein complex)	*	K06752|MHC2|http://www.genome.jp/dbget-bin/www_bget?ko:K06752	ko04145(Phagosome);ko04514(Cell adhesion molecules (CAMs));ko04612(Antigen processing and presentation);ko04640(Hematopoietic cell lineage);ko04672(Intestinal immune network for IgA production);ko04658(Th1 and Th2 cell differentiation);ko04659(Th17 cell differentiation)	*	DLA;HLA	DLA class II histocompatibility antigen, DR-1 beta chain OS=Canis lupus familiaris OX=9615 PE=2 SV=1;HLA class II histocompatibility antigen, DRB1-1 beta chain OS=Homo sapiens OX=9606 GN=HLA-DRB1 PE=1 SV=2
ENSSSCG00000016266	CAB39	79.06	98.81	136.28	83.72	105.26	100.94	XP_007127077.1	PREDICTED: calcium-binding protein 39 isoform X1 [Physeter catodon]	GO:0023014(signal transduction by protein phosphorylation);GO:0035556(intracellular signal transduction);GO:0010800(positive regulation of peptidyl-threonine phosphorylation);GO:0018105(peptidyl-serine phosphorylation);GO:0071902(positive regulation of protein serine/threonine kinase activity);GO:0032147(activation of protein kinase activity);GO:0051291(protein heterooligomerization);GO:0006468(p…	GO:0070062(extracellular exosome);GO:0005737(cytoplasm);GO:0043234(protein-containing complex);GO:0005829(cytosol);GO:1902554(serine/threonine protein kinase complex)	GO:0004674(protein serine/threonine kinase activity);GO:0019900(kinase binding);GO:0030295(protein kinase activator activity);GO:0043539(protein serine/threonine kinase activator activity);GO:0005509(calcium ion binding);GO:0005515(protein binding)	K08272|CAB39, MO25|http://www.genome.jp/dbget-bin/www_bget?ko:K08272	ko04152(AMPK signaling pathway);ko04150(mTOR signaling pathway)	KOG1566(S)(Conserved protein Mo25)	Calcium-binding	Calcium-binding protein 39 OS=Bos taurus OX=9913 GN=CAB39 PE=2 SV=1
ENSSSCG00000001505	PFDN6	78.86	101.15	70.43	55.01	63.51	65.68	XP_005665938.1	PREDICTED: prefoldin subunit 6 isoform X1 [Sus scrofa]	GO:0051086(chaperone mediated protein folding independent of cofactor);GO:0006457(protein folding);GO:0051131(chaperone-mediated protein complex assembly)	GO:0005737(cytoplasm);GO:0016272(prefoldin complex);GO:0005829(cytosol);GO:0005634(nucleus)	GO:0051087(chaperone binding);GO:0051082(unfolded protein binding);GO:0005515(protein binding)	K04798|pfdB, PFDN6|http://www.genome.jp/dbget-bin/www_bget?ko:K04798	*	KOG3478(O)(Prefoldin subunit 6, KE2 family)	Prefoldin	Prefoldin subunit 6 OS=Bos taurus OX=9913 GN=PFDN6 PE=2 SV=1
ENSSSCG00000011394	RBM6	77.91	86.52	58.39	44.65	41.18	42.9	XP_003483235.1	PREDICTED: RNA-binding protein 6 isoform X1 [Sus scrofa] &gt;XP_005669640.1 PREDICTED: RNA-binding protein 6 isoform X1 [Sus scrofa]	*	GO:0005634(nucleus)	GO:0003676(nucleic acid binding);GO:0044822(RNA binding);GO:0003723(RNA binding);GO:0000166(nucleotide binding)	*	*	KOG0154(R)(RNA-binding protein RBM5 and related proteins, contain G-patch and RRM domains)	RNA-binding	RNA-binding protein 6 OS=Homo sapiens OX=9606 GN=RBM6 PE=1 SV=5
ENSSSCG00000037032	DNASE1L1	77.8	43.95	59.78	78.03	66.34	77.02	NP_001033721.1	deoxyribonuclease-1-like 1 precursor [Sus scrofa] &gt;Q2QDF0.1 RecName: Full=Deoxyribonuclease-1-like 1; AltName: Full=DNase X; AltName: Full=Deoxyribonuclease I-like 1; Short=DNase I-like 1; Flags: Precursor &gt;AAZ94275.1 DNase X [Sus scrofa]	GO:0006308(DNA catabolic process);GO:0090305(nucleic acid phosphodiester bond hydrolysis)	GO:0005783(endoplasmic reticulum);GO:0005634(nucleus);GO:0016020(membrane);GO:0070062(extracellular exosome);GO:0016021(integral component of membrane)	GO:0004536(deoxyribonuclease activity);GO:0004518(nuclease activity);GO:0016787(hydrolase activity);GO:0004519(endonuclease activity)	K11995|DNASE1L|http://www.genome.jp/dbget-bin/www_bget?ko:K11995	*	*	Deoxyribonuclease-1-like	Deoxyribonuclease-1-like 1 OS=Sus scrofa OX=9823 GN=DNASE1L1 PE=2 SV=1
ENSSSCG00000011373	QRICH1	77.63	77.4	134.73	71.71	63.95	70.71	EMP26595.1	Glutamine-rich protein 1 [Chelonia mydas]	GO:0006177(GMP biosynthetic process);GO:0055114(oxidation-reduction process);GO:0046651(lymphocyte proliferation);GO:0071353(cellular response to interleukin-4);GO:0006164(purine nucleotide biosynthetic process);GO:0006183(GTP biosynthetic process);GO:0009168(purine ribonucleoside monophosphate biosynthetic process);GO:0051289(protein homotetramerization);GO:0060041(retina development in camera-t…	GO:0005737(cytoplasm);GO:0016020(membrane);GO:0005778(peroxisomal membrane);GO:0070062(extracellular exosome);GO:0005634(nucleus);GO:0005829(cytosol);GO:0005654(nucleoplasm)	GO:0003938(IMP dehydrogenase activity);GO:0046872(metal ion binding);GO:0003824(catalytic activity);GO:0000166(nucleotide binding);GO:0016491(oxidoreductase activity);GO:0003677(DNA binding);GO:0003723(RNA binding);GO:0005515(protein binding);GO:0000981(DNA-binding transcription factor activity, RNA polymerase II-specific)	K00088|guaB|http://www.genome.jp/dbget-bin/www_bget?ko:K00088	ko00230(Purine metabolism);ko00983(Drug metabolism - other enzymes)	KOG2550(F)(IMP dehydrogenase/GMP reductase)	Inosine-5&apos;-monophosphate;Glutamine-rich	Inosine-5&apos;-monophosphate dehydrogenase 2 OS=Mus musculus OX=10090 GN=Impdh2 PE=1 SV=2;Glutamine-rich protein 1 OS=Mus musculus OX=10090 GN=Qrich1 PE=1 SV=1
ENSSSCG00000010313	VCL	77.6	128.82	96.12	64.45	94.02	61.79	XP_002718451.2	PREDICTED: vinculin isoform X1 [Oryctolagus cuniculus]	GO:0002009(morphogenesis of an epithelium);GO:0007155(cell adhesion);GO:0030032(lamellipodium assembly);GO:0030334(regulation of cell migration);GO:0034333(adherens junction assembly);GO:0034394(protein localization to cell surface);GO:0043297(apical junction assembly);GO:0048675(axon extension);GO:0070527(platelet aggregation);GO:0090136(epithelial cell-cell adhesion);GO:0002576(platelet degranu…	GO:0002102(podosome);GO:0005886(plasma membrane);GO:0005911(cell-cell junction);GO:0005912(adherens junction);GO:0005916(fascia adherens);GO:0005925(focal adhesion);GO:0043034(costamere);GO:0070062(extracellular exosome);GO:0090637(inner dense plaque of desmosome);GO:0005915(zonula adherens);GO:0005903(brush border);GO:1990357(terminal web);GO:0005623(cell);GO:0090636(outer dense plaque of desmos…	GO:0002162(dystroglycan binding);GO:0005198(structural molecule activity);GO:0031625(ubiquitin protein ligase binding);GO:0045294(alpha-catenin binding);GO:0051015(actin filament binding);GO:0098641(cadherin binding involved in cell-cell adhesion);GO:0003779(actin binding);GO:0017048(Rho GTPase binding);GO:0005515(protein binding);GO:0008013(beta-catenin binding);GO:0045296(cadherin binding)	K05700|VCL|http://www.genome.jp/dbget-bin/www_bget?ko:K05700	ko04810(Regulation of actin cytoskeleton);ko04520(Adherens junction);ko04510(Focal adhesion);ko04670(Leukocyte transendothelial migration)	*	Vinculin	Vinculin OS=Mus musculus OX=10090 GN=Vcl PE=1 SV=4
ENSSSCG00000009466	UCHL3	77.47	68.7	133.92	73.13	46.61	65.74	XP_017806821.1	PREDICTED: ubiquitin carboxyl-terminal hydrolase isozyme L3 isoform X1 [Papio anubis] &gt;XP_017806822.1 PREDICTED: ubiquitin carboxyl-terminal hydrolase isozyme L3 isoform X2 [Papio anubis]	GO:0006511(ubiquitin-dependent protein catabolic process);GO:0006508(proteolysis);GO:0016579(protein deubiquitination);GO:0030163(protein catabolic process)	GO:0005622(intracellular);GO:0005737(cytoplasm);GO:0070062(extracellular exosome);GO:0005634(nucleus)	GO:0008233(peptidase activity);GO:0008234(cysteine-type peptidase activity);GO:0036459(thiol-dependent ubiquitinyl hydrolase activity);GO:0016787(hydrolase activity);GO:0004843(thiol-dependent ubiquitin-specific protease activity);GO:0043130(ubiquitin binding);GO:0005515(protein binding)	K05609|UCHL3, YUH1|http://www.genome.jp/dbget-bin/www_bget?ko:K05609	*	KOG2778(O)(Ubiquitin C-terminal hydrolase);KOG1415(O)(Ubiquitin C-terminal hydrolase UCHL1)	Ubiquitin	Ubiquitin carboxyl-terminal hydrolase isozyme L3 OS=Sus scrofa OX=9823 GN=UCHL3 PE=2 SV=1
ENSSSCG00000003401	KIF1B	77.1	74.63	135.37	67.64	85.88	94.57	XP_013854416.1	PREDICTED: kinesin-like protein KIF1B isoform X1 [Sus scrofa]	GO:0007270(neuron-neuron synaptic transmission);GO:0008089(anterograde axonal transport);GO:0030705(cytoskeleton-dependent intracellular transport);GO:0047497(mitochondrion transport along microtubule);GO:0007274(neuromuscular synaptic transmission);GO:0007018(microtubule-based movement);GO:0009790(embryo development)	GO:0005739(mitochondrion);GO:0005875(microtubule associated complex);GO:0030659(cytoplasmic vesicle membrane);GO:0005871(kinesin complex);GO:0005622(intracellular);GO:0005623(cell);GO:0005737(cytoplasm);GO:0005856(cytoskeleton);GO:0005874(microtubule);GO:0031410(cytoplasmic vesicle);GO:0043005(neuron projection)	GO:0005524(ATP binding);GO:0008017(microtubule binding);GO:0000166(nucleotide binding);GO:0016887(ATPase activity);GO:0003777(microtubule motor activity);GO:0005515(protein binding)	K10392|KIF1|http://www.genome.jp/dbget-bin/www_bget?ko:K10392	*	KOG0245(Z)(Kinesin-like protein);KOG0241(Z)(Kinesin-like protein);KOG4280(Z)(Kinesin-like protein)	Kinesin-like	Kinesin-like protein KIF1C OS=Homo sapiens OX=9606 GN=KIF1C PE=1 SV=3
ENSSSCG00000000522	NAP1L1	76.56	69.16	126.47	86.28	69.97	90.28	XP_012419356.1	PREDICTED: nucleosome assembly protein 1-like 1 isoform X1 [Odobenus rosmarus divergens]	GO:0006334(nucleosome assembly);GO:0006260(DNA replication);GO:0008284(positive regulation of cell population proliferation);GO:0060215(primitive hemopoiesis);GO:0045944(positive regulation of transcription by RNA polymerase II);GO:0006351(transcription, DNA-templated);GO:0030154(cell differentiation);GO:0006355(regulation of transcription, DNA-templated);GO:0051260(protein homooligomerization);G…	GO:0042470(melanosome);GO:0016020(membrane);GO:0005634(nucleus);GO:0005737(cytoplasm);GO:0043005(neuron projection)	GO:0044822(RNA binding);GO:0005515(protein binding);GO:0019900(kinase binding);GO:0030332(cyclin binding);GO:0042393(histone binding)	K11279|NAP1L1, NRP|http://www.genome.jp/dbget-bin/www_bget?ko:K11279	*	KOG1507(BD)(Nucleosome assembly protein NAP-1);KOG1508(L)(DNA replication factor/protein phosphatase inhibitor SET/SPR-2)	Nucleosome	Nucleosome assembly protein 1-like 1 OS=Homo sapiens OX=9606 GN=NAP1L1 PE=1 SV=1
ENSSSCG00000026554	PRXL2B	76.28	99.41	21.56	49.81	62.27	29.87	NP_001106912.1	prostamide/prostaglandin F synthase [Sus scrofa] &gt;A9CQL8.1 RecName: Full=Prostamide/prostaglandin F synthase; Short=Prostamide/PG F synthase; Short=Prostamide/PGF synthase &gt;BAF96021.1 prostamide/PG F synthase [Sus scrofa] &gt;ANW12370.1 FAM213B [Sus scrofa]	GO:0001516(prostaglandin biosynthetic process);GO:0006629(lipid metabolic process);GO:0055114(oxidation-reduction process);GO:0006633(fatty acid biosynthetic process);GO:0006693(prostaglandin metabolic process);GO:0006631(fatty acid metabolic process)	GO:0005737(cytoplasm);GO:0005829(cytosol);GO:0043209(myelin sheath);GO:0005783(endoplasmic reticulum);GO:0070062(extracellular exosome)	GO:0047017(prostaglandin-F synthase activity);GO:0016491(oxidoreductase activity);GO:0016616(oxidoreductase activity, acting on the CH-OH group of donors, NAD or NADP as acceptor)	K15717|K15717|http://www.genome.jp/dbget-bin/www_bget?ko:K15717	ko00590(Arachidonic acid metabolism)	KOG4498(S)(Uncharacterized conserved protein)	Prostamide/prostaglandin	Prostamide/prostaglandin F synthase OS=Sus scrofa OX=9823 GN=PRXL2B PE=1 SV=1
ENSSSCG00000028132	NAA20	75.58	84.91	60.12	118.82	88.97	144.81	XP_534329.3	PREDICTED: N-alpha-acetyltransferase 20 isoform X2 [Canis lupus familiaris]	GO:0017196(N-terminal peptidyl-methionine acetylation)	GO:0005737(cytoplasm);GO:0005622(intracellular);GO:0031416(NatB complex);GO:0005634(nucleus)	GO:0016740(transferase activity);GO:0008080(N-acetyltransferase activity);GO:0016746(transferase activity, transferring acyl groups);GO:0004596(peptide alpha-N-acetyltransferase activity)	K17972|NAA20, NAT3|http://www.genome.jp/dbget-bin/www_bget?ko:K17972	*	KOG3235(R)(Subunit of the major N alpha-acetyltransferase);KOG3234(R)(Acetyltransferase, (GNAT) family)	N-alpha-acetyltransferase	N-alpha-acetyltransferase 20 OS=Homo sapiens OX=9606 GN=NAA20 PE=1 SV=1
ENSSSCG00000005459	ECPAS	75.52	74.37	112.84	57.19	74.13	63.77	XP_005660387.2	PREDICTED: proteasome-associated protein ECM29 homolog [Sus scrofa]	GO:0043248(proteasome assembly);GO:0030433(ubiquitin-dependent ERAD pathway)	GO:0000502(proteasome complex);GO:0005634(nucleus);GO:0005769(early endosome);GO:0005770(late endosome);GO:0005771(multivesicular body);GO:0005783(endoplasmic reticulum);GO:0005793(endoplasmic reticulum-Golgi intermediate compartment);GO:0005802(trans-Golgi network);GO:0005813(centrosome);GO:0016020(membrane);GO:0030134(COPII-coated ER to Golgi transport vesicle);GO:0030139(endocytic vesicle);GO:…	GO:0032947(molecular adaptor activity);GO:0003674(molecular_function);GO:0005515(protein binding)	K11886|ECM29|http://www.genome.jp/dbget-bin/www_bget?ko:K11886	*	KOG0915(S)(Uncharacterized conserved protein)	Proteasome	Proteasome adapter and scaffold protein ECM29 OS=Homo sapiens OX=9606 GN=ECPAS PE=1 SV=2
ENSSSCG00000012783	IDH3G	75.29	80.93	81.99	80.16	87.11	76.01	XP_003135545.1	PREDICTED: isocitrate dehydrogenase [NAD] subunit gamma, mitochondrial isoform X2 [Sus scrofa]	GO:0006099(tricarboxylic acid cycle);GO:0006102(isocitrate metabolic process);GO:0055114(oxidation-reduction process)	GO:0005739(mitochondrion);GO:0005654(nucleoplasm);GO:0005730(nucleolus)	GO:0000287(magnesium ion binding);GO:0004449(isocitrate dehydrogenase (NAD+) activity);GO:0051287(NAD binding);GO:0016491(oxidoreductase activity);GO:0016616(oxidoreductase activity, acting on the CH-OH group of donors, NAD or NADP as acceptor);GO:0046872(metal ion binding)	K00030|IDH3|http://www.genome.jp/dbget-bin/www_bget?ko:K00030	ko00020(Citrate cycle (TCA cycle));ko01210(2-Oxocarboxylic acid metabolism);ko01230(Biosynthesis of amino acids);ko01200(Carbon metabolism)	KOG0785(E)(Isocitrate dehydrogenase, alpha subunit);KOG0784(E)(Isocitrate dehydrogenase, gamma subunit)	Isocitrate	Isocitrate dehydrogenase [NAD] subunit gamma, mitochondrial OS=Bos taurus OX=9913 GN=IDH3G PE=2 SV=1
ENSSSCG00000026945	LRRC2	74.08	76.81	107.66	93.54	72.71	104.9	NP_001121956.1	leucine-rich repeat-containing protein 2 [Sus scrofa] &gt;BAD08653.1 leucine-rich repeat-containing 2 [Sus scrofa]	*	*	*	*	*	*	Leucine-rich;LINE-1	Leucine-rich repeat-containing protein 2 OS=Homo sapiens OX=9606 GN=LRRC2 PE=2 SV=2;LINE-1 retrotransposable element ORF2 protein OS=Homo sapiens OX=9606 PE=1 SV=1
ENSSSCG00000006090	MTERF3	73.4	78.15	53.63	73.74	64.25	98.69	XP_005663009.1	PREDICTED: transcription termination factor 3, mitochondrial isoform X1 [Sus scrofa] &gt;XP_005663010.1 PREDICTED: transcription termination factor 3, mitochondrial isoform X1 [Sus scrofa] &gt;XP_013852037.1 PREDICTED: transcription termination factor 3, mitochondrial isoform X1 [Sus scrofa]	GO:0045892(negative regulation of transcription, DNA-templated);GO:0006355(regulation of transcription, DNA-templated)	GO:0005739(mitochondrion)	GO:0003690(double-stranded DNA binding);GO:0044212(transcription regulatory region DNA binding)	K15032|MTERFD|http://www.genome.jp/dbget-bin/www_bget?ko:K15032	*	KOG1267(KR)(Mitochondrial transcription termination factor, mTERF);KOG3440(C)(Ubiquinol cytochrome c reductase, subunit QCR7)	Transcription	Transcription termination factor 3, mitochondrial OS=Homo sapiens OX=9606 GN=MTERF3 PE=1 SV=2
ENSSSCG00000015689	DARS1	73.01	68.51	65.16	77.66	55.99	69.29	XP_003133314.1	PREDICTED: aspartate--tRNA ligase, cytoplasmic [Sus scrofa]	GO:0006418(tRNA aminoacylation for protein translation);GO:0006422(aspartyl-tRNA aminoacylation);GO:0006412(translation)	GO:0005737(cytoplasm);GO:0070062(extracellular exosome);GO:0016020(membrane)	GO:0004812(aminoacyl-tRNA ligase activity);GO:0005524(ATP binding);GO:0044822(RNA binding);GO:0004815(aspartate-tRNA ligase activity);GO:0000166(nucleotide binding);GO:0003676(nucleic acid binding);GO:0016874(ligase activity)	K01876|DARS, aspS|http://www.genome.jp/dbget-bin/www_bget?ko:K01876	ko00970(Aminoacyl-tRNA biosynthesis)	KOG0556(J)(Aspartyl-tRNA synthetase);KOG0554(J)(Asparaginyl-tRNA synthetase (mitochondrial))	Aspartate--tRNA	Aspartate--tRNA ligase, cytoplasmic OS=Bos taurus OX=9913 GN=DARS PE=2 SV=1
ENSSSCG00000000274	ENSSSCG00000000274	72.68	91.85	109.24	70.01	63.82	74.94	XP_004872819.1	PREDICTED: poly(rC)-binding protein 2 isoform X2 [Heterocephalus glaber] &gt;XP_005652579.1 PREDICTED: poly(rC)-binding protein 2 isoform X3 [Sus scrofa] &gt;XP_010962680.1 PREDICTED: poly(rC)-binding protein 2 isoform X2 [Camelus bactrianus] &gt;XP_013376384.1 PREDICTED: poly(rC)-binding protein 2 isoform X2 [Chinchilla lanigera] &gt;XP_014412881.1 PREDICTED: poly(rC)-binding protein 2 isoform X…	GO:0000398(mRNA splicing, via spliceosome);GO:0010467(gene expression);GO:0016071(mRNA metabolic process);GO:0032480(negative regulation of type I interferon production);GO:0039694(viral RNA genome replication);GO:0043161(proteasome-mediated ubiquitin-dependent protein catabolic process);GO:0045087(innate immune response);GO:0050687(negative regulation of defense response to virus);GO:0051607(def…	GO:0005634(nucleus);GO:0005654(nucleoplasm);GO:0005737(cytoplasm);GO:0005829(cytosol);GO:0005925(focal adhesion);GO:0016020(membrane);GO:0030529(ribonucleoprotein complex);GO:0070062(extracellular exosome)	GO:0003723(RNA binding);GO:0005515(protein binding);GO:0019899(enzyme binding);GO:0031625(ubiquitin protein ligase binding);GO:0044822(RNA binding);GO:1990829(C-rich single-stranded DNA binding);GO:0003676(nucleic acid binding);GO:0003677(DNA binding)	K13162|PCBP2_3_4|http://www.genome.jp/dbget-bin/www_bget?ko:K13162	ko04216(Ferroptosis)	KOG2192(AR)(PolyC-binding hnRNP-K protein HRB57A/hnRNP, contains KH domain);KOG2191(AR)(RNA-binding protein NOVA1/PASILLA and related KH domain proteins);KOG2190(AR)(PolyC-binding proteins alphaCP-1 and related KH domain proteins)	Poly(rC)-binding	Poly(rC)-binding protein 2 OS=Homo sapiens OX=9606 GN=PCBP2 PE=1 SV=1
ENSSSCG00000016743	OGDH	72	83.97	75.33	72.27	71.85	93.55	XP_003134939.4	PREDICTED: LOW QUALITY PROTEIN: 2-oxoglutarate dehydrogenase, mitochondrial [Sus scrofa]	GO:0006096(glycolytic process);GO:0006099(tricarboxylic acid cycle);GO:0021695(cerebellar cortex development);GO:0021756(striatum development);GO:0021766(hippocampus development);GO:0021794(thalamus development);GO:0021860(pyramidal neuron development);GO:0022028(tangential migration from the subventricular zone to the olfactory bulb);GO:0061034(olfactory bulb mitral cell layer development);GO:00…	GO:0005739(mitochondrion);GO:0005759(mitochondrial matrix);GO:0005829(cytosol);GO:0045252(oxoglutarate dehydrogenase complex);GO:0031966(mitochondrial membrane)	GO:0004591(oxoglutarate dehydrogenase (succinyl-transferring) activity);GO:0030976(thiamine pyrophosphate binding);GO:0034602(oxoglutarate dehydrogenase (NAD+) activity);GO:0046872(metal ion binding);GO:0016624(oxidoreductase activity, acting on the aldehyde or oxo group of donors, disulfide as acceptor);GO:0016491(oxidoreductase activity);GO:0051087(chaperone binding);GO:0031072(heat shock prote…	K00164|OGDH, sucA|http://www.genome.jp/dbget-bin/www_bget?ko:K00164	ko00310(Lysine degradation);ko00380(Tryptophan metabolism);ko00020(Citrate cycle (TCA cycle));ko01200(Carbon metabolism)	KOG0450(G)(2-oxoglutarate dehydrogenase, E1 subunit)	2-oxoglutarate	2-oxoglutarate dehydrogenase, mitochondrial OS=Bos taurus OX=9913 GN=OGDH PE=2 SV=1
ENSSSCG00000028771	MEF2A	71.89	106.44	129.55	75.14	77.48	55.12	NP_001093168.1	myocyte-specific enhancer factor 2A isoform 2 [Sus scrofa] &gt;A2ICN5.2 RecName: Full=Myocyte-specific enhancer factor 2A &gt;ABQ53160.1 myocyte enhancer factor 2A protein variant 2 [Sus scrofa]	GO:0061337(cardiac conduction);GO:0000165(MAPK cascade);GO:0070375(ERK5 cascade);GO:0051149(positive regulation of muscle cell differentiation);GO:0006915(apoptotic process);GO:0045944(positive regulation of transcription by RNA polymerase II);GO:0007517(muscle organ development);GO:0006351(transcription, DNA-templated);GO:0030154(cell differentiation);GO:0006355(regulation of transcription, DNA-…	GO:0005737(cytoplasm);GO:0005667(transcription factor complex);GO:0005654(nucleoplasm);GO:0000790(nuclear chromatin);GO:0005634(nucleus)	GO:0003705(DNA-binding transcription factor activity, RNA polymerase II-specific);GO:0003677(DNA binding);GO:0046983(protein dimerization activity);GO:0019901(protein kinase binding);GO:0001105(transcription coactivator activity);GO:0046982(protein heterodimerization activity);GO:0046332(SMAD binding);GO:0035035(histone acetyltransferase binding);GO:0003700(DNA-binding transcription factor activi…	K09260|MEF2A|http://www.genome.jp/dbget-bin/www_bget?ko:K09260	ko04371(Apelin signaling pathway);ko04013(MAPK signaling pathway - fly);ko04022(cGMP - PKG signaling pathway)	KOG0014(K)(MADS box transcription factor)	Myocyte-specific	Myocyte-specific enhancer factor 2A OS=Bos taurus OX=9913 GN=MEF2A PE=2 SV=1
ENSSSCG00000004537	TXNL1	71.67	79.64	118.85	68.39	81	67.75	XP_007080537.1	PREDICTED: thioredoxin-like protein 1 isoform X1 [Panthera tigris altaica] &gt;XP_007192018.1 PREDICTED: thioredoxin-like protein 1 isoform X1 [Balaenoptera acutorostrata scammoni] &gt;XP_011286459.1 PREDICTED: thioredoxin-like protein 1 isoform X1 [Felis catus] &gt;XP_012908188.1 PREDICTED: thioredoxin-like protein 1 isoform X1 [Mustela putorius furo] &gt;XP_013840827.1 PREDICTED: thioredoxin-li…	GO:0055114(oxidation-reduction process);GO:0045454(cell redox homeostasis);GO:0000103(sulfate assimilation);GO:0006457(protein folding);GO:0034599(cellular response to oxidative stress);GO:0006662(glycerol ether metabolic process);GO:0098869(cellular oxidant detoxification)	GO:0005737(cytoplasm);GO:0070062(extracellular exosome);GO:0005739(mitochondrion);GO:0000502(proteasome complex);GO:0005634(nucleus)	GO:0016671(oxidoreductase activity, acting on a sulfur group of donors, disulfide as acceptor);GO:0015035(protein disulfide oxidoreductase activity);GO:0015036(disulfide oxidoreductase activity);GO:0004791(thioredoxin-disulfide reductase activity);GO:0047134(protein-disulfide reductase activity)	*	*	KOG0907(O)(Thioredoxin);KOG0908(O)(Thioredoxin-like protein)	Thioredoxin-like	Thioredoxin-like protein 1 OS=Homo sapiens OX=9606 GN=TXNL1 PE=1 SV=3
ENSSSCG00000031083	SZRD1	71.43	60.77	74.47	45.18	53.9	48.05	XP_012669158.1	PREDICTED: SUZ domain-containing protein 1-like [Otolemur garnettii]	GO:0008150(biological_process)	GO:0005575(cellular_component)	GO:0003674(molecular_function)	*	*	*	SUZ	SUZ domain-containing protein 1 OS=Mus musculus OX=10090 GN=Szrd1 PE=1 SV=1
ENSSSCG00000009123	CAMK2D	69.66	68.51	84.15	55.93	45.28	39.38	XP_002745503.2	PREDICTED: calcium/calmodulin-dependent protein kinase type II subunit delta isoform X6 [Callithrix jacchus]	GO:0000082(G1/S transition of mitotic cell cycle);GO:0003254(regulation of membrane depolarization);GO:0006468(protein phosphorylation);GO:0006816(calcium ion transport);GO:0007399(nervous system development);GO:0010613(positive regulation of cardiac muscle hypertrophy);GO:0018105(peptidyl-serine phosphorylation);GO:0018107(peptidyl-threonine phosphorylation);GO:0030154(cell differentiation);GO:0…	GO:0005634(nucleus);GO:0005737(cytoplasm);GO:0014704(intercalated disc);GO:0030315(T-tubule);GO:0031594(neuromuscular junction);GO:0033017(sarcoplasmic reticulum membrane);GO:0034704(calcium channel complex);GO:0043005(neuron projection);GO:0043025(neuronal cell body);GO:0043194(axon initial segment);GO:0016020(membrane);GO:0016021(integral component of membrane);GO:0016529(sarcoplasmic reticulum…	GO:0004683(calmodulin-dependent protein kinase activity);GO:0005516(calmodulin binding);GO:0005524(ATP binding);GO:0019871(sodium channel inhibitor activity);GO:0031432(titin binding);GO:0042803(protein homodimerization activity);GO:0044325(ion channel binding);GO:0000166(nucleotide binding);GO:0004672(protein kinase activity);GO:0004674(protein serine/threonine kinase activity);GO:0016301(kinase…	K04515|CAMK2|http://www.genome.jp/dbget-bin/www_bget?ko:K04515	ko04217(Necroptosis);ko04114(Oocyte meiosis);ko04020(Calcium signaling pathway);ko04012(ErbB signaling pathway);ko04066(HIF-1 signaling pathway);ko04310(Wnt signaling pathway);ko04024(cAMP signaling pathway);ko04261(Adrenergic signaling in cardiomyocytes);ko04360(Axon guidance);ko04971(Gastric acid secretion);ko04925(Aldosterone synthesis and secretion);ko04922(Glucagon signaling pathway);ko04912…	KOG0033(T)(Ca2+/calmodulin-dependent protein kinase, EF-Hand protein superfamily);KOG0032(T)(Ca2+/calmodulin-dependent protein kinase, EF-Hand protein superfamily)	Calcium/calmodulin-dependent	Calcium/calmodulin-dependent protein kinase type II subunit delta OS=Sus scrofa OX=9823 GN=CAMK2D PE=2 SV=1
ENSSSCG00000038738	DMWD	68.23	43.86	34.07	57.11	31.55	49.66	XP_003277644.1	PREDICTED: LOW QUALITY PROTEIN: dystrophia myotonica WD repeat-containing protein [Nomascus leucogenys]	GO:0016579(protein deubiquitination);GO:0002028(regulation of sodium ion transport);GO:0006468(protein phosphorylation);GO:0006874(cellular calcium ion homeostasis);GO:0006998(nuclear envelope organization);GO:0008016(regulation of heart contraction);GO:0010657(muscle cell apoptotic process);GO:0010830(regulation of myotube differentiation);GO:0014722(regulation of skeletal muscle contraction by …	GO:0005634(nucleus);GO:0005737(cytoplasm);GO:0005739(mitochondrion);GO:0005741(mitochondrial outer membrane);GO:0005783(endoplasmic reticulum);GO:0005789(endoplasmic reticulum membrane);GO:0005829(cytosol);GO:0005886(plasma membrane);GO:0016020(membrane);GO:0016021(integral component of membrane);GO:0016529(sarcoplasmic reticulum);GO:0031307(integral component of mitochondrial outer membrane);GO:…	GO:0000166(nucleotide binding);GO:0004672(protein kinase activity);GO:0004674(protein serine/threonine kinase activity);GO:0005515(protein binding);GO:0005524(ATP binding);GO:0016301(kinase activity);GO:0016740(transferase activity);GO:0017020(myosin phosphatase regulator activity);GO:0031072(heat shock protein binding);GO:0046872(metal ion binding);GO:0003674(molecular_function)	K08788|DMPK|http://www.genome.jp/dbget-bin/www_bget?ko:K08788	*	KOG0612(T)(Rho-associated, coiled-coil containing protein kinase);KOG2394(R)(WD40 protein DMR-N9);KOG0605(R)(NDR and related serine/threonine kinases)	Dystrophia;Myotonin-protein	Dystrophia myotonica WD repeat-containing protein OS=Mus musculus OX=10090 GN=Dmwd PE=1 SV=3;Myotonin-protein kinase OS=Homo sapiens OX=9606 GN=DMPK PE=1 SV=3
ENSSSCG00000007853	LYRM1	68.11	66.34	64.85	75.19	57.23	74.43	XP_008571620.1	PREDICTED: LYR motif-containing protein 1 isoform X1 [Galeopterus variegatus]	*	GO:0045171(intercellular bridge);GO:0005654(nucleoplasm)	*	*	*	*	LYR	LYR motif-containing protein 1 OS=Homo sapiens OX=9606 GN=LYRM1 PE=2 SV=1
ENSSSCG00000003775	MSH4	67.24	66.35	71.75	44.57	44.97	43.51	XP_006217177.1	PREDICTED: mutS protein homolog 4 [Vicugna pacos]	GO:0018344(protein geranylgeranylation);GO:0006464(cellular protein modification process);GO:0007601(visual perception);GO:0042981(regulation of apoptotic process)	GO:0005886(plasma membrane);GO:0005968(Rab-protein geranylgeranyltransferase complex)	GO:0003824(catalytic activity);GO:0016740(transferase activity);GO:0004663(Rab geranylgeranyltransferase activity);GO:0005515(protein binding);GO:0008270(zinc ion binding);GO:0017137(Rab GTPase binding);GO:0046872(metal ion binding);GO:0004659(prenyltransferase activity)	K08740|MSH4|http://www.genome.jp/dbget-bin/www_bget?ko:K08740;K05956|RABGGTB|http://www.genome.jp/dbget-bin/www_bget?ko:K05956	*	KOG0365(O)(Beta subunit of farnesyltransferase);KOG0366(O)(Protein geranylgeranyltransferase type II, beta subunit);KOG0218(L)(Mismatch repair MSH3);KOG0220(L)(Mismatch repair ATPase MSH4 (MutS family))	MutS;Geranylgeranyl	MutS protein homolog 4 OS=Homo sapiens OX=9606 GN=MSH4 PE=1 SV=2;Geranylgeranyl transferase type-2 subunit beta OS=Homo sapiens OX=9606 GN=RABGGTB PE=1 SV=2
AEMK02000697.1.4	-	67.21	50.12	143.41	51.04	53.15	82.85	XP_010986308.1	PREDICTED: dual specificity protein phosphatase 26 [Camelus dromedarius]	GO:0000122(negative regulation of transcription by RNA polymerase II);GO:0035335(peptidyl-tyrosine dephosphorylation);GO:0044387(negative regulation of protein kinase activity by regulation of protein phosphorylation);GO:0045785(positive regulation of cell adhesion);GO:0070373(negative regulation of ERK1 and ERK2 cascade);GO:1902310(positive regulation of peptidyl-serine dephosphorylation);GO:000…	GO:0005634(nucleus);GO:0005739(mitochondrion);GO:0005794(Golgi apparatus);GO:0070062(extracellular exosome);GO:0005737(cytoplasm)	GO:0001102(RNA polymerase II activating transcription factor binding);GO:0002039(p53 binding);GO:0004647(phosphoserine phosphatase activity);GO:0004725(protein tyrosine phosphatase activity);GO:0008138(protein tyrosine/serine/threonine phosphatase activity);GO:0004721(phosphoprotein phosphatase activity);GO:0016791(phosphatase activity);GO:0016787(hydrolase activity)	K14165|K14165|http://www.genome.jp/dbget-bin/www_bget?ko:K14165	*	KOG1716(V)(Dual specificity phosphatase);KOG1717(V)(Dual specificity phosphatase)	Dual	Dual specificity protein phosphatase 26 OS=Bos taurus OX=9913 GN=DUSP26 PE=2 SV=1
ENSSSCG00000024162	ENSSSCG00000024162	67.05	38.28	26.53	50.61	33.22	29.32	XP_004276012.2	PREDICTED: inositol monophosphatase 2 isoform X1 [Orcinus orca]	GO:0006915(apoptotic process);GO:0042981(regulation of apoptotic process);GO:0019915(lipid storage);GO:0035634(response to stilbenoid);GO:0032720(negative regulation of tumor necrosis factor production);GO:1902510(regulation of apoptotic DNA fragmentation);GO:0050710(negative regulation of cytokine secretion);GO:0006629(lipid metabolic process);GO:0050995(negative regulation of lipid catabolic pr…	GO:0005622(intracellular);GO:0005811(lipid droplet);GO:0005737(cytoplasm);GO:0005739(mitochondrion);GO:0005740(mitochondrial envelope);GO:0005634(nucleus)	GO:0042803(protein homodimerization activity);GO:0000287(magnesium ion binding);GO:0008934(inositol monophosphate 1-phosphatase activity);GO:0016787(hydrolase activity);GO:0046872(metal ion binding);GO:0052832(inositol monophosphate 3-phosphatase activity);GO:0052833(inositol monophosphate 4-phosphatase activity);GO:0052834(inositol monophosphate phosphatase activity)	K01092|E3.1.3.25, IMPA, suhB|http://www.genome.jp/dbget-bin/www_bget?ko:K01092	ko04070(Phosphatidylinositol signaling system);ko00521(Streptomycin biosynthesis);ko00562(Inositol phosphate metabolism)	KOG2951(G)(Inositol monophosphatase)	Cell;Inositol	Cell death activator CIDE-A OS=Mus musculus OX=10090 GN=Cidea PE=1 SV=2;Inositol monophosphatase 2 OS=Homo sapiens OX=9606 GN=IMPA2 PE=1 SV=1
ENSSSCG00000022659	CLTC	66.97	77.38	74.5	64.24	74.52	63.7	XP_007449155.1	PREDICTED: clathrin heavy chain 1 [Lipotes vexillifer]	GO:0001649(osteoblast differentiation);GO:0006886(intracellular protein transport);GO:0006898(receptor-mediated endocytosis);GO:0006914(autophagy);GO:0007030(Golgi organization);GO:0007049(cell cycle);GO:0007067(mitotic cell cycle);GO:0016192(vesicle-mediated transport);GO:0031623(receptor internalization);GO:0033572(transferrin transport);GO:0042147(retrograde transport, endosome to Golgi);GO:00…	GO:0005737(cytoplasm);GO:0005739(mitochondrion);GO:0005819(spindle);GO:0005856(cytoskeleton);GO:0005905(clathrin-coated pit);GO:0005925(focal adhesion);GO:0016020(membrane);GO:0030117(membrane coat);GO:0030118(clathrin coat);GO:0030130(clathrin coat of trans-Golgi network vesicle);GO:0030132(clathrin coat of coated pit);GO:0030136(clathrin-coated vesicle);GO:0030315(T-tubule);GO:0031012(extracell…	GO:0003725(double-stranded RNA binding);GO:0005198(structural molecule activity);GO:0005515(protein binding);GO:0008022(protein C-terminus binding);GO:0019901(protein kinase binding);GO:0030506(ankyrin binding);GO:0031072(heat shock protein binding);GO:0032051(clathrin light chain binding);GO:0042277(peptide binding);GO:0044822(RNA binding);GO:0004045(aminoacyl-tRNA hydrolase activity)	K04794|PTH2|http://www.genome.jp/dbget-bin/www_bget?ko:K04794;K04646|CLTC|http://www.genome.jp/dbget-bin/www_bget?ko:K04646	ko04144(Endocytosis);ko04142(Lysosome);ko04961(Endocrine and other factor-regulated calcium reabsorption);ko04721(Synaptic vesicle cycle)	KOG3282(S)(Uncharacterized conserved protein);KOG0985(U)(Vesicle coat protein clathrin, heavy chain)	Clathrin;Peptidyl-tRNA	Clathrin heavy chain 1 OS=Bos taurus OX=9913 GN=CLTC PE=1 SV=1;Peptidyl-tRNA hydrolase 2, mitochondrial OS=Bos taurus OX=9913 GN=PTRH2 PE=2 SV=1
ENSSSCG00000023325	ENSSSCG00000023325	66.75	61.39	39.94	96.53	99.44	89.95	NP_999061.1	aminoacylase-1 [Sus scrofa] &gt;P37111.2 RecName: Full=Aminoacylase-1; Short=ACY-1; AltName: Full=N-acyl-L-amino-acid amidohydrolase &gt;BAA02731.1 N-acylamino acid aminohydrolase (Aminoacylase 1) [Sus scrofa] &gt;BAA76403.1 aminoacylase-I [Sus scrofa]	GO:0008152(metabolic process);GO:0006520(cellular amino acid metabolic process);GO:0006508(proteolysis);GO:0043171(peptide catabolic process)	GO:0005737(cytoplasm);GO:0070062(extracellular exosome);GO:0016021(integral component of membrane);GO:0016020(membrane)	GO:0046872(metal ion binding);GO:0004046(aminoacylase activity);GO:0008237(metallopeptidase activity);GO:0016787(hydrolase activity);GO:0008270(zinc ion binding);GO:0070573(metallodipeptidase activity)	K13706|ABHD14|http://www.genome.jp/dbget-bin/www_bget?ko:K13706;K14677|ACY1|http://www.genome.jp/dbget-bin/www_bget?ko:K14677	ko00220(Arginine biosynthesis);ko01210(2-Oxocarboxylic acid metabolism);ko01230(Biosynthesis of amino acids)	KOG2275(E)(Aminoacylase ACY1 and related metalloexopeptidases)	Aminoacylase-1;Protein	Aminoacylase-1 OS=Sus scrofa OX=9823 GN=ACY1 PE=1 SV=2;Protein ABHD14A OS=Homo sapiens OX=9606 GN=ABHD14A PE=2 SV=2
ENSSSCG00000008339	GFPT1	65.92	46.16	42.95	52.02	42.76	35.9	XP_019319554.1	PREDICTED: glutamine--fructose-6-phosphate aminotransferase [isomerizing] 1 [Panthera pardus]	GO:1901137(carbohydrate derivative biosynthetic process);GO:0005975(carbohydrate metabolic process);GO:0032922(circadian regulation of gene expression);GO:0006002(fructose 6-phosphate metabolic process);GO:0006047(UDP-N-acetylglucosamine metabolic process);GO:0006541(glutamine metabolic process);GO:0006048(UDP-N-acetylglucosamine biosynthetic process);GO:0032868(response to insulin);GO:0036498(IR…	GO:0070062(extracellular exosome);GO:0005829(cytosol);GO:0005737(cytoplasm);GO:0005654(nucleoplasm);GO:0005739(mitochondrion);GO:0005634(nucleus)	GO:0004360(glutamine-fructose-6-phosphate transaminase (isomerizing) activity);GO:0030246(carbohydrate binding);GO:0008483(transaminase activity);GO:0016740(transferase activity);GO:0016597(amino acid binding);GO:0005506(iron ion binding);GO:0051536(iron-sulfur cluster binding);GO:0051539(4 iron, 4 sulfur cluster binding);GO:0005515(protein binding)	K00820|glmS, GFPT|http://www.genome.jp/dbget-bin/www_bget?ko:K00820	ko00250(Alanine, aspartate and glutamate metabolism);ko00520(Amino sugar and nucleotide sugar metabolism)	KOG2358(O)(NifU-like domain-containing proteins);KOG1268(M)(Glucosamine 6-phosphate synthetases, contain amidotransferase and phosphosugar isomerase domains)	Glutamine--fructose-6-phosphate;NFU1	Glutamine--fructose-6-phosphate aminotransferase [isomerizing] 1 OS=Rattus norvegicus OX=10116 GN=Gfpt1 PE=1 SV=3;NFU1 iron-sulfur cluster scaffold homolog, mitochondrial OS=Homo sapiens OX=9606 GN=NFU1 PE=1 SV=2
ENSSSCG00000011286	KLHL40	65.89	56.67	135.89	62.26	139.18	64	XP_013836978.1	PREDICTED: kelch-like protein 40 isoform X1 [Sus scrofa]	GO:0032435(negative regulation of proteasomal ubiquitin-dependent protein catabolic process);GO:0031397(negative regulation of protein ubiquitination);GO:0048741(skeletal muscle fiber development);GO:0006508(proteolysis)	GO:0031674(I band);GO:0031463(Cul3-RING ubiquitin ligase complex);GO:0031672(A band)	GO:0004842(ubiquitin-protein transferase activity);GO:0004252(serine-type endopeptidase activity)	K10473|KBTBD5_10|http://www.genome.jp/dbget-bin/www_bget?ko:K10473	*	KOG4441(TR)(Proteins containing BTB/POZ and Kelch domains, involved in regulatory/signal transduction processes)	Kelch-like	Kelch-like protein 40 OS=Homo sapiens OX=9606 GN=KLHL40 PE=1 SV=2
ENSSSCG00000032498	IDH3A	65.81	63.19	61.25	61.9	78.56	88.91	XP_001927373.3	PREDICTED: isocitrate dehydrogenase [NAD] subunit alpha, mitochondrial [Sus scrofa]	GO:0006099(tricarboxylic acid cycle);GO:0006102(isocitrate metabolic process);GO:0006103(2-oxoglutarate metabolic process);GO:0006734(NADH metabolic process);GO:0055114(oxidation-reduction process)	GO:0005634(nucleus);GO:0005739(mitochondrion);GO:0005962(mitochondrial isocitrate dehydrogenase complex (NAD+));GO:0043209(myelin sheath)	GO:0000287(magnesium ion binding);GO:0004449(isocitrate dehydrogenase (NAD+) activity);GO:0051287(NAD binding);GO:0016491(oxidoreductase activity);GO:0016616(oxidoreductase activity, acting on the CH-OH group of donors, NAD or NADP as acceptor);GO:0046872(metal ion binding)	K00030|IDH3|http://www.genome.jp/dbget-bin/www_bget?ko:K00030	ko00020(Citrate cycle (TCA cycle));ko01210(2-Oxocarboxylic acid metabolism);ko01230(Biosynthesis of amino acids);ko01200(Carbon metabolism)	KOG0785(E)(Isocitrate dehydrogenase, alpha subunit);KOG0784(E)(Isocitrate dehydrogenase, gamma subunit)	Isocitrate	Isocitrate dehydrogenase [NAD] subunit alpha, mitochondrial OS=Pongo abelii OX=9601 GN=IDH3A PE=2 SV=1
ENSSSCG00000009771	DDX55	65.37	62.54	77.74	57.32	51.08	69.24	XP_001927747.2	PREDICTED: ATP-dependent RNA helicase DDX55 isoform X1 [Sus scrofa]	GO:0010501(RNA secondary structure unwinding);GO:0001892(embryonic placenta development);GO:0048598(embryonic morphogenesis);GO:0006810(transport);GO:0007030(Golgi organization);GO:0001756(somitogenesis);GO:0001947(heart looping);GO:0001893(maternal placenta development);GO:0032525(somite rostral/caudal axis specification);GO:0035264(multicellular organism growth);GO:0006886(intracellular protein…	GO:0016020(membrane);GO:0030137(COPI-coated vesicle);GO:0005793(endoplasmic reticulum-Golgi intermediate compartment);GO:0042589(zymogen granule membrane);GO:0005789(endoplasmic reticulum membrane);GO:0030133(transport vesicle);GO:0005783(endoplasmic reticulum);GO:0033116(endoplasmic reticulum-Golgi intermediate compartment membrane);GO:0000139(Golgi membrane);GO:0032580(Golgi cisterna membrane);…	GO:0005524(ATP binding);GO:0044822(RNA binding);GO:0003723(RNA binding);GO:0004386(helicase activity);GO:0000166(nucleotide binding);GO:0003676(nucleic acid binding);GO:0016787(hydrolase activity);GO:0004004(RNA helicase activity);GO:0005515(protein binding)	K14809|DDX55, SPB4|http://www.genome.jp/dbget-bin/www_bget?ko:K14809;K20347|TMED2, EMP24|http://www.genome.jp/dbget-bin/www_bget?ko:K20347	*	KOG0342(A)(ATP-dependent RNA helicase pitchoune);KOG1693(U)(emp24/gp25L/p24 family of membrane trafficking proteins);KOG0343(A)(RNA Helicase);KOG1692(U)(Putative cargo transport protein EMP24 (p24 protein family))	ATP-dependent;Transmembrane	ATP-dependent RNA helicase DDX55 OS=Homo sapiens OX=9606 GN=DDX55 PE=1 SV=3;Transmembrane emp24 domain-containing protein 2 (Fragment) OS=Cricetulus griseus OX=10029 GN=TMED2 PE=1 SV=1
ENSSSCG00000031299	ENSSSCG00000031299	65.1	73.59	58.54	39.79	49.96	26.43	XP_004442633.2	PREDICTED: very-long-chain enoyl-CoA reductase isoform X1 [Ceratotherium simum simum]	GO:0042761(very long-chain fatty acid biosynthetic process);GO:0006629(lipid metabolic process);GO:0030497(fatty acid elongation);GO:0055114(oxidation-reduction process);GO:0035338(long-chain fatty-acyl-CoA biosynthetic process);GO:0006633(fatty acid biosynthetic process);GO:0006631(fatty acid metabolic process);GO:0006694(steroid biosynthetic process)	GO:0005737(cytoplasm);GO:0016020(membrane);GO:0030176(integral component of endoplasmic reticulum membrane);GO:0005783(endoplasmic reticulum);GO:0016021(integral component of membrane);GO:0005634(nucleus);GO:0005789(endoplasmic reticulum membrane)	GO:0016627(oxidoreductase activity, acting on the CH-CH group of donors);GO:0017099(very-long-chain-acyl-CoA dehydrogenase activity);GO:0016491(oxidoreductase activity);GO:0005515(protein binding)	K10258|TER, TSC13, CER10|http://www.genome.jp/dbget-bin/www_bget?ko:K10258	ko01040(Biosynthesis of unsaturated fatty acids);ko00062(Fatty acid elongation);ko01212(Fatty acid metabolism)	KOG3468(C)(NADH:ubiquinone oxidoreductase, NDUFB7/B18 subunit);KOG1638(I)(Steroid reductase);KOG1639(I)(Steroid reductase required for elongation of the very long chain fatty acids)	Very-long-chain	Very-long-chain enoyl-CoA reductase OS=Homo sapiens OX=9606 GN=TECR PE=1 SV=1
ENSSSCG00000013312	HIPK3	64.94	57.28	80.6	57.89	61.85	62.03	XP_003122946.5	PREDICTED: homeodomain-interacting protein kinase 3 isoform X2 [Sus scrofa]	GO:0018105(peptidyl-serine phosphorylation);GO:0043508(negative regulation of JUN kinase activity);GO:0009299(mRNA transcription);GO:0018107(peptidyl-threonine phosphorylation);GO:0006468(protein phosphorylation);GO:0043066(negative regulation of apoptotic process)	GO:0005737(cytoplasm);GO:0016605(PML body);GO:0005634(nucleus)	GO:0004672(protein kinase activity);GO:0005524(ATP binding);GO:0004674(protein serine/threonine kinase activity);GO:0000166(nucleotide binding)	K08826|HIPK|http://www.genome.jp/dbget-bin/www_bget?ko:K08826	*	KOG0667(R)(Dual-specificity tyrosine-phosphorylation regulated kinase)	Homeodomain-interacting	Homeodomain-interacting protein kinase 3 OS=Homo sapiens OX=9606 GN=HIPK3 PE=1 SV=1
ENSSSCG00000010203	ENSSSCG00000010203	64.61	66.84	82.22	73.06	103.31	83.08	KFO33947.1	Heterogeneous nuclear ribonucleoprotein F [Fukomys damarensis]	GO:0043484(regulation of RNA splicing);GO:0008380(RNA splicing);GO:0006397(mRNA processing)	GO:0005737(cytoplasm);GO:0016020(membrane);GO:0005654(nucleoplasm);GO:0071013(catalytic step 2 spliceosome);GO:0030529(ribonucleoprotein complex);GO:0005681(spliceosomal complex);GO:0005634(nucleus);GO:0019013(viral nucleocapsid)	GO:0003676(nucleic acid binding);GO:0003727(single-stranded RNA binding);GO:0044822(RNA binding);GO:0000166(nucleotide binding);GO:0003723(RNA binding)	K12898|HNRNPF_H|http://www.genome.jp/dbget-bin/www_bget?ko:K12898	*	KOG1365(AR)(RNA-binding protein Fusilli, contains RRM domain);KOG4211(A)(Splicing factor hnRNP-F and related RNA-binding proteins)	Heterogeneous	Heterogeneous nuclear ribonucleoprotein F OS=Bos taurus OX=9913 GN=HNRNPF PE=2 SV=3
ENSSSCG00000010299	ANXA7	64.31	83.52	144.2	93.61	75.28	77.56	XP_005671157.1	PREDICTED: annexin A7 isoform X1 [Sus scrofa]	GO:0006874(cellular calcium ion homeostasis);GO:0006914(autophagy);GO:0007599(hemostasis);GO:0008283(cell population proliferation);GO:0008360(regulation of cell shape);GO:0009651(response to salt stress);GO:0009992(cellular water homeostasis);GO:0010629(negative regulation of gene expression);GO:0030855(epithelial cell differentiation);GO:0035176(social behavior);GO:0014070(response to organic c…	GO:0005635(nuclear envelope);GO:0005789(endoplasmic reticulum membrane);GO:0005829(cytosol);GO:0005886(plasma membrane);GO:0042584(chromaffin granule membrane);GO:0070062(extracellular exosome);GO:0016020(membrane);GO:0031982(vesicle);GO:0005634(nucleus)	GO:0005178(integrin binding);GO:0005509(calcium ion binding);GO:0005544(calcium-dependent phospholipid binding);GO:0042802(identical protein binding);GO:0044822(RNA binding);GO:0048306(calcium-dependent protein binding);GO:0005515(protein binding)	K17095|ANXA7_11|http://www.genome.jp/dbget-bin/www_bget?ko:K17095	*	KOG0819(U)(Annexin)	Annexin	Annexin A7 OS=Homo sapiens OX=9606 GN=ANXA7 PE=1 SV=3
ENSSSCG00000039873	DCXR	63.9	46.05	39.42	92.62	32.25	128.46	XP_004275640.1	PREDICTED: L-xylulose reductase [Orcinus orca]	*	*	*	K03331|DCXR|http://www.genome.jp/dbget-bin/www_bget?ko:K03331	ko00040(Pentose and glucuronate interconversions)	KOG0725(R)(Reductases with broad range of substrate specificities)	L-xylulose	L-xylulose reductase OS=Mus musculus OX=10090 GN=Dcxr PE=1 SV=2
ENSSSCG00000022940	G3BP2	63.67	81.8	73.46	54.78	87.92	46.8	BAE26595.1	unnamed protein product, partial [Mus musculus]	GO:0006810(transport);GO:0007264(small GTPase mediated signal transduction);GO:0051028(mRNA transport)	GO:0005622(intracellular);GO:0005737(cytoplasm);GO:0005829(cytosol);GO:0030529(ribonucleoprotein complex)	GO:0000166(nucleotide binding);GO:0003676(nucleic acid binding);GO:0003723(RNA binding);GO:0003729(mRNA binding);GO:0044822(RNA binding)	*	*	KOG0116(T)(RasGAP SH3 binding protein rasputin, contains NTF2 and RRM domains)	Ras	Ras GTPase-activating protein-binding protein 2 OS=Homo sapiens OX=9606 GN=G3BP2 PE=1 SV=2
ENSSSCG00000005480	RGS3	63.19	61.74	32.67	45.54	37.09	40.1	XP_012007582.1	PREDICTED: regulator of G-protein signaling 3 isoform X10 [Ovis aries musimon]	GO:0000188(inactivation of MAPK activity);GO:0008277(regulation of G protein-coupled receptor signaling pathway);GO:0043547(positive regulation of GTPase activity);GO:0009968(negative regulation of signal transduction)	GO:0005654(nucleoplasm);GO:0005737(cytoplasm);GO:0005829(cytosol);GO:0005886(plasma membrane);GO:0016020(membrane);GO:0005634(nucleus)	GO:0005096(GTPase activator activity);GO:0005515(protein binding)	K07524|RGS3|http://www.genome.jp/dbget-bin/www_bget?ko:K07524	ko04360(Axon guidance)	KOG3589(T)(G protein signaling regulators)	Regulator	Regulator of G-protein signaling 3 OS=Homo sapiens OX=9606 GN=RGS3 PE=1 SV=2
ENSSSCG00000009192	PDLIM5	63.15	103.87	115.69	104.64	106.65	163.37	XP_015999809.1	PREDICTED: PDZ and LIM domain protein 5 isoform X7 [Rousettus aegyptiacus]	*	*	*	*	*	KOG2272(TZ)(Focal adhesion protein PINCH-1, contains LIM domains);KOG1703(TZ)(Adaptor protein Enigma and related PDZ-LIM proteins)	PDZ	PDZ and LIM domain protein 5 OS=Homo sapiens OX=9606 GN=PDLIM5 PE=1 SV=5
ENSSSCG00000004367	POPDC3	62.65	62.16	75.85	31.16	43.33	45.42	NP_001137583.1	popeye domain-containing protein 3 [Sus scrofa] &gt;ACB13187.1 popeye domain containing protein 3 variant 1 [Sus scrofa]	GO:0042391(regulation of membrane potential)	GO:0016021(integral component of membrane);GO:0016020(membrane)	GO:0030552(cAMP binding);GO:0000166(nucleotide binding)	*	*	*	Popeye	Popeye domain-containing protein 3 OS=Homo sapiens OX=9606 GN=POPDC3 PE=2 SV=2
ENSSSCG00000011022	SVIL	62.16	84.43	80.39	100.54	96.26	92.28	XP_005668149.2	PREDICTED: supervillin isoform X1 [Sus scrofa]	GO:0007010(cytoskeleton organization);GO:0032467(positive regulation of cytokinesis)	GO:0002102(podosome);GO:0005737(cytoplasm);GO:0005886(plasma membrane);GO:0030054(cell junction);GO:0030496(midbody);GO:0032154(cleavage furrow);GO:0036449(microtubule minus-end);GO:0071437(invadopodium);GO:0016020(membrane);GO:0042995(cell projection);GO:0005856(cytoskeleton)	GO:0005515(protein binding);GO:0051015(actin filament binding);GO:0003779(actin binding)	K10369|SVIL|http://www.genome.jp/dbget-bin/www_bget?ko:K10369	*	KOG0445(Z)(Actin regulatory protein supervillin (gelsolin/villin family))	Supervillin	Supervillin OS=Bos taurus OX=9913 GN=SVIL PE=1 SV=2
ENSSSCG00000009172	PPP3CA	62.15	51.93	44.16	43.48	64.44	25.95	NP_999293.1	serine/threonine-protein phosphatase 2B catalytic subunit alpha isoform [Sus scrofa] &gt;AAK56844.1 calcineurin catalytic subunit delta isoform [Sus scrofa]	GO:0000082(G1/S transition of mitotic cell cycle);GO:0001975(response to amphetamine);GO:0006470(protein dephosphorylation);GO:0006606(protein import into nucleus);GO:0006816(calcium ion transport);GO:0007223(Wnt signaling pathway, calcium modulating pathway);GO:0014883(transition between fast and slow fiber);GO:0014898(cardiac muscle hypertrophy in response to stress);GO:0016311(dephosphorylatio…	GO:0005654(nucleoplasm);GO:0005737(cytoplasm);GO:0005739(mitochondrion);GO:0005829(cytosol);GO:0005955(calcineurin complex);GO:0030018(Z disc);GO:0042383(sarcolemma);GO:0098794(postsynapse);GO:0005886(plasma membrane);GO:0016020(membrane);GO:0005634(nucleus)	GO:0004722(protein serine/threonine phosphatase activity);GO:0005509(calcium ion binding);GO:0005515(protein binding);GO:0005516(calmodulin binding);GO:0008144(drug binding);GO:0019899(enzyme binding);GO:0033192(calmodulin-dependent protein phosphatase activity);GO:0046982(protein heterodimerization activity);GO:0046983(protein dimerization activity);GO:0004723(calcium-dependent protein serine/th…	K04348|PPP3C, CNA|http://www.genome.jp/dbget-bin/www_bget?ko:K04348	ko04114(Oocyte meiosis);ko04020(Calcium signaling pathway);ko04010(MAPK signaling pathway);ko04370(VEGF signaling pathway);ko04310(Wnt signaling pathway);ko04022(cGMP - PKG signaling pathway);ko04360(Axon guidance);ko04380(Osteoclast differentiation);ko04922(Glucagon signaling pathway);ko04921(Oxytocin signaling pathway);ko04924(Renin secretion);ko04662(B cell receptor signaling pathway);ko04650(…	KOG0375(R)(Serine-threonine phosphatase 2B, catalytic subunit);KOG0374(TR)(Serine/threonine specific protein phosphatase PP1, catalytic subunit);KOG0371(T)(Serine/threonine protein phosphatase 2A, catalytic subunit)	Serine/threonine-protein	Serine/threonine-protein phosphatase 2B catalytic subunit alpha isoform OS=Mus musculus OX=10090 GN=Ppp3ca PE=1 SV=1
ENSSSCG00000007264	ENSSSCG00000007264	61.6	42.16	62.1	38.92	31.51	44.27	XP_001928891.1	PREDICTED: CDK5 regulatory subunit-associated protein 1 isoform X1 [Sus scrofa]	GO:0009451(RNA modification);GO:0043412(macromolecule modification);GO:0035600(tRNA methylthiolation);GO:0045736(negative regulation of cyclin-dependent protein serine/threonine kinase activity);GO:0045859(regulation of protein kinase activity);GO:0006400(tRNA modification);GO:0086005(ventricular cardiac muscle cell action potential);GO:0060307(regulation of ventricular cardiac muscle cell membra…	GO:0005737(cytoplasm);GO:0005622(intracellular);GO:0043234(protein-containing complex);GO:0005886(plasma membrane);GO:0016020(membrane);GO:0042383(sarcolemma);GO:0030054(cell junction);GO:0005856(cytoskeleton)	GO:0016740(transferase activity);GO:0003824(catalytic activity);GO:0035596(methylthiotransferase activity);GO:0051536(iron-sulfur cluster binding);GO:0051539(4 iron, 4 sulfur cluster binding);GO:0019887(protein kinase regulator activity);GO:0044325(ion channel binding);GO:0005198(structural molecule activity);GO:0017080(sodium channel regulator activity);GO:0051117(ATPase binding);GO:0050998(nitr…	*	*	KOG3549(W)(Syntrophins (type gamma));KOG2492(T)(CDK5 activator-binding protein);KOG3528(S)(FOG: PDZ domain)	CDK5;Alpha-1-syntrophin	CDK5 regulatory subunit-associated protein 1 OS=Homo sapiens OX=9606 GN=CDK5RAP1 PE=1 SV=2;Alpha-1-syntrophin OS=Bos taurus OX=9913 GN=SNTA1 PE=2 SV=1
ENSSSCG00000000806	SCAF11	61.44	67.89	48.1	58.58	36.38	57.91	XP_013853413.1	PREDICTED: protein SCAF11 isoform X1 [Sus scrofa]	GO:0000245(spliceosomal complex assembly);GO:0000375(RNA splicing, via transesterification reactions);GO:0008380(RNA splicing)	GO:0005730(nucleolus);GO:0005654(nucleoplasm);GO:0005634(nucleus)	GO:0008270(zinc ion binding);GO:0046872(metal ion binding);GO:0044822(RNA binding)	*	*	*	Protein	Protein SCAF11 OS=Homo sapiens OX=9606 GN=SCAF11 PE=1 SV=2
ENSSSCG00000008971	USO1	60.82	57.11	66.22	42.56	52.37	46.59	XP_003129163.2	PREDICTED: general vesicular transport factor p115 isoform X4 [Sus scrofa]	GO:0048280(vesicle fusion with Golgi apparatus);GO:0048193(Golgi vesicle transport);GO:0006886(intracellular protein transport);GO:0006888(endoplasmic reticulum to Golgi vesicle-mediated transport);GO:0007030(Golgi organization);GO:0045056(transcytosis);GO:0048208(COPII vesicle coating);GO:0048211(Golgi vesicle docking);GO:0061025(membrane fusion);GO:0098609(cell-cell adhesion);GO:0006810(transpo…	GO:0005737(cytoplasm);GO:0016020(membrane);GO:0000139(Golgi membrane);GO:0005730(nucleolus);GO:0005783(endoplasmic reticulum);GO:0005794(Golgi apparatus);GO:0005795(Golgi stack);GO:0005829(cytosol);GO:0005913(adherens junction);GO:0012507(ER to Golgi transport vesicle membrane);GO:0030133(transport vesicle);GO:0048471(perinuclear region of cytoplasm);GO:0090498(extrinsic component of Golgi membra…	GO:0008565(obsolete protein transporter activity);GO:0005515(protein binding);GO:0044822(RNA binding);GO:0098641(cadherin binding involved in cell-cell adhesion);GO:0042802(identical protein binding)	*	*	KOG0946(U)(ER-Golgi vesicle-tethering protein p115)	General	General vesicular transport factor p115 OS=Homo sapiens OX=9606 GN=USO1 PE=1 SV=2
ENSSSCG00000004390	SESN1	60.32	86.29	150.27	62.07	79.21	73.93	XP_004264792.1	PREDICTED: sestrin-1 isoform X1 [Orcinus orca]	GO:1901031(regulation of response to reactive oxygen species)	GO:0005634(nucleus)	*	K10141|SESN1_3|http://www.genome.jp/dbget-bin/www_bget?ko:K10141	ko04115(p53 signaling pathway);ko04211(Longevity regulating pathway - mammal)	KOG3746(S)(Uncharacterized conserved protein)	Sestrin-1	Sestrin-1 OS=Macaca fascicularis OX=9541 GN=SESN1 PE=2 SV=1
ENSSSCG00000021973	GPX8	60.3	44.34	52.81	49.44	28.71	37.8	XP_003134018.1	PREDICTED: probable glutathione peroxidase 8 isoform X1 [Sus scrofa]	GO:0055114(oxidation-reduction process);GO:0000302(response to reactive oxygen species);GO:0006979(response to oxidative stress);GO:0098869(cellular oxidant detoxification)	GO:0005788(endoplasmic reticulum lumen);GO:0016020(membrane);GO:0016021(integral component of membrane)	GO:0004602(glutathione peroxidase activity);GO:0016491(oxidoreductase activity);GO:0004601(peroxidase activity)	K00432|gpx|http://www.genome.jp/dbget-bin/www_bget?ko:K00432	ko00590(Arachidonic acid metabolism);ko00480(Glutathione metabolism);ko04918(Thyroid hormone synthesis)	KOG1651(O)(Glutathione peroxidase)	Probable	Probable glutathione peroxidase 8 OS=Bos taurus OX=9913 GN=GPX8 PE=2 SV=1
ENSSSCG00000022714	OSER1	60.29	50.19	81.39	34.05	55.16	32.22	XP_019827994.1	PREDICTED: oxidative stress-responsive serine-rich protein 1 isoform X1 [Bos indicus]	*	*	*	*	*	*	Oxidative	Oxidative stress-responsive serine-rich protein 1 OS=Bos taurus OX=9913 GN=OSER1 PE=2 SV=1
ENSSSCG00000027738	LRRFIP2	60.27	58.16	73.41	57.58	60.56	50.01	XP_013845702.1	PREDICTED: leucine-rich repeat flightless-interacting protein 2 isoform X2 [Sus scrofa]	GO:0006355(regulation of transcription, DNA-templated);GO:0016055(Wnt signaling pathway);GO:0006298(mismatch repair)	*	GO:0030983(mismatched DNA binding);GO:0005524(ATP binding)	K08734|MLH1|http://www.genome.jp/dbget-bin/www_bget?ko:K08734	ko03460(Fanconi anemia pathway);ko03430(Mismatch repair)	KOG1979(L)(DNA mismatch repair protein - MLH1 family)	Leucine-rich;DNA	Leucine-rich repeat flightless-interacting protein 2 OS=Homo sapiens OX=9606 GN=LRRFIP2 PE=1 SV=1;DNA mismatch repair protein Mlh1 OS=Mus musculus OX=10090 GN=Mlh1 PE=1 SV=2
ENSSSCG00000014022	HNRNPH1	59.98	63.98	77.13	63.39	72.69	68.72	XP_013842977.1	PREDICTED: heterogeneous nuclear ribonucleoprotein H isoform X3 [Sus scrofa]	GO:0000398(mRNA splicing, via spliceosome);GO:0006396(RNA processing);GO:0008543(fibroblast growth factor receptor signaling pathway);GO:0010467(gene expression);GO:0043484(regulation of RNA splicing);GO:0006397(mRNA processing);GO:0008380(RNA splicing);GO:1901653(cellular response to peptide)	GO:0005737(cytoplasm);GO:0005654(nucleoplasm);GO:0005634(nucleus);GO:0016020(membrane);GO:0071013(catalytic step 2 spliceosome);GO:0005681(spliceosomal complex);GO:0030529(ribonucleoprotein complex);GO:0019013(viral nucleocapsid)	GO:0003676(nucleic acid binding);GO:0000166(nucleotide binding);GO:0003723(RNA binding);GO:0005515(protein binding);GO:0008266(poly(U) RNA binding);GO:0044822(RNA binding);GO:0019899(enzyme binding)	K12898|HNRNPF_H|http://www.genome.jp/dbget-bin/www_bget?ko:K12898	*	KOG4307(R)(RNA binding protein RBM12/SWAN);KOG4211(A)(Splicing factor hnRNP-F and related RNA-binding proteins);KOG1365(AR)(RNA-binding protein Fusilli, contains RRM domain)	Heterogeneous	Heterogeneous nuclear ribonucleoprotein H OS=Homo sapiens OX=9606 GN=HNRNPH1 PE=1 SV=4
ENSSSCG00000011101	ITGB1	59.91	52.9	71.82	84.06	73.87	79.75	XP_013835739.1	PREDICTED: integrin beta-1 isoform X1 [Sus scrofa]	GO:0007160(cell-matrix adhesion);GO:0007229(integrin-mediated signaling pathway);GO:0007155(cell adhesion);GO:0010710(regulation of collagen catabolic process);GO:0031623(receptor internalization);GO:0033627(cell adhesion mediated by integrin);GO:0071404(cellular response to low-density lipoprotein particle stimulus);GO:0090004(positive regulation of protein localization to plasma membrane);GO:00…	GO:0016020(membrane);GO:0016021(integral component of membrane);GO:0008305(integrin complex);GO:0005925(focal adhesion);GO:0009986(cell surface);GO:0030027(lamellipodium);GO:0032587(ruffle membrane);GO:0042470(melanosome);GO:0055037(recycling endosome);GO:0071438(invadopodium membrane);GO:0005886(plasma membrane);GO:0001726(ruffle);GO:0042383(sarcolemma);GO:0042995(cell projection);GO:0030054(cel…	GO:0004872(signaling receptor activity);GO:0019960(C-X3-C chemokine binding);GO:0046872(metal ion binding);GO:0046982(protein heterodimerization activity);GO:0001618(virus receptor activity);GO:0098639(collagen binding involved in cell-matrix adhesion);GO:0043236(laminin binding);GO:0001968(fibronectin binding);GO:0003779(actin binding);GO:0002020(protease binding);GO:0050839(cell adhesion molecu…	K05719|ITGB1|http://www.genome.jp/dbget-bin/www_bget?ko:K05719	ko04810(Regulation of actin cytoskeleton);ko04510(Focal adhesion);ko04530(Tight junction);ko04145(Phagosome);ko04151(PI3K-Akt signaling pathway);ko04015(Rap1 signaling pathway);ko04514(Cell adhesion molecules (CAMs));ko04512(ECM-receptor interaction);ko04360(Axon guidance);ko04670(Leukocyte transendothelial migration);ko04611(Platelet activation)	KOG1226(TW)(Integrin beta subunit (N-terminal portion of extracellular region))	Integrin	Integrin beta-1 OS=Sus scrofa OX=9823 GN=ITGB1 PE=2 SV=1
ENSSSCG00000014828	RAB6A	59.59	65.39	75.76	49.99	57.46	48.76	XP_010987653.1	PREDICTED: LOW QUALITY PROTEIN: ras-related protein Rab-6A [Camelus dromedarius]	GO:0007264(small GTPase mediated signal transduction);GO:0006810(transport);GO:0042147(retrograde transport, endosome to Golgi);GO:0006886(intracellular protein transport);GO:0034067(protein localization to Golgi apparatus);GO:0019882(antigen processing and presentation);GO:0006890(retrograde vesicle-mediated transport, Golgi to endoplasmic reticulum);GO:0015031(protein transport);GO:0016192(vesi…	GO:0005794(Golgi apparatus);GO:0070381(endosome to plasma membrane transport vesicle);GO:0005829(cytosol);GO:0005802(trans-Golgi network);GO:0016020(membrane);GO:0000139(Golgi membrane);GO:0070062(extracellular exosome);GO:0031410(cytoplasmic vesicle);GO:0005813(centrosome);GO:0032588(trans-Golgi network membrane);GO:0005789(endoplasmic reticulum membrane)	GO:0005525(GTP binding);GO:0003924(GTPase activity);GO:0031489(myosin V binding);GO:0019904(protein domain specific binding);GO:0000166(nucleotide binding);GO:0005515(protein binding);GO:0001671(ATPase activator activity);GO:0051117(ATPase binding)	K07895|RAB6C|http://www.genome.jp/dbget-bin/www_bget?ko:K07895;K07893|RAB6A|http://www.genome.jp/dbget-bin/www_bget?ko:K07893;K07894|RAB6B|http://www.genome.jp/dbget-bin/www_bget?ko:K07894	*	KOG0094(U)(GTPase Rab6/YPT6/Ryh1, small G protein superfamily);KOG0078(TU)(GTP-binding protein SEC4, small G protein superfamily, and related Ras family GTP-binding proteins);KOG0092(U)(GTPase Rab5/YPT51 and related small G protein superfamily GTPases)	Ras-related	Ras-related protein Rab-6A OS=Mus musculus OX=10090 GN=Rab6a PE=1 SV=4
ENSSSCG00000013742	NFIX	59.46	49.89	51.74	43.54	43.98	37.96	XP_019519733.1	PREDICTED: nuclear factor 1 X-type isoform X1 [Hipposideros armiger]	GO:0045944(positive regulation of transcription by RNA polymerase II);GO:0006351(transcription, DNA-templated);GO:0006355(regulation of transcription, DNA-templated);GO:0000122(negative regulation of transcription by RNA polymerase II);GO:0006260(DNA replication);GO:0006366(transcription by RNA polymerase II);GO:0021549(cerebellum development);GO:0021680(cerebellar Purkinje cell layer development…	GO:0005622(intracellular);GO:0005634(nucleus)	GO:0003677(DNA binding);GO:0003700(DNA-binding transcription factor activity);GO:0003705(DNA-binding transcription factor activity, RNA polymerase II-specific);GO:0005515(protein binding);GO:0000977(RNA polymerase II regulatory region sequence-specific DNA binding);GO:0000981(DNA-binding transcription factor activity, RNA polymerase II-specific);GO:0001228(DNA-binding transcription activator acti…	K09171|NFIX|http://www.genome.jp/dbget-bin/www_bget?ko:K09171	*	*	Nuclear	Nuclear factor 1 X-type OS=Homo sapiens OX=9606 GN=NFIX PE=1 SV=2
ENSSSCG00000005041	FERMT2	58.46	44.58	47.54	69.46	48.77	45.39	XP_010960467.1	PREDICTED: fermitin family homolog 2 isoform X1 [Camelus bactrianus] &gt;XP_010981231.1 PREDICTED: fermitin family homolog 2 isoform X1 [Camelus dromedarius] &gt;XP_012613452.1 PREDICTED: fermitin family homolog 2 isoform X1 [Microcebus murinus] &gt;XP_012911740.1 PREDICTED: fermitin family homolog 2 isoform X6 [Mustela putorius furo] &gt;XP_015091049.1 PREDICTED: fermitin family homolog 2 isofor…	GO:0007160(cell-matrix adhesion);GO:0016055(Wnt signaling pathway);GO:0033622(integrin activation);GO:0007179(transforming growth factor beta receptor signaling pathway);GO:0007229(integrin-mediated signaling pathway);GO:0034446(substrate adhesion-dependent cell spreading);GO:0072657(protein localization to membrane);GO:0048041(focal adhesion assembly);GO:0008360(regulation of cell shape);GO:0034…	GO:0005737(cytoplasm);GO:0005654(nucleoplasm);GO:0031234(extrinsic component of cytoplasmic side of plasma membrane);GO:0005925(focal adhesion);GO:0005634(nucleus);GO:0031941(filamentous actin);GO:0001725(stress fiber);GO:0005829(cytosol);GO:0005938(cell cortex);GO:0009986(cell surface);GO:0031258(lamellipodium membrane);GO:0031674(I band)	GO:0005547(phosphatidylinositol-3,4,5-trisphosphate binding);GO:0005515(protein binding)	K17083|FERMT2, KIND2|http://www.genome.jp/dbget-bin/www_bget?ko:K17083;K18647|ANP32B|http://www.genome.jp/dbget-bin/www_bget?ko:K18647	*	KOG4261(Z)(Talin)	Fermitin	Fermitin family homolog 2 OS=Homo sapiens OX=9606 GN=FERMT2 PE=1 SV=1
ENSSSCG00000026761	CCT8	58.38	54.67	74.53	64.31	73.12	80.2	XP_003358947.1	PREDICTED: T-complex protein 1 subunit theta isoform X2 [Sus scrofa]	GO:1901998(toxin transport);GO:0046931(pore complex assembly);GO:0006457(protein folding);GO:0007339(binding of sperm to zona pellucida);GO:0006458('de novo' protein folding);GO:0032212(positive regulation of telomere maintenance via telomerase);GO:0050821(protein stabilization);GO:0061077(chaperone-mediated protein folding);GO:0098609(cell-cell adhesion);GO:1904851(positive regulation of establi…	GO:0005737(cytoplasm);GO:0002199(zona pellucida receptor complex);GO:0070062(extracellular exosome);GO:0005654(nucleoplasm);GO:0005829(cytosol);GO:0005832(chaperonin-containing T-complex);GO:0045111(intermediate filament cytoskeleton);GO:0005874(microtubule);GO:0005813(centrosome);GO:0044297(cell body);GO:0005913(adherens junction);GO:0005929(cilium);GO:0042995(cell projection);GO:0005856(cytoske…	GO:0005524(ATP binding);GO:0000166(nucleotide binding);GO:0051082(unfolded protein binding);GO:0005515(protein binding);GO:0042623(ATPase activity, coupled);GO:0044183(protein folding chaperone);GO:0098641(cadherin binding involved in cell-cell adhesion)	K09500|CCT8|http://www.genome.jp/dbget-bin/www_bget?ko:K09500	*	KOG0357(O)(Chaperonin complex component, TCP-1 epsilon subunit (CCT5));KOG0358(O)(Chaperonin complex component, TCP-1 delta subunit (CCT4));KOG0362(O)(Chaperonin complex component, TCP-1 theta subunit (CCT8));KOG0360(O)(Chaperonin complex component, TCP-1 alpha subunit (CCT1))	T-complex	T-complex protein 1 subunit theta OS=Homo sapiens OX=9606 GN=CCT8 PE=1 SV=4
ENSSSCG00000034964	STX8	58.16	62.4	51.09	48.86	49.38	47.74	XP_005399443.1	PREDICTED: syntaxin-8 isoform X3 [Chinchilla lanigera]	GO:0006810(transport);GO:0006886(intracellular protein transport);GO:0006906(vesicle fusion);GO:0008333(endosome to lysosome transport);GO:0045022(early endosome to late endosome transport);GO:0048278(vesicle docking);GO:1903076(regulation of protein localization to plasma membrane)	GO:0005765(lysosomal membrane);GO:0005768(endosome);GO:0005769(early endosome);GO:0005770(late endosome);GO:0005783(endoplasmic reticulum);GO:0005802(trans-Golgi network);GO:0005829(cytosol);GO:0005887(integral component of plasma membrane);GO:0031201(SNARE complex);GO:0031902(late endosome membrane);GO:0031982(vesicle);GO:0048471(perinuclear region of cytoplasm);GO:0055037(recycling endosome)	GO:0005484(SNAP receptor activity);GO:0005515(protein binding);GO:0019869(chloride channel inhibitor activity);GO:0019905(syntaxin binding);GO:0031625(ubiquitin protein ligase binding)	K08501|STX8|http://www.genome.jp/dbget-bin/www_bget?ko:K08501	ko04130(SNARE interactions in vesicular transport)	KOG3202(U)(SNARE protein TLG1/Syntaxin 6)	Syntaxin-8	Syntaxin-8 OS=Bos taurus OX=9913 GN=STX8 PE=2 SV=1
ENSSSCG00000011453	ITIH4	57.87	34.13	130.77	60.8	66.1	46.14	NP_001001537.1	inter-alpha-trypsin inhibitor heavy chain H4 precursor [Sus scrofa] &gt;P79263.1 RecName: Full=Inter-alpha-trypsin inhibitor heavy chain H4; Short=ITI heavy chain H4; Short=ITI-HC4; Short=Inter-alpha-inhibitor heavy chain 4; AltName: Full=Inter-alpha-trypsin inhibitor family heavy chain-related protein; Short=IHRP; AltName: Full=Major acute phase protein; Short=MAP; Flags: Precursor &gt;AAB46821.…	GO:0010466(negative regulation of peptidase activity);GO:0006953(acute-phase response);GO:0034097(response to cytokine);GO:0030212(hyaluronan metabolic process);GO:0010951(negative regulation of endopeptidase activity)	GO:0005576(extracellular region)	GO:0004867(serine-type endopeptidase inhibitor activity);GO:0030414(peptidase inhibitor activity)	*	*	KOG2353(PT)(L-type voltage-dependent Ca2+ channel, alpha2/delta subunit)	Inter-alpha-trypsin	Inter-alpha-trypsin inhibitor heavy chain H4 OS=Sus scrofa OX=9823 GN=ITIH4 PE=1 SV=1
ENSSSCG00000033732	ANKRD10	57.73	78.99	90.55	39.4	84.78	42.37	NP_001231545.1	ankyrin repeat domain-containing protein 10 [Sus scrofa]	GO:0060828(regulation of canonical Wnt signaling pathway)	GO:0005575(cellular_component)	GO:0003674(molecular_function)	*	*	*	Ankyrin	Ankyrin repeat domain-containing protein 10 OS=Homo sapiens OX=9606 GN=ANKRD10 PE=1 SV=2
ENSSSCG00000003850	CZIB	57.65	68.08	50.28	42.65	44.74	52.5	XP_013854828.1	PREDICTED: UPF0587 protein C1orf123 homolog isoform X1 [Sus scrofa]	GO:0008150(biological_process)	GO:0070062(extracellular exosome)	GO:0003674(molecular_function)	*	*	*	CXXC	CXXC motif containing zinc binding protein OS=Bos taurus OX=9913 GN=CZIB PE=2 SV=1
ENSSSCG00000016545	CHCHD3	56.83	74.24	62.06	79.18	105.96	85.76	NP_001231105.1	MICOS complex subunit MIC19 [Sus scrofa]	GO:0042407(cristae formation);GO:0000122(negative regulation of transcription by RNA polymerase II);GO:0007007(inner mitochondrial membrane organization);GO:0008053(mitochondrial fusion);GO:0006351(transcription, DNA-templated);GO:0006355(regulation of transcription, DNA-templated)	GO:0005737(cytoplasm);GO:0061617(MICOS complex);GO:0005743(mitochondrial inner membrane);GO:0016020(membrane);GO:0070062(extracellular exosome);GO:0005739(mitochondrion);GO:0005634(nucleus)	GO:0032947(molecular adaptor activity);GO:0019902(phosphatase binding);GO:0001227(DNA-binding transcription repressor activity, RNA polymerase II-specific)	K17563|CHCHD3, MINOS3|http://www.genome.jp/dbget-bin/www_bget?ko:K17563	*	*	MICOS;LINE-1	MICOS complex subunit MIC19 OS=Bos taurus OX=9913 GN=CHCHD3 PE=2 SV=1;LINE-1 retrotransposable element ORF2 protein OS=Homo sapiens OX=9606 PE=1 SV=1
ENSSSCG00000035105	ENSSSCG00000035105	56.45	47.19	84.55	59.2	69.57	49.36	XP_005671113.1	PREDICTED: dual specificity protein phosphatase 13 isoform X1 [Sus scrofa]	GO:0006470(protein dephosphorylation);GO:0016311(dephosphorylation)	GO:0005737(cytoplasm);GO:0016020(membrane);GO:0016021(integral component of membrane)	GO:0004725(protein tyrosine phosphatase activity);GO:0016791(phosphatase activity);GO:0016787(hydrolase activity);GO:0008138(protein tyrosine/serine/threonine phosphatase activity);GO:0004721(phosphoprotein phosphatase activity)	K14165|K14165|http://www.genome.jp/dbget-bin/www_bget?ko:K14165	*	KOG1717(V)(Dual specificity phosphatase);KOG1716(V)(Dual specificity phosphatase)	Dual	Dual specificity protein phosphatase 13 isoform A OS=Homo sapiens OX=9606 GN=DUSP13 PE=1 SV=1
ENSSSCG00000015410	PHTF2	56.1	46.73	60.88	38.39	52.42	45.75	XP_005667760.1	PREDICTED: putative homeodomain transcription factor 2 isoform X1 [Sus scrofa] &gt;XP_013835256.1 PREDICTED: putative homeodomain transcription factor 2 isoform X1 [Sus scrofa]	*	GO:0016021(integral component of membrane);GO:0016020(membrane);GO:0005783(endoplasmic reticulum)	*	*	*	*	Putative;LINE-1	Putative homeodomain transcription factor 2 OS=Homo sapiens OX=9606 GN=PHTF2 PE=2 SV=2;LINE-1 retrotransposable element ORF2 protein OS=Homo sapiens OX=9606 PE=1 SV=1
ENSSSCG00000028886	IPO7	55.71	56.73	82.66	64.38	64.87	75.26	XP_006203575.1	PREDICTED: importin-7 isoform X1 [Vicugna pacos] &gt;XP_010963186.1 PREDICTED: importin-7 [Camelus bactrianus]	GO:0006606(protein import into nucleus);GO:0007165(signal transduction);GO:0045087(innate immune response);GO:0006886(intracellular protein transport);GO:0015031(protein transport);GO:0006810(transport);GO:0016032(viral process);GO:0050790(regulation of catalytic activity)	GO:0005737(cytoplasm);GO:0005829(cytosol);GO:0016020(membrane);GO:0005635(nuclear envelope);GO:0005654(nucleoplasm);GO:0005634(nucleus);GO:0005643(nuclear pore)	GO:0008565(obsolete protein transporter activity);GO:0042393(histone binding);GO:0008536(Ran GTPase binding);GO:0046332(SMAD binding);GO:0005515(protein binding);GO:0005215(transporter activity);GO:0030695(GTPase regulator activity)	K20223|IPO7, RANBP7|http://www.genome.jp/dbget-bin/www_bget?ko:K20223	ko04013(MAPK signaling pathway - fly)	KOG1992(YU)(Nuclear export receptor CSE1/CAS (importin beta superfamily));KOG1991(YU)(Nuclear transport receptor RANBP7/RANBP8 (importin beta superfamily))	Importin-7	Importin-7 OS=Mus musculus OX=10090 GN=Ipo7 PE=1 SV=2
ENSSSCG00000006084	MTDH	55.32	67.08	67.73	37.97	54.77	51.53	XP_005655404.1	PREDICTED: protein LYRIC isoform X1 [Sus scrofa]	GO:0000122(negative regulation of transcription by RNA polymerase II);GO:0010508(positive regulation of autophagy);GO:0031663(lipopolysaccharide-mediated signaling pathway);GO:0043066(negative regulation of apoptotic process);GO:0043123(positive regulation of I-kappaB kinase/NF-kappaB signaling);GO:0045766(positive regulation of angiogenesis);GO:0051092(positive regulation of NF-kappaB transcript…	GO:0005634(nucleus);GO:0005730(nucleolus);GO:0005737(cytoplasm);GO:0005783(endoplasmic reticulum);GO:0005789(endoplasmic reticulum membrane);GO:0005923(bicellular tight junction);GO:0016021(integral component of membrane);GO:0016324(apical plasma membrane);GO:0016604(nuclear body);GO:0031965(nuclear membrane);GO:0046581(intercellular canaliculus);GO:0048471(perinuclear region of cytoplasm);GO:001…	GO:0001085(RNA polymerase II transcription factor binding);GO:0003713(transcription coactivator activity);GO:0003725(double-stranded RNA binding);GO:0044822(RNA binding);GO:0051059(NF-kappaB binding);GO:0005515(protein binding)	*	*	*	Protein	Protein LYRIC OS=Homo sapiens OX=9606 GN=MTDH PE=1 SV=2
ENSSSCG00000011491	THOC7	55.17	46.65	60.55	51.21	38.58	45.9	XP_013837295.1	PREDICTED: THO complex subunit 7 homolog isoform X1 [Sus scrofa]	GO:0006368(transcription elongation from RNA polymerase II promoter);GO:0046784(viral mRNA export from host cell nucleus);GO:0006397(mRNA processing);GO:0006406(mRNA export from nucleus);GO:0006810(transport);GO:0051028(mRNA transport);GO:0008380(RNA splicing);GO:0006405(RNA export from nucleus);GO:0031124(mRNA 3'-end processing);GO:0006369(termination of RNA polymerase II transcription)	GO:0005737(cytoplasm);GO:0005654(nucleoplasm);GO:0000445(THO complex part of transcription export complex);GO:0000347(THO complex);GO:0000781(chromosome, telomeric region);GO:0000446(nucleoplasmic THO complex);GO:0005634(nucleus);GO:0000346(transcription export complex);GO:0016607(nuclear speck);GO:0000784(nuclear chromosome, telomeric region)	GO:0003676(nucleic acid binding);GO:0003723(RNA binding);GO:0005515(protein binding)	K13176|THOC7|http://www.genome.jp/dbget-bin/www_bget?ko:K13176	ko03013(RNA transport)	*	THO	THO complex subunit 7 homolog OS=Bos taurus OX=9913 GN=THOC7 PE=2 SV=1
ENSSSCG00000022506	COL6A1	54.73	50.04	43.96	50.64	62.54	37.53	XP_005983497.1	PREDICTED: collagen alpha-1(VI) chain [Pantholops hodgsonii]	GO:0001649(osteoblast differentiation);GO:0071230(cellular response to amino acid stimulus);GO:0035987(endodermal cell differentiation);GO:0070208(protein heterotrimerization)	GO:0070062(extracellular exosome);GO:0005765(lysosomal membrane);GO:0031012(extracellular matrix);GO:0043234(protein-containing complex);GO:0016020(membrane);GO:0005576(extracellular region);GO:0042383(sarcolemma);GO:0005578(extracellular matrix);GO:0005581(collagen trimer)	GO:0048407(platelet-derived growth factor binding)	K06238|COL6A|http://www.genome.jp/dbget-bin/www_bget?ko:K06238	ko04510(Focal adhesion);ko04151(PI3K-Akt signaling pathway);ko04512(ECM-receptor interaction);ko04974(Protein digestion and absorption)	*	Collagen	Collagen alpha-1(VI) chain OS=Homo sapiens OX=9606 GN=COL6A1 PE=1 SV=3
ENSSSCG00000000719	NDUFA9	54.52	64.77	48.95	105.9	90.62	115.07	XP_003126608.2	PREDICTED: NADH dehydrogenase [ubiquinone] 1 alpha subcomplex subunit 9, mitochondrial [Sus scrofa]	GO:1901006(ubiquinone-6 biosynthetic process);GO:0055114(oxidation-reduction process)	GO:0005747(mitochondrial respiratory chain complex I);GO:0005743(mitochondrial inner membrane);GO:0005739(mitochondrion);GO:0070469(respirasome);GO:0005759(mitochondrial matrix)	GO:0003954(NADH dehydrogenase activity);GO:0003824(catalytic activity);GO:0050662(coenzyme binding)	K03953|NDUFA9|http://www.genome.jp/dbget-bin/www_bget?ko:K03953	ko00190(Oxidative phosphorylation);ko04723(Retrograde endocannabinoid signaling)	KOG2865(C)(NADH:ubiquinone oxidoreductase, NDUFA9/39kDa subunit)	NADH	NADH dehydrogenase [ubiquinone] 1 alpha subcomplex subunit 9, mitochondrial OS=Bos taurus OX=9913 GN=NDUFA9 PE=1 SV=1
ENSSSCG00000033272	DNAJB6	54.02	49.12	70.69	53.24	56.63	72.26	XP_013840994.1	PREDICTED: dnaJ homolog subfamily B member 6 isoform X2 [Sus scrofa]	*	GO:0005634(nucleus);GO:0030018(Z disc);GO:0048471(perinuclear region of cytoplasm)	*	K09512|DNAJB6|http://www.genome.jp/dbget-bin/www_bget?ko:K09512	*	KOG0714(O)(Molecular chaperone (DnaJ superfamily))	DnaJ	DnaJ homolog subfamily B member 6 OS=Gallus gallus OX=9031 GN=DNAJB6 PE=2 SV=1
ENSSSCG00000036237	ENSSSCG00000036237	53.41	51.1	41.1	45.33	39.54	37.25	XP_006075156.1	PREDICTED: integrin alpha-7 isoform X4 [Bubalus bubalis]	GO:0007155(cell adhesion);GO:0034113(heterotypic cell-cell adhesion);GO:0007229(integrin-mediated signaling pathway);GO:0035987(endodermal cell differentiation)	GO:0016021(integral component of membrane);GO:0016020(membrane);GO:0008305(integrin complex)	*	K06583|ITGA7|http://www.genome.jp/dbget-bin/www_bget?ko:K06583	ko04810(Regulation of actin cytoskeleton);ko04510(Focal adhesion);ko04151(PI3K-Akt signaling pathway);ko04512(ECM-receptor interaction)	KOG3637(W)(Vitronectin receptor, alpha subunit)	Integrin	Integrin alpha-7 OS=Homo sapiens OX=9606 GN=ITGA7 PE=1 SV=3
ENSSSCG00000012856	NAP1L4	53.16	54.16	62.2	63.55	63.29	67.44	XP_013849442.1	PREDICTED: nucleosome assembly protein 1-like 4 isoform X1 [Sus scrofa] &gt;XP_013849443.1 PREDICTED: nucleosome assembly protein 1-like 4 isoform X1 [Sus scrofa] &gt;XP_005660644.2 PREDICTED: nucleosome assembly protein 1-like 4 isoform X1 [Sus scrofa]	GO:0006334(nucleosome assembly)	GO:0005634(nucleus)	GO:0044822(RNA binding)	K11282|NAP1L4, NAP2|http://www.genome.jp/dbget-bin/www_bget?ko:K11282	*	KOG1508(L)(DNA replication factor/protein phosphatase inhibitor SET/SPR-2);KOG1507(BD)(Nucleosome assembly protein NAP-1)	Nucleosome	Nucleosome assembly protein 1-like 4 OS=Bos taurus OX=9913 GN=NAP1L4 PE=2 SV=1
ENSSSCG00000017287	PSMC5	52.99	65.14	79.66	45.31	63.1	52.27	ELK12471.1	26S protease regulatory subunit 8 [Pteropus alecto]	GO:0030433(ubiquitin-dependent ERAD pathway);GO:0043161(proteasome-mediated ubiquitin-dependent protein catabolic process);GO:0045892(negative regulation of transcription, DNA-templated);GO:0045899(positive regulation of RNA polymerase II transcriptional preinitiation complex assembly);GO:1901800(positive regulation of proteasomal protein catabolic process);GO:0000165(MAPK cascade);GO:0000209(pro…	GO:0000502(proteasome complex);GO:0005634(nucleus);GO:0005737(cytoplasm);GO:0008540(proteasome regulatory particle, base subcomplex);GO:0016020(membrane);GO:0022624(proteasome accessory complex);GO:0031410(cytoplasmic vesicle);GO:0031595(nuclear proteasome complex);GO:0031597(cytosolic proteasome complex);GO:0070062(extracellular exosome);GO:0072562(blood microparticle);GO:0005654(nucleoplasm);GO…	GO:0005524(ATP binding);GO:0008134(transcription factor binding);GO:0017025(TBP-class protein binding);GO:0031531(thyrotropin-releasing hormone receptor binding);GO:0036402(proteasome-activating ATPase activity);GO:0003712(transcription coregulator activity);GO:0005515(protein binding);GO:0016887(ATPase activity);GO:0005102(signaling receptor binding);GO:0000166(nucleotide binding);GO:0016787(hyd…	K03066|PSMC5, RPT6|http://www.genome.jp/dbget-bin/www_bget?ko:K03066	ko03050(Proteasome)	KOG0652(O)(26S proteasome regulatory complex, ATPase RPT5);KOG0729(O)(26S proteasome regulatory complex, ATPase RPT1);KOG0651(O)(26S proteasome regulatory complex, ATPase RPT4);KOG0726(O)(26S proteasome regulatory complex, ATPase RPT2);KOG0728(O)(26S proteasome regulatory complex, ATPase RPT6)	26S	26S proteasome regulatory subunit 8 OS=Bos taurus OX=9913 GN=PSMC5 PE=2 SV=1
ENSSSCG00000004928	CILP	52.78	73.09	62.05	34.07	32.84	41.55	XP_007166078.1	PREDICTED: cartilage intermediate layer protein 1 isoform X2 [Balaenoptera acutorostrata scammoni] &gt;XP_007166079.1 PREDICTED: cartilage intermediate layer protein 1 isoform X3 [Balaenoptera acutorostrata scammoni] &gt;XP_007166080.1 PREDICTED: cartilage intermediate layer protein 1 isoform X4 [Balaenoptera acutorostrata scammoni]	GO:0043569(negative regulation of insulin-like growth factor receptor signaling pathway)	GO:0005615(extracellular space);GO:0070062(extracellular exosome);GO:0031012(extracellular matrix)	*	*	*	*	Cartilage	Cartilage intermediate layer protein 1 OS=Mus musculus OX=10090 GN=Cilp PE=1 SV=1
ENSSSCG00000004832	UBE3A	52.64	47.81	53.35	57.64	51.26	53.8	NP_001230110.2	ubiquitin-protein ligase E3A isoform 1 [Sus scrofa]	GO:0051865(protein autoubiquitination);GO:0060736(prostate gland growth);GO:2000058(regulation of ubiquitin-dependent protein catabolic process);GO:0001541(ovarian follicle development);GO:0016567(protein ubiquitination);GO:0042787(ubiquitin-dependent protein catabolic process);GO:0031398(positive regulation of protein ubiquitination);GO:0014068(positive regulation of phosphatidylinositol 3-kinas…	GO:0005737(cytoplasm);GO:0005829(cytosol);GO:0005634(nucleus)	GO:0061630(ubiquitin protein ligase activity);GO:0004842(ubiquitin-protein transferase activity);GO:0016874(ligase activity);GO:0003713(transcription coactivator activity)	K10587|UBE3A, E6AP|http://www.genome.jp/dbget-bin/www_bget?ko:K10587	ko04120(Ubiquitin mediated proteolysis)	KOG0940(O)(Ubiquitin protein ligase RSP5/NEDD4);KOG0941(O)(E3 ubiquitin protein ligase)	Ubiquitin-protein	Ubiquitin-protein ligase E3A OS=Homo sapiens OX=9606 GN=UBE3A PE=1 SV=4
ENSSSCG00000012911	CARNS1	52	46.42	20.31	3.36	25.54	4.54	XP_005660689.1	PREDICTED: LOW QUALITY PROTEIN: carnosine synthase 1 [Sus scrofa]	*	*	*	K14755|CRNS1, ATPGD1|http://www.genome.jp/dbget-bin/www_bget?ko:K14755	ko00330(Arginine and proline metabolism);ko00340(Histidine metabolism);ko00410(beta-Alanine metabolism)	*	Carnosine	Carnosine synthase 1 OS=Homo sapiens OX=9606 GN=CARNS1 PE=1 SV=3
ENSSSCG00000003512	EIF4G3	51.72	61.11	71.4	65.7	87.83	58.25	XP_010978114.1	PREDICTED: eukaryotic translation initiation factor 4 gamma 3 [Camelus dromedarius]	GO:0006413(translational initiation);GO:0006446(regulation of translational initiation);GO:0010507(negative regulation of autophagy);GO:0016032(viral process)	GO:0005829(cytosol);GO:0016281(eukaryotic translation initiation factor 4F complex)	GO:0000339(RNA cap binding);GO:0003743(translation initiation factor activity);GO:0008135(translation factor activity, RNA binding);GO:0044822(RNA binding)	K03260|EIF4G|http://www.genome.jp/dbget-bin/www_bget?ko:K03260	ko03013(RNA transport)	KOG0401(J)(Translation initiation factor 4F, ribosome/mRNA-bridging subunit (eIF-4G))	Eukaryotic;LINE-1	Eukaryotic translation initiation factor 4 gamma 3 OS=Homo sapiens OX=9606 GN=EIF4G3 PE=1 SV=2;LINE-1 retrotransposable element ORF2 protein OS=Homo sapiens OX=9606 PE=1 SV=1
ENSSSCG00000042169	ENSSSCG00000042169	51.67	87.17	17.35	42.07	204.22	25.47	XP_005601391.1	PREDICTED: protein-lysine methyltransferase METTL21E [Equus caballus] &gt;XP_008537100.1 PREDICTED: protein-lysine methyltransferase METTL21E isoform X2 [Equus przewalskii]	GO:0032259(methylation)	*	GO:0016740(transferase activity);GO:0008168(methyltransferase activity)	*	*	KOG2793(A)(Putative N2,N2-dimethylguanosine tRNA methyltransferase)	Protein-lysine;Putative	Protein-lysine methyltransferase METTL21E OS=Bos taurus OX=9913 GN=METTL21E PE=2 SV=1;Putative methyltransferase-like protein 21E pseudogene OS=Homo sapiens OX=9606 GN=METTL21EP PE=5 SV=2
ENSSSCG00000029920	ELF2	50.02	43.25	48.07	45.47	37.11	32.66	XP_005607894.1	PREDICTED: ETS-related transcription factor Elf-2 isoform X1 [Equus caballus] &gt;XP_008515239.1 PREDICTED: ETS-related transcription factor Elf-2 isoform X1 [Equus przewalskii] &gt;XP_008515240.1 PREDICTED: ETS-related transcription factor Elf-2 isoform X2 [Equus przewalskii]	GO:0045892(negative regulation of transcription, DNA-templated);GO:0030154(cell differentiation);GO:0006355(regulation of transcription, DNA-templated);GO:0045893(positive regulation of transcription, DNA-templated);GO:0006357(regulation of transcription by RNA polymerase II);GO:0006351(transcription, DNA-templated)	GO:0005737(cytoplasm);GO:0005654(nucleoplasm);GO:0005634(nucleus)	GO:0003677(DNA binding);GO:0003700(DNA-binding transcription factor activity);GO:0043565(sequence-specific DNA binding);GO:0000981(DNA-binding transcription factor activity, RNA polymerase II-specific);GO:0005515(protein binding)	K09428|ELF1_2_4|http://www.genome.jp/dbget-bin/www_bget?ko:K09428	ko04214(Apoptosis - fly)	KOG3804(K)(Transcription factor NERF and related proteins, contain ETS domain);KOG3806(K)(Predicted transcription factor)	ETS-related	ETS-related transcription factor Elf-2 OS=Homo sapiens OX=9606 GN=ELF2 PE=1 SV=2
ENSSSCG00000026536	DCUN1D2	49.96	59.57	66.55	48.09	46.91	43.74	XP_019500342.1	PREDICTED: DCN1-like protein 2 isoform X1 [Hipposideros armiger]	GO:0045116(protein neddylation);GO:0051443(positive regulation of ubiquitin-protein transferase activity)	GO:0000151(ubiquitin ligase complex)	GO:0031624(ubiquitin conjugating enzyme binding);GO:0032182(ubiquitin-like protein binding);GO:0097602(cullin family protein binding)	K17822|DCUN1D1_2|http://www.genome.jp/dbget-bin/www_bget?ko:K17822	*	KOG3077(S)(Uncharacterized conserved protein)	DCN1-like	DCN1-like protein 2 OS=Mus musculus OX=10090 GN=Dcun1d2 PE=1 SV=3
ENSSSCG00000037245	HNRNPDL	49.74	48.42	64.73	46.15	45.47	53	XP_017525203.1	PREDICTED: heterogeneous nuclear ribonucleoprotein D-like [Manis javanica] &gt;XP_017525204.1 PREDICTED: heterogeneous nuclear ribonucleoprotein D-like [Manis javanica]	GO:0010468(regulation of gene expression);GO:0006351(transcription, DNA-templated);GO:0006355(regulation of transcription, DNA-templated);GO:0016071(mRNA metabolic process)	GO:0070062(extracellular exosome);GO:0005654(nucleoplasm);GO:0005634(nucleus);GO:0005737(cytoplasm)	GO:0003690(double-stranded DNA binding);GO:0044822(RNA binding);GO:0008143(poly(A) binding);GO:0000166(nucleotide binding);GO:0003676(nucleic acid binding);GO:0003697(single-stranded DNA binding);GO:0034046(poly(G) binding);GO:0003677(DNA binding);GO:0005515(protein binding);GO:0003723(RNA binding)	K13044|HNRNPABD|http://www.genome.jp/dbget-bin/www_bget?ko:K13044	*	KOG4205(A)(RNA-binding protein musashi/mRNA cleavage and polyadenylation factor I complex, subunit HRP1)	Heterogeneous	Heterogeneous nuclear ribonucleoprotein D-like OS=Homo sapiens OX=9606 GN=HNRNPDL PE=1 SV=3
ENSSSCG00000029169	MAPKAP1	49.72	50.8	48.54	36.12	36.84	35.82	XP_017404628.1	PREDICTED: target of rapamycin complex 2 subunit MAPKAP1 isoform X1 [Cebus capucinus imitator]	GO:0021762(substantia nigra development);GO:0046580(negative regulation of Ras protein signal transduction);GO:0030950(establishment or maintenance of actin cytoskeleton polarity);GO:0031098(stress-activated protein kinase signaling cascade);GO:0038203(TORC2 signaling);GO:0048015(phosphatidylinositol-mediated signaling);GO:0031295(T cell costimulation)	GO:0005737(cytoplasm);GO:0005886(plasma membrane);GO:0016020(membrane);GO:0031932(TORC2 complex);GO:0005654(nucleoplasm);GO:0031410(cytoplasmic vesicle);GO:0005634(nucleus);GO:0005794(Golgi apparatus);GO:0005829(cytosol)	GO:0080025(phosphatidylinositol-3,5-bisphosphate binding);GO:0019901(protein kinase binding);GO:0070300(phosphatidic acid binding);GO:0005546(phosphatidylinositol-4,5-bisphosphate binding);GO:0005547(phosphatidylinositol-3,4,5-trisphosphate binding);GO:0017016(Ras GTPase binding);GO:0043325(phosphatidylinositol-3,4-bisphosphate binding);GO:0005515(protein binding)	K20410|MAPKAP1, SIN1|http://www.genome.jp/dbget-bin/www_bget?ko:K20410	ko04150(mTOR signaling pathway)	KOG3739(T)(Stress-activated MAP kinase-interacting protein, Sin1p)	Target	Target of rapamycin complex 2 subunit MAPKAP1 OS=Bos taurus OX=9913 GN=MAPKAP1 PE=2 SV=1
ENSSSCG00000009823	VPS29	49.71	45.15	47.81	40.25	35.84	41.92	XP_016005160.1	PREDICTED: vacuolar protein sorting-associated protein 29 isoform X1 [Rousettus aegyptiacus]	GO:0015031(protein transport);GO:0006810(transport);GO:0042147(retrograde transport, endosome to Golgi);GO:0006896(Golgi to vacuole transport);GO:1990126(retrograde transport, endosome to plasma membrane);GO:0006886(intracellular protein transport);GO:0016055(Wnt signaling pathway)	GO:0030904(retromer complex);GO:0005737(cytoplasm);GO:0070062(extracellular exosome);GO:0010008(endosome membrane);GO:0005768(endosome);GO:0016020(membrane);GO:0043231(intracellular membrane-bounded organelle);GO:0030906(retromer, cargo-selective complex);GO:0005769(early endosome);GO:0005770(late endosome);GO:0005829(cytosol)	GO:0008565(obsolete protein transporter activity);GO:0005515(protein binding);GO:0046872(metal ion binding)	K18467|VPS29|http://www.genome.jp/dbget-bin/www_bget?ko:K18467	ko04144(Endocytosis)	KOG3325(U)(Membrane coat complex Retromer, subunit VPS29/PEP11)	Vacuolar	Vacuolar protein sorting-associated protein 29 OS=Mus musculus OX=10090 GN=Vps29 PE=1 SV=1
ENSSSCG00000008659	ACP1	49.54	40.73	60.33	46.93	36.98	43.28	XP_005674185.2	PREDICTED: low molecular weight phosphotyrosine protein phosphatase [Sus scrofa]	GO:0035335(peptidyl-tyrosine dephosphorylation);GO:0006470(protein dephosphorylation)	GO:0005737(cytoplasm);GO:0009898(cytoplasmic side of plasma membrane);GO:0070062(extracellular exosome)	GO:0003993(acid phosphatase activity);GO:0004726(non-membrane spanning protein tyrosine phosphatase activity);GO:0004725(protein tyrosine phosphatase activity);GO:0005515(protein binding);GO:0004721(phosphoprotein phosphatase activity);GO:0016787(hydrolase activity);GO:0016791(phosphatase activity)	K14394|ACP1|http://www.genome.jp/dbget-bin/www_bget?ko:K14394	ko00740(Riboflavin metabolism);ko00730(Thiamine metabolism)	KOG3217(T)(Protein tyrosine phosphatase)	Low	Low molecular weight phosphotyrosine protein phosphatase OS=Homo sapiens OX=9606 GN=ACP1 PE=1 SV=3
ENSSSCG00000036592	ENSSSCG00000036592	48.79	51.69	52.68	42.57	46	52.29	XP_009250346.1	PREDICTED: serine/arginine-rich splicing factor 2 [Pongo abelii]	GO:0000381(regulation of alternative mRNA splicing, via spliceosome);GO:0000398(mRNA splicing, via spliceosome);GO:0006369(termination of RNA polymerase II transcription);GO:0006397(mRNA processing);GO:0006405(RNA export from nucleus);GO:0006406(mRNA export from nucleus);GO:0007067(mitotic cell cycle);GO:0008380(RNA splicing);GO:0031124(mRNA 3'-end processing);GO:0033197(response to vitamin E);GO…	GO:0005634(nucleus);GO:0005654(nucleoplasm);GO:0005681(spliceosomal complex);GO:0016605(PML body);GO:0016607(nuclear speck);GO:0035061(interchromatin granule);GO:0070062(extracellular exosome)	GO:0000166(nucleotide binding);GO:0003714(transcription corepressor activity);GO:0005080(protein kinase C binding);GO:0005515(protein binding);GO:0036002(pre-mRNA binding);GO:0044822(RNA binding);GO:0003676(nucleic acid binding);GO:0003723(RNA binding)	K12891|SFRS2|http://www.genome.jp/dbget-bin/www_bget?ko:K12891	ko03040(Spliceosome)	KOG4207(A)(Predicted splicing factor, SR protein superfamily)	Serine/arginine-rich	Serine/arginine-rich splicing factor 2 OS=Bos taurus OX=9913 GN=SRSF2 PE=2 SV=3
ENSSSCG00000027457	FBXO22	48.67	48.79	69.8	37.18	35.62	38.29	XP_013844477.1	PREDICTED: F-box only protein 22 [Sus scrofa]	GO:0070936(protein K48-linked ubiquitination);GO:0016567(protein ubiquitination);GO:0032436(positive regulation of proteasomal ubiquitin-dependent protein catabolic process);GO:0010830(regulation of myotube differentiation);GO:0006913(nucleocytoplasmic transport);GO:0009267(cellular response to starvation);GO:0000209(protein polyubiquitination);GO:0048742(regulation of skeletal muscle fiber devel…	GO:0005737(cytoplasm);GO:0005575(cellular_component);GO:0005634(nucleus)	GO:0004842(ubiquitin-protein transferase activity);GO:0005524(ATP binding);GO:0061631(ubiquitin conjugating enzyme activity);GO:0016740(transferase activity);GO:0000166(nucleotide binding)	K10582|UBE2Q|http://www.genome.jp/dbget-bin/www_bget?ko:K10582;K10302|FBXO22|http://www.genome.jp/dbget-bin/www_bget?ko:K10302	ko04120(Ubiquitin mediated proteolysis)	KOG0897(O)(Predicted ubiquitin-conjugating enzyme)	Ubiquitin-conjugating;F-box	Ubiquitin-conjugating enzyme E2 Q2 OS=Oryctolagus cuniculus OX=9986 GN=UBE2Q2 PE=2 SV=1;F-box only protein 22 OS=Homo sapiens OX=9606 GN=FBXO22 PE=1 SV=1
ENSSSCG00000028920	POLDIP2	48.51	45.36	55.06	49.11	43.5	48.72	XP_008008966.1	PREDICTED: polymerase delta-interacting protein 2 [Chlorocebus sabaeus]	GO:0070584(mitochondrion morphogenesis)	GO:0042645(mitochondrial nucleoid);GO:0005739(mitochondrion)	GO:0003677(DNA binding)	K17809|POLDIP2|http://www.genome.jp/dbget-bin/www_bget?ko:K17809	*	KOG4408(P)(Putative Mg2+ and Co2+ transporter CorD)	Polymerase	Polymerase delta-interacting protein 2 OS=Homo sapiens OX=9606 GN=POLDIP2 PE=1 SV=1
ENSSSCG00000040912	SNX6	48.37	43.35	43.06	36.55	33.17	29.09	XP_016781478.1	PREDICTED: sorting nexin-6 isoform X1 [Pan troglodytes] &gt;XP_018865482.1 PREDICTED: sorting nexin-6 [Gorilla gorilla gorilla]	GO:0006886(intracellular protein transport);GO:0006897(endocytosis);GO:0007175(negative regulation of epidermal growth factor-activated receptor activity);GO:0016050(vesicle organization);GO:0016241(regulation of macroautophagy);GO:0030512(negative regulation of transforming growth factor beta receptor signaling pathway);GO:0042147(retrograde transport, endosome to Golgi);GO:0045892(negative regu…	GO:0005622(intracellular);GO:0005634(nucleus);GO:0005737(cytoplasm);GO:0005829(cytosol);GO:0019898(extrinsic component of membrane);GO:0030904(retromer complex);GO:0030905(retromer, tubulation complex);GO:0031901(early endosome membrane);GO:0097422(tubular endosome);GO:0005768(endosome);GO:0005769(early endosome);GO:0016020(membrane);GO:0043231(intracellular membrane-bounded organelle);GO:0031410…	GO:0005515(protein binding);GO:0034452(dynactin binding);GO:0035091(phosphatidylinositol binding);GO:0042803(protein homodimerization activity);GO:0046982(protein heterodimerization activity);GO:0034713(type I transforming growth factor beta receptor binding);GO:0008289(lipid binding)	K17920|SNX5_6_32|http://www.genome.jp/dbget-bin/www_bget?ko:K17920	ko04144(Endocytosis)	KOG2273(U)(Membrane coat complex Retromer, subunit VPS5/SNX1, Sorting nexins, and related PX domain-containing proteins);KOG1660(V)(Sorting nexin SNX6/TFAF2, contains PX domain)	Sorting	Sorting nexin-6 OS=Pongo abelii OX=9601 GN=SNX6 PE=2 SV=1
ENSSSCG00000024437	AP2M1	48.23	41.54	75.52	47.43	51.97	72.17	XP_005981628.1	PREDICTED: AP-2 complex subunit mu isoform X1 [Pantholops hodgsonii] &gt;XP_007195385.1 PREDICTED: AP-2 complex subunit mu isoform X1 [Balaenoptera acutorostrata scammoni] &gt;XP_011837248.1 PREDICTED: AP-2 complex subunit mu isoform X1 [Mandrillus leucophaeus] &gt;XP_011801234.1 PREDICTED: AP-2 complex subunit mu isoform X1 [Colobus angolensis palliatus] &gt;XP_012588834.1 PREDICTED: AP-2 comple…	GO:0006810(transport);GO:0006886(intracellular protein transport);GO:0006897(endocytosis);GO:0015031(protein transport);GO:0016192(vesicle-mediated transport);GO:1903077(negative regulation of protein localization to plasma membrane);GO:0050690(regulation of defense response to virus by virus);GO:0060071(Wnt signaling pathway, planar cell polarity pathway);GO:0019886(antigen processing and presen…	GO:0005739(mitochondrion);GO:0005886(plasma membrane);GO:0005905(clathrin-coated pit);GO:0016020(membrane);GO:0030131(clathrin adaptor complex);GO:0030141(secretory granule);GO:0043195(terminal bouton);GO:0070062(extracellular exosome);GO:0005765(lysosomal membrane);GO:0036020(endolysosome membrane);GO:0030122(AP-2 adaptor complex);GO:0005829(cytosol);GO:0030666(endocytic vesicle membrane);GO:003…	GO:0005048(signal sequence binding);GO:0008289(lipid binding);GO:0044325(ion channel binding);GO:0050750(low-density lipoprotein particle receptor binding);GO:0035615(clathrin adaptor activity);GO:0005215(transporter activity);GO:0005515(protein binding);GO:0002020(protease binding);GO:0005102(signaling receptor binding);GO:0005109(frizzled binding);GO:0008013(beta-catenin binding);GO:0030674(pro…	K02353|DVL|http://www.genome.jp/dbget-bin/www_bget?ko:K02353;K11826|AP2M1|http://www.genome.jp/dbget-bin/www_bget?ko:K11826	ko04550(Signaling pathways regulating pluripotency of stem cells);ko04144(Endocytosis);ko04390(Hippo signaling pathway);ko04330(Notch signaling pathway);ko04310(Wnt signaling pathway);ko04150(mTOR signaling pathway);ko04916(Melanogenesis);ko04961(Endocrine and other factor-regulated calcium reabsorption);ko04721(Synaptic vesicle cycle)	KOG0937(U)(Adaptor complexes medium subunit family);KOG3528(S)(FOG: PDZ domain);KOG2740(U)(Clathrin-associated protein medium chain);KOG0938(U)(Adaptor complexes medium subunit family)	AP-2;Segment	AP-2 complex subunit mu OS=Gallus gallus OX=9031 GN=AP2M1 PE=2 SV=1;Segment polarity protein dishevelled homolog DVL-3 OS=Homo sapiens OX=9606 GN=DVL3 PE=1 SV=2
ENSSSCG00000013322	IMMP1L	47.23	41.64	36.63	30.58	29.15	27.46	XP_007117583.1	PREDICTED: mitochondrial inner membrane protease subunit 1 isoform X1 [Physeter catodon] &gt;XP_007117584.1 PREDICTED: mitochondrial inner membrane protease subunit 1 isoform X2 [Physeter catodon]	GO:0006627(protein processing involved in protein targeting to mitochondrion);GO:0006465(signal peptide processing);GO:0033108(mitochondrial respiratory chain complex assembly);GO:0006508(proteolysis)	GO:0042720(mitochondrial inner membrane peptidase complex);GO:0005743(mitochondrial inner membrane);GO:0005739(mitochondrion);GO:0016020(membrane)	GO:0008233(peptidase activity);GO:0008236(serine-type peptidase activity);GO:0016787(hydrolase activity);GO:0004252(serine-type endopeptidase activity)	K09647|IMP1|http://www.genome.jp/dbget-bin/www_bget?ko:K09647	ko03060(Protein export)	KOG1568(OU)(Mitochondrial inner membrane protease, subunit IMP2);KOG0171(O)(Mitochondrial inner membrane protease, subunit IMP1)	Mitochondrial	Mitochondrial inner membrane protease subunit 1 OS=Homo sapiens OX=9606 GN=IMMP1L PE=2 SV=1
ENSSSCG00000039094	PLEC	46.92	41.51	50.88	81.25	60.49	107.3	XP_012386838.1	PREDICTED: plectin [Orcinus orca]	GO:0007010(cytoskeleton organization);GO:0007565(female pregnancy);GO:0007584(response to nutrient);GO:0030855(epithelial cell differentiation);GO:0031581(hemidesmosome assembly);GO:0098609(cell-cell adhesion)	GO:0005737(cytoplasm);GO:0005856(cytoskeleton);GO:0005903(brush border);GO:0005913(adherens junction);GO:0005925(focal adhesion);GO:0009925(basal plasma membrane);GO:0016324(apical plasma membrane);GO:0016528(sarcoplasm);GO:0030056(hemidesmosome);GO:0031012(extracellular matrix);GO:0042383(sarcolemma);GO:0043034(costamere);GO:0043292(contractile fiber);GO:0045111(intermediate filament cytoskeleto…	GO:0003779(actin binding);GO:0005200(structural constituent of cytoskeleton);GO:0008092(cytoskeletal protein binding);GO:0008307(structural constituent of muscle);GO:0030506(ankyrin binding);GO:0044822(RNA binding);GO:0047485(protein N-terminus binding);GO:0098641(cadherin binding involved in cell-cell adhesion)	K10388|PLEC|http://www.genome.jp/dbget-bin/www_bget?ko:K10388	*	KOG0035(Z)(Ca2+-binding actin-bundling protein (actinin), alpha chain (EF-Hand protein superfamily));KOG0516(Z)(Dystonin, GAS (Growth-arrest-specific protein), and related proteins)	Plectin	Plectin OS=Rattus norvegicus OX=10116 GN=Plec PE=1 SV=2
ENSSSCG00000008215	SMYD1	46.77	50.09	31.69	51.42	35.03	40.93	XP_003481215.2	PREDICTED: histone-lysine N-methyltransferase SMYD1 [Sus scrofa]	GO:0045663(positive regulation of myoblast differentiation);GO:0045892(negative regulation of transcription, DNA-templated);GO:0035914(skeletal muscle cell differentiation);GO:0007507(heart development);GO:0006338(chromatin remodeling);GO:0010831(positive regulation of myotube differentiation);GO:0006351(transcription, DNA-templated);GO:0006355(regulation of transcription, DNA-templated);GO:00322…	GO:0005737(cytoplasm);GO:0005634(nucleus)	GO:0046872(metal ion binding);GO:0003714(transcription corepressor activity);GO:0003677(DNA binding);GO:0005515(protein binding);GO:0008168(methyltransferase activity);GO:0016740(transferase activity);GO:0018024(histone-lysine N-methyltransferase activity)	K11426|SMYD|http://www.genome.jp/dbget-bin/www_bget?ko:K11426	*	KOG2084(B)(Predicted histone tail methylase containing SET domain)	Histone-lysine	Histone-lysine N-methyltransferase SMYD1 OS=Homo sapiens OX=9606 GN=SMYD1 PE=1 SV=1
ENSSSCG00000024814	PFKFB1	46.74	48.79	33.41	13.14	36.47	6.72	XP_005860956.2	PREDICTED: 6-phosphofructo-2-kinase/fructose-2,6-bisphosphatase 1 isoform X1 [Myotis brandtii]	GO:0006000(fructose metabolic process);GO:0006003(fructose 2,6-bisphosphate metabolic process);GO:0016311(dephosphorylation);GO:0046835(carbohydrate phosphorylation);GO:0008152(metabolic process);GO:0016310(phosphorylation);GO:0006094(gluconeogenesis);GO:0051591(response to cAMP);GO:0033133(positive regulation of glucokinase activity);GO:0031100(animal organ regeneration);GO:0032868(response to i…	GO:0043540(6-phosphofructo-2-kinase/fructose-2,6-biphosphatase complex);GO:0005829(cytosol);GO:0016020(membrane);GO:0005634(nucleus);GO:0005737(cytoplasm);GO:0000932(P-body);GO:0005730(nucleolus);GO:0005764(lysosome);GO:0005783(endoplasmic reticulum);GO:0010494(cytoplasmic stress granule);GO:0030529(ribonucleoprotein complex)	GO:0003873(6-phosphofructo-2-kinase activity);GO:0004331(fructose-2,6-bisphosphate 2-phosphatase activity);GO:0005524(ATP binding);GO:0016301(kinase activity);GO:0042802(identical protein binding);GO:0003824(catalytic activity);GO:0016740(transferase activity);GO:0070095(fructose-6-phosphate binding);GO:0019900(kinase binding);GO:0000166(nucleotide binding);GO:0005515(protein binding);GO:0003674(…	K19028|PFKFB1|http://www.genome.jp/dbget-bin/www_bget?ko:K19028	ko04152(AMPK signaling pathway);ko00051(Fructose and mannose metabolism);ko04922(Glucagon signaling pathway)	KOG0234(G)(Fructose-6-phosphate 2-kinase/fructose-2,6-biphosphatase)	6-phosphofructo-2-kinase/fructose-2,6-bisphosphatase;Trophinin;LINE-1	6-phosphofructo-2-kinase/fructose-2,6-bisphosphatase 1 OS=Homo sapiens OX=9606 GN=PFKFB1 PE=1 SV=3;Trophinin OS=Homo sapiens OX=9606 GN=TRO PE=1 SV=3;LINE-1 retrotransposable element ORF1 protein OS=Mus musculus OX=10090 GN=Lire1 PE=1 SV=2
ENSSSCG00000027016	C19orf47	46.53	38.97	61.4	58.08	44.48	51.34	XP_006941315.1	PREDICTED: uncharacterized protein C19orf47 homolog isoform X2 [Felis catus]	GO:0008150(biological_process)	GO:0005654(nucleoplasm)	GO:0005515(protein binding);GO:0003674(molecular_function)	*	*	KOG3930(S)(Uncharacterized conserved protein)	Uncharacterized	Uncharacterized protein C19orf47 OS=Homo sapiens OX=9606 GN=C19orf47 PE=1 SV=1
ENSSSCG00000000406	PTGES3	46.45	44.48	52.74	43.53	48.68	43.47	XP_004773209.1	PREDICTED: prostaglandin E synthase 3 isoform X1 [Mustela putorius furo]	GO:0005978(glycogen biosynthetic process);GO:0043588(skin development);GO:0042921(glucocorticoid receptor signaling pathway);GO:0001516(prostaglandin biosynthetic process);GO:0008283(cell population proliferation);GO:0060430(lung saccule development);GO:0006629(lipid metabolic process);GO:0006631(fatty acid metabolic process);GO:0006633(fatty acid biosynthetic process);GO:0006693(prostaglandin me…	GO:0005634(nucleus);GO:0005654(nucleoplasm);GO:0005697(telomerase holoenzyme complex);GO:0005737(cytoplasm);GO:0005884(actin filament);GO:0043005(neuron projection);GO:0043025(neuronal cell body);GO:0043231(intracellular membrane-bounded organelle);GO:0043234(protein-containing complex);GO:0048471(perinuclear region of cytoplasm);GO:0070062(extracellular exosome);GO:0005829(cytosol);GO:0000781(ch…	GO:0002039(p53 binding);GO:0003720(telomerase activity);GO:0016853(isomerase activity);GO:0019899(enzyme binding);GO:0050220(prostaglandin-E synthase activity);GO:0051082(unfolded protein binding);GO:0051879(Hsp90 protein binding);GO:0005515(protein binding)	K15730|PTGES3|http://www.genome.jp/dbget-bin/www_bget?ko:K15730	ko00590(Arachidonic acid metabolism)	KOG3158(O)(HSP90 co-chaperone p23)	Prostaglandin	Prostaglandin E synthase 3 OS=Bos taurus OX=9913 GN=PTGES3 PE=1 SV=1
ENSSSCG00000005349	GRHPR	46.25	70.26	71.95	32.99	74.37	37.72	XP_013849126.1	PREDICTED: glyoxylate reductase/hydroxypyruvate reductase [Sus scrofa]	GO:0008152(metabolic process);GO:0055114(oxidation-reduction process);GO:0007588(excretion);GO:0043648(dicarboxylic acid metabolic process);GO:0046487(glyoxylate metabolic process);GO:0051259(protein complex oligomerization)	GO:0005737(cytoplasm);GO:0005782(peroxisomal matrix);GO:0005829(cytosol);GO:0070062(extracellular exosome)	GO:0016616(oxidoreductase activity, acting on the CH-OH group of donors, NAD or NADP as acceptor);GO:0051287(NAD binding);GO:0008465(glycerate dehydrogenase activity);GO:0016618(hydroxypyruvate reductase activity);GO:0030267(glyoxylate reductase (NADP) activity);GO:0031406(carboxylic acid binding);GO:0042803(protein homodimerization activity);GO:0070402(NADPH binding)	K00049|GRHPR|http://www.genome.jp/dbget-bin/www_bget?ko:K00049	ko00260(Glycine, serine and threonine metabolism);ko00630(Glyoxylate and dicarboxylate metabolism);ko00620(Pyruvate metabolism)	KOG0069(C)(Glyoxylate/hydroxypyruvate reductase (D-isomer-specific 2-hydroxy acid dehydrogenase superfamily));KOG0068(E)(D-3-phosphoglycerate dehydrogenase, D-isomer-specific 2-hydroxy acid dehydrogenase superfamily);KOG0067(K)(Transcription factor CtBP)	Glyoxylate	Glyoxylate reductase/hydroxypyruvate reductase OS=Homo sapiens OX=9606 GN=GRHPR PE=1 SV=1
ENSSSCG00000024267	TMEM50A	45.94	40.44	44.13	48.94	26.85	45.19	NP_001230555.1	transmembrane protein 50A [Sus scrofa]	*	GO:0005737(cytoplasm);GO:0016020(membrane);GO:0005783(endoplasmic reticulum);GO:0016021(integral component of membrane)	*	*	*	KOG3393(S)(Predicted membrane protein)	Transmembrane	Transmembrane protein 50A OS=Homo sapiens OX=9606 GN=TMEM50A PE=1 SV=1
ENSSSCG00000015052	USP28	45.73	53.63	75.78	32.66	89.13	14.32	XP_013834866.1	PREDICTED: ubiquitin carboxyl-terminal hydrolase 28 [Sus scrofa]	GO:0006511(ubiquitin-dependent protein catabolic process);GO:0016579(protein deubiquitination);GO:0000077(DNA damage checkpoint);GO:0006281(DNA repair);GO:0006974(cellular response to DNA damage stimulus);GO:0007265(Ras protein signal transduction);GO:0008283(cell population proliferation);GO:0010212(response to ionizing radiation);GO:0031647(regulation of protein stability);GO:0034644(cellular r…	GO:0005634(nucleus);GO:0005654(nucleoplasm);GO:0005730(nucleolus);GO:0005737(cytoplasm);GO:0043234(protein-containing complex)	GO:0036459(thiol-dependent ubiquitinyl hydrolase activity);GO:0004843(thiol-dependent ubiquitin-specific protease activity);GO:0005515(protein binding)	K11849|USP25_28, UBP2|http://www.genome.jp/dbget-bin/www_bget?ko:K11849	ko04657(IL-17 signaling pathway)	KOG1863(O)(Ubiquitin carboxyl-terminal hydrolase);KOG1866(O)(Ubiquitin carboxyl-terminal hydrolase)	Ubiquitin	Ubiquitin carboxyl-terminal hydrolase 28 OS=Homo sapiens OX=9606 GN=USP28 PE=1 SV=1
ENSSSCG00000012746	ENSSSCG00000012746	45.64	41.84	53.72	39.11	41.59	35.65	XP_014310415.1	PREDICTED: vacuolar ATPase assembly integral membrane protein VMA21 isoform X1 [Myotis lucifugus]	GO:0070072(vacuolar proton-transporting V-type ATPase complex assembly);GO:0043462(regulation of ATPase activity)	GO:0012507(ER to Golgi transport vesicle membrane);GO:0016021(integral component of membrane);GO:0030127(COPII vesicle coat);GO:0016020(membrane);GO:0005764(lysosome);GO:0005789(endoplasmic reticulum membrane);GO:0005783(endoplasmic reticulum);GO:0031410(cytoplasmic vesicle);GO:0033116(endoplasmic reticulum-Golgi intermediate compartment membrane)	*	*	*	KOG4783(S)(Uncharacterized conserved protein)	Vacuolar	Vacuolar ATPase assembly integral membrane protein VMA21 OS=Bos taurus OX=9913 GN=VMA21 PE=3 SV=1
ENSSSCG00000012534	MORF4L2	44.99	48.26	58.39	44.96	58.91	52.24	XP_003135315.1	PREDICTED: mortality factor 4-like protein 2 [Sus scrofa] &gt;XP_003360450.1 PREDICTED: mortality factor 4-like protein 2 [Sus scrofa] &gt;XP_005657955.1 PREDICTED: mortality factor 4-like protein 2 [Sus scrofa]	GO:0043968(histone H2A acetylation);GO:0006355(regulation of transcription, DNA-templated);GO:0006338(chromatin remodeling);GO:0043967(histone H4 acetylation);GO:0006342(chromatin silencing);GO:0016575(histone deacetylation);GO:0006281(DNA repair);GO:0006351(transcription, DNA-templated);GO:0008150(biological_process);GO:0040008(regulation of growth);GO:0045944(positive regulation of transcriptio…	GO:0035267(NuA4 histone acetyltransferase complex);GO:0005730(nucleolus);GO:0005886(plasma membrane);GO:0005654(nucleoplasm);GO:0005634(nucleus);GO:0005575(cellular_component)	GO:0003674(molecular_function)	K11342|MORF4L2, MRGX|http://www.genome.jp/dbget-bin/www_bget?ko:K11342	*	KOG3001(BK)(Dosage compensation regulatory complex/histone acetyltransferase complex, subunit MSL-3/MRG15/EAF3, and related CHROMO domain-containing proteins)	Mortality	Mortality factor 4-like protein 2 OS=Homo sapiens OX=9606 GN=MORF4L2 PE=1 SV=1
ENSSSCG00000027139	FYTTD1	44.94	38.17	53.67	49.14	39.56	40.58	XP_003358820.1	PREDICTED: UAP56-interacting factor isoform X2 [Sus scrofa]	GO:0006406(mRNA export from nucleus);GO:0006810(transport);GO:0051028(mRNA transport)	GO:0016607(nuclear speck);GO:0005654(nucleoplasm);GO:0005634(nucleus)	GO:0044822(RNA binding);GO:0003729(mRNA binding);GO:0003723(RNA binding)	*	*	*	UAP56-interacting	UAP56-interacting factor OS=Bos taurus OX=9913 GN=FYTTD1 PE=2 SV=1
ENSSSCG00000003139	BCAT2	44.8	40.87	28.24	27.05	34.23	25.26	XP_008250588.1	PREDICTED: branched-chain-amino-acid aminotransferase, mitochondrial isoform X1 [Oryctolagus cuniculus]	GO:0008152(metabolic process);GO:0009082(branched-chain amino acid biosynthetic process);GO:0008652(cellular amino acid biosynthetic process);GO:0009081(branched-chain amino acid metabolic process)	GO:0005739(mitochondrion)	GO:0008483(transaminase activity);GO:0052655(L-valine transaminase activity);GO:0016740(transferase activity);GO:0004084(branched-chain-amino-acid transaminase activity);GO:0052654(L-leucine transaminase activity);GO:0003824(catalytic activity);GO:0052656(L-isoleucine transaminase activity)	K00826|E2.6.1.42, ilvE|http://www.genome.jp/dbget-bin/www_bget?ko:K00826	ko00270(Cysteine and methionine metabolism);ko00290(Valine, leucine and isoleucine biosynthesis);ko00280(Valine, leucine and isoleucine degradation);ko00770(Pantothenate and CoA biosynthesis);ko01210(2-Oxocarboxylic acid metabolism);ko01230(Biosynthesis of amino acids)	KOG0725(R)(Reductases with broad range of substrate specificities);KOG0975(E)(Branched chain aminotransferase BCAT1, pyridoxal phosphate enzymes type IV superfamily)	Branched-chain-amino-acid	Branched-chain-amino-acid aminotransferase, mitochondrial OS=Bos taurus OX=9913 GN=BCAT2 PE=2 SV=1
ENSSSCG00000016866	GHR	44.69	35	69.22	42.78	30.13	40.96	XP_013846090.1	PREDICTED: growth hormone receptor isoform X1 [Sus scrofa]	GO:0006897(endocytosis);GO:0019221(cytokine-mediated signaling pathway);GO:0050731(positive regulation of peptidyl-tyrosine phosphorylation);GO:0060396(growth hormone receptor signaling pathway)	GO:0005576(extracellular region);GO:0005886(plasma membrane);GO:0016021(integral component of membrane);GO:0016020(membrane)	GO:0004896(cytokine receptor activity);GO:0005515(protein binding)	K05080|GHR|http://www.genome.jp/dbget-bin/www_bget?ko:K05080	ko04630(Jak-STAT signaling pathway);ko04151(PI3K-Akt signaling pathway);ko04060(Cytokine-cytokine receptor interaction);ko04080(Neuroactive ligand-receptor interaction)	*	Growth	Growth hormone receptor OS=Sus scrofa OX=9823 GN=GHR PE=1 SV=1
ENSSSCG00000010743	BCCIP	44.5	34.89	57.97	41.71	33.7	38.46	XP_001926118.1	PREDICTED: BRCA2 and CDKN1A-interacting protein isoform X1 [Sus scrofa]	GO:0000079(regulation of cyclin-dependent protein serine/threonine kinase activity);GO:0006281(DNA repair);GO:0007049(cell cycle);GO:0061101(neuroendocrine cell differentiation)	GO:0019908(nuclear cyclin-dependent protein kinase holoenzyme complex)	GO:0019207(kinase regulator activity);GO:0044822(RNA binding)	K15262|BCP1, BCCIP|http://www.genome.jp/dbget-bin/www_bget?ko:K15262	*	KOG0925(A)(mRNA splicing factor ATP-dependent RNA helicase);KOG0923(A)(mRNA splicing factor ATP-dependent RNA helicase);KOG0922(A)(DEAH-box RNA helicase);KOG3034(R)(Isoamyl acetate-hydrolyzing esterase and related enzymes)	BRCA2	BRCA2 and CDKN1A-interacting protein OS=Bos taurus OX=9913 GN=BCCIP PE=2 SV=1
ENSSSCG00000006179	STAU2	44.43	41.37	37.2	64.86	51.33	44.23	XP_012039250.1	PREDICTED: double-stranded RNA-binding protein Staufen homolog 2 isoform X1 [Ovis aries] &gt;XP_012039252.1 PREDICTED: double-stranded RNA-binding protein Staufen homolog 2 isoform X1 [Ovis aries] &gt;XP_011974610.1 PREDICTED: double-stranded RNA-binding protein Staufen homolog 2 isoform X1 [Ovis aries musimon] &gt;XP_011974611.1 PREDICTED: double-stranded RNA-binding protein Staufen homolog 2 is…	*	*	*	K17597|STAU|http://www.genome.jp/dbget-bin/www_bget?ko:K17597	*	KOG3732(UK)(Staufen and related double-stranded-RNA-binding proteins)	Double-stranded	Double-stranded RNA-binding protein Staufen homolog 2 OS=Homo sapiens OX=9606 GN=STAU2 PE=1 SV=2
ENSSSCG00000011000	ENSSSCG00000011000	43.64	67.68	51.38	39.94	97.53	55.62	NP_001530.1	dnaJ homolog subfamily A member 1 isoform 1 [Homo sapiens] &gt;NP_001233463.1 dnaJ homolog subfamily A member 1 [Pan troglodytes] &gt;NP_001239072.1 dnaJ homolog subfamily A member 1 [Canis lupus familiaris] &gt;XP_001490542.1 PREDICTED: dnaJ homolog subfamily A member 1 [Equus caballus] &gt;XP_001501807.1 PREDICTED: dnaJ homolog subfamily A member 1 [Equus caballus] &gt;XP_002708081.1 PREDICTED:…	GO:0043508(negative regulation of JUN kinase activity);GO:0051223(regulation of protein transport);GO:0006986(response to unfolded protein);GO:0043065(positive regulation of apoptotic process);GO:0043066(negative regulation of apoptotic process);GO:0031397(negative regulation of protein ubiquitination);GO:0070585(protein localization to mitochondrion);GO:0009408(response to heat);GO:0007283(sperm…	GO:0005737(cytoplasm);GO:0098554(cytoplasmic side of endoplasmic reticulum membrane);GO:0005829(cytosol);GO:0016020(membrane);GO:0000151(ubiquitin ligase complex);GO:0005783(endoplasmic reticulum);GO:0070062(extracellular exosome);GO:0005739(mitochondrion);GO:0048471(perinuclear region of cytoplasm);GO:0043231(intracellular membrane-bounded organelle);GO:0005634(nucleus)	GO:0051087(chaperone binding);GO:0051082(unfolded protein binding);GO:0046872(metal ion binding);GO:0031625(ubiquitin protein ligase binding);GO:0030544(Hsp70 protein binding);GO:0005524(ATP binding);GO:0055131(C3HC4-type RING finger domain binding);GO:0050750(low-density lipoprotein particle receptor binding);GO:0031072(heat shock protein binding);GO:0005515(protein binding);GO:0001664(G protein…	K09502|DNAJA1|http://www.genome.jp/dbget-bin/www_bget?ko:K09502	ko04141(Protein processing in endoplasmic reticulum)	KOG0712(O)(Molecular chaperone (DnaJ superfamily));KOG0714(O)(Molecular chaperone (DnaJ superfamily))	DnaJ	DnaJ homolog subfamily A member 1 OS=Homo sapiens OX=9606 GN=DNAJA1 PE=1 SV=2
ENSSSCG00000034357	DAG1	43.57	47.4	47.32	37.37	39.88	40.51	Q29243.2	RecName: Full=Dystroglycan; AltName: Full=Dystrophin-associated glycoprotein 1; Contains: RecName: Full=Alpha-dystroglycan; Short=Alpha-DG; Contains: RecName: Full=Beta-dystroglycan; Short=Beta-DG; Flags: Precursor	GO:0010717(regulation of epithelial to mesenchymal transition);GO:0034453(microtubule anchoring);GO:1904261(positive regulation of basement membrane assembly involved in embryonic body morphogenesis);GO:0014044(Schwann cell development);GO:0071711(basement membrane organization);GO:0060445(branching involved in salivary gland morphogenesis);GO:0006509(membrane protein ectodomain proteolysis);GO:0…	GO:0005737(cytoplasm);GO:0005604(basement membrane);GO:0070062(extracellular exosome);GO:0005654(nucleoplasm);GO:0030027(lamellipodium);GO:0030175(filopodium);GO:0005886(plasma membrane);GO:0070938(contractile ring);GO:0033268(node of Ranvier);GO:0005911(cell-cell junction);GO:0016020(membrane);GO:0016010(dystrophin-associated glycoprotein complex);GO:0016021(integral component of membrane);GO:00…	GO:0008307(structural constituent of muscle);GO:0015631(tubulin binding);GO:0005509(calcium ion binding);GO:0042169(SH2 domain binding);GO:0017166(vinculin binding);GO:0003779(actin binding);GO:0051393(alpha-actinin binding);GO:0005515(protein binding);GO:0043236(laminin binding);GO:0043237(laminin-1 binding)	K06265|DAG1|http://www.genome.jp/dbget-bin/www_bget?ko:K06265	ko04512(ECM-receptor interaction)	KOG3781(W)(Dystroglycan)	Dystroglycan	Dystroglycan OS=Sus scrofa OX=9823 GN=DAG1 PE=2 SV=2
ENSSSCG00000035199	PTGES3L	43.35	43.86	21.41	23.76	24.57	17.34	XP_005964970.1	PREDICTED: putative protein PTGES3L [Pantholops hodgsonii]	GO:0006419(alanyl-tRNA aminoacylation);GO:0006450(regulation of translational fidelity)	GO:0005737(cytoplasm)	GO:0000049(tRNA binding);GO:0002196(Ser-tRNA(Ala) hydrolase activity);GO:0004813(alanine-tRNA ligase activity);GO:0005524(ATP binding);GO:0046872(metal ion binding)	*	*	*	Putative	Putative protein PTGES3L OS=Homo sapiens OX=9606 GN=PTGES3L PE=5 SV=1
ENSSSCG00000038800	PUF60	43.32	41.89	43.33	41.27	42.42	37.78	XP_017738950.1	PREDICTED: poly(U)-binding-splicing factor PUF60 isoform X1 [Rhinopithecus bieti]	GO:0006351(transcription, DNA-templated);GO:0006355(regulation of transcription, DNA-templated);GO:0006397(mRNA processing);GO:0006915(apoptotic process);GO:0008380(RNA splicing);GO:0098609(cell-cell adhesion)	GO:0005634(nucleus);GO:0030529(ribonucleoprotein complex);GO:0005654(nucleoplasm);GO:0005913(adherens junction);GO:0019907(cyclin-dependent protein kinase activating kinase holoenzyme complex);GO:0030054(cell junction)	GO:0000166(nucleotide binding);GO:0003677(DNA binding);GO:0003723(RNA binding);GO:0005515(protein binding);GO:0042802(identical protein binding);GO:0044822(RNA binding);GO:0098641(cadherin binding involved in cell-cell adhesion);GO:0003676(nucleic acid binding)	K12838|PUF60|http://www.genome.jp/dbget-bin/www_bget?ko:K12838	ko03040(Spliceosome)	KOG0123(AJ)(Polyadenylate-binding protein (RRM superfamily));KOG0147(K)(Transcriptional coactivator CAPER (RRM superfamily));KOG0124(A)(Polypyrimidine tract-binding protein PUF60 (RRM superfamily));KOG0111(O)(Cyclophilin-type peptidyl-prolyl cis-trans isomerase);KOG1548(K)(Transcription elongation factor TAT-SF1);KOG1996(A)(mRNA splicing factor)	Poly(U)-binding-splicing	Poly(U)-binding-splicing factor PUF60 OS=Bos taurus OX=9913 GN=PUF60 PE=2 SV=1
ENSSSCG00000009276	XPO4	43.31	36.43	40.4	72.06	32.84	85.72	XP_017912034.1	PREDICTED: exportin-4 isoform X2 [Capra hircus]	GO:0015031(protein transport);GO:0006810(transport);GO:0046827(positive regulation of protein export from nucleus);GO:0006611(protein export from nucleus)	GO:0005737(cytoplasm);GO:0005654(nucleoplasm);GO:0005643(nuclear pore);GO:0005634(nucleus)	GO:0008536(Ran GTPase binding);GO:0005515(protein binding);GO:0005049(nuclear export signal receptor activity)	*	*	KOG4541(YU)(Nuclear transport receptor exportin 4 (importin beta superfamily))	EEF1A;Exportin-4	EEF1A lysine methyltransferase 1 OS=Homo sapiens OX=9606 GN=EEF1AKMT1 PE=1 SV=1;Exportin-4 OS=Homo sapiens OX=9606 GN=XPO4 PE=1 SV=2
ENSSSCG00000028047	DTNA	43.27	52.58	40.95	48.36	57.01	32.67	XP_010333742.1	PREDICTED: dystrobrevin alpha isoform X2 [Saimiri boliviensis boliviensis]	*	GO:0005737(cytoplasm);GO:0005886(plasma membrane);GO:0016014(dystrobrevin complex);GO:0016020(membrane);GO:0030054(cell junction);GO:0030424(axon);GO:0031234(extrinsic component of cytoplasmic side of plasma membrane);GO:0042383(sarcolemma);GO:0042995(cell projection);GO:0043234(protein-containing complex);GO:0045202(synapse)	GO:0005515(protein binding);GO:0008270(zinc ion binding);GO:0030165(PDZ domain binding);GO:0046872(metal ion binding)	*	*	*	Dystrobrevin	Dystrobrevin alpha OS=Mus musculus OX=10090 GN=Dtna PE=1 SV=2
ENSSSCG00000031489	DUSP22	43.26	29.65	15.38	25.79	19	21.68	XP_002697658.2	PREDICTED: dual specificity protein phosphatase 22 isoform X1 [Bos taurus] &gt;XP_015324549.1 PREDICTED: dual specificity protein phosphatase 22 isoform X1 [Bos taurus]	GO:0000122(negative regulation of transcription by RNA polymerase II);GO:0002710(negative regulation of T cell mediated immunity);GO:0006470(protein dephosphorylation);GO:0007179(transforming growth factor beta receptor signaling pathway);GO:0016311(dephosphorylation);GO:0042127(regulation of cell population proliferation);GO:0046330(positive regulation of JNK cascade);GO:0050860(negative regulat…	GO:0005575(cellular_component);GO:0005634(nucleus);GO:0005737(cytoplasm)	GO:0004721(phosphoprotein phosphatase activity);GO:0004725(protein tyrosine phosphatase activity);GO:0005515(protein binding);GO:0008138(protein tyrosine/serine/threonine phosphatase activity);GO:0016787(hydrolase activity);GO:0016791(phosphatase activity)	K14165|K14165|http://www.genome.jp/dbget-bin/www_bget?ko:K14165	*	KOG1716(V)(Dual specificity phosphatase)	Dual	Dual specificity protein phosphatase 22 OS=Homo sapiens OX=9606 GN=DUSP22 PE=1 SV=1
ENSSSCG00000035983	TPPP3	43.15	17.7	27	76.2	31.28	202.34	XP_013853719.1	PREDICTED: probable palmitoyltransferase ZDHHC1 isoform X1 [Sus scrofa]	GO:0018345(protein palmitoylation)	GO:0070062(extracellular exosome);GO:0016021(integral component of membrane);GO:0016020(membrane);GO:0005783(endoplasmic reticulum)	GO:0019706(protein-cysteine S-palmitoyltransferase activity);GO:0016740(transferase activity);GO:0016409(palmitoyltransferase activity);GO:0016746(transferase activity, transferring acyl groups);GO:0008270(zinc ion binding);GO:0046872(metal ion binding)	K20027|ZDHHC1_11|http://www.genome.jp/dbget-bin/www_bget?ko:K20027	*	KOG4070(RT)(Putative signal transduction protein p25);KOG1312(R)(DHHC-type Zn-finger proteins)	Probable;Tubulin	Probable palmitoyltransferase ZDHHC1 OS=Mus musculus OX=10090 GN=Zdhhc1 PE=2 SV=2;Tubulin polymerization-promoting protein family member 3 OS=Bos taurus OX=9913 GN=TPPP3 PE=1 SV=1
ENSSSCG00000024373	TRIP12	42.88	41.25	48.78	37.7	49.85	35.7	XP_015336981.1	PREDICTED: E3 ubiquitin-protein ligase TRIP12 isoform X7 [Marmota marmota marmota]	GO:0009790(embryo development);GO:1901315(negative regulation of histone H2A K63-linked ubiquitination);GO:2000780(negative regulation of double-strand break repair);GO:0000209(protein polyubiquitination);GO:0016567(protein ubiquitination);GO:0042787(ubiquitin-dependent protein catabolic process);GO:0006974(cellular response to DNA damage stimulus);GO:0006281(DNA repair)	GO:0005737(cytoplasm);GO:0005654(nucleoplasm);GO:0005829(cytosol);GO:0005634(nucleus)	GO:0046966(thyroid hormone receptor binding);GO:0004842(ubiquitin-protein transferase activity);GO:0016874(ligase activity);GO:0005515(protein binding)	K10590|TRIP12|http://www.genome.jp/dbget-bin/www_bget?ko:K10590	ko04120(Ubiquitin mediated proteolysis)	KOG0170(O)(E3 ubiquitin protein ligase);KOG0940(O)(Ubiquitin protein ligase RSP5/NEDD4);KOG0942(O)(E3 ubiquitin protein ligase);KOG0939(OK)(E3 ubiquitin-protein ligase/Putative upstream regulatory element binding protein)	E3	E3 ubiquitin-protein ligase TRIP12 OS=Rattus norvegicus OX=10116 GN=Trip12 PE=1 SV=1
ENSSSCG00000028227	RPN2	42.59	44.62	55.35	38.82	46.19	33.1	XP_019806318.1	PREDICTED: dolichyl-diphosphooligosaccharide--protein glycosyltransferase subunit 2 isoform X1 [Tursiops truncatus]	GO:0006486(protein glycosylation);GO:0006487(protein N-linked glycosylation)	GO:0008250(oligosaccharyltransferase complex);GO:0016021(integral component of membrane);GO:0016020(membrane);GO:0005789(endoplasmic reticulum membrane);GO:0005783(endoplasmic reticulum)	GO:0016740(transferase activity);GO:0004579(dolichyl-diphosphooligosaccharide-protein glycotransferase activity);GO:0016757(transferase activity, transferring glycosyl groups)	K12667|SWP1, RPN2|http://www.genome.jp/dbget-bin/www_bget?ko:K12667	ko04141(Protein processing in endoplasmic reticulum);ko00510(N-Glycan biosynthesis);ko00513(Various types of N-glycan biosynthesis)	KOG2447(O)(Oligosaccharyltransferase, delta subunit (ribophorin II))	Dolichyl-diphosphooligosaccharide--protein	Dolichyl-diphosphooligosaccharide--protein glycosyltransferase subunit 2 OS=Bos taurus OX=9913 GN=RPN2 PE=2 SV=1
ENSSSCG00000032357	APPL1	42	46.58	45.63	39.23	30.31	34.61	NP_001128438.1	DCC-interacting protein 13-alpha [Sus scrofa] &gt;ACH47027.1 adaptor protein phosphotyrosine interaction PH domain and leucine zipper containing 1 [Sus scrofa]	GO:0042593(glucose homeostasis);GO:0046324(regulation of glucose import);GO:0008283(cell population proliferation);GO:0090003(regulation of protein localization to plasma membrane);GO:0097192(extrinsic apoptotic signaling pathway in absence of ligand);GO:0008286(insulin receptor signaling pathway);GO:0007165(signal transduction);GO:0007049(cell cycle)	GO:0016581(NuRD complex);GO:0010008(endosome membrane);GO:0005829(cytosol);GO:0012506(vesicle membrane);GO:0070062(extracellular exosome);GO:0005634(nucleus);GO:0005768(endosome);GO:0031901(early endosome membrane);GO:0016020(membrane);GO:0005737(cytoplasm);GO:0005623(cell)	GO:0043422(protein kinase B binding);GO:0042802(identical protein binding);GO:0005515(protein binding)	K08733|APPL1, DIP13A|http://www.genome.jp/dbget-bin/www_bget?ko:K08733	ko04211(Longevity regulating pathway - mammal)	KOG0521(T)(Putative GTPase activating proteins (GAPs))	DCC-interacting	DCC-interacting protein 13-alpha OS=Homo sapiens OX=9606 GN=APPL1 PE=1 SV=1
ENSSSCG00000008799	LIMCH1	41.93	28.24	20.94	24.88	25.92	15.62	XP_013834078.1	PREDICTED: LIM and calponin homology domains-containing protein 1 isoform X2 [Sus scrofa]	GO:0031032(actomyosin structure organization)	*	GO:0003779(actin binding);GO:0008270(zinc ion binding);GO:0046872(metal ion binding)	*	*	KOG2046(Z)(Calponin)	LIM	LIM and calponin homology domains-containing protein 1 OS=Homo sapiens OX=9606 GN=LIMCH1 PE=1 SV=4
ENSSSCG00000010877	HNRNPU	41.86	53.96	54.26	53.87	47.21	57.04	XP_013833812.1	PREDICTED: heterogeneous nuclear ribonucleoprotein U [Sus scrofa]	GO:0032211(negative regulation of telomere maintenance via telomerase);GO:0070934(CRD-mediated mRNA stabilization);GO:0001649(osteoblast differentiation)	GO:0016020(membrane);GO:0070937(CRD-mediated mRNA stability complex);GO:0005654(nucleoplasm);GO:0071013(catalytic step 2 spliceosome);GO:0030529(ribonucleoprotein complex);GO:0005697(telomerase holoenzyme complex);GO:0036464(cytoplasmic ribonucleoprotein granule);GO:0005634(nucleus);GO:0019013(viral nucleocapsid)	GO:0070034(telomerase RNA binding);GO:0044822(RNA binding)	K12888|HNRNPU|http://www.genome.jp/dbget-bin/www_bget?ko:K12888	ko03040(Spliceosome)	KOG0349(A)(Putative DEAD-box RNA helicase DDX1);KOG2242(A)(Scaffold/matrix specific factor hnRNP-U/SAF-A, contains SPRY domain)	Heterogeneous	Heterogeneous nuclear ribonucleoprotein U OS=Rattus norvegicus OX=10116 GN=Hnrnpu PE=1 SV=1
ENSSSCG00000004624	MAPK6	41.75	36.1	42.4	33.1	40.81	39.1	XP_001925326.1	PREDICTED: mitogen-activated protein kinase 6 [Sus scrofa] &gt;XP_005659656.1 PREDICTED: mitogen-activated protein kinase 6 [Sus scrofa] &gt;XP_005659657.1 PREDICTED: mitogen-activated protein kinase 6 [Sus scrofa] &gt;XP_005659658.1 PREDICTED: mitogen-activated protein kinase 6 [Sus scrofa] &gt;XP_013848440.1 PREDICTED: mitogen-activated protein kinase 6 [Sus scrofa]	GO:0000165(MAPK cascade);GO:0006468(protein phosphorylation);GO:0016310(phosphorylation)	GO:0005737(cytoplasm);GO:0005634(nucleus)	GO:0004672(protein kinase activity);GO:0004674(protein serine/threonine kinase activity);GO:0019901(protein kinase binding);GO:0046982(protein heterodimerization activity);GO:0004707(MAP kinase activity);GO:0005524(ATP binding);GO:0000166(nucleotide binding);GO:0016301(kinase activity)	K06855|MAPK4_6|http://www.genome.jp/dbget-bin/www_bget?ko:K06855	ko04657(IL-17 signaling pathway)	KOG0660(T)(Mitogen-activated protein kinase)	Mitogen-activated	Mitogen-activated protein kinase 6 OS=Homo sapiens OX=9606 GN=MAPK6 PE=1 SV=1
ENSSSCG00000003154	GYS1	41.44	32.8	31.43	25.74	33.53	40.1	NP_001182437.1	glycogen [starch] synthase, muscle [Sus scrofa] &gt;ADM83431.1 glycogen synthase 1 [Sus scrofa]	GO:0005978(glycogen biosynthetic process);GO:0008152(metabolic process);GO:0007507(heart development);GO:0005977(glycogen metabolic process)	GO:0005737(cytoplasm);GO:0005829(cytosol);GO:0016020(membrane);GO:0016234(inclusion body)	GO:0004373(glycogen (starch) synthase activity);GO:0019901(protein kinase binding);GO:0016740(transferase activity);GO:0016757(transferase activity, transferring glycosyl groups);GO:0003824(catalytic activity);GO:0005536(glucose binding);GO:0005515(protein binding);GO:0061547(glycogen synthase activity, transferring glucose-1-phosphate)	K00693|GYS|http://www.genome.jp/dbget-bin/www_bget?ko:K00693	ko04152(AMPK signaling pathway);ko04151(PI3K-Akt signaling pathway);ko00500(Starch and sucrose metabolism);ko04922(Glucagon signaling pathway);ko04910(Insulin signaling pathway)	*	Glycogen	Glycogen [starch] synthase, muscle OS=Homo sapiens OX=9606 GN=GYS1 PE=1 SV=2
ENSSSCG00000014913	PICALM	41.12	34.77	38.27	47.07	41.32	36.49	XP_005633452.1	PREDICTED: phosphatidylinositol-binding clathrin assembly protein isoform X4 [Canis lupus familiaris]	GO:0048268(clathrin coat assembly);GO:0006897(endocytosis);GO:0035459(vesicle cargo loading);GO:1902959(regulation of aspartic-type endopeptidase activity involved in amyloid precursor protein catabolic process);GO:0045893(positive regulation of transcription, DNA-templated);GO:0048261(negative regulation of receptor-mediated endocytosis);GO:0055072(iron ion homeostasis);GO:0032880(regulation of …	GO:0030136(clathrin-coated vesicle);GO:0030122(AP-2 adaptor complex);GO:0030132(clathrin coat of coated pit);GO:0016020(membrane);GO:0043025(neuronal cell body);GO:0097418(neurofibrillary tangle);GO:0005905(clathrin-coated pit);GO:0005634(nucleus);GO:0031982(vesicle);GO:0048471(perinuclear region of cytoplasm);GO:0045211(postsynaptic membrane);GO:0005794(Golgi apparatus);GO:0005913(adherens junct…	GO:0030276(clathrin binding);GO:0005545(1-phosphatidylinositol binding);GO:0005543(phospholipid binding);GO:0035615(clathrin adaptor activity);GO:0032050(clathrin heavy chain binding);GO:0005515(protein binding);GO:0098641(cadherin binding involved in cell-cell adhesion);GO:0017124(SH3 domain binding);GO:0042802(identical protein binding)	K20044|PICALM|http://www.genome.jp/dbget-bin/www_bget?ko:K20044	*	KOG0251(TU)(Clathrin assembly protein AP180 and related proteins, contain ENTH domain)	Phosphatidylinositol-binding	Phosphatidylinositol-binding clathrin assembly protein OS=Mus musculus OX=10090 GN=Picalm PE=1 SV=1
ENSSSCG00000001918	NPTN	40.85	36.98	43.27	32.22	45.38	34.23	XP_012390811.1	PREDICTED: neuroplastin isoform X2 [Orcinus orca]	GO:0048170(positive regulation of long-term neuronal synaptic plasticity);GO:0007155(cell adhesion);GO:0007399(nervous system development);GO:0007169(transmembrane receptor protein tyrosine kinase signaling pathway);GO:0060291(long-term synaptic potentiation);GO:0008542(visual learning);GO:0010976(positive regulation of neuron projection development);GO:0007204(positive regulation of cytosolic ca…	GO:0030425(dendrite);GO:0014069(postsynaptic density);GO:0097060(synaptic membrane);GO:0005886(plasma membrane);GO:0005829(cytosol);GO:0016021(integral component of membrane);GO:0016020(membrane);GO:0042734(presynaptic membrane);GO:0060077(inhibitory synapse);GO:0009986(cell surface)	GO:0005105(type 1 fibroblast growth factor receptor binding);GO:0004714(transmembrane receptor protein tyrosine kinase activity);GO:0044325(ion channel binding);GO:0005104(fibroblast growth factor receptor binding);GO:0050839(cell adhesion molecule binding)	*	*	KOG0613(Z)(Projectin/twitchin and related proteins)	Neuroplastin	Neuroplastin OS=Homo sapiens OX=9606 GN=NPTN PE=1 SV=2
ENSSSCG00000003660	PABPC4	40.79	46.83	54.33	35.16	37.38	45.05	XP_003482078.1	PREDICTED: polyadenylate-binding protein 4 isoform X1 [Sus scrofa] &gt;XP_013854645.1 PREDICTED: polyadenylate-binding protein 4 isoform X1 [Sus scrofa]	*	GO:0005737(cytoplasm);GO:0030529(ribonucleoprotein complex);GO:0010494(cytoplasmic stress granule);GO:0005634(nucleus)	GO:0044822(RNA binding);GO:0008143(poly(A) binding);GO:0003723(RNA binding);GO:0000166(nucleotide binding);GO:0003676(nucleic acid binding);GO:0008266(poly(U) RNA binding)	K13126|PABPC|http://www.genome.jp/dbget-bin/www_bget?ko:K13126	ko03018(RNA degradation);ko03013(RNA transport);ko03015(mRNA surveillance pathway)	KOG0123(AJ)(Polyadenylate-binding protein (RRM superfamily))	Polyadenylate-binding	Polyadenylate-binding protein 4 OS=Homo sapiens OX=9606 GN=PABPC4 PE=1 SV=1
ENSSSCG00000034771	CCNDBP1	40.58	38.03	82.5	43.21	30.43	39.24	XP_013848557.1	PREDICTED: cyclin-D1-binding protein 1 [Sus scrofa]	GO:0007049(cell cycle);GO:0051726(regulation of cell cycle)	GO:0005634(nucleus);GO:0005737(cytoplasm)	*	*	*	*	Cyclin-D1-binding	Cyclin-D1-binding protein 1 OS=Bos taurus OX=9913 GN=CCNDBP1 PE=2 SV=1
ENSSSCG00000010311	CAMK2G	40.48	33.35	28.25	36.86	31.21	29.16	NP_751911.1	calcium/calmodulin-dependent protein kinase type II subunit gamma isoform 1 [Homo sapiens] &gt;XP_001503968.2 PREDICTED: calcium/calmodulin-dependent protein kinase type II subunit gamma isoform X4 [Equus caballus] &gt;XP_003903802.1 PREDICTED: calcium/calmodulin-dependent protein kinase type II subunit gamma isoform X8 [Papio anubis] &gt;XP_004273142.1 PREDICTED: calcium/calmodulin-dependent pro…	GO:0016310(phosphorylation);GO:0006468(protein phosphorylation);GO:0046777(protein autophosphorylation);GO:1901897(regulation of relaxation of cardiac muscle);GO:0051259(protein complex oligomerization);GO:0006816(calcium ion transport);GO:0000082(G1/S transition of mitotic cell cycle);GO:0000165(MAPK cascade);GO:0006470(protein dephosphorylation);GO:0007399(nervous system development);GO:0014733…	GO:0016020(membrane);GO:0005654(nucleoplasm);GO:0005737(cytoplasm);GO:0005829(cytosol);GO:0005886(plasma membrane);GO:0014069(postsynaptic density);GO:0030666(endocytic vesicle membrane);GO:0033017(sarcoplasmic reticulum membrane);GO:0043005(neuron projection);GO:0016529(sarcoplasmic reticulum)	GO:0005516(calmodulin binding);GO:0004683(calmodulin-dependent protein kinase activity);GO:0016301(kinase activity);GO:0004672(protein kinase activity);GO:0004674(protein serine/threonine kinase activity);GO:0016740(transferase activity);GO:0042803(protein homodimerization activity);GO:0005524(ATP binding);GO:0000166(nucleotide binding);GO:0004723(calcium-dependent protein serine/threonine phosph…	K04515|CAMK2|http://www.genome.jp/dbget-bin/www_bget?ko:K04515	ko04217(Necroptosis);ko04114(Oocyte meiosis);ko04020(Calcium signaling pathway);ko04012(ErbB signaling pathway);ko04066(HIF-1 signaling pathway);ko04310(Wnt signaling pathway);ko04024(cAMP signaling pathway);ko04261(Adrenergic signaling in cardiomyocytes);ko04360(Axon guidance);ko04971(Gastric acid secretion);ko04925(Aldosterone synthesis and secretion);ko04922(Glucagon signaling pathway);ko04912…	KOG0032(T)(Ca2+/calmodulin-dependent protein kinase, EF-Hand protein superfamily);KOG0033(T)(Ca2+/calmodulin-dependent protein kinase, EF-Hand protein superfamily)	Calcium/calmodulin-dependent	Calcium/calmodulin-dependent protein kinase type II subunit gamma OS=Homo sapiens OX=9606 GN=CAMK2G PE=1 SV=4
ENSSSCG00000020964	SEC22B	40.19	44.67	33.13	28.93	35.13	31.7	ERE92071.1	vesicle-trafficking protein SEC22b precursor [Cricetulus griseus]	GO:0006810(transport);GO:0016192(vesicle-mediated transport);GO:0006887(exocytosis);GO:0048280(vesicle fusion with Golgi apparatus);GO:0033043(regulation of organelle organization);GO:0045732(positive regulation of protein catabolic process);GO:0006888(endoplasmic reticulum to Golgi vesicle-mediated transport);GO:0015031(protein transport);GO:0048208(COPII vesicle coating);GO:0006890(retrograde v…	GO:0016020(membrane);GO:0016021(integral component of membrane);GO:0031201(SNARE complex);GO:0005793(endoplasmic reticulum-Golgi intermediate compartment);GO:0005789(endoplasmic reticulum membrane);GO:0000139(Golgi membrane);GO:0005783(endoplasmic reticulum);GO:0033116(endoplasmic reticulum-Golgi intermediate compartment membrane);GO:0042470(melanosome);GO:0005794(Golgi apparatus);GO:0012507(ER t…	GO:0005484(SNAP receptor activity);GO:0000149(SNARE binding);GO:0019905(syntaxin binding);GO:0005515(protein binding)	K08517|SEC22|http://www.genome.jp/dbget-bin/www_bget?ko:K08517	ko04145(Phagosome);ko04130(SNARE interactions in vesicular transport)	KOG0862(U)(Synaptobrevin/VAMP-like protein SEC22);KOG0859(U)(Synaptobrevin/VAMP-like protein);KOG0861(U)(SNARE protein YKT6, synaptobrevin/VAMP syperfamily)	Vesicle-trafficking	Vesicle-trafficking protein SEC22b OS=Mus musculus OX=10090 GN=Sec22b PE=1 SV=3
ENSSSCG00000038008	RBM14	40.12	40.35	54.77	48.13	53.11	39.26	NP_001231150.1	RNA-binding protein 14 [Sus scrofa]	GO:0006260(DNA replication);GO:0006281(DNA repair);GO:0006310(DNA recombination);GO:0006351(transcription, DNA-templated);GO:0009725(response to hormone);GO:0016575(histone deacetylation);GO:0030520(intracellular estrogen receptor signaling pathway);GO:0042921(glucocorticoid receptor signaling pathway);GO:0045944(positive regulation of transcription by RNA polymerase II);GO:0046600(negative regul…	GO:0005634(nucleus);GO:0005654(nucleoplasm);GO:0005667(transcription factor complex);GO:0005730(nucleolus);GO:0005737(cytoplasm);GO:0016592(mediator complex);GO:0030529(ribonucleoprotein complex);GO:0016607(nuclear speck);GO:0010494(cytoplasmic stress granule)	GO:0000166(nucleotide binding);GO:0001104(transcription coregulator activity);GO:0003723(RNA binding);GO:0005515(protein binding);GO:0030374(nuclear receptor transcription coactivator activity);GO:0030674(protein binding, bridging);GO:0044822(RNA binding);GO:0003676(nucleic acid binding);GO:0097157(pre-mRNA intronic binding);GO:0003729(mRNA binding);GO:0097158(pre-mRNA intronic pyrimidine-rich bi…	K13187|RBM4|http://www.genome.jp/dbget-bin/www_bget?ko:K13187;K13189|RBM14|http://www.genome.jp/dbget-bin/www_bget?ko:K13189	*	KOG0118(R)(FOG: RRM domain);KOG0109(AR)(RNA-binding protein LARK, contains RRM and retroviral-type Zn-finger domains);KOG0144(A)(RNA-binding protein CUGBP1/BRUNO (RRM superfamily))	RNA-binding	RNA-binding protein 14 OS=Bos taurus OX=9913 GN=RBM14 PE=2 SV=1
ENSSSCG00000003332	SDF4	40.02	31.9	41.5	35.1	33.49	40.33	XP_003356156.1	PREDICTED: LOW QUALITY PROTEIN: 45 kDa calcium-binding protein [Sus scrofa]	GO:0009650(UV protection);GO:0017156(calcium-ion regulated exocytosis);GO:0021549(cerebellum development);GO:0045444(fat cell differentiation);GO:0045471(response to ethanol);GO:0070625(zymogen granule exocytosis)	GO:0005796(Golgi lumen);GO:0005794(Golgi apparatus);GO:0005737(cytoplasm);GO:0005770(late endosome);GO:0005886(plasma membrane);GO:0016020(membrane);GO:0032059(bleb);GO:0070062(extracellular exosome)	GO:0005509(calcium ion binding);GO:0046872(metal ion binding);GO:0042802(identical protein binding)	K19934|SDF4|http://www.genome.jp/dbget-bin/www_bget?ko:K19934	*	KOG4223(TU)(Reticulocalbin, calumenin, DNA supercoiling factor, and related Ca2+-binding proteins of the CREC family (EF-Hand protein superfamily))	45	45 kDa calcium-binding protein OS=Capra hircus OX=9925 GN=SDF4 PE=2 SV=1
ENSSSCG00000009238	COQ2	39.96	40.56	36.63	37.98	34.23	36.53	XP_003129405.2	PREDICTED: 4-hydroxybenzoate polyprenyltransferase, mitochondrial [Sus scrofa]	GO:0006744(ubiquinone biosynthetic process);GO:0008299(isoprenoid biosynthetic process);GO:0006071(glycerol metabolic process)	GO:0005739(mitochondrion);GO:0016021(integral component of membrane);GO:0016020(membrane);GO:0031305(integral component of mitochondrial inner membrane)	GO:0004659(prenyltransferase activity);GO:0002094(polyprenyltransferase activity);GO:0002083(4-hydroxybenzoate decaprenyltransferase activity);GO:0047293(4-hydroxybenzoate nonaprenyltransferase activity)	K06125|COQ2|http://www.genome.jp/dbget-bin/www_bget?ko:K06125	ko00130(Ubiquinone and other terpenoid-quinone biosynthesis)	KOG1381(H)(Para-hydroxybenzoate-polyprenyl transferase)	4-hydroxybenzoate	4-hydroxybenzoate polyprenyltransferase, mitochondrial OS=Bos taurus OX=9913 GN=COQ2 PE=2 SV=1
ENSSSCG00000016192	PLCD4	39.95	43.53	40.94	23.29	24.68	29.56	XP_013839928.1	PREDICTED: 1-phosphatidylinositol 4,5-bisphosphate phosphodiesterase delta-4 isoform X1 [Sus scrofa] &gt;XP_013839929.1 PREDICTED: 1-phosphatidylinositol 4,5-bisphosphate phosphodiesterase delta-4 isoform X1 [Sus scrofa] &gt;XP_013839930.1 PREDICTED: 1-phosphatidylinositol 4,5-bisphosphate phosphodiesterase delta-4 isoform X1 [Sus scrofa] &gt;XP_013839931.1 PREDICTED: 1-phosphatidylinositol 4,5-b…	GO:0016042(lipid catabolic process);GO:0007340(acrosome reaction);GO:0007165(signal transduction);GO:0046488(phosphatidylinositol metabolic process);GO:0006629(lipid metabolic process);GO:0035556(intracellular signal transduction)	GO:0005737(cytoplasm);GO:0005622(intracellular);GO:0016020(membrane);GO:0005783(endoplasmic reticulum);GO:0005634(nucleus)	GO:0008081(phosphoric diester hydrolase activity);GO:0005509(calcium ion binding);GO:0004871(obsolete signal transducer activity);GO:0004435(phosphatidylinositol phospholipase C activity);GO:0016787(hydrolase activity);GO:0004629(phospholipase C activity);GO:0046872(metal ion binding)	K05857|PLCD|http://www.genome.jp/dbget-bin/www_bget?ko:K05857	ko04020(Calcium signaling pathway);ko04070(Phosphatidylinositol signaling system);ko00562(Inositol phosphate metabolism);ko04919(Thyroid hormone signaling pathway)	KOG1265(I)(Phospholipase C);KOG0169(T)(Phosphoinositide-specific phospholipase C)	1-phosphatidylinositol	1-phosphatidylinositol 4,5-bisphosphate phosphodiesterase delta-4 OS=Sus scrofa OX=9823 GN=PLCD4 PE=2 SV=1
ENSSSCG00000009334	HSPH1	39.68	156.86	52.31	20.03	83.01	45.53	NP_001090973.1	heat shock protein 105 kDa [Sus scrofa] &gt;ABO88027.1 heat shock 105kDa/110kDa protein 1 [Sus scrofa]	GO:2001234(negative regulation of apoptotic signaling pathway);GO:0061098(positive regulation of protein tyrosine kinase activity);GO:1903753(negative regulation of p38MAPK cascade);GO:0045944(positive regulation of transcription by RNA polymerase II);GO:0051085(chaperone cofactor-dependent protein refolding);GO:1903751(negative regulation of intrinsic apoptotic signaling pathway in response to h…	GO:0005737(cytoplasm);GO:0005829(cytosol);GO:0070062(extracellular exosome);GO:0005654(nucleoplasm);GO:0005874(microtubule);GO:0005634(nucleus);GO:0005576(extracellular region);GO:0071682(endocytic vesicle lumen)	GO:0005524(ATP binding);GO:0000166(nucleotide binding);GO:0043014(alpha-tubulin binding);GO:0000774(adenyl-nucleotide exchange factor activity);GO:0005515(protein binding)	K09485|HSP110|http://www.genome.jp/dbget-bin/www_bget?ko:K09485	ko04141(Protein processing in endoplasmic reticulum)	KOG0100(O)(Molecular chaperones GRP78/BiP/KAR2, HSP70 superfamily);KOG0101(O)(Molecular chaperones HSP70/HSC70, HSP70 superfamily);KOG0103(O)(Molecular chaperones HSP105/HSP110/SSE1, HSP70 superfamily)	Heat	Heat shock protein 105 kDa OS=Bos taurus OX=9913 GN=HSPH1 PE=2 SV=1
ENSSSCG00000004583	ENSSSCG00000004583	39.09	40.87	51.55	36.93	33.83	41.26	XP_003121517.1	PREDICTED: BCL2/adenovirus E1B 19 kDa protein-interacting protein 2 isoform X1 [Sus scrofa]	GO:0045944(positive regulation of transcription by RNA polymerase II);GO:0051091(positive regulation of DNA-binding transcription factor activity);GO:0051123(RNA polymerase II preinitiation complex assembly);GO:0006351(transcription, DNA-templated);GO:0006367(transcription initiation from RNA polymerase II promoter);GO:0006355(regulation of transcription, DNA-templated);GO:0006366(transcription b…	GO:0005654(nucleoplasm);GO:0030054(cell junction);GO:0005672(transcription factor TFIIA complex);GO:0005634(nucleus);GO:0005575(cellular_component);GO:0005669(transcription factor TFIID complex)	GO:0017025(TBP-class protein binding);GO:0046982(protein heterodimerization activity);GO:0042803(protein homodimerization activity);GO:0008134(transcription factor binding);GO:0003713(transcription coactivator activity);GO:0001103(RNA polymerase II repressing transcription factor binding);GO:0003743(translation initiation factor activity);GO:0005515(protein binding)	K03123|TFIIA2, GTF2A2, TOA2|http://www.genome.jp/dbget-bin/www_bget?ko:K03123;K18448|BNIP2|http://www.genome.jp/dbget-bin/www_bget?ko:K18448	ko03022(Basal transcription factors)	KOG3463(K)(Transcription initiation factor IIA, gamma subunit);KOG4406(TZ)(CDC42 Rho GTPase-activating protein)	BCL2/adenovirus;Transcription	BCL2/adenovirus E1B 19 kDa protein-interacting protein 2 OS=Homo sapiens OX=9606 GN=BNIP2 PE=1 SV=1;Transcription initiation factor IIA subunit 2 OS=Homo sapiens OX=9606 GN=GTF2A2 PE=1 SV=1
ENSSSCG00000022107	CHTOP	38.93	37.39	35.43	40.17	29.79	34.41	XP_005610155.1	PREDICTED: chromatin target of PRMT1 protein isoform X1 [Equus caballus] &gt;XP_005663405.1 PREDICTED: chromatin target of PRMT1 protein isoform X1 [Sus scrofa] &gt;XP_007130318.1 PREDICTED: chromatin target of PRMT1 protein isoform X1 [Physeter catodon] &gt;XP_007130319.1 PREDICTED: chromatin target of PRMT1 protein isoform X2 [Physeter catodon] &gt;XP_007464440.1 PREDICTED: chromatin target of …	GO:0051096(positive regulation of helicase activity);GO:0032781(positive regulation of ATPase activity);GO:0008284(positive regulation of cell population proliferation);GO:0031062(positive regulation of histone methylation);GO:0006406(mRNA export from nucleus);GO:0006351(transcription, DNA-templated);GO:0006355(regulation of transcription, DNA-templated)	GO:0016607(nuclear speck);GO:0005654(nucleoplasm);GO:0043231(intracellular membrane-bounded organelle);GO:0000346(transcription export complex);GO:0005730(nucleolus);GO:0005634(nucleus)	GO:0008327(methyl-CpG binding);GO:0044822(RNA binding);GO:0003723(RNA binding);GO:0005515(protein binding)	*	*	*	Chromatin	Chromatin target of PRMT1 protein OS=Mus musculus OX=10090 GN=Chtop PE=1 SV=2
ENSSSCG00000039324	FLII	38.59	38.26	49.13	37.73	43.86	58.41	XP_019609291.1	PREDICTED: protein flightless-1 homolog isoform X2 [Rhinolophus sinicus]	GO:0030036(actin cytoskeleton organization);GO:0007275(multicellular organism development);GO:0051014(actin filament severing)	GO:0005737(cytoplasm);GO:0005654(nucleoplasm);GO:0005903(brush border);GO:0005815(microtubule organizing center)	GO:0003779(actin binding)	*	*	KOG0444(Z)(Cytoskeletal regulator Flightless-I (contains leucine-rich and gelsolin repeats))	Protein	Protein flightless-1 homolog OS=Homo sapiens OX=9606 GN=FLII PE=1 SV=2
ENSSSCG00000003872	EPS15	38.46	35.07	32.74	27.59	26.73	20.41	XP_013854859.1	PREDICTED: epidermal growth factor receptor substrate 15 isoform X1 [Sus scrofa]	GO:0046718(viral entry into host cell);GO:0048268(clathrin coat assembly);GO:0006895(Golgi to endosome transport);GO:0019065(receptor-mediated endocytosis of virus by host cell);GO:0001921(positive regulation of receptor recycling);GO:0007173(epidermal growth factor receptor signaling pathway);GO:0008283(cell population proliferation);GO:0015031(protein transport);GO:0016050(vesicle organization)…	GO:0005737(cytoplasm);GO:0030136(clathrin-coated vesicle);GO:0005886(plasma membrane);GO:0030122(AP-2 adaptor complex);GO:0016020(membrane);GO:0005905(clathrin-coated pit);GO:0060170(ciliary membrane);GO:0030132(clathrin coat of coated pit);GO:0043231(intracellular membrane-bounded organelle);GO:0016235(aggresome);GO:0005829(cytosol);GO:0005913(adherens junction);GO:0009925(basal plasma membrane)…	GO:0031593(polyubiquitin modification-dependent protein binding);GO:0005509(calcium ion binding);GO:0042802(identical protein binding);GO:0005515(protein binding);GO:0017124(SH3 domain binding);GO:0098641(cadherin binding involved in cell-cell adhesion)	K12472|EPS15|http://www.genome.jp/dbget-bin/www_bget?ko:K12472	ko04144(Endocytosis)	KOG1954(TU)(Endocytosis/signaling protein EHD1);KOG1029(TU)(Endocytic adaptor protein intersectin);KOG0998(TU)(Synaptic vesicle protein EHS-1 and related EH domain proteins)	Epidermal	Epidermal growth factor receptor substrate 15 OS=Homo sapiens OX=9606 GN=EPS15 PE=1 SV=2
ENSSSCG00000003461	RSC1A1	38.35	40.38	53.08	30.47	32.19	27.22	XP_007175023.1	PREDICTED: regulatory solute carrier protein family 1 member 1-like isoform X1 [Balaenoptera acutorostrata scammoni]	GO:0051051(negative regulation of transport);GO:0006351(transcription, DNA-templated);GO:0006355(regulation of transcription, DNA-templated)	GO:0005886(plasma membrane);GO:0016020(membrane);GO:0005634(nucleus);GO:0005794(Golgi apparatus)	GO:0008200(ion channel inhibitor activity)	K11885|DDI1|http://www.genome.jp/dbget-bin/www_bget?ko:K11885	*	KOG0012(L)(DNA damage inducible protein)	Regulatory	Regulatory solute carrier protein family 1 member 1 OS=Sus scrofa OX=9823 GN=RSC1A1 PE=2 SV=3
ENSSSCG00000003486	ARHGEF10L	38.15	31.88	27.26	20.18	27.48	22.07	XP_010955766.1	PREDICTED: rho guanine nucleotide exchange factor 10-like protein isoform X5 [Camelus bactrianus]	GO:0035023(regulation of Rho protein signal transduction)	*	GO:0005089(Rho guanyl-nucleotide exchange factor activity)	K16727|ARHGEF10|http://www.genome.jp/dbget-bin/www_bget?ko:K16727	*	KOG3522(T)(Predicted guanine nucleotide exchange factor)	Rho	Rho guanine nucleotide exchange factor 10-like protein OS=Pongo abelii OX=9601 GN=ARHGEF10L PE=2 SV=1
ENSSSCG00000041322	ENSSSCG00000041322	38.04	41.46	45.79	57.98	60.77	72.7	XP_010953420.1	PREDICTED: alpha-protein kinase 3, partial [Camelus bactrianus]	*	*	*	K08868|ALPK|http://www.genome.jp/dbget-bin/www_bget?ko:K08868	*	KOG0613(Z)(Projectin/twitchin and related proteins)	Alpha-protein	Alpha-protein kinase 3 OS=Homo sapiens OX=9606 GN=ALPK3 PE=1 SV=2
ENSSSCG00000024564	IMMT	37.89	36.66	42.38	67.52	57.75	87.61	XP_003481218.2	PREDICTED: MICOS complex subunit MIC60 [Sus scrofa]	GO:0042407(cristae formation);GO:0051560(mitochondrial calcium ion homeostasis);GO:0009409(response to cold)	GO:0061617(MICOS complex);GO:0005743(mitochondrial inner membrane);GO:0016020(membrane);GO:0043209(myelin sheath);GO:0005739(mitochondrion);GO:0016021(integral component of membrane)	GO:0044822(RNA binding);GO:0005515(protein binding);GO:0003674(molecular_function)	K17785|IMMT, FCJ1, MNOS2|http://www.genome.jp/dbget-bin/www_bget?ko:K17785	*	KOG1854(M)(Mitochondrial inner membrane protein (mitofilin))	MICOS	MICOS complex subunit MIC60 OS=Homo sapiens OX=9606 GN=IMMT PE=1 SV=1
ENSSSCG00000014170	CAST	37.76	48.32	68.24	38.6	55	53.65	NP_999232.1	calpastatin [Sus scrofa] &gt;AAS50179.1 calpastatin [Sus scrofa]	GO:0010951(negative regulation of endopeptidase activity);GO:0030163(protein catabolic process);GO:2000675(negative regulation of type B pancreatic cell apoptotic process)	GO:0005737(cytoplasm);GO:0005829(cytosol);GO:0016020(membrane);GO:0005783(endoplasmic reticulum)	GO:0004869(cysteine-type endopeptidase inhibitor activity);GO:0044822(RNA binding)	K04281|CAST|http://www.genome.jp/dbget-bin/www_bget?ko:K04281	*	*	Calpastatin	Calpastatin OS=Sus scrofa OX=9823 GN=CAST PE=1 SV=1
ENSSSCG00000008808	GNPDA2	37.72	37.34	36.81	52.45	41.49	50.97	XP_006078805.1	PREDICTED: glucosamine-6-phosphate isomerase 2 isoform X1 [Bubalus bubalis]	GO:0005975(carbohydrate metabolic process);GO:0006046(N-acetylglucosamine catabolic process);GO:0006048(UDP-N-acetylglucosamine biosynthetic process);GO:0019262(N-acetylneuraminate catabolic process);GO:0006006(glucose metabolic process);GO:0006044(N-acetylglucosamine metabolic process)	GO:0016020(membrane);GO:0016021(integral component of membrane);GO:0005789(endoplasmic reticulum membrane);GO:0005783(endoplasmic reticulum);GO:0005634(nucleus);GO:0005737(cytoplasm);GO:0005829(cytosol)	GO:0004342(glucosamine-6-phosphate deaminase activity);GO:0016787(hydrolase activity);GO:0005515(protein binding);GO:0016853(isomerase activity)	K02564|nagB, GNPDA|http://www.genome.jp/dbget-bin/www_bget?ko:K02564	ko00520(Amino sugar and nucleotide sugar metabolism)	KOG3103(U)(Rab GTPase interacting factor, Golgi membrane protein)	Protein;Glucosamine-6-phosphate	Protein YIPF7 OS=Bos taurus OX=9913 GN=YIPF7 PE=2 SV=1;Glucosamine-6-phosphate isomerase 2 OS=Bos taurus OX=9913 GN=GNPDA2 PE=2 SV=1
ENSSSCG00000000364	ENSSSCG00000000364	37.54	32.56	44.69	44.11	39.53	47.36	AEB61443.1	SAP domain-containing ribonucleoprotein-like protein, partial [Equus caballus]	GO:0006406(mRNA export from nucleus);GO:0006355(regulation of transcription, DNA-templated);GO:0006369(termination of RNA polymerase II transcription);GO:0006405(RNA export from nucleus);GO:0006417(regulation of translation);GO:0031124(mRNA 3'-end processing)	GO:0005654(nucleoplasm);GO:0016607(nuclear speck);GO:0043231(intracellular membrane-bounded organelle);GO:0000346(transcription export complex);GO:0019013(viral nucleocapsid);GO:0030529(ribonucleoprotein complex);GO:0005634(nucleus)	GO:0044822(RNA binding);GO:0003677(DNA binding);GO:0005515(protein binding)	K18732|SARNP, CIP29, THO1|http://www.genome.jp/dbget-bin/www_bget?ko:K18732	*	*	SAP	SAP domain-containing ribonucleoprotein OS=Rattus norvegicus OX=10116 GN=Sarnp PE=1 SV=3
ENSSSCG00000013554	TRIP10	37.38	45.15	37.74	37.41	56.42	46.54	XP_005654787.1	PREDICTED: cdc42-interacting protein 4 isoform X1 [Sus scrofa]	GO:0030036(actin cytoskeleton organization);GO:0016192(vesicle-mediated transport);GO:0006897(endocytosis);GO:0001837(epithelial to mesenchymal transition);GO:0010667(negative regulation of cardiac muscle cell apoptotic process);GO:0042538(hyperosmotic salinity response);GO:0061051(positive regulation of cell growth involved in cardiac muscle cell development);GO:0007154(cell communication);GO:00…	GO:0005802(trans-Golgi network);GO:0070062(extracellular exosome);GO:0005654(nucleoplasm);GO:0043231(intracellular membrane-bounded organelle);GO:0005737(cytoplasm);GO:0005764(lysosome);GO:0005794(Golgi apparatus);GO:0005856(cytoskeleton);GO:0005874(microtubule);GO:0005886(plasma membrane);GO:0016020(membrane);GO:0042995(cell projection);GO:0001891(phagocytic cup);GO:0005829(cytosol);GO:0005938(c…	GO:0005086(ARF guanyl-nucleotide exchange factor activity);GO:0042802(identical protein binding);GO:0005515(protein binding);GO:0008289(lipid binding);GO:0005096(GTPase activator activity)	K07196|TRIP10, CIP4|http://www.genome.jp/dbget-bin/www_bget?ko:K07196	ko04910(Insulin signaling pathway)	KOG3565(Z)(Cdc42-interacting protein CIP4)	Cdc42-interacting	Cdc42-interacting protein 4 OS=Pongo abelii OX=9601 GN=TRIP10 PE=2 SV=1
ENSSSCG00000028549	ECM2	37.26	24.83	21.77	40.82	21.89	25.26	XP_013851231.1	PREDICTED: extracellular matrix protein 2-like [Sus scrofa] &gt;XP_013851232.1 PREDICTED: extracellular matrix protein 2-like [Sus scrofa]	GO:0010811(positive regulation of cell-substrate adhesion);GO:0030198(extracellular matrix organization)	GO:0005614(interstitial matrix);GO:0005578(extracellular matrix)	GO:0005518(collagen binding);GO:0008201(heparin binding);GO:0070052(collagen V binding)	K08119|ECM2|http://www.genome.jp/dbget-bin/www_bget?ko:K08119	*	*	Extracellular	Extracellular matrix protein 2 OS=Bos taurus OX=9913 GN=ECM2 PE=2 SV=1
ENSSSCG00000036102	TCF25	37.21	37.13	37.79	22.6	23.39	26.12	XP_013849724.1	PREDICTED: transcription factor 25 [Sus scrofa]	GO:0000122(negative regulation of transcription by RNA polymerase II);GO:0006351(transcription, DNA-templated);GO:0007507(heart development);GO:0006355(regulation of transcription, DNA-templated)	GO:0005634(nucleus)	GO:0003677(DNA binding);GO:0003700(DNA-binding transcription factor activity);GO:0005515(protein binding)	*	*	KOG2422(S)(Uncharacterized conserved protein)	Transcription	Transcription factor 25 OS=Mus musculus OX=10090 GN=Tcf25 PE=1 SV=2
ENSSSCG00000032235	ENSSSCG00000032235	37.16	29.99	38.31	20.16	21.57	27.3	XP_008535277.1	PREDICTED: ADP-ribosylation factor GTPase-activating protein 1 isoform X1 [Equus przewalskii]	GO:0030100(regulation of endocytosis);GO:0043547(positive regulation of GTPase activity)	GO:0045202(synapse)	GO:0005096(GTPase activator activity)	K12492|ARFGAP1|http://www.genome.jp/dbget-bin/www_bget?ko:K12492	ko04144(Endocytosis)	KOG0704(TUZ)(ADP-ribosylation factor GTPase activator);KOG0706(T)(Predicted GTPase-activating protein)	ADP-ribosylation	ADP-ribosylation factor GTPase-activating protein 1 OS=Rattus norvegicus OX=10116 GN=Arfgap1 PE=1 SV=1
5.1396	-	36.9	19.58	39.72	31.63	13.05	9.84	*	*	*	*	*	*	*	*	*	*
ENSSSCG00000010742	UROS	36.86	34.39	27.96	36.79	29.76	30.18	XP_013839313.1	PREDICTED: uroporphyrinogen-III synthase isoform X3 [Sus scrofa]	GO:0033014(tetrapyrrole biosynthetic process)	*	GO:0004852(uroporphyrinogen-III synthase activity)	K01719|hemD, UROS|http://www.genome.jp/dbget-bin/www_bget?ko:K01719	ko00860(Porphyrin and chlorophyll metabolism)	KOG4132(H)(Uroporphyrinogen III synthase UROS/HEM4)	Uroporphyrinogen-III	Uroporphyrinogen-III synthase OS=Homo sapiens OX=9606 GN=UROS PE=1 SV=1
ENSSSCG00000024676	SRPK3	36.64	37.59	39.61	36.95	28.17	33.49	NP_001137591.1	SRSF protein kinase 3 [Sus scrofa] &gt;B8Y466.1 RecName: Full=SRSF protein kinase 3; AltName: Full=Muscle-specific serine kinase 1; Short=MSSK-1; AltName: Full=Serine/arginine-rich protein-specific kinase 3; Short=SR-protein-specific kinase 3; AltName: Full=Serine/threonine-protein kinase 23 &gt;ACK77781.1 serine/arginine-rich protein specific kinase 3 [Sus scrofa] &gt;ACU57054.1 SFRS protein kin…	GO:0006468(protein phosphorylation);GO:0007517(muscle organ development);GO:0030154(cell differentiation);GO:0060537(muscle tissue development);GO:0016310(phosphorylation);GO:0007275(multicellular organism development);GO:0007519(skeletal muscle tissue development)	GO:0005575(cellular_component)	GO:0004674(protein serine/threonine kinase activity);GO:0005524(ATP binding);GO:0004672(protein kinase activity);GO:0016301(kinase activity);GO:0016740(transferase activity);GO:0000166(nucleotide binding);GO:0005515(protein binding)	K08832|SRPK3, STK23|http://www.genome.jp/dbget-bin/www_bget?ko:K08832	*	KOG1290(T)(Serine/threonine protein kinase);KOG0667(R)(Dual-specificity tyrosine-phosphorylation regulated kinase)	SRSF	SRSF protein kinase 3 OS=Sus scrofa OX=9823 GN=SRPK3 PE=2 SV=1
ENSSSCG00000016722	UBE2D4	36.59	42.64	32.45	19.64	28.95	13.62	XP_006074834.1	PREDICTED: ubiquitin-conjugating enzyme E2 D4 isoform X1 [Bubalus bubalis] &gt;XP_006074835.1 PREDICTED: ubiquitin-conjugating enzyme E2 D4 isoform X2 [Bubalus bubalis] &gt;XP_006074836.1 PREDICTED: ubiquitin-conjugating enzyme E2 D4 isoform X3 [Bubalus bubalis]	GO:0085020(protein K6-linked ubiquitination);GO:0035519(protein K29-linked ubiquitination);GO:0070979(protein K11-linked ubiquitination);GO:0016567(protein ubiquitination);GO:0044314(protein K27-linked ubiquitination);GO:0070534(protein K63-linked ubiquitination);GO:0070936(protein K48-linked ubiquitination)	GO:0005575(cellular_component)	GO:0005524(ATP binding);GO:0000166(nucleotide binding);GO:0004842(ubiquitin-protein transferase activity);GO:0061631(ubiquitin conjugating enzyme activity);GO:0016740(transferase activity);GO:0005515(protein binding)	K06689|UBE2D, UBC4, UBC5|http://www.genome.jp/dbget-bin/www_bget?ko:K06689	ko04013(MAPK signaling pathway - fly);ko04141(Protein processing in endoplasmic reticulum);ko04120(Ubiquitin mediated proteolysis);ko04624(Toll and Imd signaling pathway)	KOG0417(O)(Ubiquitin-protein ligase)	Ubiquitin-conjugating	Ubiquitin-conjugating enzyme E2 D4 OS=Homo sapiens OX=9606 GN=UBE2D4 PE=1 SV=1
ENSSSCG00000016606	ASB15	36.39	20.59	35.51	26.97	38.14	23.72	XP_013841101.1	PREDICTED: ankyrin repeat and SOCS box protein 15 isoform X1 [Sus scrofa]	GO:0016567(protein ubiquitination);GO:0035556(intracellular signal transduction)	GO:0000151(ubiquitin ligase complex);GO:0005634(nucleus);GO:0005737(cytoplasm)	GO:0004842(ubiquitin-protein transferase activity);GO:0031625(ubiquitin protein ligase binding)	K10337|ASB15|http://www.genome.jp/dbget-bin/www_bget?ko:K10337	*	*	Ankyrin	Ankyrin repeat and SOCS box protein 15 OS=Bos taurus OX=9913 GN=ASB15 PE=2 SV=2
ENSSSCG00000038873	SLMAP	35.9	27.68	47.98	83.14	79.88	78.05	XP_007084465.1	PREDICTED: sarcolemmal membrane-associated protein isoform X1 [Panthera tigris altaica] &gt;XP_019325503.1 PREDICTED: sarcolemmal membrane-associated protein isoform X2 [Panthera pardus]	GO:0006936(muscle contraction);GO:0072659(protein localization to plasma membrane);GO:1900825(regulation of membrane depolarization during cardiac muscle cell action potential);GO:1902305(regulation of sodium ion transmembrane transport);GO:1905150(regulation of voltage-gated sodium channel activity)	GO:0016021(integral component of membrane);GO:0016020(membrane);GO:0005615(extracellular space);GO:0005737(cytoplasm);GO:0005856(cytoskeleton);GO:0005886(plasma membrane);GO:0005790(smooth endoplasmic reticulum);GO:0005815(microtubule organizing center);GO:0005887(integral component of plasma membrane);GO:0042383(sarcolemma)	GO:0005515(protein binding)	*	*	KOG3872(T)(FOG: FHA domain)	Sarcolemmal	Sarcolemmal membrane-associated protein OS=Homo sapiens OX=9606 GN=SLMAP PE=1 SV=1
ENSSSCG00000035320	ASB14	35.82	33.08	25.8	8.38	22.69	9.29	XP_011955236.1	PREDICTED: ankyrin repeat and SOCS box protein 14 isoform X1 [Ovis aries]	GO:0016567(protein ubiquitination);GO:0035556(intracellular signal transduction)	GO:0005737(cytoplasm);GO:0030286(dynein complex);GO:0042995(cell projection);GO:0005856(cytoskeleton);GO:0005929(cilium);GO:0005874(microtubule);GO:0000151(ubiquitin ligase complex);GO:0005634(nucleus)	GO:0003774(motor activity);GO:0005524(ATP binding);GO:0000166(nucleotide binding);GO:0004842(ubiquitin-protein transferase activity);GO:0031625(ubiquitin protein ligase binding)	K08733|APPL1, DIP13A|http://www.genome.jp/dbget-bin/www_bget?ko:K08733;K10336|ASB14|http://www.genome.jp/dbget-bin/www_bget?ko:K10336	ko04211(Longevity regulating pathway - mammal)	*	Ankyrin;DCC-interacting;Dynein	Ankyrin repeat and SOCS box protein 14 OS=Homo sapiens OX=9606 GN=ASB14 PE=2 SV=2;DCC-interacting protein 13-alpha OS=Mus musculus OX=10090 GN=Appl1 PE=1 SV=1;Dynein heavy chain 12, axonemal OS=Bos taurus OX=9913 GN=DNAH12 PE=2 SV=1
ENSSSCG00000032622	SLC39A14	35.6	32.76	35.6	28.19	39.33	29.56	ELK19253.1	Serine/threonine-protein phosphatase 2B catalytic subunit gamma isoform [Pteropus alecto]	GO:0030001(metal ion transport);GO:0006882(cellular zinc ion homeostasis);GO:0055085(transmembrane transport);GO:0071578(zinc ion import across plasma membrane);GO:0015684(iron ion transport);GO:1903874(iron ion transmembrane transport);GO:0006829(zinc ion transport);GO:0071577(zinc ion transmembrane transport);GO:0006826(iron ion transport)	GO:0016020(membrane);GO:0016021(integral component of membrane);GO:0005887(integral component of plasma membrane);GO:0005886(plasma membrane);GO:0005783(endoplasmic reticulum);GO:0005794(Golgi apparatus)	GO:0005385(zinc ion transmembrane transporter activity);GO:0046873(metal ion transmembrane transporter activity);GO:0015093(ferrous iron transmembrane transporter activity)	K04348|PPP3C, CNA|http://www.genome.jp/dbget-bin/www_bget?ko:K04348;K14720|SLC39A14, ZIP14|http://www.genome.jp/dbget-bin/www_bget?ko:K14720	ko04216(Ferroptosis);ko04114(Oocyte meiosis);ko04020(Calcium signaling pathway);ko04010(MAPK signaling pathway);ko04370(VEGF signaling pathway);ko04310(Wnt signaling pathway);ko04022(cGMP - PKG signaling pathway);ko04360(Axon guidance);ko04380(Osteoclast differentiation);ko04922(Glucagon signaling pathway);ko04921(Oxytocin signaling pathway);ko04924(Renin secretion);ko04662(B cell receptor signal…	KOG0375(R)(Serine-threonine phosphatase 2B, catalytic subunit);KOG0374(TR)(Serine/threonine specific protein phosphatase PP1, catalytic subunit);KOG2694(P)(Putative zinc transporter);KOG2693(P)(Putative zinc transporter)	Zinc;Serine/threonine-protein	Zinc transporter ZIP14 OS=Pongo abelii OX=9601 GN=SLC39A14 PE=2 SV=2;Serine/threonine-protein phosphatase 2B catalytic subunit gamma isoform OS=Homo sapiens OX=9606 GN=PPP3CC PE=1 SV=3
ENSSSCG00000001866	RCN2	35.45	31.74	33.05	29.7	36.36	29.24	XP_005656339.1	PREDICTED: reticulocalbin-2 isoform X1 [Sus scrofa]	*	GO:0005730(nucleolus);GO:0005783(endoplasmic reticulum)	GO:0005509(calcium ion binding)	*	*	KOG4223(TU)(Reticulocalbin, calumenin, DNA supercoiling factor, and related Ca2+-binding proteins of the CREC family (EF-Hand protein superfamily))	Reticulocalbin-2	Reticulocalbin-2 OS=Homo sapiens OX=9606 GN=RCN2 PE=1 SV=1
ENSSSCG00000022845	PJA2	35.37	31.86	35.92	38.93	35.93	38.62	XP_003123870.3	PREDICTED: E3 ubiquitin-protein ligase Praja-2 [Sus scrofa]	GO:0035329(hippo signaling);GO:0016567(protein ubiquitination);GO:0010738(regulation of protein kinase A signaling)	*	GO:0004842(ubiquitin-protein transferase activity)	K10634|PJA2|http://www.genome.jp/dbget-bin/www_bget?ko:K10634	*	KOG0800(O)(FOG: Predicted E3 ubiquitin ligase)	E3	E3 ubiquitin-protein ligase Praja-2 OS=Homo sapiens OX=9606 GN=PJA2 PE=1 SV=4
ENSSSCG00000011243	GOLGA4	34.87	39.71	34.52	35.65	38.83	43.22	XP_005652453.1	PREDICTED: golgin subfamily A member 4 isoform X4 [Sus scrofa]	GO:0000042(protein localization to Golgi apparatus);GO:0016192(vesicle-mediated transport);GO:0043001(Golgi to plasma membrane protein transport);GO:0045773(positive regulation of axon extension)	GO:0000139(Golgi membrane);GO:0005654(nucleoplasm);GO:0005737(cytoplasm);GO:0005794(Golgi apparatus);GO:0005802(trans-Golgi network);GO:0005829(cytosol);GO:0043231(intracellular membrane-bounded organelle);GO:0070062(extracellular exosome)	GO:0005515(protein binding);GO:0051020(GTPase binding)	K20283|GOLGA4|http://www.genome.jp/dbget-bin/www_bget?ko:K20283	*	*	Golgin	Golgin subfamily A member 4 OS=Homo sapiens OX=9606 GN=GOLGA4 PE=1 SV=1
ENSSSCG00000012791	NAA10	34.51	35.38	31.17	36.92	37.7	39.41	XP_013841971.1	PREDICTED: N-alpha-acetyltransferase 10 isoform X1 [Sus scrofa]	GO:0018002(N-terminal peptidyl-glutamic acid acetylation);GO:0006474(N-terminal protein amino acid acetylation);GO:0017198(N-terminal peptidyl-serine acetylation);GO:0006475(internal protein amino acid acetylation);GO:0006323(DNA packaging)	GO:0005737(cytoplasm);GO:0005730(nucleolus);GO:0016020(membrane);GO:0031415(NatA complex);GO:0005622(intracellular);GO:0022626(cytosolic ribosome);GO:0005634(nucleus)	GO:0004596(peptide alpha-N-acetyltransferase activity);GO:0016407(acetyltransferase activity);GO:0043022(ribosome binding);GO:1990190(peptide-glutamate-N-acetyltransferase activity);GO:0008080(N-acetyltransferase activity);GO:1990189(peptide-serine-N-acetyltransferase activity);GO:0016740(transferase activity);GO:0016746(transferase activity, transferring acyl groups);GO:0005515(protein binding)	K00670|E2.3.1.88|http://www.genome.jp/dbget-bin/www_bget?ko:K00670	*	KOG3234(R)(Acetyltransferase, (GNAT) family);KOG3235(R)(Subunit of the major N alpha-acetyltransferase)	N-alpha-acetyltransferase	N-alpha-acetyltransferase 10 OS=Bos taurus OX=9913 GN=NAA10 PE=2 SV=1
ENSSSCG00000007085	DSTN	34.21	29.54	19.58	44.66	28.88	42.73	XP_008708237.1	PREDICTED: destrin isoform X2 [Ursus maritimus]	GO:0008154(actin polymerization or depolymerization);GO:0030836(positive regulation of actin filament depolymerization);GO:0030042(actin filament depolymerization);GO:0051014(actin filament severing);GO:0030043(actin filament fragmentation)	GO:0005737(cytoplasm);GO:0070062(extracellular exosome);GO:0005622(intracellular);GO:0030864(cortical actin cytoskeleton);GO:0015629(actin cytoskeleton)	GO:0003779(actin binding);GO:0005515(protein binding);GO:0051015(actin filament binding)	K10363|DSTN|http://www.genome.jp/dbget-bin/www_bget?ko:K10363	*	KOG1735(Z)(Actin depolymerizing factor)	Destrin	Destrin OS=Bos taurus OX=9913 GN=DSTN PE=2 SV=3
ENSSSCG00000004050	WTAP	34.16	30.33	42.14	35.08	33.8	36.63	XP_005659171.1	PREDICTED: pre-mRNA-splicing regulator WTAP isoform X1 [Sus scrofa]	GO:0000381(regulation of alternative mRNA splicing, via spliceosome);GO:0048024(regulation of mRNA splicing, via spliceosome);GO:0080009(mRNA methylation);GO:0006397(mRNA processing);GO:0007049(cell cycle);GO:0008380(RNA splicing);GO:0010467(gene expression)	GO:0016607(nuclear speck);GO:0031965(nuclear membrane);GO:0005654(nucleoplasm);GO:0036396(RNA N6-methyladenosine methyltransferase complex);GO:0005634(nucleus)	GO:0005515(protein binding)	*	*	KOG2991(A)(Splicing regulator)	Pre-mRNA-splicing	Pre-mRNA-splicing regulator WTAP OS=Mus musculus OX=10090 GN=Wtap PE=1 SV=3
ENSSSCG00000004318	RRAGD	34.09	45.93	39.18	20.57	29.7	20.61	NP_001230552.1	ras-related GTP-binding protein D [Sus scrofa]	GO:0010506(regulation of autophagy);GO:0071230(cellular response to amino acid stimulus);GO:0009267(cellular response to starvation);GO:0032008(positive regulation of TOR signaling)	GO:0005737(cytoplasm);GO:0005764(lysosome);GO:1990131(Gtr1-Gtr2 GTPase complex);GO:0034448(EGO complex);GO:0005634(nucleus)	GO:0003924(GTPase activity);GO:0046982(protein heterodimerization activity);GO:0005525(GTP binding)	K16186|RRAGC_D|http://www.genome.jp/dbget-bin/www_bget?ko:K16186	ko04140(Autophagy - animal);ko04150(mTOR signaling pathway)	KOG3887(U)(Predicted small GTPase involved in nuclear protein import);KOG3886(T)(GTP-binding protein)	Ras-related	Ras-related GTP-binding protein D OS=Homo sapiens OX=9606 GN=RRAGD PE=1 SV=1
ENSSSCG00000010594	NT5C2	33.85	22.71	42.57	102.34	30.45	61.43	XP_012579024.1	PREDICTED: cytosolic purine 5&apos;-nucleotidase isoform X1 [Condylura cristata]	GO:0008152(metabolic process);GO:0006195(purine nucleotide catabolic process);GO:0009117(nucleotide metabolic process);GO:0046040(IMP metabolic process);GO:0017144(drug metabolic process);GO:0046085(adenosine metabolic process);GO:0016311(dephosphorylation);GO:0016310(phosphorylation)	GO:0005737(cytoplasm);GO:0005829(cytosol);GO:0005575(cellular_component)	GO:0008253(5'-nucleotidase activity);GO:0046872(metal ion binding);GO:0003824(catalytic activity);GO:0050146(nucleoside phosphotransferase activity);GO:0000166(nucleotide binding);GO:0016787(hydrolase activity);GO:0005515(protein binding);GO:0042802(identical protein binding)	K01081|E3.1.3.5|http://www.genome.jp/dbget-bin/www_bget?ko:K01081	ko00760(Nicotinate and nicotinamide metabolism);ko00230(Purine metabolism);ko00240(Pyrimidine metabolism)	*	Cytosolic	Cytosolic purine 5&apos;-nucleotidase OS=Homo sapiens OX=9606 GN=NT5C2 PE=1 SV=1
ENSSSCG00000003493	CAPZB	33.36	30.7	23.53	26.9	29.27	22.84	XP_007175101.1	PREDICTED: F-actin-capping protein subunit beta isoform X1 [Balaenoptera acutorostrata scammoni]	GO:0007596(blood coagulation);GO:0030036(actin cytoskeleton organization);GO:0007010(cytoskeleton organization);GO:0006928(movement of cell or subcellular component);GO:0051693(actin filament capping);GO:0010591(regulation of lamellipodium assembly);GO:0051016(barbed-end actin filament capping);GO:0051490(negative regulation of filopodium assembly);GO:0022604(regulation of cell morphogenesis);GO:…	GO:0005737(cytoplasm);GO:0070062(extracellular exosome);GO:0071203(WASH complex);GO:0005856(cytoskeleton);GO:0005829(cytosol);GO:0030017(sarcomere);GO:0008290(F-actin capping protein complex);GO:0005884(actin filament);GO:0015629(actin cytoskeleton);GO:0014704(intercalated disc);GO:0030027(lamellipodium);GO:0016020(membrane);GO:0030018(Z disc);GO:0001669(acrosomal vesicle);GO:0005903(brush border…	GO:0051015(actin filament binding);GO:0003779(actin binding);GO:0048487(beta-tubulin binding);GO:0098641(cadherin binding involved in cell-cell adhesion);GO:0005515(protein binding);GO:0003674(molecular_function)	K10365|CAPZB|http://www.genome.jp/dbget-bin/www_bget?ko:K10365	ko04144(Endocytosis)	KOG3174(Z)(F-actin capping protein, beta subunit)	F-actin-capping	F-actin-capping protein subunit beta OS=Pongo abelii OX=9601 GN=CAPZB PE=2 SV=2
ENSSSCG00000035212	KLF6	33.29	34.82	22.03	37.15	55.26	43.51	XP_004281726.1	PREDICTED: Krueppel-like factor 6 [Orcinus orca] &gt;XP_007167523.1 PREDICTED: Krueppel-like factor 6 isoform X1 [Balaenoptera acutorostrata scammoni] &gt;XP_019788744.1 PREDICTED: Krueppel-like factor 6 isoform X1 [Tursiops truncatus]	*	*	GO:0003676(nucleic acid binding);GO:0046872(metal ion binding)	K09207|KLF6_7|http://www.genome.jp/dbget-bin/www_bget?ko:K09207	*	KOG1721(R)(FOG: Zn-finger)	Krueppel-like	Krueppel-like factor 6 OS=Homo sapiens OX=9606 GN=KLF6 PE=1 SV=3
ENSSSCG00000012606	ATP1B4	33.25	11.36	20.76	39.11	29.86	39.06	NP_999297.1	protein ATP1B4 [Sus scrofa] &gt;Q9BDK6.1 RecName: Full=Protein ATP1B4; AltName: Full=X,K-ATPase subunit beta-m; AltName: Full=X/potassium-transporting ATPase subunit beta-m &gt;AAK30150.1 X,K-ATPase beta-m subunit [Sus scrofa]	GO:0015672(monovalent inorganic cation transport);GO:0006351(transcription, DNA-templated);GO:0006355(regulation of transcription, DNA-templated);GO:0006814(sodium ion transport);GO:0006810(transport);GO:0006811(ion transport);GO:0006813(potassium ion transport)	GO:0005637(nuclear inner membrane);GO:0016021(integral component of membrane);GO:0016020(membrane);GO:0005635(nuclear envelope);GO:0005634(nucleus);GO:0005890(sodium:potassium-exchanging ATPase complex)	*	K01540|ATP1B|http://www.genome.jp/dbget-bin/www_bget?ko:K01540	ko04024(cAMP signaling pathway);ko04022(cGMP - PKG signaling pathway);ko04261(Adrenergic signaling in cardiomyocytes);ko04260(Cardiac muscle contraction);ko04976(Bile secretion);ko04973(Carbohydrate digestion and absorption);ko04971(Gastric acid secretion);ko04978(Mineral absorption);ko04972(Pancreatic secretion);ko04974(Protein digestion and absorption);ko04970(Salivary secretion);ko04911(Insuli…	KOG3927(P)(Na+/K+ ATPase, beta subunit)	Protein	Protein ATP1B4 OS=Sus scrofa OX=9823 GN=ATP1B4 PE=1 SV=1
ENSSSCG00000038237	UQCC1	33.14	49.53	34.66	47.68	53.76	50.52	NP_001165835.1	ubiquinol-cytochrome c reductase complex chaperone CBP3 homolog [Sus scrofa] &gt;ADC38890.1 ubiquinol-cytochrome c reductase complex chaperone [Sus scrofa]	GO:0034551(mitochondrial respiratory chain complex III assembly);GO:0070131(positive regulation of mitochondrial translation)	GO:0005743(mitochondrial inner membrane);GO:0031410(cytoplasmic vesicle);GO:0005739(mitochondrion);GO:0016020(membrane)	GO:0005515(protein binding)	K17662|CBP3, UQCC|http://www.genome.jp/dbget-bin/www_bget?ko:K17662	*	KOG2873(C)(Ubiquinol cytochrome c reductase assembly protein CBP3)	Ubiquinol-cytochrome-c	Ubiquinol-cytochrome-c reductase complex assembly factor 1 OS=Homo sapiens OX=9606 GN=UQCC1 PE=1 SV=3
ENSSSCG00000000571	ABCC9	32.99	29.97	52.45	31.73	30.79	26.87	XP_004405552.1	PREDICTED: ATP-binding cassette sub-family C member 9 isoform X2 [Odobenus rosmarus divergens]	GO:0006813(potassium ion transport);GO:0007165(signal transduction);GO:0010107(potassium ion import across plasma membrane);GO:0051607(defense response to virus);GO:0055085(transmembrane transport);GO:0098656(anion transmembrane transport);GO:1903779(regulation of cardiac conduction);GO:0006810(transport);GO:0071805(potassium ion transmembrane transport)	GO:0005886(plasma membrane);GO:0008076(voltage-gated potassium channel complex);GO:0008282(inward rectifying potassium channel);GO:0030017(sarcomere);GO:0042383(sarcolemma);GO:0005739(mitochondrion);GO:0016020(membrane);GO:0016021(integral component of membrane);GO:0030315(T-tubule)	GO:0005215(transporter activity);GO:0005267(potassium channel activity);GO:0005524(ATP binding);GO:0008281(sulfonylurea receptor activity);GO:0015459(potassium channel regulator activity);GO:0043225(ATPase-coupled inorganic anion transmembrane transporter activity);GO:0044325(ion channel binding);GO:0000166(nucleotide binding);GO:0008144(drug binding);GO:0016887(ATPase activity);GO:0019905(syntax…	K05033|ABCC9, SUR2|http://www.genome.jp/dbget-bin/www_bget?ko:K05033	ko02010(ABC transporters)	KOG0054(Q)(Multidrug resistance-associated protein/mitoxantrone resistance protein, ABC superfamily)	ATP-binding	ATP-binding cassette sub-family C member 9 OS=Homo sapiens OX=9606 GN=ABCC9 PE=1 SV=2
ENSSSCG00000035757	SSBP2	32.47	31.39	25.24	47.92	17.63	24.64	XP_007193115.1	PREDICTED: single-stranded DNA-binding protein 2 isoform X1 [Balaenoptera acutorostrata scammoni]	GO:0006351(transcription, DNA-templated);GO:0006355(regulation of transcription, DNA-templated);GO:0045944(positive regulation of transcription by RNA polymerase II);GO:0006366(transcription by RNA polymerase II)	GO:0005737(cytoplasm);GO:0005634(nucleus)	GO:0003677(DNA binding);GO:0003697(single-stranded DNA binding);GO:0005515(protein binding);GO:0000978(RNA polymerase II cis-regulatory region sequence-specific DNA binding);GO:0001077(DNA-binding transcription activator activity, RNA polymerase II-specific)	*	*	KOG4594(LKR)(Sequence-specific single-stranded-DNA-binding protein)	Single-stranded	Single-stranded DNA-binding protein 2 OS=Homo sapiens OX=9606 GN=SSBP2 PE=1 SV=2
ENSSSCG00000027890	ENSSSCG00000027890	32	16.34	17.43	15.47	13.91	13.56	XP_013850957.1	PREDICTED: ras GTPase-activating protein 4 isoform X1 [Sus scrofa]	GO:0046580(negative regulation of Ras protein signal transduction);GO:0007165(signal transduction);GO:0043087(regulation of GTPase activity);GO:0035556(intracellular signal transduction)	GO:0005737(cytoplasm);GO:0031235(intrinsic component of the cytoplasmic side of the plasma membrane)	GO:0005096(GTPase activator activity)	K17630|RASA4, CAPRI|http://www.genome.jp/dbget-bin/www_bget?ko:K17630	ko04014(Ras signaling pathway)	KOG3508(R)(GTPase-activating protein);KOG2059(T)(Ras GTPase-activating protein);KOG1028(TU)(Ca2+-dependent phospholipid-binding protein Synaptotagmin, required for synaptic vesicle and secretory granule exocytosis);KOG0696(T)(Serine/threonine protein kinase)	Ras	Ras GTPase-activating protein 4 OS=Homo sapiens OX=9606 GN=RASA4 PE=2 SV=2
ENSSSCG00000000549	PPFIBP1	31.99	33.81	38.24	45.93	36.94	58.17	XP_006079606.1	PREDICTED: liprin-beta-1 isoform X2 [Bubalus bubalis]	*	*	*	*	*	KOG1899(R)(LAR transmembrane tyrosine phosphatase-interacting protein liprin);KOG0249(R)(LAR-interacting protein and related proteins)	Liprin-beta-1	Liprin-beta-1 OS=Homo sapiens OX=9606 GN=PPFIBP1 PE=1 SV=2
ENSSSCG00000031572	MFF	31.94	31.09	37.78	30.89	27.29	33.7	XP_015097838.1	PREDICTED: mitochondrial fission factor isoform X4 [Vicugna pacos]	GO:0000266(mitochondrial fission);GO:0001836(release of cytochrome c from mitochondria);GO:0006626(protein targeting to mitochondrion);GO:0008053(mitochondrial fusion);GO:0010821(regulation of mitochondrion organization);GO:0016559(peroxisome fission);GO:0043653(mitochondrial fragmentation involved in apoptotic process);GO:0051260(protein homooligomerization);GO:0070584(mitochondrion morphogenesi…	GO:0005741(mitochondrial outer membrane);GO:0005777(peroxisome);GO:0008021(synaptic vesicle);GO:0030054(cell junction);GO:0032592(integral component of mitochondrial membrane);GO:0016020(membrane);GO:0005739(mitochondrion);GO:0016021(integral component of membrane);GO:0045202(synapse);GO:0031410(cytoplasmic vesicle)	GO:0005515(protein binding);GO:0042803(protein homodimerization activity)	*	*	*	Mitochondrial	Mitochondrial fission factor OS=Homo sapiens OX=9606 GN=MFF PE=1 SV=1
ENSSSCG00000050971	ENSSSCG00000050971	31.83	37.24	21.18	28.98	18.17	26.27	*	*	*	*	*	*	*	*	*	*
ENSSSCG00000038762	BTF3L4	31.82	32.82	31.72	26.72	23.54	25.38	XP_008526155.1	PREDICTED: transcription factor BTF3 homolog 4 isoform X1 [Equus przewalskii]	GO:0008150(biological_process)	GO:0005575(cellular_component)	GO:0003674(molecular_function);GO:0005515(protein binding)	K01527|EGD1, BTF3|http://www.genome.jp/dbget-bin/www_bget?ko:K01527	ko04214(Apoptosis - fly)	KOG2240(K)(RNA polymerase II general transcription factor BTF3 and related proteins)	Transcription	Transcription factor BTF3 homolog 4 OS=Homo sapiens OX=9606 GN=BTF3L4 PE=1 SV=1
ENSSSCG00000020702	SENP6	31.64	25.62	33.44	25.22	22.61	24.04	XP_010997033.1	PREDICTED: sentrin-specific protease 6 [Camelus dromedarius]	GO:0016926(protein desumoylation);GO:0090234(regulation of kinetochore assembly);GO:0070646(protein modification by small protein removal);GO:0006508(proteolysis);GO:0090169(regulation of spindle assembly)	GO:0005737(cytoplasm);GO:0005654(nucleoplasm)	GO:0008234(cysteine-type peptidase activity);GO:0016929(SUMO-specific protease activity)	K08595|SENP6|http://www.genome.jp/dbget-bin/www_bget?ko:K08595	*	KOG0779(O)(Protease, Ulp1 family);KOG0778(O)(Protease, Ulp1 family)	Sentrin-specific	Sentrin-specific protease 6 OS=Homo sapiens OX=9606 GN=SENP6 PE=1 SV=2
ENSSSCG00000034191	SOX6	31.5	40.82	33.41	13.27	34.87	8.86	XP_016775937.1	PREDICTED: transcription factor SOX-6 isoform X2 [Pan troglodytes]	GO:0007275(multicellular organism development);GO:0006351(transcription, DNA-templated);GO:0006355(regulation of transcription, DNA-templated);GO:0032332(positive regulation of chondrocyte differentiation);GO:2000741(positive regulation of mesenchymal stem cell differentiation);GO:0071560(cellular response to transforming growth factor beta stimulus);GO:0061036(positive regulation of cartilage de…	GO:0005634(nucleus);GO:0005654(nucleoplasm)	GO:0003677(DNA binding);GO:0046982(protein heterodimerization activity);GO:0003700(DNA-binding transcription factor activity);GO:0043565(sequence-specific DNA binding);GO:0044212(transcription regulatory region DNA binding);GO:0005515(protein binding)	K09269|SOX5_6_13|http://www.genome.jp/dbget-bin/www_bget?ko:K09269	*	KOG0528(K)(HMG-box transcription factor SOX5);KOG0527(K)(HMG-box transcription factor)	Transcription	Transcription factor SOX-6 OS=Pongo abelii OX=9601 GN=SOX6 PE=2 SV=1
ENSSSCG00000003809	JAK1	31.45	31.85	46.36	32.39	39.09	33.48	NP_999279.1	tyrosine-protein kinase JAK1 [Sus scrofa] &gt;BAA88626.1 Janus kinase 1 [Sus scrofa]	GO:0016310(phosphorylation);GO:0006468(protein phosphorylation);GO:0035556(intracellular signal transduction);GO:0046677(response to antibiotic);GO:0038110(interleukin-2-mediated signaling pathway);GO:0000165(MAPK cascade);GO:0060333(interferon-gamma-mediated signaling pathway);GO:0046777(protein autophosphorylation);GO:0038083(peptidyl-tyrosine autophosphorylation);GO:0060338(regulation of type …	GO:0016020(membrane);GO:0005856(cytoskeleton);GO:0005737(cytoplasm);GO:0005925(focal adhesion);GO:0005634(nucleus);GO:0005829(cytosol);GO:0031234(extrinsic component of cytoplasmic side of plasma membrane);GO:0012505(endomembrane system)	GO:0004672(protein kinase activity);GO:0016301(kinase activity);GO:0016740(transferase activity);GO:0004713(protein tyrosine kinase activity);GO:0005524(ATP binding);GO:0000166(nucleotide binding);GO:0004715(non-membrane spanning protein tyrosine kinase activity);GO:0031625(ubiquitin protein ligase binding);GO:0019903(protein phosphatase binding);GO:0005131(growth hormone receptor binding);GO:003…	K11217|JAK1|http://www.genome.jp/dbget-bin/www_bget?ko:K11217	ko04217(Necroptosis);ko04550(Signaling pathways regulating pluripotency of stem cells);ko04630(Jak-STAT signaling pathway);ko04151(PI3K-Akt signaling pathway);ko04380(Osteoclast differentiation);ko04621(NOD-like receptor signaling pathway);ko04658(Th1 and Th2 cell differentiation);ko04659(Th17 cell differentiation)	KOG0198(T)(MEKK and related serine/threonine protein kinases);KOG0194(T)(Protein tyrosine kinase)	Tyrosine-protein	Tyrosine-protein kinase JAK1 OS=Homo sapiens OX=9606 GN=JAK1 PE=1 SV=2
ENSSSCG00000013245	ARFGAP2	31.37	31.66	34.33	26.84	28.56	28	XP_013849788.1	PREDICTED: ADP-ribosylation factor GTPase-activating protein 2 isoform X1 [Sus scrofa]	GO:0015031(protein transport);GO:0016192(vesicle-mediated transport);GO:0043547(positive regulation of GTPase activity);GO:0006810(transport);GO:0006890(retrograde vesicle-mediated transport, Golgi to endoplasmic reticulum);GO:0006888(endoplasmic reticulum to Golgi vesicle-mediated transport)	GO:0005737(cytoplasm);GO:0005886(plasma membrane);GO:0005794(Golgi apparatus);GO:0000139(Golgi membrane);GO:0005829(cytosol);GO:0016020(membrane)	GO:0005096(GTPase activator activity);GO:0046872(metal ion binding)	K12493|ARFGAP2_3|http://www.genome.jp/dbget-bin/www_bget?ko:K12493	ko04144(Endocytosis)	KOG0703(T)(Predicted GTPase-activating protein);KOG0706(T)(Predicted GTPase-activating protein);KOG0704(TUZ)(ADP-ribosylation factor GTPase activator)	ADP-ribosylation	ADP-ribosylation factor GTPase-activating protein 2 OS=Homo sapiens OX=9606 GN=ARFGAP2 PE=1 SV=1
ENSSSCG00000017255	ABCA5	31.34	20.49	32.71	34.71	16.61	29.32	XP_011368709.1	PREDICTED: ATP-binding cassette sub-family A member 5 [Pteropus vampyrus] &gt;XP_011368710.1 PREDICTED: ATP-binding cassette sub-family A member 5 [Pteropus vampyrus]	GO:0006810(transport);GO:0010745(negative regulation of macrophage derived foam cell differentiation);GO:0006869(lipid transport);GO:0034375(high-density lipoprotein particle remodeling);GO:0033344(cholesterol efflux)	GO:0016020(membrane);GO:0016021(integral component of membrane);GO:0005764(lysosome);GO:0005770(late endosome);GO:0043231(intracellular membrane-bounded organelle)	GO:0005524(ATP binding);GO:0005215(transporter activity);GO:0000166(nucleotide binding);GO:0016887(ATPase activity);GO:0042626(ATPase-coupled transmembrane transporter activity)	K05648|ABCA5|http://www.genome.jp/dbget-bin/www_bget?ko:K05648	ko02010(ABC transporters)	KOG0059(IR)(Lipid exporter ABCA1 and related proteins, ABC superfamily)	ATP-binding	ATP-binding cassette sub-family A member 5 OS=Homo sapiens OX=9606 GN=ABCA5 PE=2 SV=2
ENSSSCG00000034314	ENSSSCG00000034314	31.33	27.63	34.78	25.77	22.74	25.72	XP_004595843.1	PREDICTED: U6 snRNA-associated Sm-like protein LSm4 [Ochotona princeps]	GO:0000245(spliceosomal complex assembly);GO:0000387(spliceosomal snRNP assembly);GO:0000398(mRNA splicing, via spliceosome);GO:0000956(nuclear-transcribed mRNA catabolic process);GO:0008380(RNA splicing);GO:0033962(cytoplasmic mRNA processing body assembly);GO:0043928(exonucleolytic catabolism of deadenylated mRNA);GO:0006396(RNA processing);GO:0098779(positive regulation of mitophagy in respons…	GO:0000932(P-body);GO:0005654(nucleoplasm);GO:0005681(spliceosomal complex);GO:0005688(U6 snRNP);GO:0005829(cytosol);GO:0043005(neuron projection);GO:0097526(spliceosomal tri-snRNP complex)	GO:0005515(protein binding);GO:0017070(U6 snRNA binding);GO:0044822(RNA binding)	K12623|LSM4|http://www.genome.jp/dbget-bin/www_bget?ko:K12623	ko03018(RNA degradation);ko03040(Spliceosome)	KOG3428(A)(Small nuclear ribonucleoprotein SMD1 and related snRNPs);KOG3172(A)(Small nuclear ribonucleoprotein Sm D3);KOG3482(A)(Small nuclear ribonucleoprotein (snRNP) SMF)	U6	U6 snRNA-associated Sm-like protein LSm4 OS=Bos taurus OX=9913 GN=LSM4 PE=2 SV=1
ENSSSCG00000003257	CACNG6	31.24	23.8	17.43	21.78	21.77	24.2	XP_005664874.1	PREDICTED: voltage-dependent calcium channel gamma-6 subunit isoform X1 [Sus scrofa]	GO:0006810(transport);GO:0070588(calcium ion transmembrane transport);GO:0034765(regulation of ion transmembrane transport);GO:0006811(ion transport);GO:0006816(calcium ion transport)	GO:0016020(membrane);GO:0016021(integral component of membrane)	GO:0005244(voltage-gated ion channel activity);GO:0005262(calcium channel activity)	K04871|CACNG6|http://www.genome.jp/dbget-bin/www_bget?ko:K04871	ko04010(MAPK signaling pathway);ko04261(Adrenergic signaling in cardiomyocytes);ko04260(Cardiac muscle contraction);ko04921(Oxytocin signaling pathway)	*	Voltage-dependent	Voltage-dependent calcium channel gamma-6 subunit OS=Homo sapiens OX=9606 GN=CACNG6 PE=1 SV=1
ENSSSCG00000002374	DLST	31.09	31.4	27.71	45.78	43.59	53.32	NP_999562.1	dihydrolipoyllysine-residue succinyltransferase component of 2-oxoglutarate dehydrogenase complex, mitochondrial precursor [Sus scrofa] &gt;Q9N0F1.1 RecName: Full=Dihydrolipoyllysine-residue succinyltransferase component of 2-oxoglutarate dehydrogenase complex, mitochondrial; AltName: Full=2-oxoglutarate dehydrogenase complex component E2; Short=OGDC-E2; AltName: Full=Dihydrolipoamide succinyltra…	GO:0008152(metabolic process);GO:0006099(tricarboxylic acid cycle);GO:0033512(L-lysine catabolic process to acetyl-CoA via saccharopine)	GO:0045252(oxoglutarate dehydrogenase complex);GO:0016020(membrane);GO:0043209(myelin sheath);GO:0070062(extracellular exosome);GO:0005739(mitochondrion);GO:0005634(nucleus)	GO:0016740(transferase activity);GO:0016746(transferase activity, transferring acyl groups);GO:0004149(dihydrolipoyllysine-residue succinyltransferase activity)	K00658|DLST, sucB|http://www.genome.jp/dbget-bin/www_bget?ko:K00658	ko00310(Lysine degradation);ko00020(Citrate cycle (TCA cycle));ko01200(Carbon metabolism)	KOG0557(C)(Dihydrolipoamide acetyltransferase);KOG0559(C)(Dihydrolipoamide succinyltransferase (2-oxoglutarate dehydrogenase, E2 subunit))	Dihydrolipoyllysine-residue	Dihydrolipoyllysine-residue succinyltransferase component of 2-oxoglutarate dehydrogenase complex, mitochondrial OS=Sus scrofa OX=9823 GN=DLST PE=1 SV=1
ENSSSCG00000015883	MARCHF7	30.76	36.02	39.59	35.24	35.57	33.91	XP_005657591.1	PREDICTED: E3 ubiquitin-protein ligase MARCH7 isoform X1 [Sus scrofa] &gt;XP_013846025.1 PREDICTED: E3 ubiquitin-protein ligase MARCH7 isoform X1 [Sus scrofa]	*	*	*	K10662|MARCH7, AXOT|http://www.genome.jp/dbget-bin/www_bget?ko:K10662	*	KOG1609(A)(Protein involved in mRNA turnover and stability)	E3	E3 ubiquitin-protein ligase MARCH7 OS=Homo sapiens OX=9606 GN=MARCH7 PE=1 SV=1
ENSSSCG00000037398	NTAN1	30.76	24.01	35.35	36.78	26.19	37.79	NP_999207.1	protein N-terminal asparagine amidohydrolase [Sus scrofa] &gt;Q28955.3 RecName: Full=Protein N-terminal asparagine amidohydrolase; AltName: Full=Protein NH2-terminal asparagine amidohydrolase; Short=PNAA; AltName: Full=Protein NH2-terminal asparagine deamidase; Short=PNAD; Short=Protein N-terminal Asn amidase; Short=Protein NTN-amidase &gt;AAA65019.1 protein N-terminal asparagine amidohydrolase […	GO:0007613(memory);GO:0008344(adult locomotory behavior)	GO:0005737(cytoplasm);GO:0005634(nucleus)	GO:0016787(hydrolase activity);GO:0008418(protein-N-terminal asparagine amidohydrolase activity)	K14662|NTAN1|http://www.genome.jp/dbget-bin/www_bget?ko:K14662	*	*	Protein	Protein N-terminal asparagine amidohydrolase OS=Sus scrofa OX=9823 GN=NTAN1 PE=1 SV=4
ENSSSCG00000014443	CAMK2A	30.66	39.47	23.19	19.57	22.13	16.12	KFO32008.1	Calcium/calmodulin-dependent protein kinase type II subunit alpha [Fukomys damarensis]	GO:0010666(positive regulation of cardiac muscle cell apoptotic process);GO:0051092(positive regulation of NF-kappaB transcription factor activity);GO:0016310(phosphorylation);GO:1902108(regulation of mitochondrial membrane permeability involved in apoptotic process);GO:0046777(protein autophosphorylation);GO:0046928(regulation of neurotransmitter secretion);GO:0006468(protein phosphorylation);GO…	GO:0005737(cytoplasm);GO:0005886(plasma membrane);GO:0016020(membrane);GO:0030054(cell junction);GO:0045202(synapse);GO:0042734(presynaptic membrane);GO:0005634(nucleus);GO:0005739(mitochondrion);GO:0014069(postsynaptic density);GO:0030424(axon);GO:0030425(dendrite);GO:0032839(dendrite cytoplasm);GO:0043005(neuron projection);GO:0043025(neuronal cell body);GO:0005654(nucleoplasm);GO:0005829(cytos…	GO:0004672(protein kinase activity);GO:0035254(glutamate receptor binding);GO:0004674(protein serine/threonine kinase activity);GO:0016301(kinase activity);GO:0016740(transferase activity);GO:0042803(protein homodimerization activity);GO:0005524(ATP binding);GO:0005516(calmodulin binding);GO:0004683(calmodulin-dependent protein kinase activity);GO:0000166(nucleotide binding);GO:0005515(protein bi…	K04515|CAMK2|http://www.genome.jp/dbget-bin/www_bget?ko:K04515	ko04217(Necroptosis);ko04114(Oocyte meiosis);ko04020(Calcium signaling pathway);ko04012(ErbB signaling pathway);ko04066(HIF-1 signaling pathway);ko04310(Wnt signaling pathway);ko04024(cAMP signaling pathway);ko04261(Adrenergic signaling in cardiomyocytes);ko04360(Axon guidance);ko04971(Gastric acid secretion);ko04925(Aldosterone synthesis and secretion);ko04922(Glucagon signaling pathway);ko04912…	KOG0033(T)(Ca2+/calmodulin-dependent protein kinase, EF-Hand protein superfamily);KOG0032(T)(Ca2+/calmodulin-dependent protein kinase, EF-Hand protein superfamily)	Calcium/calmodulin-dependent	Calcium/calmodulin-dependent protein kinase type II subunit alpha OS=Homo sapiens OX=9606 GN=CAMK2A PE=1 SV=2
ENSSSCG00000025674	SNRNP27	30.46	42.99	28.17	32.87	31.67	35.99	XP_015426984.1	PREDICTED: U4/U6.U5 small nuclear ribonucleoprotein 27 kDa protein isoform X3 [Myotis davidii]	*	GO:0071011(precatalytic spliceosome)	*	K12846|SNRNP27|http://www.genome.jp/dbget-bin/www_bget?ko:K12846	ko03040(Spliceosome)	KOG3263(R)(Nucleic acid binding protein)	U4/U6.U5	U4/U6.U5 small nuclear ribonucleoprotein 27 kDa protein OS=Homo sapiens OX=9606 GN=SNRNP27 PE=1 SV=1
ENSSSCG00000011395	RBM5	30.4	31.4	38.07	32.33	28.24	24.06	XP_005669645.1	PREDICTED: RNA-binding protein 5 isoform X1 [Sus scrofa]	GO:0000381(regulation of alternative mRNA splicing, via spliceosome);GO:0000245(spliceosomal complex assembly);GO:0043065(positive regulation of apoptotic process);GO:0042981(regulation of apoptotic process);GO:0008380(RNA splicing);GO:0000398(mRNA splicing, via spliceosome);GO:0006396(RNA processing);GO:0006915(apoptotic process);GO:0008285(negative regulation of cell population proliferation);G…	GO:0005654(nucleoplasm);GO:0005681(spliceosomal complex);GO:0005634(nucleus)	GO:0003676(nucleic acid binding);GO:0008270(zinc ion binding);GO:0046872(metal ion binding);GO:0044822(RNA binding);GO:0003729(mRNA binding);GO:0000166(nucleotide binding);GO:0003677(DNA binding);GO:0003723(RNA binding);GO:0005515(protein binding)	K13094|RBM5_10|http://www.genome.jp/dbget-bin/www_bget?ko:K13094	*	KOG0154(R)(RNA-binding protein RBM5 and related proteins, contain G-patch and RRM domains);KOG2184(A)(Tuftelin-interacting protein TIP39, contains G-patch domain)	RNA-binding	RNA-binding protein 5 OS=Homo sapiens OX=9606 GN=RBM5 PE=1 SV=2
ENSSSCG00000030255	EIF4G1	30.33	38.87	42.64	26.76	38.53	33.36	XP_005670084.1	PREDICTED: eukaryotic translation initiation factor 4 gamma 1 isoform X1 [Sus scrofa] &gt;XP_005670085.1 PREDICTED: eukaryotic translation initiation factor 4 gamma 1 isoform X1 [Sus scrofa] &gt;XP_013837696.1 PREDICTED: eukaryotic translation initiation factor 4 gamma 1 isoform X1 [Sus scrofa]	GO:0001662(behavioral fear response);GO:0045666(positive regulation of neuron differentiation);GO:0006446(regulation of translational initiation);GO:0006413(translational initiation);GO:0000184(nuclear-transcribed mRNA catabolic process, nonsense-mediated decay);GO:0000289(nuclear-transcribed mRNA poly(A) tail shortening);GO:0002191(cap-dependent translational initiation);GO:0006412(translation);…	GO:0005737(cytoplasm);GO:0016020(membrane);GO:0005634(nucleus);GO:0005829(cytosol);GO:0005844(polysome);GO:0005913(adherens junction);GO:0016281(eukaryotic translation initiation factor 4F complex);GO:0022627(cytosolic small ribosomal subunit)	GO:0008190(eukaryotic initiation factor 4E binding);GO:0044822(RNA binding);GO:0003723(RNA binding);GO:0003743(translation initiation factor activity);GO:0003729(mRNA binding);GO:0005515(protein binding);GO:0005524(ATP binding);GO:0008135(translation factor activity, RNA binding);GO:0031369(translation initiation factor binding);GO:0032947(molecular adaptor activity);GO:0098641(cadherin binding i…	K03260|EIF4G|http://www.genome.jp/dbget-bin/www_bget?ko:K03260	ko03013(RNA transport)	KOG0401(J)(Translation initiation factor 4F, ribosome/mRNA-bridging subunit (eIF-4G))	Eukaryotic	Eukaryotic translation initiation factor 4 gamma 1 OS=Homo sapiens OX=9606 GN=EIF4G1 PE=1 SV=4
ENSSSCG00000016330	ENSSSCG00000016330	30.22	35.6	23.26	47.74	43.42	37.81	XP_005672375.1	PREDICTED: leucine-rich repeat flightless-interacting protein 1 isoform X18 [Sus scrofa]	GO:0006351(transcription, DNA-templated);GO:0006357(regulation of transcription by RNA polymerase II);GO:0008150(biological_process);GO:0032481(positive regulation of type I interferon production);GO:0045892(negative regulation of transcription, DNA-templated);GO:0051092(positive regulation of NF-kappaB transcription factor activity);GO:0098609(cell-cell adhesion);GO:0006355(regulation of transcr…	GO:0005575(cellular_component);GO:0005634(nucleus);GO:0005737(cytoplasm);GO:0005829(cytosol);GO:0005856(cytoskeleton);GO:0005886(plasma membrane);GO:0005913(adherens junction)	GO:0003677(DNA binding);GO:0003725(double-stranded RNA binding);GO:0005515(protein binding);GO:0042803(protein homodimerization activity);GO:0098641(cadherin binding involved in cell-cell adhesion)	K17785|IMMT, FCJ1, MNOS2|http://www.genome.jp/dbget-bin/www_bget?ko:K17785	*	KOG2010(R)(Double stranded RNA binding protein)	Leucine-rich;LINE-1	Leucine-rich repeat flightless-interacting protein 1 OS=Homo sapiens OX=9606 GN=LRRFIP1 PE=1 SV=2;LINE-1 retrotransposable element ORF2 protein OS=Homo sapiens OX=9606 PE=1 SV=1
ENSSSCG00000004985	GEMIN2	30.21	20.99	32.8	20.99	16.65	26.84	XP_003121825.1	PREDICTED: gem-associated protein 2 isoform X1 [Sus scrofa]	GO:0000245(spliceosomal complex assembly);GO:0000387(spliceosomal snRNP assembly);GO:0051170(import into nucleus);GO:0000375(RNA splicing, via transesterification reactions);GO:0008380(RNA splicing);GO:0006397(mRNA processing)	GO:0005681(spliceosomal complex);GO:0005737(cytoplasm);GO:0005730(nucleolus);GO:0032797(SMN complex);GO:0005829(cytosol);GO:0005622(intracellular);GO:0034719(SMN-Sm protein complex);GO:0005634(nucleus);GO:0005654(nucleoplasm);GO:0097504(Gemini of coiled bodies)	GO:0005515(protein binding)	K13130|GEMIN2, SIP1|http://www.genome.jp/dbget-bin/www_bget?ko:K13130	ko03013(RNA transport)	*	Gem-associated	Gem-associated protein 2 OS=Homo sapiens OX=9606 GN=GEMIN2 PE=1 SV=1
ENSSSCG00000022358	RAB28	30.18	20.94	18.48	41.94	19.23	29.73	NP_001116647.1	ras-related protein Rab-28 [Sus scrofa] &gt;ABI97179.1 RB28 [Sus scrofa]	GO:0007264(small GTPase mediated signal transduction);GO:1901998(toxin transport)	GO:0005737(cytoplasm);GO:0005886(plasma membrane);GO:0016020(membrane);GO:0035253(ciliary rootlet);GO:0042995(cell projection);GO:0036064(ciliary basal body);GO:0005856(cytoskeleton)	GO:0005525(GTP binding);GO:0019003(GDP binding);GO:0000166(nucleotide binding)	K07915|RAB28|http://www.genome.jp/dbget-bin/www_bget?ko:K07915	*	KOG0078(TU)(GTP-binding protein SEC4, small G protein superfamily, and related Ras family GTP-binding proteins);KOG0087(U)(GTPase Rab11/YPT3, small G protein superfamily);KOG0394(R)(Ras-related GTPase)	Ras-related;LINE-1	Ras-related protein Rab-28 OS=Bos taurus OX=9913 GN=RAB28 PE=2 SV=1;LINE-1 retrotransposable element ORF1 protein OS=Homo sapiens OX=9606 GN=L1RE1 PE=1 SV=1
ENSSSCG00000035875	OS9	30.17	27.41	27.6	22.21	25.26	26.8	XP_004276605.1	PREDICTED: protein OS-9 isoform X2 [Orcinus orca]	GO:0006605(protein targeting);GO:0006621(protein retention in ER lumen);GO:0016567(protein ubiquitination);GO:0030433(ubiquitin-dependent ERAD pathway);GO:0034976(response to endoplasmic reticulum stress);GO:0042787(ubiquitin-dependent protein catabolic process);GO:1904153(negative regulation of retrograde protein transport, ER to cytosol);GO:1904380(endoplasmic reticulum mannose trimming)	GO:0000836(Hrd1p ubiquitin ligase complex);GO:0005788(endoplasmic reticulum lumen);GO:0005789(endoplasmic reticulum membrane);GO:0044322(endoplasmic reticulum quality control compartment)	GO:0001948(protein binding);GO:0002020(protease binding);GO:0005515(protein binding);GO:0030246(carbohydrate binding)	K10088|OS9|http://www.genome.jp/dbget-bin/www_bget?ko:K10088	ko04141(Protein processing in endoplasmic reticulum)	KOG3394(R)(Protein OS-9)	Protein	Protein OS-9 OS=Bos taurus OX=9913 GN=OS9 PE=2 SV=1
ENSSSCG00000030131	C15orf40	30.08	43.95	33.9	22.56	19.55	17.64	XP_001929217.2	PREDICTED: UPF0235 protein C15orf40 homolog [Sus scrofa]	*	*	*	K09131|K09131|http://www.genome.jp/dbget-bin/www_bget?ko:K09131	*	KOG3276(S)(Uncharacterized conserved protein, contains YggU domain)	UPF0235	UPF0235 protein C15orf40 OS=Homo sapiens OX=9606 GN=C15orf40 PE=1 SV=2
ENSSSCG00000006490	SMG5	30.07	24.91	37.27	21.93	24	35.73	XP_013852436.1	PREDICTED: protein SMG5 isoform X1 [Sus scrofa]	GO:0000184(nuclear-transcribed mRNA catabolic process, nonsense-mediated decay);GO:0006406(mRNA export from nucleus);GO:0032204(regulation of telomere maintenance);GO:0032210(regulation of telomere maintenance via telomerase);GO:0035303(regulation of dephosphorylation);GO:0043487(regulation of RNA stability);GO:0090501(RNA phosphodiester bond hydrolysis);GO:0007004(telomere maintenance via telome…	GO:0005634(nucleus);GO:0005697(telomerase holoenzyme complex);GO:0005737(cytoplasm);GO:0005829(cytosol)	GO:0004540(ribonuclease activity);GO:0005515(protein binding);GO:0031625(ubiquitin protein ligase binding);GO:0042162(telomeric DNA binding);GO:0042826(histone deacetylase binding);GO:0043021(ribonucleoprotein complex binding);GO:0051721(protein phosphatase 2A binding);GO:0070034(telomerase RNA binding);GO:0070182(DNA polymerase binding)	K11125|SMG5, EST1B|http://www.genome.jp/dbget-bin/www_bget?ko:K11125	ko03015(mRNA surveillance pathway)	KOG2162(A)(Nonsense-mediated mRNA decay protein);KOG0748(RT)(Predicted membrane proteins, contain hemolysin III domain)	Protein	Protein SMG5 OS=Homo sapiens OX=9606 GN=SMG5 PE=1 SV=3
ENSSSCG00000005600	PPP6C	29.73	23.13	33.38	22.22	25.46	20.91	XP_012695352.1	PREDICTED: serine/threonine-protein phosphatase 6 catalytic subunit [Clupea harengus]	GO:0006470(protein dephosphorylation);GO:0007049(cell cycle);GO:0048208(COPII vesicle coating);GO:0000082(G1/S transition of mitotic cell cycle);GO:0001878(response to yeast)	GO:0005737(cytoplasm);GO:0005829(cytosol);GO:0000139(Golgi membrane);GO:0005575(cellular_component)	GO:0004722(protein serine/threonine phosphatase activity);GO:0004721(phosphoprotein phosphatase activity);GO:0046872(metal ion binding);GO:0016787(hydrolase activity);GO:0005515(protein binding)	K15498|PPP6C|http://www.genome.jp/dbget-bin/www_bget?ko:K15498	*	KOG0371(T)(Serine/threonine protein phosphatase 2A, catalytic subunit);KOG0372(GT)(Serine/threonine specific protein phosphatase involved in glycogen accumulation, PP2A-related)	Serine/threonine-protein	Serine/threonine-protein phosphatase 6 catalytic subunit OS=Homo sapiens OX=9606 GN=PPP6C PE=1 SV=1
ENSSSCG00000028934	FAM3A	29.69	18.7	24.69	21.21	16.82	26.58	XP_015362464.1	PREDICTED: protein FAM3A isoform X1 [Marmota marmota marmota]	GO:0008150(biological_process)	GO:0016021(integral component of membrane);GO:0016020(membrane);GO:0005575(cellular_component);GO:0005576(extracellular region)	GO:0003674(molecular_function)	*	*	*	Protein	Protein FAM3A OS=Pongo abelii OX=9601 GN=FAM3A PE=2 SV=1
ENSSSCG00000013243	DDB2	29.62	18.79	9	15	13.09	8.8	XP_003122861.1	PREDICTED: DNA damage-binding protein 2 isoform X2 [Sus scrofa]	GO:0006281(DNA repair);GO:0051865(protein autoubiquitination);GO:0000209(protein polyubiquitination);GO:0070914(UV-damage excision repair);GO:0006290(pyrimidine dimer repair);GO:0035518(histone H2A monoubiquitination);GO:0009411(response to UV)	GO:0080008(Cul4-RING E3 ubiquitin ligase complex);GO:0005634(nucleus);GO:0005654(nucleoplasm);GO:0031465(Cul4B-RING E3 ubiquitin ligase complex);GO:0043234(protein-containing complex);GO:0030054(cell junction)	GO:0003684(damaged DNA binding);GO:0004842(ubiquitin-protein transferase activity)	K10140|DDB2|http://www.genome.jp/dbget-bin/www_bget?ko:K10140	ko04115(p53 signaling pathway);ko04120(Ubiquitin mediated proteolysis);ko03420(Nucleotide excision repair)	*	DNA	DNA damage-binding protein 2 OS=Bos taurus OX=9913 GN=DDB2 PE=2 SV=1
ENSSSCG00000005518	ENSSSCG00000005518	29.27	27.47	29.78	39.13	41.27	58.92	NP_001309985.1	N-acetyllactosaminide alpha-1,3-galactosyltransferase isoform 2 [Sus scrofa] &gt;NP_001309984.1 N-acetyllactosaminide alpha-1,3-galactosyltransferase isoform 2 [Sus scrofa]	GO:0005975(carbohydrate metabolic process);GO:0033580(protein galactosylation at cell surface);GO:0006486(protein glycosylation);GO:0009247(glycolipid biosynthetic process);GO:0030259(lipid glycosylation)	GO:0016020(membrane);GO:0032580(Golgi cisterna membrane);GO:0016021(integral component of membrane);GO:0031985(Golgi cisterna);GO:0005794(Golgi apparatus);GO:0031982(vesicle)	GO:0016740(transferase activity);GO:0016757(transferase activity, transferring glycosyl groups);GO:0046872(metal ion binding);GO:0016758(transferase activity, transferring hexosyl groups);GO:0047276(N-acetyllactosaminide 3-alpha-galactosyltransferase activity)	K00743|GGTA1|http://www.genome.jp/dbget-bin/www_bget?ko:K00743	ko00601(Glycosphingolipid biosynthesis - lacto and neolacto series)	*	N-acetyllactosaminide	N-acetyllactosaminide alpha-1,3-galactosyltransferase OS=Sus scrofa OX=9823 GN=GGTA1 PE=2 SV=1
ENSSSCG00000003359	TPRG1L	29.25	18.6	24.26	26.77	21.12	30.41	NP_001231284.1	tumor protein p63-regulated gene 1-like protein isoform 1 [Sus scrofa]	GO:0008150(biological_process)	GO:0070062(extracellular exosome);GO:0008021(synaptic vesicle);GO:0030054(cell junction);GO:0045202(synapse);GO:0031410(cytoplasmic vesicle)	GO:0042802(identical protein binding);GO:0003674(molecular_function)	*	*	*	Tumor	Tumor protein p63-regulated gene 1-like protein OS=Bos taurus OX=9913 GN=TPRG1L PE=2 SV=2
ENSSSCG00000027667	EML1	29.09	23.36	10.6	15.44	18.57	7.58	XP_007178927.1	PREDICTED: echinoderm microtubule-associated protein-like 1 isoform X3 [Balaenoptera acutorostrata scammoni]	GO:0000226(microtubule cytoskeleton organization);GO:0002244(hematopoietic progenitor cell differentiation);GO:0007052(mitotic spindle organization);GO:0007405(neuroblast proliferation);GO:0007420(brain development);GO:0006418(tRNA aminoacylation for protein translation)	GO:0005829(cytosol);GO:0005874(microtubule);GO:0005875(microtubule associated complex);GO:0015630(microtubule cytoskeleton);GO:0048471(perinuclear region of cytoplasm);GO:0097431(mitotic spindle pole);GO:1990023(mitotic spindle midzone)	GO:0005509(calcium ion binding);GO:0005515(protein binding);GO:0008017(microtubule binding);GO:0015631(tubulin binding);GO:0004812(aminoacyl-tRNA ligase activity);GO:0005524(ATP binding)	K18595|EML1_2|http://www.genome.jp/dbget-bin/www_bget?ko:K18595	*	KOG2106(S)(Uncharacterized conserved protein, contains HELP and WD40 domains)	Echinoderm;LINE-1	Echinoderm microtubule-associated protein-like 1 OS=Homo sapiens OX=9606 GN=EML1 PE=1 SV=3;LINE-1 retrotransposable element ORF2 protein OS=Mus musculus OX=10090 GN=Pol PE=1 SV=2
ENSSSCG00000034139	EYA4	29	51.19	50.22	12.37	38.91	14.88	XP_010963889.1	PREDICTED: eyes absent homolog 4 isoform X1 [Camelus bactrianus] &gt;XP_010963890.1 PREDICTED: eyes absent homolog 4 isoform X1 [Camelus bactrianus] &gt;XP_014417925.1 PREDICTED: eyes absent homolog 4 isoform X1 [Camelus ferus] &gt;XP_014417926.1 PREDICTED: eyes absent homolog 4 isoform X1 [Camelus ferus]	GO:0006281(DNA repair);GO:0006351(transcription, DNA-templated);GO:0006355(regulation of transcription, DNA-templated);GO:0007275(multicellular organism development);GO:0007601(visual perception);GO:0007605(sensory perception of sound);GO:0009653(anatomical structure morphogenesis);GO:0016576(histone dephosphorylation);GO:0030154(cell differentiation);GO:0035335(peptidyl-tyrosine dephosphorylatio…	GO:0005634(nucleus);GO:0005737(cytoplasm)	GO:0004725(protein tyrosine phosphatase activity);GO:0005515(protein binding);GO:0046872(metal ion binding)	K17622|EYA4|http://www.genome.jp/dbget-bin/www_bget?ko:K17622	*	KOG3107(R)(Predicted haloacid dehalogenase-like hydrolase (eyes absent))	Eyes;LINE-1	Eyes absent homolog 4 OS=Homo sapiens OX=9606 GN=EYA4 PE=1 SV=2;LINE-1 retrotransposable element ORF2 protein OS=Mus musculus OX=10090 GN=Pol PE=1 SV=2
ENSSSCG00000033655	TUBB2B	28.86	20.35	63.14	16.04	23.73	28.91	NP_076205.1	tubulin beta-2B chain [Mus musculus] &gt;NP_821080.1 tubulin beta-2B chain [Homo sapiens] &gt;NP_001013908.2 tubulin beta-2B chain [Rattus norvegicus] &gt;NP_001230363.1 tubulin beta-2B chain [Sus scrofa] &gt;XP_001092923.1 PREDICTED: tubulin beta-2B chain [Macaca mulatta] &gt;XP_001368194.1 PREDICTED: tubulin beta-2B chain [Monodelphis domestica] &gt;XP_002721001.1 PREDICTED: tubulin beta-2B cha…	GO:0007017(microtubule-based process);GO:0001764(neuron migration);GO:0007010(cytoskeleton organization);GO:0008150(biological_process);GO:0051225(spindle assembly)	GO:0005737(cytoplasm);GO:0005856(cytoskeleton);GO:0005874(microtubule);GO:0005634(nucleus);GO:0070062(extracellular exosome);GO:1903561(extracellular vesicle);GO:0005575(cellular_component);GO:0005641(nuclear envelope lumen);GO:0031012(extracellular matrix);GO:0036464(cytoplasmic ribonucleoprotein granule);GO:0044297(cell body)	GO:0003924(GTPase activity);GO:0000166(nucleotide binding);GO:0005525(GTP binding);GO:0005200(structural constituent of cytoskeleton);GO:0005515(protein binding);GO:0003674(molecular_function);GO:0031625(ubiquitin protein ligase binding);GO:0042288(MHC class I protein binding)	K07375|TUBB|http://www.genome.jp/dbget-bin/www_bget?ko:K07375	ko04540(Gap junction);ko04145(Phagosome)	KOG1375(Z)(Beta tubulin)	Tubulin	Tubulin beta-2A chain OS=Homo sapiens OX=9606 GN=TUBB2A PE=1 SV=1
ENSSSCG00000002008	DCAF11	28.84	27.2	24.09	20.32	23.49	23.49	XP_015105886.1	PREDICTED: DDB1- and CUL4-associated factor 11 isoform X1 [Vicugna pacos] &gt;XP_015105887.1 PREDICTED: DDB1- and CUL4-associated factor 11 isoform X1 [Vicugna pacos]	GO:0016567(protein ubiquitination)	GO:0080008(Cul4-RING E3 ubiquitin ligase complex);GO:0005654(nucleoplasm)	GO:0005515(protein binding)	K11801|WDR23|http://www.genome.jp/dbget-bin/www_bget?ko:K11801	*	KOG0266(R)(WD40 repeat-containing protein)	DDB1-	DDB1- and CUL4-associated factor 11 OS=Bos taurus OX=9913 GN=DCAF11 PE=2 SV=1
ENSSSCG00000013602	HNRNPM	28.82	30.31	31.48	26.23	31.69	29.49	XP_005654811.2	PREDICTED: heterogeneous nuclear ribonucleoprotein M isoform X2 [Sus scrofa]	GO:0000380(alternative mRNA splicing, via spliceosome);GO:0000398(mRNA splicing, via spliceosome);GO:0008543(fibroblast growth factor receptor signaling pathway);GO:0010467(gene expression);GO:0006397(mRNA processing);GO:0008380(RNA splicing);GO:1900182(positive regulation of protein localization to nucleus);GO:1904591(positive regulation of protein import);GO:1990831(cellular response to carcino…	GO:0005654(nucleoplasm);GO:0005681(spliceosomal complex);GO:0005730(nucleolus);GO:0005887(integral component of plasma membrane);GO:0016020(membrane);GO:0016363(nuclear matrix);GO:0031012(extracellular matrix);GO:0042382(paraspeckles);GO:0070062(extracellular exosome);GO:0071013(catalytic step 2 spliceosome);GO:0005634(nucleus);GO:0009986(cell surface);GO:0030529(ribonucleoprotein complex);GO:001…	GO:0000166(nucleotide binding);GO:0003723(RNA binding);GO:0005515(protein binding);GO:0019904(protein domain specific binding);GO:0044822(RNA binding);GO:0003676(nucleic acid binding);GO:0048306(calcium-dependent protein binding);GO:1990405(protein antigen binding)	K12887|HNRNPM|http://www.genome.jp/dbget-bin/www_bget?ko:K12887	ko03040(Spliceosome)	KOG0118(R)(FOG: RRM domain);KOG4212(A)(RNA-binding protein hnRNP-M);KOG0123(AJ)(Polyadenylate-binding protein (RRM superfamily))	Heterogeneous	Heterogeneous nuclear ribonucleoprotein M OS=Homo sapiens OX=9606 GN=HNRNPM PE=1 SV=3
ENSSSCG00000009791	RSRC2	28.78	29.93	30.05	30.93	33.24	37.86	XP_007665084.1	PREDICTED: arginine/serine-rich coiled-coil protein 2 isoform X1 [Ornithorhynchus anatinus]	GO:0008150(biological_process)	GO:0005575(cellular_component)	GO:0044822(RNA binding)	*	*	*	Arginine/serine-rich	Arginine/serine-rich coiled-coil protein 2 OS=Bos taurus OX=9913 GN=RSRC2 PE=2 SV=2
ENSSSCG00000011760	TBL1XR1	28.72	31.52	40.26	36.98	26.45	28.74	XP_003132590.3	PREDICTED: F-box-like/WD repeat-containing protein TBL1XR1 [Sus scrofa] &gt;XP_004270574.1 PREDICTED: F-box-like/WD repeat-containing protein TBL1XR1 [Orcinus orca] &gt;XP_004270575.1 PREDICTED: F-box-like/WD repeat-containing protein TBL1XR1 [Orcinus orca] &gt;XP_004451690.1 PREDICTED: F-box-like/WD repeat-containing protein TBL1XR1 [Dasypus novemcinctus] &gt;XP_005330344.1 PREDICTED: F-box-like…	GO:0006357(regulation of transcription by RNA polymerase II);GO:0016575(histone deacetylation);GO:0060613(fat pad development);GO:0045892(negative regulation of transcription, DNA-templated);GO:0043161(proteasome-mediated ubiquitin-dependent protein catabolic process);GO:0060070(canonical Wnt signaling pathway);GO:0045944(positive regulation of transcription by RNA polymerase II);GO:0035264(multi…	GO:0000118(histone deacetylase complex);GO:0017053(transcriptional repressor complex);GO:0005876(spindle microtubule);GO:0005634(nucleus)	GO:0003714(transcription corepressor activity);GO:0003677(DNA binding);GO:0042393(histone binding);GO:0047485(protein N-terminus binding);GO:0044212(transcription regulatory region DNA binding);GO:0008013(beta-catenin binding)	K04508|TBL1|http://www.genome.jp/dbget-bin/www_bget?ko:K04508	ko04013(MAPK signaling pathway - fly);ko04310(Wnt signaling pathway)	KOG0273(B)(Beta-transducin family (WD-40 repeat) protein);KOG1407(S)(WD40 repeat protein)	F-box-like/WD	F-box-like/WD repeat-containing protein TBL1XR1 OS=Homo sapiens OX=9606 GN=TBL1XR1 PE=1 SV=1
ENSSSCG00000022912	NT5C3A	28.48	33.94	40.9	27.42	19.98	26.06	XP_003360215.1	PREDICTED: cytosolic 5&apos;-nucleotidase 3A isoform X1 [Sus scrofa]	GO:0009117(nucleotide metabolic process)	GO:0005737(cytoplasm)	GO:0000287(magnesium ion binding);GO:0000166(nucleotide binding);GO:0016787(hydrolase activity);GO:0008253(5'-nucleotidase activity)	K01081|E3.1.3.5|http://www.genome.jp/dbget-bin/www_bget?ko:K01081	ko00760(Nicotinate and nicotinamide metabolism);ko00230(Purine metabolism);ko00240(Pyrimidine metabolism)	*	Cytosolic	Cytosolic 5&apos;-nucleotidase 3A OS=Homo sapiens OX=9606 GN=NT5C3A PE=1 SV=3
ENSSSCG00000021005	UBQLN1	28.46	27.05	46.66	22.38	28.68	25.58	XP_013835610.1	PREDICTED: ubiquilin-1 [Sus scrofa]	GO:0035973(aggrephagy);GO:0016241(regulation of macroautophagy);GO:2000785(regulation of autophagosome assembly);GO:0034976(response to endoplasmic reticulum stress);GO:1901340(negative regulation of store-operated calcium channel activity);GO:0071456(cellular response to hypoxia);GO:0031398(positive regulation of protein ubiquitination);GO:1903071(positive regulation of ER-associated ubiquitin-d…	GO:0005737(cytoplasm);GO:0005654(nucleoplasm);GO:0005886(plasma membrane);GO:0043234(protein-containing complex);GO:0048471(perinuclear region of cytoplasm);GO:0005783(endoplasmic reticulum);GO:0005776(autophagosome);GO:0016235(aggresome)	GO:0042802(identical protein binding);GO:0031593(polyubiquitin modification-dependent protein binding);GO:0019900(kinase binding)	K04523|UBQLN, DSK2|http://www.genome.jp/dbget-bin/www_bget?ko:K04523	ko04141(Protein processing in endoplasmic reticulum)	KOG0010(OR)(Ubiquitin-like protein)	Ubiquilin-1	Ubiquilin-1 OS=Homo sapiens OX=9606 GN=UBQLN1 PE=1 SV=2
ENSSSCG00000029571	AVIL	28.42	29.46	31.43	27.37	19.13	27.61	XP_005658919.1	PREDICTED: advillin isoform X2 [Sus scrofa] &gt;XP_013847610.1 PREDICTED: advillin isoform X2 [Sus scrofa]	GO:0010975(regulation of neuron projection development);GO:0060271(cilium assembly);GO:0007010(cytoskeleton organization);GO:0010976(positive regulation of neuron projection development);GO:0001933(negative regulation of protein phosphorylation);GO:0006470(protein dephosphorylation);GO:0036498(IRE1-mediated unfolded protein response);GO:2000134(negative regulation of G1/S transition of mitotic ce…	GO:0005654(nucleoplasm);GO:0005634(nucleus)	GO:0003779(actin binding);GO:0005515(protein binding);GO:0008420(RNA polymerase II CTD heptapeptide repeat phosphatase activity);GO:0046872(metal ion binding);GO:0016791(phosphatase activity);GO:0016787(hydrolase activity);GO:0004721(phosphoprotein phosphatase activity)	K08017|AVIL|http://www.genome.jp/dbget-bin/www_bget?ko:K08017;K15731|CTDSP|http://www.genome.jp/dbget-bin/www_bget?ko:K15731	*	KOG0444(Z)(Cytoskeletal regulator Flightless-I (contains leucine-rich and gelsolin repeats));KOG1605(K)(TFIIF-interacting CTD phosphatase, including NLI-interacting factor (involved in RNA polymerase II regulation))	Advillin;Carboxy-terminal	Advillin OS=Homo sapiens OX=9606 GN=AVIL PE=1 SV=3;Carboxy-terminal domain RNA polymerase II polypeptide A small phosphatase 2 OS=Homo sapiens OX=9606 GN=CTDSP2 PE=1 SV=2
ENSSSCG00000036712	TPD52L2	28.4	23.67	36.88	19.48	19.67	18.18	XP_005604919.1	PREDICTED: tumor protein D54 isoform X1 [Equus caballus] &gt;XP_014704562.1 PREDICTED: tumor protein D54 isoform X1 [Equus asinus]	*	GO:0005737(cytoplasm);GO:0048471(perinuclear region of cytoplasm)	GO:0046982(protein heterodimerization activity);GO:0042803(protein homodimerization activity);GO:0044822(RNA binding)	*	*	*	Tumor	Tumor protein D54 OS=Rattus norvegicus OX=10116 GN=Tpd52l2 PE=1 SV=1
ENSSSCG00000004207	ENSSSCG00000004207	28.18	47.57	79.56	31.54	55.41	62.32	XP_007190894.1	PREDICTED: laminin subunit alpha-2 isoform X6 [Balaenoptera acutorostrata scammoni]	*	*	*	K05637|LAMA1_2|http://www.genome.jp/dbget-bin/www_bget?ko:K05637	ko04510(Focal adhesion);ko04151(PI3K-Akt signaling pathway);ko04512(ECM-receptor interaction)	KOG1836(W)(Extracellular matrix glycoprotein Laminin subunits alpha and gamma);KOG3509(O)(Basement membrane-specific heparan sulfate proteoglycan (HSPG) core protein);KOG3514(T)(Neurexin III-alpha)	Laminin	Laminin subunit alpha-2 OS=Mus musculus OX=10090 GN=Lama2 PE=1 SV=2
ENSSSCG00000010212	ENSSSCG00000010212	28.16	29.51	30.72	49.66	52.03	49.17	XP_013838727.1	PREDICTED: ankyrin-3 isoform X3 [Sus scrofa]	GO:0000281(mitotic cytokinesis);GO:0006888(endoplasmic reticulum to Golgi vesicle-mediated transport);GO:0007009(plasma membrane organization);GO:0007016(cytoskeletal anchoring at plasma membrane);GO:0007165(signal transduction);GO:0007409(axonogenesis);GO:0007528(neuromuscular junction development);GO:0010628(positive regulation of gene expression);GO:0010650(positive regulation of cell communic…	GO:0005764(lysosome);GO:0005783(endoplasmic reticulum);GO:0005794(Golgi apparatus);GO:0005829(cytosol);GO:0005886(plasma membrane);GO:0005923(bicellular tight junction);GO:0009925(basal plasma membrane);GO:0009986(cell surface);GO:0014704(intercalated disc);GO:0014731(spectrin-associated cytoskeleton);GO:0016323(basolateral plasma membrane);GO:0016328(lateral plasma membrane);GO:0016529(sarcoplas…	GO:0005200(structural constituent of cytoskeleton);GO:0005515(protein binding);GO:0008092(cytoskeletal protein binding);GO:0008093(cytoskeletal adaptor activity);GO:0030507(spectrin binding);GO:0030674(protein binding, bridging);GO:0044325(ion channel binding);GO:0045296(cadherin binding)	K10380|ANK|http://www.genome.jp/dbget-bin/www_bget?ko:K10380	ko04624(Toll and Imd signaling pathway)	KOG4177(M)(Ankyrin)	Ankyrin-3	Ankyrin-3 OS=Mus musculus OX=10090 GN=Ank3 PE=1 SV=1
ENSSSCG00000010301	PPP3CB	28.02	29.74	21.57	12.74	19.93	9.74	XP_005671164.1	PREDICTED: serine/threonine-protein phosphatase 2B catalytic subunit beta isoform isoform X2 [Sus scrofa] &gt;XP_010850589.1 PREDICTED: serine/threonine-protein phosphatase 2B catalytic subunit beta isoform isoform X1 [Bison bison bison] &gt;XP_017897793.1 PREDICTED: serine/threonine-protein phosphatase 2B catalytic subunit beta isoform isoform X2 [Capra hircus]	GO:0035774(positive regulation of insulin secretion involved in cellular response to glucose stimulus);GO:0001915(negative regulation of T cell mediated cytotoxicity);GO:0030217(T cell differentiation);GO:0051533(positive regulation of calcineurin-NFAT signaling cascade);GO:0031987(locomotion involved in locomotory behavior);GO:0033173(calcineurin-NFAT signaling cascade);GO:0045944(positive regul…	GO:0030315(T-tubule);GO:0005886(plasma membrane);GO:0030018(Z disc);GO:0005955(calcineurin complex);GO:0043234(protein-containing complex);GO:0005654(nucleoplasm);GO:0005829(cytosol)	GO:0030346(protein phosphatase 2B binding);GO:0008144(drug binding);GO:0005509(calcium ion binding);GO:0004722(protein serine/threonine phosphatase activity);GO:0046983(protein dimerization activity);GO:0004721(phosphoprotein phosphatase activity);GO:0019899(enzyme binding);GO:0005516(calmodulin binding);GO:0033192(calmodulin-dependent protein phosphatase activity);GO:0016787(hydrolase activity);…	K04348|PPP3C, CNA|http://www.genome.jp/dbget-bin/www_bget?ko:K04348	ko04114(Oocyte meiosis);ko04020(Calcium signaling pathway);ko04010(MAPK signaling pathway);ko04370(VEGF signaling pathway);ko04310(Wnt signaling pathway);ko04022(cGMP - PKG signaling pathway);ko04360(Axon guidance);ko04380(Osteoclast differentiation);ko04922(Glucagon signaling pathway);ko04921(Oxytocin signaling pathway);ko04924(Renin secretion);ko04662(B cell receptor signaling pathway);ko04650(…	KOG0375(R)(Serine-threonine phosphatase 2B, catalytic subunit);KOG0374(TR)(Serine/threonine specific protein phosphatase PP1, catalytic subunit)	Serine/threonine-protein	Serine/threonine-protein phosphatase 2B catalytic subunit beta isoform OS=Homo sapiens OX=9606 GN=PPP3CB PE=1 SV=2
ENSSSCG00000016033	GULP1	28.01	27.17	26.26	21.72	25.59	14.97	XP_007963784.1	PREDICTED: PTB domain-containing engulfment adapter protein 1 isoform X3 [Chlorocebus sabaeus] &gt;XP_014966002.1 PREDICTED: PTB domain-containing engulfment adapter protein 1 isoform X3 [Macaca mulatta]	GO:0006869(lipid transport);GO:0006911(phagocytosis, engulfment);GO:0006915(apoptotic process);GO:0007165(signal transduction);GO:0006810(transport);GO:0006909(phagocytosis)	GO:0005737(cytoplasm)	GO:0004871(obsolete signal transducer activity)	*	*	KOG3535(T)(Adaptor protein Disabled);KOG3536(R)(Adaptor protein CED-6, contains PTB domain);KOG3537(T)(Adaptor protein NUMB);KOG3605(R)(Beta amyloid precursor-binding protein)	PTB	PTB domain-containing engulfment adapter protein 1 OS=Homo sapiens OX=9606 GN=GULP1 PE=1 SV=1
ENSSSCG00000025791	MON1A	28	28.18	26	12.5	18.89	19.88	XP_007466278.1	PREDICTED: vacuolar fusion protein MON1 homolog A isoform X1 [Lipotes vexillifer]	*	*	*	K20195|MON1|http://www.genome.jp/dbget-bin/www_bget?ko:K20195	ko04138(Autophagy - yeast)	KOG0997(S)(Uncharacterized conserved protein Sand)	Vacuolar	Vacuolar fusion protein MON1 homolog A OS=Homo sapiens OX=9606 GN=MON1A PE=1 SV=3
ENSSSCG00000016850	LIFR	27.93	27.42	33.44	27.03	44.01	30.28	XP_005672483.1	PREDICTED: leukemia inhibitory factor receptor isoform X1 [Sus scrofa]	GO:0038165(oncostatin-M-mediated signaling pathway);GO:0008284(positive regulation of cell population proliferation);GO:0034097(response to cytokine);GO:0070120(ciliary neurotrophic factor-mediated signaling pathway);GO:0019221(cytokine-mediated signaling pathway);GO:0048861(leukemia inhibitory factor signaling pathway)	GO:0016020(membrane);GO:0043235(receptor complex);GO:0070062(extracellular exosome);GO:0016021(integral component of membrane);GO:0005886(plasma membrane);GO:0005615(extracellular space)	GO:0004924(oncostatin-M receptor activity);GO:0004897(ciliary neurotrophic factor receptor activity);GO:0004923(leukemia inhibitory factor receptor activity);GO:0004896(cytokine receptor activity);GO:0019838(growth factor binding);GO:0005127(ciliary neurotrophic factor receptor binding)	K05058|LIFR|http://www.genome.jp/dbget-bin/www_bget?ko:K05058	ko04550(Signaling pathways regulating pluripotency of stem cells);ko04630(Jak-STAT signaling pathway);ko04060(Cytokine-cytokine receptor interaction)	KOG3510(T)(FOG: Immunoglobulin C-2 Type/fibronectin type III domains)	Leukemia	Leukemia inhibitory factor receptor OS=Canis lupus familiaris OX=9615 GN=LIFR PE=2 SV=1
ENSSSCG00000016509	ENSSSCG00000016509	27.71	33.42	35.22	27.76	27.58	25.16	XP_005657794.1	PREDICTED: putative RNA-binding protein Luc7-like 2 isoform X2 [Sus scrofa]	GO:0006376(mRNA splice site selection)	GO:0005685(U1 snRNP);GO:0016607(nuclear speck);GO:0071004(U2-type prespliceosome);GO:0005654(nucleoplasm);GO:0005634(nucleus)	GO:0003729(mRNA binding);GO:0019899(enzyme binding);GO:0044822(RNA binding);GO:0005515(protein binding)	K13212|LUC7L2|http://www.genome.jp/dbget-bin/www_bget?ko:K13212	*	KOG0796(A)(Spliceosome subunit)	Putative	Putative RNA-binding protein Luc7-like 2 OS=Homo sapiens OX=9606 GN=LUC7L2 PE=1 SV=2
ENSSSCG00000009125	ENSSSCG00000009125	27.66	21.77	20.27	44.34	29.2	27.22	BAH11860.1	unnamed protein product [Homo sapiens]	GO:0002027(regulation of heart rate);GO:0003283(atrial septum development);GO:0006874(cellular calcium ion homeostasis);GO:0006888(endoplasmic reticulum to Golgi vesicle-mediated transport);GO:0007010(cytoskeleton organization);GO:0010628(positive regulation of gene expression);GO:0010881(regulation of cardiac muscle contraction by regulation of the release of sequestered calcium ion);GO:0010882(…	GO:0005622(intracellular);GO:0005829(cytosol);GO:0005856(cytoskeleton);GO:0005886(plasma membrane);GO:0014704(intercalated disc);GO:0016323(basolateral plasma membrane);GO:0016324(apical plasma membrane);GO:0030018(Z disc);GO:0030315(T-tubule);GO:0031430(M band);GO:0031672(A band);GO:0042383(sarcolemma);GO:0043005(neuron projection);GO:0043034(costamere);GO:0045121(membrane raft);GO:0045211(posts…	GO:0005200(structural constituent of cytoskeleton);GO:0005515(protein binding);GO:0008093(cytoskeletal adaptor activity);GO:0019899(enzyme binding);GO:0019901(protein kinase binding);GO:0030507(spectrin binding);GO:0030674(protein binding, bridging);GO:0044325(ion channel binding);GO:0051117(ATPase binding);GO:0015459(potassium channel regulator activity)	K10380|ANK|http://www.genome.jp/dbget-bin/www_bget?ko:K10380	ko04624(Toll and Imd signaling pathway)	KOG4177(M)(Ankyrin)	Ankyrin-2	Ankyrin-2 OS=Mus musculus OX=10090 GN=Ank2 PE=1 SV=2
ENSSSCG00000036275	NSMCE1	27.48	24.18	30.96	40.82	30.15	56.59	XP_014693478.1	PREDICTED: non-structural maintenance of chromosomes element 1 homolog isoform X1 [Equus asinus]	GO:0035556(intracellular signal transduction);GO:0006281(DNA repair);GO:0000724(double-strand break repair via homologous recombination);GO:0006301(postreplication repair);GO:0016567(protein ubiquitination);GO:0016925(protein sumoylation);GO:2001022(positive regulation of response to DNA damage stimulus)	GO:0030915(Smc5-Smc6 complex);GO:0000781(chromosome, telomeric region);GO:0005634(nucleus);GO:0005654(nucleoplasm);GO:0043231(intracellular membrane-bounded organelle)	GO:0008270(zinc ion binding);GO:0004842(ubiquitin-protein transferase activity);GO:0005515(protein binding);GO:0016874(ligase activity)	*	*	KOG4718(B)(Non-SMC (structural maintenance of chromosomes) element 1 protein (NSE1))	Non-structural	Non-structural maintenance of chromosomes element 1 homolog OS=Pongo abelii OX=9601 GN=NSMCE1 PE=2 SV=1
ENSSSCG00000010835	AIDA	27.27	28.49	23.45	28.06	22.39	24.93	XP_004013662.2	PREDICTED: axin interactor, dorsalization-associated protein isoform X2 [Ovis aries]	GO:0043508(negative regulation of JUN kinase activity);GO:0043496(regulation of protein homodimerization activity);GO:0046329(negative regulation of JNK cascade);GO:0009953(dorsal/ventral pattern formation);GO:0007275(multicellular organism development);GO:0048264(determination of ventral identity);GO:0030178(negative regulation of Wnt signaling pathway);GO:2000016(negative regulation of determin…	GO:0005737(cytoplasm);GO:0005575(cellular_component);GO:0016020(membrane)	GO:0019904(protein domain specific binding);GO:0005515(protein binding);GO:0035091(phosphatidylinositol binding)	*	*	*	Axin	Axin interactor, dorsalization-associated protein OS=Homo sapiens OX=9606 GN=AIDA PE=1 SV=1
ENSSSCG00000023245	NONO	27.21	21.83	32.01	35.71	31.86	32.72	XP_003361890.2	PREDICTED: non-POU domain-containing octamer-binding protein [Sus scrofa]	GO:1903377(negative regulation of oxidative stress-induced neuron intrinsic apoptotic signaling pathway);GO:0045892(negative regulation of transcription, DNA-templated);GO:0042752(regulation of circadian rhythm);GO:0000398(mRNA splicing, via spliceosome);GO:0006355(regulation of transcription, DNA-templated);GO:0006281(DNA repair);GO:0006310(DNA recombination);GO:0006351(transcription, DNA-templa…	GO:0005654(nucleoplasm);GO:0016363(nuclear matrix);GO:0016020(membrane);GO:0042382(paraspeckles);GO:0090575(RNA polymerase II transcription factor complex);GO:0005634(nucleus)	GO:0042802(identical protein binding);GO:0003682(chromatin binding);GO:0044822(RNA binding);GO:0000980(RNA polymerase II cis-regulatory region sequence-specific DNA binding);GO:0000166(nucleotide binding);GO:0003676(nucleic acid binding);GO:0001047(core promoter binding);GO:0000976(transcription regulatory region sequence-specific DNA binding);GO:0003677(DNA binding);GO:0003723(RNA binding);GO:00…	K13214|NONO, NRB54|http://www.genome.jp/dbget-bin/www_bget?ko:K13214	*	KOG0123(AJ)(Polyadenylate-binding protein (RRM superfamily));KOG0115(A)(RNA-binding protein p54nrb (RRM superfamily))	Non-POU	Non-POU domain-containing octamer-binding protein OS=Homo sapiens OX=9606 GN=NONO PE=1 SV=4
ENSSSCG00000017712	AP2B1	27.18	19.38	35.18	16.84	20.3	15.75	NP_001230112.1	AP-2 complex subunit beta [Sus scrofa]	GO:0060976(coronary vasculature development);GO:0006810(transport);GO:0003281(ventricular septum development);GO:0048268(clathrin coat assembly);GO:0035904(aorta development);GO:0006886(intracellular protein transport);GO:0015031(protein transport);GO:0007507(heart development);GO:0003279(cardiac septum development);GO:0016192(vesicle-mediated transport);GO:0060071(Wnt signaling pathway, planar c…	GO:0030119(AP-type membrane coat adaptor complex);GO:0005886(plasma membrane);GO:0005802(trans-Golgi network);GO:0016020(membrane);GO:0030131(clathrin adaptor complex);GO:0030118(clathrin coat);GO:0005905(clathrin-coated pit);GO:0030117(membrane coat);GO:0043231(intracellular membrane-bounded organelle);GO:0036020(endolysosome membrane);GO:0030122(AP-2 adaptor complex);GO:0005829(cytosol);GO:0030…	GO:0030276(clathrin binding);GO:0008565(obsolete protein transporter activity);GO:0032403(protein-containing complex binding);GO:0005515(protein binding);GO:0035615(clathrin adaptor activity);GO:0005048(signal sequence binding);GO:0005215(transporter activity)	K11825|AP2B1|http://www.genome.jp/dbget-bin/www_bget?ko:K11825	ko04144(Endocytosis);ko04961(Endocrine and other factor-regulated calcium reabsorption);ko04721(Synaptic vesicle cycle)	KOG1061(U)(Vesicle coat complex AP-1/AP-2/AP-4, beta subunit);KOG1060(U)(Vesicle coat complex AP-3, beta subunit)	AP-1;AP-2	AP-1 complex subunit beta-1 OS=Bos taurus OX=9913 GN=AP2B1 PE=2 SV=1;AP-2 complex subunit beta OS=Homo sapiens OX=9606 GN=AP2B1 PE=1 SV=1
ENSSSCG00000015583	SMYD2	27	30.11	38.3	77.18	16.87	45.11	NP_001153563.1	N-lysine methyltransferase SMYD2 [Sus scrofa] &gt;C3RZA1.1 RecName: Full=N-lysine methyltransferase SMYD2; AltName: Full=Histone methyltransferase SMYD2; AltName: Full=SET and MYND domain-containing protein 2 &gt;ACH71265.1 SET and MYND domain-containing 2 [Sus scrofa]	GO:0018027(peptidyl-lysine dimethylation);GO:0043516(regulation of DNA damage response, signal transduction by p53 class mediator);GO:0032259(methylation);GO:0006351(transcription, DNA-templated);GO:0006355(regulation of transcription, DNA-templated);GO:0008285(negative regulation of cell population proliferation);GO:0000122(negative regulation of transcription by RNA polymerase II);GO:0018026(pe…	GO:0005737(cytoplasm);GO:0005829(cytosol);GO:0005634(nucleus);GO:0005654(nucleoplasm)	GO:0016740(transferase activity);GO:0008168(methyltransferase activity);GO:0046872(metal ion binding);GO:0016279(protein-lysine N-methyltransferase activity);GO:0000993(RNA polymerase II complex binding);GO:0018024(histone-lysine N-methyltransferase activity);GO:0046975(histone methyltransferase activity (H3-K36 specific));GO:0002039(p53 binding);GO:0005515(protein binding);GO:0016278(lysine N-me…	K11426|SMYD|http://www.genome.jp/dbget-bin/www_bget?ko:K11426	*	KOG2084(B)(Predicted histone tail methylase containing SET domain)	N-lysine	N-lysine methyltransferase SMYD2 OS=Sus scrofa OX=9823 GN=SMYD2 PE=2 SV=1
ENSSSCG00000040528	TTC1	26.99	27.27	36.29	26.71	27.38	28.87	XP_003134145.2	PREDICTED: tetratricopeptide repeat protein 1 isoform X1 [Sus scrofa] &gt;XP_005672632.1 PREDICTED: tetratricopeptide repeat protein 1 isoform X1 [Sus scrofa]	GO:0006457(protein folding)	GO:0005737(cytoplasm);GO:0005778(peroxisomal membrane)	GO:0005515(protein binding);GO:0051082(unfolded protein binding)	*	*	KOG0550(O)(Molecular chaperone (DnaJ superfamily));KOG4234(R)(TPR repeat-containing protein)	Tetratricopeptide	Tetratricopeptide repeat protein 1 OS=Homo sapiens OX=9606 GN=TTC1 PE=1 SV=1
ENSSSCG00000024864	ATXN10	26.92	28.32	30.12	19.05	19.96	23.39	XP_013852916.1	PREDICTED: ataxin-10 isoform X1 [Sus scrofa]	GO:0007399(nervous system development);GO:0031175(neuron projection development)	GO:0030425(dendrite);GO:0005737(cytoplasm);GO:0005886(plasma membrane);GO:0016020(membrane);GO:0005615(extracellular space);GO:0048471(perinuclear region of cytoplasm);GO:0043025(neuronal cell body)	*	K19323|ATXN10|http://www.genome.jp/dbget-bin/www_bget?ko:K19323	*	KOG2676(S)(Uncharacterized conserved protein)	Ataxin-10	Ataxin-10 OS=Bos taurus OX=9913 GN=ATXN10 PE=2 SV=1
ENSSSCG00000001062	DTNBP1	26.75	16.73	22.19	27.81	14.49	20.35	NP_001092070.1	dysbindin [Sus scrofa] &gt;BAF62315.1 dystrobrevin-binding protein 1 [Sus scrofa]	GO:0008089(anterograde axonal transport);GO:0031532(actin cytoskeleton reorganization);GO:0006996(organelle organization);GO:0048490(anterograde synaptic vesicle transport);GO:0007596(blood coagulation);GO:0014059(regulation of dopamine secretion);GO:0043506(regulation of JUN kinase activity);GO:0048812(neuron projection morphogenesis);GO:0010628(positive regulation of gene expression);GO:0001956…	GO:0005737(cytoplasm);GO:0016528(sarcoplasm);GO:0043005(neuron projection);GO:0005886(plasma membrane);GO:0005789(endoplasmic reticulum membrane);GO:0042383(sarcolemma);GO:0030426(growth cone);GO:0014069(postsynaptic density);GO:0030672(synaptic vesicle membrane);GO:0031083(BLOC-1 complex);GO:0005634(nucleus);GO:0005829(cytosol);GO:0010008(endosome membrane);GO:0030054(cell junction);GO:0030424(a…	GO:0005515(protein binding)	K20189|DTNBP1, BLOC1S8|http://www.genome.jp/dbget-bin/www_bget?ko:K20189	*	*	Dysbindin	Dysbindin OS=Bos taurus OX=9913 GN=DTNBP1 PE=2 SV=1
ENSSSCG00000030632	UBE2V1	26.5	25.33	29.09	20.54	25.73	24.73	XP_007446445.1	PREDICTED: ubiquitin-conjugating enzyme E2 variant 1-like isoform X1 [Lipotes vexillifer]	GO:0051092(positive regulation of NF-kappaB transcription factor activity);GO:0002223(stimulatory C-type lectin receptor signaling pathway);GO:0000209(protein polyubiquitination);GO:0030154(cell differentiation);GO:0006355(regulation of transcription, DNA-templated);GO:0050852(T cell receptor signaling pathway);GO:0038095(Fc-epsilon receptor signaling pathway);GO:0070423(nucleotide-binding oligom…	GO:0005737(cytoplasm);GO:0005829(cytosol);GO:0035370(UBC13-UEV1A complex);GO:0000151(ubiquitin ligase complex);GO:0070062(extracellular exosome);GO:0043234(protein-containing complex);GO:0031371(ubiquitin conjugating enzyme complex);GO:0005634(nucleus);GO:0016020(membrane);GO:0005789(endoplasmic reticulum membrane);GO:0005783(endoplasmic reticulum);GO:0016021(integral component of membrane);GO:00…	GO:0061630(ubiquitin protein ligase activity);GO:0031625(ubiquitin protein ligase binding);GO:0005515(protein binding);GO:0003674(molecular_function);GO:0031624(ubiquitin conjugating enzyme binding);GO:0061631(ubiquitin conjugating enzyme activity)	K10704|UBE2V|http://www.genome.jp/dbget-bin/www_bget?ko:K10704	ko04624(Toll and Imd signaling pathway)	KOG0896(O)(Ubiquitin-conjugating enzyme E2);KOG0419(O)(Ubiquitin-protein ligase)	Ubiquitin-conjugating	Ubiquitin-conjugating enzyme E2 variant 1 OS=Bos taurus OX=9913 GN=UBE2V1 PE=2 SV=1
ENSSSCG00000004217	RNF146	26.49	25.19	35.97	33.7	25.08	36.83	XP_005652740.1	PREDICTED: E3 ubiquitin-protein ligase RNF146 isoform X1 [Sus scrofa]	GO:0016055(Wnt signaling pathway);GO:0042787(ubiquitin-dependent protein catabolic process);GO:0051865(protein autoubiquitination);GO:0070936(protein K48-linked ubiquitination);GO:0090263(positive regulation of canonical Wnt signaling pathway);GO:0016567(protein ubiquitination)	GO:0005634(nucleus);GO:0005829(cytosol);GO:0005737(cytoplasm)	GO:0004842(ubiquitin-protein transferase activity);GO:0005515(protein binding);GO:0008270(zinc ion binding);GO:0016874(ligase activity);GO:0061630(ubiquitin protein ligase activity);GO:0072572(poly-ADP-D-ribose binding);GO:0046872(metal ion binding)	K15700|RNF146|http://www.genome.jp/dbget-bin/www_bget?ko:K15700	*	KOG0824(O)(Predicted E3 ubiquitin ligase)	E3	E3 ubiquitin-protein ligase RNF146 OS=Homo sapiens OX=9606 GN=RNF146 PE=1 SV=1
ENSSSCG00000014834	UCP3	26.45	51.58	102.53	2.7	46.77	32.15	AAU94638.2	uncoupling protein 3 [Sus scrofa]	GO:0006839(mitochondrial transport);GO:0006810(transport);GO:0006412(translation)	GO:0005743(mitochondrial inner membrane);GO:0016021(integral component of membrane);GO:0016020(membrane);GO:0005739(mitochondrion);GO:0031966(mitochondrial membrane)	GO:0003735(structural constituent of ribosome)	K15103|UCP2_3, SLC25A8_9|http://www.genome.jp/dbget-bin/www_bget?ko:K15103	*	KOG0759(C)(Mitochondrial oxoglutarate/malate carrier proteins);KOG0753(C)(Mitochondrial fatty acid anion carrier protein/Uncoupling protein)	Mitochondrial	Mitochondrial uncoupling protein 3 OS=Sus scrofa OX=9823 GN=UCP3 PE=2 SV=1
ENSSSCG00000012642	STAG2	26.45	25.22	29.93	25.78	28.41	25.93	XP_004284903.1	PREDICTED: cohesin subunit SA-2 [Orcinus orca] &gt;XP_004312154.1 PREDICTED: cohesin subunit SA-2 isoform X1 [Tursiops truncatus] &gt;XP_005673941.1 PREDICTED: cohesin subunit SA-2 isoform X1 [Sus scrofa] &gt;XP_005673942.1 PREDICTED: cohesin subunit SA-2 isoform X1 [Sus scrofa] &gt;XP_005673943.1 PREDICTED: cohesin subunit SA-2 isoform X1 [Sus scrofa] &gt;XP_005673944.1 PREDICTED: cohesin subuni…	GO:0007059(chromosome segregation);GO:0051301(cell division);GO:0016925(protein sumoylation);GO:0007062(sister chromatid cohesion);GO:0032876(negative regulation of DNA endoreduplication);GO:0007067(mitotic cell cycle);GO:0051321(meiotic cell cycle);GO:0007049(cell cycle);GO:0019827(stem cell population maintenance)	GO:0005654(nucleoplasm);GO:0005730(nucleolus);GO:0005886(plasma membrane);GO:0005829(cytosol);GO:0000775(chromosome, centromeric region);GO:0016020(membrane);GO:0045111(intermediate filament cytoskeleton);GO:0000785(chromatin);GO:0005694(chromosome);GO:0015629(actin cytoskeleton);GO:0005634(nucleus)	GO:0005515(protein binding);GO:0003682(chromatin binding);GO:0001228(DNA-binding transcription activator activity, RNA polymerase II-specific)	K06671|STAG1_2, SCC3, IRR1|http://www.genome.jp/dbget-bin/www_bget?ko:K06671	ko04110(Cell cycle);ko04111(Cell cycle - yeast);ko04113(Meiosis - yeast)	KOG2011(D)(Sister chromatid cohesion complex Cohesin, subunit STAG/IRR1/SCC3)	Cohesin	Cohesin subunit SA-2 OS=Homo sapiens OX=9606 GN=STAG2 PE=1 SV=3
ENSSSCG00000008136	RANBP2	26.43	27.4	33.76	26.1	33.21	27.76	XP_005662394.2	PREDICTED: E3 SUMO-protein ligase RanBP2 isoform X2 [Sus scrofa]	GO:0046907(intracellular transport);GO:0000413(protein peptidyl-prolyl isomerization);GO:0006457(protein folding);GO:0001975(response to amphetamine);GO:0006406(mRNA export from nucleus);GO:0006409(tRNA export from nucleus);GO:0006607(NLS-bearing protein import into nucleus);GO:0007062(sister chromatid cohesion);GO:0007077(mitotic nuclear envelope disassembly);GO:0010827(regulation of glucose tra…	GO:0005635(nuclear envelope);GO:0005642(annulate lamellae);GO:0005643(nuclear pore);GO:0005739(mitochondrion);GO:0005829(cytosol);GO:0005875(microtubule associated complex);GO:0016020(membrane);GO:0031965(nuclear membrane);GO:0042405(nuclear inclusion body);GO:0044614(nuclear pore cytoplasmic filaments);GO:0044615(nuclear pore nuclear basket);GO:1990723(cytoplasmic periphery of the nuclear pore c…	GO:0016874(ligase activity);GO:0003755(peptidyl-prolyl cis-trans isomerase activity);GO:0008270(zinc ion binding);GO:0046872(metal ion binding);GO:0003723(RNA binding);GO:0005515(protein binding);GO:0008536(Ran GTPase binding);GO:0019789(SUMO transferase activity);GO:0032403(protein-containing complex binding);GO:0005200(structural constituent of cytoskeleton);GO:0003924(GTPase activity);GO:00001…	K12172|RANBP2, NUP358|http://www.genome.jp/dbget-bin/www_bget?ko:K12172;K07374|TUBA|http://www.genome.jp/dbget-bin/www_bget?ko:K07374	ko04210(Apoptosis);ko04540(Gap junction);ko04530(Tight junction);ko04145(Phagosome);ko03013(RNA transport)	KOG0865(O)(Cyclophilin type peptidyl-prolyl cis-trans isomerase);KOG0864(U)(Ran-binding protein RANBP1 and related RanBD domain proteins);KOG1376(Z)(Alpha tubulin)	E3;RanBP2-like;Tubulin	E3 SUMO-protein ligase RanBP2 OS=Homo sapiens OX=9606 GN=RANBP2 PE=1 SV=2;RanBP2-like and GRIP domain-containing protein 4 OS=Homo sapiens OX=9606 GN=RGPD4 PE=2 SV=3;Tubulin alpha-1B chain OS=Bos taurus OX=9913 PE=1 SV=2
ENSSSCG00000040281	ARMCX3	26.4	28.52	20.5	18.52	22.83	16.84	XP_003135299.1	PREDICTED: armadillo repeat-containing X-linked protein 3 [Sus scrofa] &gt;XP_003135300.1 PREDICTED: armadillo repeat-containing X-linked protein 3 [Sus scrofa] &gt;XP_003135301.1 PREDICTED: armadillo repeat-containing X-linked protein 3 [Sus scrofa] &gt;XP_005657914.1 PREDICTED: armadillo repeat-containing X-linked protein 3 [Sus scrofa]	GO:0034613(cellular protein localization);GO:0045944(positive regulation of transcription by RNA polymerase II)	GO:0016020(membrane);GO:0031307(integral component of mitochondrial outer membrane);GO:0016021(integral component of membrane)	*	*	*	*	Armadillo	Armadillo repeat-containing X-linked protein 3 OS=Homo sapiens OX=9606 GN=ARMCX3 PE=1 SV=1
ENSSSCG00000016549	MKLN1	26.38	27.23	32.67	26.42	27.66	23.79	XP_003791660.2	PREDICTED: muskelin [Otolemur garnettii]	GO:0008360(regulation of cell shape);GO:0007160(cell-matrix adhesion);GO:0031532(actin cytoskeleton reorganization);GO:0007165(signal transduction)	GO:0005737(cytoplasm);GO:0005829(cytosol);GO:0001726(ruffle);GO:0005938(cell cortex);GO:0042995(cell projection)	*	*	*	KOG2437(T)(Muskelin)	Muskelin	Muskelin OS=Pongo abelii OX=9601 GN=MKLN1 PE=2 SV=1
ENSSSCG00000022952	NMD3	26.28	23.22	22.9	33.04	18.5	27.08	XP_007114049.1	PREDICTED: 60S ribosomal export protein NMD3-like isoform X1 [Physeter catodon]	*	*	*	K07562|NMD3|http://www.genome.jp/dbget-bin/www_bget?ko:K07562	ko03013(RNA transport);ko03008(Ribosome biogenesis in eukaryotes)	KOG2613(J)(NMD protein affecting ribosome stability and mRNA decay)	60S	60S ribosomal export protein NMD3 OS=Bos taurus OX=9913 GN=NMD3 PE=2 SV=1
ENSSSCG00000005126	PLAA	26.22	30.33	45.02	21.06	26.78	26.17	ELW70233.1	Phospholipase A-2-activating protein [Tupaia chinensis]	*	*	*	K14018|PLAA, DOA1, UFD3|http://www.genome.jp/dbget-bin/www_bget?ko:K14018	ko04141(Protein processing in endoplasmic reticulum)	KOG0301(I)(Phospholipase A2-activating protein (contains WD40 repeats))	Phospholipase;Caspase	Phospholipase A-2-activating protein OS=Homo sapiens OX=9606 GN=PLAA PE=1 SV=2;Caspase activity and apoptosis inhibitor 1 OS=Bos taurus OX=9913 GN=CAAP1 PE=2 SV=1
ENSSSCG00000027459	RNF13	26.12	23.08	31.28	30.9	22.61	32.43	XP_003358656.2	PREDICTED: E3 ubiquitin-protein ligase RNF13 isoform X1 [Sus scrofa] &gt;XP_013836246.1 PREDICTED: E3 ubiquitin-protein ligase RNF13 isoform X1 [Sus scrofa]	GO:0051865(protein autoubiquitination);GO:0016567(protein ubiquitination)	GO:0005765(lysosomal membrane);GO:0016020(membrane);GO:0031902(late endosome membrane);GO:0016021(integral component of membrane);GO:0005634(nucleus);GO:0005737(cytoplasm);GO:0005764(lysosome);GO:0005768(endosome);GO:0005789(endoplasmic reticulum membrane);GO:0005783(endoplasmic reticulum);GO:0000139(Golgi membrane);GO:0005637(nuclear inner membrane)	GO:0061630(ubiquitin protein ligase activity);GO:0004842(ubiquitin-protein transferase activity);GO:0008270(zinc ion binding);GO:0046872(metal ion binding);GO:0016874(ligase activity)	K15692|RNF13, RZF|http://www.genome.jp/dbget-bin/www_bget?ko:K15692	*	KOG4628(O)(Predicted E3 ubiquitin ligase);KOG0800(O)(FOG: Predicted E3 ubiquitin ligase)	E3	E3 ubiquitin-protein ligase RNF13 OS=Homo sapiens OX=9606 GN=RNF13 PE=1 SV=1
ENSSSCG00000012173	SAT1	25.99	63.44	27.21	41.52	50.67	52.57	NP_999523.1	diamine acetyltransferase 1 [Sus scrofa] &gt;Q28999.1 RecName: Full=Diamine acetyltransferase 1; AltName: Full=Polyamine N-acetyltransferase 1; AltName: Full=Putrescine acetyltransferase; AltName: Full=Spermidine/spermine N(1)-acetyltransferase 1; Short=SSAT; Short=SSAT-1 &gt;AAB50544.1 spermidine/spermine N-acetyltransferase [Sus scrofa]	GO:0001525(angiogenesis);GO:0006595(polyamine metabolic process);GO:0006598(polyamine catabolic process);GO:0032918(spermidine acetylation);GO:0032919(spermine acetylation);GO:0032920(putrescine acetylation);GO:0042127(regulation of cell population proliferation);GO:0046204(nor-spermidine metabolic process);GO:0046208(spermine catabolic process);GO:0009447(putrescine catabolic process);GO:0006596…	GO:0005622(intracellular);GO:0005829(cytosol);GO:0005737(cytoplasm)	GO:0004145(diamine N-acetyltransferase activity);GO:0008080(N-acetyltransferase activity);GO:0019809(spermidine binding);GO:0016740(transferase activity);GO:0016746(transferase activity, transferring acyl groups);GO:0005515(protein binding)	K00657|speG|http://www.genome.jp/dbget-bin/www_bget?ko:K00657	ko04216(Ferroptosis);ko00330(Arginine and proline metabolism)	KOG3216(E)(Diamine acetyltransferase)	Diamine	Diamine acetyltransferase 1 OS=Cricetulus griseus OX=10029 GN=SAT1 PE=2 SV=1
ENSSSCG00000008965	ENSSSCG00000008965	25.81	76.9	82.22	28.39	44.13	21.39	XP_012392333.1	PREDICTED: probetacellulin [Orcinus orca]	GO:0007173(epidermal growth factor receptor signaling pathway);GO:0008284(positive regulation of cell population proliferation);GO:0051781(positive regulation of cell division)	GO:0005615(extracellular space);GO:0005886(plasma membrane);GO:0016021(integral component of membrane)	GO:0005154(epidermal growth factor receptor binding);GO:0008083(growth factor activity)	K09783|BTC|http://www.genome.jp/dbget-bin/www_bget?ko:K09783	ko04012(ErbB signaling pathway)	*	Probetacellulin	Probetacellulin OS=Bos taurus OX=9913 GN=BTC PE=2 SV=1
ENSSSCG00000036310	RFXANK	25.72	25.64	42.59	18.96	20.24	34.34	NP_001230276.1	DNA-binding protein RFXANK [Sus scrofa]	GO:0045944(positive regulation of transcription by RNA polymerase II);GO:0007265(Ras protein signal transduction);GO:0006357(regulation of transcription by RNA polymerase II)	GO:0005737(cytoplasm);GO:0005654(nucleoplasm);GO:0045171(intercellular bridge);GO:0005634(nucleus)	GO:0042826(histone deacetylase binding);GO:0003712(transcription coregulator activity);GO:0003677(DNA binding)	K08062|RFXANK|http://www.genome.jp/dbget-bin/www_bget?ko:K08062	ko04612(Antigen processing and presentation)	KOG0504(R)(FOG: Ankyrin repeat)	DNA-binding;Ankyrin	DNA-binding protein RFXANK OS=Homo sapiens OX=9606 GN=RFXANK PE=1 SV=2;Ankyrin repeat family A protein 2 OS=Bos taurus OX=9913 GN=ANKRA2 PE=2 SV=1
ENSSSCG00000031169	ENSSSCG00000031169	25.67	23.72	22.12	38.52	29.82	27.21	XP_006184721.1	PREDICTED: SUMO-activating enzyme subunit 2 [Camelus ferus]	GO:0016925(protein sumoylation)	GO:0005829(cytosol);GO:0031510(SUMO activating enzyme complex);GO:0005654(nucleoplasm)	GO:0019948(SUMO activating enzyme activity);GO:0046982(protein heterodimerization activity);GO:0008134(transcription factor binding);GO:0005524(ATP binding);GO:0000166(nucleotide binding);GO:0016874(ligase activity);GO:0008641(ubiquitin-like modifier activating enzyme activity)	K10685|UBLE1B, SAE2, UBA2|http://www.genome.jp/dbget-bin/www_bget?ko:K10685	ko04120(Ubiquitin mediated proteolysis)	KOG2013(O)(SMT3/SUMO-activating complex, catalytic component UBA2);KOG2012(O)(Ubiquitin activating enzyme UBA1);KOG2015(O)(NEDD8-activating complex, catalytic component UBA3)	SUMO-activating	SUMO-activating enzyme subunit 2 OS=Homo sapiens OX=9606 GN=UBA2 PE=1 SV=2
ENSSSCG00000034124	CIAO2A	25.6	23.95	28.63	33.2	26.45	47.57	XP_012804702.1	PREDICTED: MIP18 family protein FAM96A [Jaculus jaculus]	GO:0007059(chromosome segregation);GO:0016226(iron-sulfur cluster assembly)	GO:0005737(cytoplasm);GO:0005654(nucleoplasm);GO:0005634(nucleus)	*	*	*	KOG3381(S)(Uncharacterized conserved protein)	Cytosolic	Cytosolic iron-sulfur assembly component 2A OS=Homo sapiens OX=9606 GN=CIAO2A PE=1 SV=1
ENSSSCG00000010470	IDE	25.58	30.7	40.19	19.52	29.12	26.5	XP_001925416.3	PREDICTED: insulin-degrading enzyme isoform X3 [Sus scrofa]	GO:0006508(proteolysis);GO:0008286(insulin receptor signaling pathway);GO:0008340(determination of adult lifespan);GO:0010815(bradykinin catabolic process);GO:0010992(ubiquitin recycling);GO:0016485(protein processing);GO:0032461(positive regulation of protein oligomerization);GO:0042447(hormone catabolic process);GO:0045861(negative regulation of proteolysis);GO:0046718(viral entry into host cel…	GO:0005615(extracellular space);GO:0005634(nucleus);GO:0005654(nucleoplasm);GO:0005737(cytoplasm);GO:0005739(mitochondrion);GO:0005777(peroxisome);GO:0005782(peroxisomal matrix);GO:0005829(cytosol);GO:0005886(plasma membrane);GO:0009986(cell surface);GO:0031597(cytosolic proteasome complex);GO:0016020(membrane);GO:0005576(extracellular region)	GO:0001540(amyloid-beta binding);GO:0001618(virus receptor activity);GO:0001948(protein binding);GO:0004222(metalloendopeptidase activity);GO:0005102(signaling receptor binding);GO:0005515(protein binding);GO:0005524(ATP binding);GO:0008270(zinc ion binding);GO:0016887(ATPase activity);GO:0031626(beta-endorphin binding);GO:0042277(peptide binding);GO:0042803(protein homodimerization activity);GO:…	K01408|IDE, ide|http://www.genome.jp/dbget-bin/www_bget?ko:K01408	*	KOG0959(O)(N-arginine dibasic convertase NRD1 and related Zn2+-dependent endopeptidases, insulinase superfamily);KOG0961(O)(Predicted Zn2+-dependent endopeptidase, insulinase superfamily)	Insulin-degrading	Insulin-degrading enzyme OS=Homo sapiens OX=9606 GN=IDE PE=1 SV=4
ENSSSCG00000038735	SNAP23	25.57	17.37	25.51	30.35	20.59	28.26	XP_013848562.1	PREDICTED: synaptosomal-associated protein 23 isoform X1 [Sus scrofa] &gt;XP_013848563.1 PREDICTED: synaptosomal-associated protein 23 isoform X1 [Sus scrofa] &gt;XP_013848564.1 PREDICTED: synaptosomal-associated protein 23 isoform X1 [Sus scrofa] &gt;XP_013848565.1 PREDICTED: synaptosomal-associated protein 23 isoform X1 [Sus scrofa] &gt;XP_013848566.1 PREDICTED: synaptosomal-associated protein …	GO:0002553(histamine secretion by mast cell);GO:0031629(synaptic vesicle fusion to presynaptic active zone membrane);GO:0016082(synaptic vesicle priming);GO:0006810(transport);GO:0015031(protein transport);GO:0061024(membrane organization);GO:0006887(exocytosis);GO:0006461(protein-containing complex assembly);GO:0016192(vesicle-mediated transport);GO:0017157(regulation of exocytosis);GO:0061025(m…	GO:0005737(cytoplasm);GO:0005886(plasma membrane);GO:0042582(azurophil granule);GO:0042629(mast cell granule);GO:0070062(extracellular exosome);GO:0005654(nucleoplasm);GO:0031201(SNARE complex);GO:0005925(focal adhesion);GO:0042581(specific granule);GO:0043005(neuron projection);GO:0016020(membrane);GO:0030054(cell junction);GO:0005911(cell-cell junction);GO:0031410(cytoplasmic vesicle);GO:004319…	GO:0019905(syntaxin binding);GO:0005484(SNAP receptor activity);GO:0005515(protein binding)	K08508|SNAP23|http://www.genome.jp/dbget-bin/www_bget?ko:K08508	ko04130(SNARE interactions in vesicular transport);ko04611(Platelet activation)	KOG3065(U)(SNAP-25 (synaptosome-associated protein) component of SNARE complex)	Synaptosomal-associated	Synaptosomal-associated protein 23 OS=Mus musculus OX=10090 GN=Snap23 PE=1 SV=1
ENSSSCG00000006774	PPM1J	25.49	24.03	15.1	21	18.39	29.87	XP_013843597.1	PREDICTED: protein phosphatase 1J [Sus scrofa]	GO:0006470(protein dephosphorylation)	*	GO:0003824(catalytic activity);GO:0004722(protein serine/threonine phosphatase activity)	K17504|PPM1J, PP2CZ|http://www.genome.jp/dbget-bin/www_bget?ko:K17504	*	KOG0698(T)(Serine/threonine protein phosphatase);KOG1323(T)(Serine/threonine phosphatase)	Protein	Protein phosphatase 1J OS=Homo sapiens OX=9606 GN=PPM1J PE=1 SV=1
ENSSSCG00000030438	ENSSSCG00000030438	25.27	18.29	20.55	32.48	18.36	30.36	XP_003361077.1	PREDICTED: protein FAM210A [Sus scrofa] &gt;XP_003356383.2 PREDICTED: protein FAM210A [Sus scrofa] &gt;XP_005658352.1 PREDICTED: protein FAM210A [Sus scrofa] &gt;XP_005658353.1 PREDICTED: protein FAM210A [Sus scrofa] &gt;XP_005658354.1 PREDICTED: protein FAM210A [Sus scrofa] &gt;XP_013846925.1 PREDICTED: protein FAM210A [Sus scrofa]	*	GO:0016020(membrane);GO:0016021(integral component of membrane);GO:0005739(mitochondrion)	*	*	*	*	Protein	Protein FAM210A OS=Bos taurus OX=9913 GN=FAM210A PE=2 SV=1
ENSSSCG00000010452	IFIT1	25.11	28.24	36.42	38.19	32.72	59.25	NP_001191324.1	interferon-induced protein with tetratricopeptide repeats 3 [Sus scrofa] &gt;ADX31994.1 interferon-stimulated protein 60 [Sus scrofa]	GO:0035457(cellular response to interferon-alpha);GO:0051607(defense response to virus);GO:0009615(response to virus);GO:0043066(negative regulation of apoptotic process);GO:0008285(negative regulation of cell population proliferation);GO:0032091(negative regulation of protein binding);GO:0050688(regulation of defense response to virus);GO:0071357(cellular response to type I interferon);GO:004507…	GO:0005737(cytoplasm);GO:0005739(mitochondrion);GO:0043657(host cell)	GO:0042802(identical protein binding);GO:0003723(RNA binding)	K14217|IFIT1|http://www.genome.jp/dbget-bin/www_bget?ko:K14217	*	*	Interferon-induced	Interferon-induced protein with tetratricopeptide repeats 3 OS=Pan troglodytes OX=9598 GN=IFIT3 PE=2 SV=1
ENSSSCG00000001858	CIB1	25.01	21.59	23.95	19.42	21.3	26.13	XP_013852661.1	PREDICTED: calcium and integrin-binding protein 1 [Sus scrofa]	GO:0007113(endomitotic cell cycle);GO:0007286(spermatid development);GO:0001954(positive regulation of cell-matrix adhesion);GO:0030307(positive regulation of cell growth);GO:1900026(positive regulation of substrate adhesion-dependent cell spreading);GO:0007026(negative regulation of microtubule depolymerization);GO:0051092(positive regulation of NF-kappaB transcription factor activity);GO:005189…	GO:0005737(cytoplasm);GO:0030027(lamellipodium);GO:0043005(neuron projection);GO:0005886(plasma membrane);GO:0016020(membrane);GO:0042383(sarcolemma);GO:0005783(endoplasmic reticulum);GO:0071944(cell periphery);GO:0031982(vesicle);GO:0030426(growth cone);GO:0016324(apical plasma membrane);GO:0042995(cell projection);GO:0032433(filopodium tip);GO:0005856(cytoskeleton);GO:0005634(nucleus);GO:000565…	GO:0005509(calcium ion binding);GO:0044325(ion channel binding);GO:0030291(protein serine/threonine kinase inhibitor activity);GO:0008427(calcium-dependent protein kinase inhibitor activity);GO:0043495(protein membrane adaptor);GO:0017016(Ras GTPase binding);GO:0046872(metal ion binding);GO:0019901(protein kinase binding);GO:0008022(protein C-terminus binding);GO:0005515(protein binding)	K17259|CIB1|http://www.genome.jp/dbget-bin/www_bget?ko:K17259	*	KOG0038(R)(Ca2+-binding kinase interacting protein (KIP) (EF-Hand protein superfamily));KOG0034(T)(Ca2+/calmodulin-dependent protein phosphatase (calcineurin subunit B), EF-Hand superfamily protein)	Calcium	Calcium and integrin-binding protein 1 OS=Bos taurus OX=9913 GN=CIB1 PE=2 SV=1
ENSSSCG00000009994	MTMR3	24.83	19.96	19.19	27.41	21.38	22.48	XP_013838486.1	PREDICTED: myotubularin-related protein 3 isoform X1 [Sus scrofa] &gt;XP_013838487.1 PREDICTED: myotubularin-related protein 3 isoform X1 [Sus scrofa] &gt;XP_013838488.1 PREDICTED: myotubularin-related protein 3 isoform X1 [Sus scrofa]	GO:0042149(cellular response to glucose starvation);GO:0046856(phosphatidylinositol dephosphorylation);GO:0035335(peptidyl-tyrosine dephosphorylation);GO:0006470(protein dephosphorylation);GO:2000785(regulation of autophagosome assembly)	GO:0005737(cytoplasm);GO:0016020(membrane);GO:0005654(nucleoplasm);GO:0019898(extrinsic component of membrane)	GO:0052629(phosphatidylinositol-3,5-bisphosphate 3-phosphatase activity);GO:0004722(protein serine/threonine phosphatase activity);GO:0004438(phosphatidylinositol-3-phosphatase activity);GO:0046872(metal ion binding);GO:0004725(protein tyrosine phosphatase activity)	K18082|MTMR3_4, ZFYVE10_11|http://www.genome.jp/dbget-bin/www_bget?ko:K18082	ko04140(Autophagy - animal);ko04070(Phosphatidylinositol signaling system);ko00562(Inositol phosphate metabolism)	KOG4471(IU)(Phosphatidylinositol 3-phosphate 3-phosphatase myotubularin MTM1);KOG1090(R)(Predicted dual-specificity phosphatase)	Myotubularin-related	Myotubularin-related protein 3 OS=Homo sapiens OX=9606 GN=MTMR3 PE=1 SV=3
ENSSSCG00000037396	ENSSSCG00000037396	24.78	26	29.46	22.19	22.49	24.51	EPQ14232.1	Ras-related protein Rab-5B [Myotis brandtii]	GO:0006810(transport);GO:0007032(endosome organization);GO:0007264(small GTPase mediated signal transduction);GO:0015031(protein transport);GO:0019882(antigen processing and presentation);GO:0030100(regulation of endocytosis);GO:0048227(plasma membrane to endosome transport)	GO:0005622(intracellular);GO:0005768(endosome);GO:0005769(early endosome);GO:0005886(plasma membrane);GO:0016020(membrane);GO:0030139(endocytic vesicle);GO:0070062(extracellular exosome);GO:0031901(early endosome membrane);GO:0042470(melanosome)	GO:0000166(nucleotide binding);GO:0003924(GTPase activity);GO:0005515(protein binding);GO:0005525(GTP binding);GO:0019003(GDP binding);GO:0030742(GTP-dependent protein binding)	K07888|RAB5B|http://www.genome.jp/dbget-bin/www_bget?ko:K07888	ko04144(Endocytosis);ko04145(Phagosome);ko04014(Ras signaling pathway);ko04962(Vasopressin-regulated water reabsorption)	KOG0092(U)(GTPase Rab5/YPT51 and related small G protein superfamily GTPases);KOG0084(TU)(GTPase Rab1/YPT1, small G protein superfamily, and related GTP-binding proteins)	Ras-related	Ras-related protein Rab-5B OS=Homo sapiens OX=9606 GN=RAB5B PE=1 SV=1
ENSSSCG00000010773	TUBGCP2	24.71	22.13	23.24	20.01	23.81	20.8	XP_013849656.1	PREDICTED: gamma-tubulin complex component 2 [Sus scrofa] &gt;XP_013849684.1 PREDICTED: gamma-tubulin complex component 2 [Sus scrofa]	*	*	*	K16569|TUBGCP2, GCP2|http://www.genome.jp/dbget-bin/www_bget?ko:K16569	*	KOG2000(Z)(Gamma-tubulin complex, DGRIP91/SPC98 component);KOG2001(Z)(Gamma-tubulin complex, DGRIP84/SPC97 component)	Gamma-tubulin	Gamma-tubulin complex component 2 OS=Mus musculus OX=10090 GN=Tubgcp2 PE=1 SV=2
ENSSSCG00000017752	WSB1	24.65	22.63	21.99	35.79	30.1	28.31	XP_002912387.1	PREDICTED: WD repeat and SOCS box-containing protein 1 [Ailuropoda melanoleuca]	GO:0016567(protein ubiquitination);GO:0035556(intracellular signal transduction);GO:0000209(protein polyubiquitination);GO:0008150(biological_process)	GO:0005622(intracellular);GO:0005829(cytosol)	GO:0004842(ubiquitin-protein transferase activity);GO:0005515(protein binding)	K10341|WSB1|http://www.genome.jp/dbget-bin/www_bget?ko:K10341	*	*	WD	WD repeat and SOCS box-containing protein 1 OS=Homo sapiens OX=9606 GN=WSB1 PE=1 SV=1
[truncated: 1,985 more rows]

## Sheet: Table S4-b
Table S4-b Total genes identified in Semitendinosus and Longissimus thoracis
gene_id	FPKM_LT1	FPKM_LT2	FPKM_LT3	FPKM_S1	FPKM_S2	FPKM_S3	NR_protein_accession	NR_defination	GO(biological_process)	GO(cellular_component)	GO(molecular_function)	KO_ID|KO_name|Hyperlink	Pathway_ID(KEGG_pathway)	KOG_ID(Abbreviation)(KOG_Description)	Swiss-Prot_ID	Swiss-Prot_Annotation
1.1	0.14	0.07	0.07	0.25	0	0	ABR01162.1	endonuclease/reverse transcriptase [Sus scrofa]	*	*	*	*	*	*	LINE-1	LINE-1 reverse transcriptase homolog OS=Nycticebus coucang OX=9470 PE=4 SV=1
1.1	0.07	0.2	0.3	0.05	0.19	0.08	*	*	*	*	*	*	*	*	*	*
[truncated: 30,630 more rows]

## Sheet: Table S4-c
Table S4-c GO classification of DAS gene
GO ID (Lev1)	GO Term (Lev1)	GO ID (Lev2)	GO Term (Lev2)	GO ID (Lev3)	GO Term (Lev3)	GO ID (Lev4)	GO Term (Lev4)	Gene Number	Gene List
GO:0005575	Cellular Component	GO:0044421	extracellular region part	GO:0031012	extracellular matrix	GO:0044420	extracellular matrix component	5	ENSSSCG00000023611,ENSSSCG00000025858,ENSSSCG00000034357,ENSSSCG00000002368,ENSSSCG00000012253
[truncated: 3,492 more rows]

## Sheet: Table S4-d
Table S4-d KEGG classification of DAS gene
[truncated: 257 more rows]
