# Supplementary material for: Characterization of Alternative Splicing Events in Porcine Skeletal Muscles with Different Intramuscular Fat Contents
Source: Biomolecules. 2022 Jan 18;12(2):154. doi: 10.3390/biom12020154 (PMC8961525; doi:10.3390/biom12020154)
Supplement: Supplementary file 1 [file biomolecules-12-00154-s001.zip › Table S5 identification of DE-DAS genes.xls]

## Sheet: Table S5-a
Table S5-a DEGs in Semitendinosus compared with Longissimus thoracis
GeneID	Genename	LT1_expression	LT2_expression	LT3_expression	S1_expression	S2_expression	S3_expression	logFC	Pvalue	FDR	NR_protein_accession	NR_defination	GO(biological_process)	GO(cellular_component)	GO(molecular_function)	KO_ID|KO_name|Hyperlink	Pathway_ID(KEGG_pathway)	KOG_ID(Abbreviation)(KOG_Description)	Swiss-Prot_ID	Swiss-Prot_Annotation
7.1204		0	0	0	3.78	0	0	22.9802	4.07e-09	2.02e-06	*	*	*	*	*	*	*	*	*	*
5.156		0	0	0	3.49	1.71	5.27	10.9878	2.74e-18	9.09e-15	XP_013853022.1	PREDICTED: homeobox protein Hox-C9 [Sus scrofa]	*	*	*	K09294|HOX_9|http://www.genome.jp/dbget-bin/www_bget?ko:K09294	*	*	*	*
ENSSSCG00000036741		0	0	0.01	0.01	14.56	0.06	10.1895	0.000966908	0.0332842	XP_019277494.1	PREDICTED: pituitary homeobox 1 [Panthera pardus]	GO:0007275(multicellular organism development);GO:0006355(regulation of transcription, DNA-templated)	GO:0005634(nucleus)	GO:0003677(DNA binding);GO:0043565(sequence-specific DNA binding);GO:0003700(DNA-binding transcription factor activity)	K09356|PITX1|http://www.genome.jp/dbget-bin/www_bget?ko:K09356	*	KOG0486(K)(Transcription factor PTX1, contains HOX domain)	Pituitary	Pituitary homeobox 1 OS=Mus musculus OX=10090 GN=Pitx1 PE=2 SV=2
ENSSSCG00000016698		0	0	0	1.03	0.03	2.25	8.7913	0.000147782	0.00840097	XP_003134898.2	PREDICTED: homeobox protein Hox-A11 [Sus scrofa] &gt;AHC94944.1 HOXA11 [Sus scrofa]	GO:0006355(regulation of transcription, DNA-templated)	GO:0005634(nucleus)	GO:0003677(DNA binding);GO:0043565(sequence-specific DNA binding)	K09296|HOX_11|http://www.genome.jp/dbget-bin/www_bget?ko:K09296	*	*	Homeobox	Homeobox protein Hox-A11 OS=Mus musculus OX=10090 GN=Hoxa11 PE=1 SV=2
ENSSSCG00000029666		0	0	0	0.3	0.01	0.65	8.69691	0.000167431	0.00931034	XP_014964404.1	PREDICTED: homeobox protein Hox-A13 isoform X2 [Ovis aries musimon] &gt;XP_005679417.2 PREDICTED: homeobox protein Hox-A13 [Capra hircus]	GO:0006355(regulation of transcription, DNA-templated);GO:0001501(skeletal system development);GO:0006351(transcription, DNA-templated);GO:0033574(response to testosterone);GO:0048619(embryonic hindgut morphogenesis);GO:0007275(multicellular organism development);GO:0001570(vasculogenesis);GO:0001886(endothelial cell morphogenesis);GO:0001894(tissue homeostasis);GO:0003281(ventricular septum deve…	GO:0045111(intermediate filament cytoskeleton);GO:0005634(nucleus);GO:0005575(cellular_component)	GO:0003677(DNA binding);GO:0043565(sequence-specific DNA binding);GO:0003674(molecular_function);GO:0003700(DNA-binding transcription factor activity);GO:0044212(transcription regulatory region DNA binding);GO:0005515(protein binding)	K09298|HOX_13|http://www.genome.jp/dbget-bin/www_bget?ko:K09298	*	*	Homeobox	Homeobox protein Hox-A13 OS=Homo sapiens OX=9606 GN=HOXA13 PE=1 SV=3
18.79		0	0	0	0.05	0.77	0.34	7.16171	4.99e-06	0.000674636	ABR01162.1	endonuclease/reverse transcriptase [Sus scrofa]	*	*	*	*	*	*	LINE-1	LINE-1 retrotransposable element ORF2 protein OS=Homo sapiens OX=9606 PE=1 SV=1
3.205		0	0	0	0.8	0.46	0.37	6.87193	7.91e-07	0.000152742	*	*	*	*	*	*	*	*	*	*
ENSSSCG00000022980		0	0	0	0.14	0.08	0.2	6.62317	3.69e-06	0.000535162	XP_005669066.1	PREDICTED: T-box transcription factor TBX4 isoform X1 [Sus scrofa]	GO:0001525(angiogenesis);GO:0002009(morphogenesis of an epithelium);GO:0030326(embryonic limb morphogenesis);GO:0006351(transcription, DNA-templated);GO:0006355(regulation of transcription, DNA-templated);GO:0048705(skeletal system morphogenesis);GO:0030324(lung development);GO:0035108(limb morphogenesis)	GO:0005634(nucleus)	GO:0003677(DNA binding);GO:0003700(DNA-binding transcription factor activity)	K10178|TBX4|http://www.genome.jp/dbget-bin/www_bget?ko:K10178	*	KOG3586(K)(TBX1 and related T-box transcription factors)	T-box	T-box transcription factor TBX4 OS=Canis lupus familiaris OX=9615 GN=TBX4 PE=2 SV=1
10.351		0	0.04	0.22	3.03	15.96	0.78	6.26824	7.82e-05	0.00534047	XP_012920268.1	PREDICTED: tigger transposable element-derived protein 1 [Mustela putorius furo]	*	GO:0005634(nucleus)	GO:0003677(DNA binding);GO:0003676(nucleic acid binding)	*	*	*	Tigger	Tigger transposable element-derived protein 1 OS=Homo sapiens OX=9606 GN=TIGD1 PE=1 SV=1
ENSSSCG00000033532		0.08	0.14	0.13	1.84	9.84	14.04	6.16215	9.62e-21	5.46e-17	XP_003356130.2	PREDICTED: serine/threonine-protein kinase SBK2 [Sus scrofa]	*	*	*	K08858|SBK|http://www.genome.jp/dbget-bin/www_bget?ko:K08858	*	KOG0590(D)(Checkpoint kinase and related serine/threonine protein kinases)	Serine/threonine-protein	Serine/threonine-protein kinase SBK2 OS=Mus musculus OX=10090 GN=Sbk2 PE=3 SV=2
ENSSSCG00000041952		0	0	0	0.04	0.24	0.06	6.15557	0.000536105	0.0218392	EDL39557.1	mCG145602, partial [Mus musculus]	*	*	*	*	*	*	*	*
ENSSSCG00000015596		0	0	0	0.03	0.5	0.04	6.15258	0.000650867	0.0251975	XP_003130457.1	PREDICTED: protein FAM71A [Sus scrofa]	*	GO:0005634(nucleus)	*	*	*	*	Protein	Protein FAM71A OS=Homo sapiens OX=9606 GN=FAM71A PE=2 SV=2
8.1017		0.01	0	0	0.55	0.12	0.49	6.04878	2.2e-05	0.00206193	ABR01162.1	endonuclease/reverse transcriptase [Sus scrofa]	*	*	*	*	*	*	LINE-1	LINE-1 reverse transcriptase homolog OS=Nycticebus coucang OX=9470 PE=4 SV=1
ENSSSCG00000000184		0	0	0.01	0.11	0.07	0.71	6.00842	1.32e-05	0.00138752	XP_003126149.1	PREDICTED: dendrin [Sus scrofa]	GO:0045944(positive regulation of transcription by RNA polymerase II)	GO:0005737(cytoplasm);GO:0005886(plasma membrane);GO:0042995(cell projection);GO:0005634(nucleus)	GO:0000982(DNA-binding transcription factor activity, RNA polymerase II-specific);GO:0000978(RNA polymerase II cis-regulatory region sequence-specific DNA binding)	*	*	*	Dendrin	Dendrin OS=Homo sapiens OX=9606 GN=DDN PE=1 SV=3
1.2242		0	0.08	0	2.25	1.51	1.43	5.9944	1.75e-07	4.23e-05	ACV87314.1	IL-23, partial [Sus scrofa]	*	*	*	*	*	*	*	*
15.1224		0	0	0	0.09	0.29	0.03	5.95281	0.000441755	0.0188852	*	*	*	*	*	*	*	*	*	*
ENSSSCG00000032765		0.01	0.01	0.01	1.51	0.03	0.31	5.93157	3.85e-07	8.3e-05	XP_003123482.1	PREDICTED: docosahexaenoic acid omega-hydroxylase CYP4F3 isoform X2 [Sus scrofa]	GO:0055114(oxidation-reduction process)	GO:0016020(membrane);GO:0016021(integral component of membrane)	GO:0004497(monooxygenase activity);GO:0016705(oxidoreductase activity, acting on paired donors, with incorporation or reduction of molecular oxygen);GO:0020037(heme binding);GO:0046872(metal ion binding);GO:0005506(iron ion binding);GO:0016491(oxidoreductase activity)	K17726|CYP4F2_3|http://www.genome.jp/dbget-bin/www_bget?ko:K17726	ko00590(Arachidonic acid metabolism)	KOG0157(QI)(Cytochrome P450 CYP4/CYP19/CYP26 subfamilies)	Docosahexaenoic;Phylloquinone	Docosahexaenoic acid omega-hydroxylase CYP4F3 OS=Homo sapiens OX=9606 GN=CYP4F3 PE=1 SV=2;Phylloquinone omega-hydroxylase CYP4F2 OS=Homo sapiens OX=9606 GN=CYP4F2 PE=1 SV=1
1.2088		0	0	0	0.29	0.02	0.38	5.7424	0.00130736	0.0402007	*	*	*	*	*	*	*	*	*	*
1.3183		0	0	0	0.38	1.25	0.12	5.68206	0.00132485	0.0405813	*	*	*	*	*	*	*	*	*	*
ENSSSCG00000045280		0	0	0	0.18	0.21	0.09	5.39482	0.00121151	0.0382287	*	*	*	*	*	*	*	*	*	*
ENSSSCG00000028104		0.03	0	0.11	2.29	1.71	2.03	5.36551	7.43e-20	3.28e-16	XP_008001676.1	PREDICTED: homeobox protein Hox-C11 isoform X2 [Chlorocebus sabaeus]	GO:0001656(metanephros development);GO:0042733(embryonic digit morphogenesis);GO:0045944(positive regulation of transcription by RNA polymerase II);GO:0001759(organ induction);GO:0009952(anterior/posterior pattern specification);GO:0006355(regulation of transcription, DNA-templated);GO:0006366(transcription by RNA polymerase II);GO:0009954(proximal/distal pattern formation);GO:0001501(skeletal sy…	GO:0005737(cytoplasm);GO:0005654(nucleoplasm);GO:0005634(nucleus)	GO:0003677(DNA binding);GO:0001077(DNA-binding transcription activator activity, RNA polymerase II-specific);GO:0000978(RNA polymerase II cis-regulatory region sequence-specific DNA binding);GO:0043565(sequence-specific DNA binding)	K09296|HOX_11|http://www.genome.jp/dbget-bin/www_bget?ko:K09296	*	KOG0487(K)(Transcription factor Abd-B, contains HOX domain)	Homeobox	Homeobox protein Hox-C11 OS=Mus musculus OX=10090 GN=Hoxc11 PE=2 SV=3
ENSSSCG00000038848		0	0.01	0.01	0.02	0.5	0.06	5.34534	0.000308132	0.0144299	XP_013842144.1	PREDICTED: interleukin-22 receptor subunit alpha-1 [Sus scrofa]	GO:0050829(defense response to Gram-negative bacterium)	*	GO:0042015(interleukin-20 binding)	K05138|IL22RA1|http://www.genome.jp/dbget-bin/www_bget?ko:K05138	ko04630(Jak-STAT signaling pathway);ko04060(Cytokine-cytokine receptor interaction)	*	Interleukin-22	Interleukin-22 receptor subunit alpha-1 OS=Homo sapiens OX=9606 GN=IL22RA1 PE=1 SV=1
ENSSSCG00000044530		0	0	0.01	0.05	0.49	0.03	5.31919	1.55e-05	0.00154983	*	*	*	*	*	*	*	*	*	*
ENSSSCG00000009867		0.01	0	0	0.31	0.01	0.28	5.2657	0.00162135	0.0466788	XP_013838365.1	PREDICTED: T-box transcription factor TBX5 isoform X2 [Sus scrofa]	*	*	*	K10179|TBX5, HOS|http://www.genome.jp/dbget-bin/www_bget?ko:K10179	*	KOG3585(K)(TBX2 and related T-box transcription factors)	T-box	T-box transcription factor TBX5 OS=Homo sapiens OX=9606 GN=TBX5 PE=1 SV=2
14.1565		0.01	0.05	0	0.09	1.8	0.41	5.21063	1.21e-05	0.00130067	XP_013838736.1	PREDICTED: rhotekin-2 [Sus scrofa]	GO:0007165(signal transduction);GO:0030097(hemopoiesis)	*	*	*	*	*	Rhotekin-2	Rhotekin-2 OS=Homo sapiens OX=9606 GN=RTKN2 PE=2 SV=1
8.88		0.15	0.3	0.2	1.06	20.51	0.35	5.07268	0.000985279	0.0336833	*	*	*	*	*	*	*	*	*	*
7.127		0.07	0	0	0.76	1.21	1.42	5.03632	0.00071453	0.0269535	XP_013834215.1	PREDICTED: mitochondrial inner membrane protein COX18 isoform X1 [Sus scrofa]	*	*	*	*	*	*	*	*
ENSSSCG00000046108		0.02	0.53	0.39	11.91	1.78	19.96	4.77157	5.93e-09	2.71e-06	*	*	*	*	*	*	*	*	*	*
1.2247		0	0.02	0	0.24	0.09	0.27	4.75257	0.000267269	0.0130225	ACV87314.1	IL-23, partial [Sus scrofa]	*	*	*	*	*	*	*	*
1.2245		0.01	0.02	0.03	0.98	0.36	0.32	4.74234	8.4e-07	0.000159713	*	*	*	*	*	*	*	*	*	*
10.352		0.01	0.04	0.5	3.92	7.14	2.61	4.67542	0.000294526	0.0139237	ACV87314.1	IL-23, partial [Sus scrofa]	*	*	*	*	*	*	*	*
ENSSSCG00000035760		0.26	0.33	0.33	8.34	1.11	16.94	4.65935	1.77e-12	2.2e-09	XP_001926696.2	PREDICTED: filamin-interacting protein FAM101A isoform X1 [Sus scrofa]	GO:1900158(negative regulation of bone mineralization involved in bone maturation);GO:0061182(negative regulation of chondrocyte development);GO:0061572(actin filament bundle organization);GO:0048705(skeletal system morphogenesis)	GO:0032432(actin filament bundle)	GO:0031005(filamin binding)	*	*	*	Refilin-A	Refilin-A OS=Homo sapiens OX=9606 GN=RFLNA PE=1 SV=3
ENSSSCG00000004218		0.33	0.26	0.42	8.26	0.77	20.95	4.64211	1.46e-05	0.0014787	NP_001302585.1	R-spondin-3 precursor [Sus scrofa] &gt;XP_001926731.4 PREDICTED: R-spondin-3 [Sus scrofa] &gt;AGA83244.1 R spondin 3-like protein [Sus scrofa]	GO:0001974(blood vessel remodeling);GO:0002040(sprouting angiogenesis);GO:0016055(Wnt signaling pathway);GO:0030177(positive regulation of Wnt signaling pathway);GO:0060670(branching involved in labyrinthine layer morphogenesis);GO:0090263(positive regulation of canonical Wnt signaling pathway);GO:2000052(positive regulation of non-canonical Wnt signaling pathway);GO:2000096(positive regulation o…	GO:0005576(extracellular region)	GO:0005102(signaling receptor binding);GO:0005109(frizzled binding);GO:0008201(heparin binding)	*	*	*	R-spondin-3	R-spondin-3 OS=Homo sapiens OX=9606 GN=RSPO3 PE=1 SV=1
8.89		0.28	0.25	0.2	0.82	16.6	0.64	4.61024	0.00081886	0.0298141	*	*	*	*	*	*	*	*	*	*
4.141		0.04	0.05	0	0.83	1.11	0.25	4.58477	0.000681142	0.0260901	XP_013834215.1	PREDICTED: mitochondrial inner membrane protein COX18 isoform X1 [Sus scrofa]	*	*	*	*	*	*	*	*
ENSSSCG00000041177		0.01	0.03	0	0.12	0.57	0.13	4.54118	4.57e-05	0.00353349	*	*	*	*	*	*	*	*	*	*
4.884		0.01	0.02	0	0.37	0.1	0.24	4.53435	0.000586222	0.0233076	*	*	*	*	*	*	*	*	*	*
8.9		0.14	0.28	0.14	0.9	11.12	0.66	4.48651	5.38e-06	0.000714779	XP_013834215.1	PREDICTED: mitochondrial inner membrane protein COX18 isoform X1 [Sus scrofa]	*	*	*	*	*	*	*	*
ENSSSCG00000042724		0.07	0.05	0	0.18	2.36	0.18	4.4622	0.000175944	0.00959581	*	*	*	*	*	*	*	*	*	*
1.1386		0.02	0.05	0.02	0.21	1.5	0.13	4.35241	0.000312538	0.0145847	*	*	*	*	*	*	*	*	*	*
10.168		0.27	0.04	0.17	2	7.26	0.65	4.28477	1.51e-07	3.75e-05	XP_013834215.1	PREDICTED: mitochondrial inner membrane protein COX18 isoform X1 [Sus scrofa]	*	*	*	*	*	*	*	*
5.16		0.06	0.1	0.11	0.99	3.31	0.93	4.28362	1.43e-10	1.07e-07	EPQ14517.1	Putative polyprenol reductase, partial [Myotis brandtii]	*	*	*	*	*	*	LINE-1	LINE-1 retrotransposable element ORF2 protein OS=Homo sapiens OX=9606 PE=1 SV=1
5.17		0.05	0.14	0.3	2.05	5.21	2.18	4.27538	1.2e-13	2e-10	ELR48628.1	hypothetical protein M91_07595, partial [Bos mutus]	*	*	*	*	*	*	LINE-1	LINE-1 retrotransposable element ORF2 protein OS=Homo sapiens OX=9606 PE=1 SV=1
5.1074		0.01	0.1	0	1.75	0.14	0.6	4.26927	5.68e-05	0.00417845	*	*	*	*	*	*	*	*	*	*
ENSSSCG00000036874		0.02	0.03	0.1	0.11	2.41	0.41	4.25309	0.000986479	0.0336893	XP_007450449.1	PREDICTED: myosin light chain kinase 3 [Lipotes vexillifer]	GO:0016310(phosphorylation);GO:0006468(protein phosphorylation)	*	GO:0004672(protein kinase activity);GO:0005524(ATP binding);GO:0004674(protein serine/threonine kinase activity);GO:0016301(kinase activity);GO:0016740(transferase activity);GO:0000166(nucleotide binding)	K00907|MYLK|http://www.genome.jp/dbget-bin/www_bget?ko:K00907	ko04810(Regulation of actin cytoskeleton);ko04510(Focal adhesion);ko04371(Apelin signaling pathway);ko04020(Calcium signaling pathway);ko04022(cGMP - PKG signaling pathway);ko04270(Vascular smooth muscle contraction);ko04971(Gastric acid secretion);ko04921(Oxytocin signaling pathway);ko04611(Platelet activation)	KOG0032(T)(Ca2+/calmodulin-dependent protein kinase, EF-Hand protein superfamily)	Myosin	Myosin light chain kinase 3 OS=Pongo abelii OX=9601 GN=MYLK3 PE=2 SV=3
4.163		0.06	0.04	0.01	0.18	1.68	0.15	4.24614	9.07e-06	0.00105739	*	*	*	*	*	*	*	*	*	*
ENSSSCG00000008963		0.04	0.08	0.05	1.29	2.71	0.65	4.22225	4.5e-09	2.21e-06	NP_999541.1	amphiregulin precursor [Sus scrofa] &gt;AAK27728.1 amphiregulin long form precursor [Sus scrofa]	GO:0060598(dichotomous subdivision of terminal units involved in mammary gland duct morphogenesis);GO:0032355(response to estradiol);GO:0007173(epidermal growth factor receptor signaling pathway);GO:0045740(positive regulation of DNA replication);GO:0007186(G protein-coupled receptor signaling pathway);GO:0008284(positive regulation of cell population proliferation);GO:0060744(mammary gland branc…	GO:0005737(cytoplasm);GO:0005622(intracellular);GO:0016021(integral component of membrane);GO:0016020(membrane);GO:0005615(extracellular space);GO:0005634(nucleus);GO:0009986(cell surface)	GO:0008083(growth factor activity);GO:0005154(epidermal growth factor receptor binding)	K09782|AREG|http://www.genome.jp/dbget-bin/www_bget?ko:K09782	ko04012(ErbB signaling pathway);ko04390(Hippo signaling pathway)	*	Amphiregulin	Amphiregulin OS=Homo sapiens OX=9606 GN=AREG PE=1 SV=2
8.91		0.43	0.39	0.43	1.22	19.24	2.22	4.16839	0.000265485	0.0129673	XP_013834215.1	PREDICTED: mitochondrial inner membrane protein COX18 isoform X1 [Sus scrofa]	*	*	*	*	*	*	*	*
14.1564		0.2	0.22	0.12	2.95	6.74	0.53	4.14321	5.67e-09	2.62e-06	*	*	*	*	*	*	*	*	*	*
1.2087		0.14	0.03	0	1.09	0.04	2.28	4.09965	0.000685902	0.0262471	*	*	*	*	*	*	*	*	*	*
10.9		0.02	0.02	0.09	0.4	1.59	0.16	4.06183	0.000141777	0.00820895	*	*	*	*	*	*	*	*	*	*
5.352		0	0.04	0.02	0.74	0.04	0.26	4.04262	0.000173852	0.00953404	*	*	*	*	*	*	*	*	*	*
ENSSSCG00000049875		0.01	0.03	0.02	0.31	0.04	0.68	3.9172	0.00107772	0.0355594	*	*	*	*	*	*	*	*	*	*
10.834		0.12	0.11	0.02	2.04	1	1.37	3.91705	5.65e-10	3.45e-07	*	*	*	*	*	*	*	*	*	*
ENSSSCG00000011324		0.08	0.11	0.22	3.34	0.18	2.81	3.90221	1.06e-06	0.000191972	XP_013837049.1	PREDICTED: serine protease 42 isoform X1 [Sus scrofa]	*	*	*	*	*	*	Serine	Serine protease 44 OS=Homo sapiens OX=9606 GN=PRSS44 PE=3 SV=3
13.714		0.06	0.12	0	2.17	0.18	0.87	3.90104	0.000478223	0.0199934	*	*	*	*	*	*	*	*	*	*
ENSSSCG00000027179		0.07	0.14	0.13	1.94	0.1	3.51	3.88147	2.32e-06	0.000360243	XP_004264598.1	PREDICTED: single-minded homolog 2 [Orcinus orca]	GO:0006351(transcription, DNA-templated);GO:0006355(regulation of transcription, DNA-templated);GO:0045892(negative regulation of transcription, DNA-templated);GO:0007399(nervous system development);GO:0000122(negative regulation of transcription by RNA polymerase II);GO:0030324(lung development);GO:0006357(regulation of transcription by RNA polymerase II);GO:0009880(embryonic pattern specificati…	GO:0005634(nucleus);GO:0005654(nucleoplasm)	GO:0003677(DNA binding);GO:0046983(protein dimerization activity);GO:0003700(DNA-binding transcription factor activity);GO:0046982(protein heterodimerization activity);GO:0000981(DNA-binding transcription factor activity, RNA polymerase II-specific)	K09100|SIM|http://www.genome.jp/dbget-bin/www_bget?ko:K09100	*	KOG3559(K)(Transcriptional regulator SIM1)	Single-minded	Single-minded homolog 2 OS=Homo sapiens OX=9606 GN=SIM2 PE=1 SV=2
1.338		0.04	0.07	0.02	1.06	0.15	0.99	3.85311	2.09e-08	7.86e-06	ELR44776.1	hypothetical protein M91_14132 [Bos mutus]	*	*	*	*	*	*	LINE-1	LINE-1 retrotransposable element ORF2 protein OS=Homo sapiens OX=9606 PE=1 SV=1
15.536		0.02	0.02	0.04	0.59	0.07	0.43	3.84557	1.68e-07	4.09e-05	ABR01162.1	endonuclease/reverse transcriptase [Sus scrofa]	*	*	*	*	*	*	LINE-1	LINE-1 retrotransposable element ORF2 protein OS=Mus musculus OX=10090 GN=Pol PE=1 SV=2
3.961		0.04	0.11	0.17	0.27	3.82	0.4	3.83089	0.000971847	0.0333676	*	*	*	*	*	*	*	*	*	*
ENSSSCG00000007857		0.08	0.07	0.13	2.47	0.63	1.23	3.81654	6.15e-12	6.12e-09	XP_003124616.2	PREDICTED: acyl-coenzyme A synthetase ACSM3, mitochondrial isoform X1 [Sus scrofa] &gt;XP_013851064.1 PREDICTED: acyl-coenzyme A synthetase ACSM3, mitochondrial isoform X1 [Sus scrofa]	*	*	*	K01896|ACSM|http://www.genome.jp/dbget-bin/www_bget?ko:K01896	ko00650(Butanoate metabolism)	KOG1176(I)(Acyl-CoA synthetase)	Acyl-coenzyme	Acyl-coenzyme A synthetase ACSM3, mitochondrial OS=Pongo abelii OX=9601 GN=ACSM3 PE=2 SV=1
ENSSSCG00000037140		0.24	0.08	0.17	1.91	1.91	3.61	3.79005	4.29e-17	1.22e-13	XP_006177193.1	PREDICTED: uncharacterized serine/threonine-protein kinase SBK3 isoform X2 [Camelus ferus] &gt;XP_010960219.1 PREDICTED: uncharacterized serine/threonine-protein kinase SBK3 [Camelus bactrianus]	*	*	*	K08858|SBK|http://www.genome.jp/dbget-bin/www_bget?ko:K08858	*	KOG1345(T)(Serine/threonine kinase)	Uncharacterized	Uncharacterized serine/threonine-protein kinase SBK3 OS=Homo sapiens OX=9606 GN=SBK3 PE=3 SV=2
ENSSSCG00000010348		0.06	0.03	0.05	0.25	0.17	1.5	3.74105	1.13e-06	0.000200696	XP_003133142.1	PREDICTED: cadherin-related family member 1 [Sus scrofa]	GO:0045494(photoreceptor cell maintenance);GO:0007155(cell adhesion);GO:0007156(homophilic cell adhesion via plasma membrane adhesion molecules);GO:0009987(cellular process)	GO:0005886(plasma membrane);GO:0016021(integral component of membrane);GO:0016020(membrane);GO:0005887(integral component of plasma membrane);GO:0042622(photoreceptor outer segment membrane)	GO:0005509(calcium ion binding)	K16501|CDHR1, PCDH21|http://www.genome.jp/dbget-bin/www_bget?ko:K16501	*	KOG4289(T)(Cadherin EGF LAG seven-pass G-type receptor)	Cadherin-related	Cadherin-related family member 1 OS=Bos taurus OX=9913 GN=CDHR1 PE=2 SV=1
ENSSSCG00000037478		0.03	0.03	0	0.16	0.18	0.39	3.72155	7.31e-05	0.00504805	NP_001001631.1	intercellular adhesion molecule 2 precursor [Sus scrofa] &gt;AAQ83466.1 intercellular adhesion molecule-2 [Sus scrofa] &gt;AAQ83467.1 intercellular adhesion molecule-2 [Sus scrofa]	GO:0016337(cell-cell adhesion);GO:0007155(cell adhesion)	GO:0016021(integral component of membrane);GO:0016020(membrane);GO:0005886(plasma membrane);GO:0001931(uropod);GO:0071944(cell periphery);GO:0070062(extracellular exosome);GO:0005887(integral component of plasma membrane)	GO:0005178(integrin binding)	K06523|ICAM2|http://www.genome.jp/dbget-bin/www_bget?ko:K06523	ko04514(Cell adhesion molecules (CAMs));ko04650(Natural killer cell mediated cytotoxicity)	*	Proline-rich	Proline-rich protein 29 OS=Homo sapiens OX=9606 GN=PRR29 PE=2 SV=2
13.696		0.16	0.03	0.16	3.15	0.2	1.84	3.70965	2.77e-05	0.00246425	*	*	*	*	*	*	*	*	*	*
18.317		0.27	0	0.07	1.84	1.97	1.25	3.69843	5.26e-07	0.000108272	*	*	*	*	*	*	*	*	*	*
1.2959		0.01	0.01	0.02	0.29	0.05	0.08	3.6974	0.00101056	0.0340546	*	*	*	*	*	*	*	*	*	*
ENSSSCG00000034351		0.87	0.44	0.77	11.56	10.03	8.55	3.68469	4.59e-39	9.13e-35	XP_006732944.1	PREDICTED: beta-1,3-galactosyltransferase 1 [Leptonychotes weddellii]	GO:0009312(oligosaccharide biosynthetic process);GO:0006486(protein glycosylation)	GO:0016020(membrane);GO:0000139(Golgi membrane);GO:0016021(integral component of membrane);GO:0005794(Golgi apparatus)	GO:0016740(transferase activity);GO:0016757(transferase activity, transferring glycosyl groups);GO:0008378(galactosyltransferase activity);GO:0008499(UDP-galactose:beta-N-acetylglucosamine beta-1,3-galactosyltransferase activity);GO:0047275(glucosaminylgalactosylglucosylceramide beta-galactosyltransferase activity)	K07819|B3GALT1|http://www.genome.jp/dbget-bin/www_bget?ko:K07819	ko00601(Glycosphingolipid biosynthesis - lacto and neolacto series)	KOG2287(G)(Galactosyltransferases)	Beta-1,3-galactosyltransferase	Beta-1,3-galactosyltransferase 1 OS=Gorilla gorilla gorilla OX=9595 GN=B3GALT1 PE=3 SV=1
ENSSSCG00000036026		0	0.04	0.24	0.6	2.03	0.64	3.65852	0.000339401	0.0155643	XP_007128434.1	PREDICTED: uncharacterized protein C1orf64 homolog [Physeter catodon]	*	*	*	*	*	*	Steroid	Steroid receptor-associated and regulated protein OS=Homo sapiens OX=9606 GN=SRARP PE=1 SV=1
ENSSSCG00000024428		0.26	0.8	0.11	2.59	3.69	9.93	3.64927	5.47e-08	1.65e-05	NP_001231735.1	neuronal acetylcholine receptor subunit alpha-9 precursor [Sus scrofa]	GO:0006810(transport);GO:0050910(detection of mechanical stimulus involved in sensory perception of sound);GO:0006811(ion transport);GO:0007204(positive regulation of cytosolic calcium ion concentration);GO:0042472(inner ear morphogenesis);GO:0098655(cation transmembrane transport);GO:0006812(cation transport)	GO:0005892(acetylcholine-gated channel complex);GO:0005886(plasma membrane);GO:0030054(cell junction);GO:0005829(cytosol);GO:0016021(integral component of membrane);GO:0045202(synapse);GO:0045211(postsynaptic membrane);GO:0016020(membrane);GO:0005887(integral component of plasma membrane)	GO:0022848(acetylcholine-gated cation-selective channel activity);GO:0005216(ion channel activity);GO:0004889(acetylcholine-gated cation-selective channel activity);GO:0005230(extracellular ligand-gated ion channel activity)	K04810|CHRNA9|http://www.genome.jp/dbget-bin/www_bget?ko:K04810	ko04080(Neuroactive ligand-receptor interaction)	KOG3646(U)(Acetylcholine receptor)	Neuronal	Neuronal acetylcholine receptor subunit alpha-9 OS=Homo sapiens OX=9606 GN=CHRNA9 PE=1 SV=2
15.1214		0.54	1.27	0.76	4.34	23.8	4.39	3.61988	4.12e-08	1.3e-05	*	*	*	*	*	*	*	*	*	*
15.495		0.06	0.05	0.09	1.32	0.47	0.82	3.6034	9.61e-15	2.12e-11	*	*	*	*	*	*	*	*	*	*
8.59		0.93	0.65	0.55	14.32	3.53	11.07	3.60232	2.41e-15	5.64e-12	AAC51267.1	putative p150 [Homo sapiens]	*	*	*	*	*	*	LINE-1	LINE-1 retrotransposable element ORF2 protein OS=Homo sapiens OX=9606 PE=1 SV=1
8.1537		0.08	0.04	0.14	0.44	2.29	0.28	3.59918	1.47e-05	0.00148413	ELR46636.1	hypothetical protein M91_20043 [Bos mutus]	*	*	*	*	*	*	*	*
ENSSSCG00000013333		0.14	0.05	0.05	0.76	0.17	2.48	3.59668	0.000128421	0.00766652	XP_003781246.1	PREDICTED: brain-derived neurotrophic factor isoform X2 [Otolemur garnettii]	GO:0007169(transmembrane receptor protein tyrosine kinase signaling pathway);GO:0007267(cell-cell signaling);GO:0007416(synapse assembly);GO:0043524(negative regulation of neuron apoptotic process);GO:0045664(regulation of neuron differentiation);GO:0048668(collateral sprouting);GO:0048672(positive regulation of collateral sprouting);GO:0048812(neuron projection morphogenesis);GO:0051965(positive…	GO:0005576(extracellular region);GO:0005737(cytoplasm);GO:0048471(perinuclear region of cytoplasm)	GO:0005169(neurotrophin TRKB receptor binding);GO:0008083(growth factor activity);GO:0005102(signaling receptor binding)	K04355|BDNF|http://www.genome.jp/dbget-bin/www_bget?ko:K04355	ko04010(MAPK signaling pathway);ko04024(cAMP signaling pathway);ko04722(Neurotrophin signaling pathway)	*	Brain-derived	Brain-derived neurotrophic factor OS=Sus scrofa OX=9823 GN=BDNF PE=1 SV=1
13.1268		0.01	0.02	0.02	0.31	0.01	0.42	3.56929	0.00034401	0.0157393	XP_013834215.1	PREDICTED: mitochondrial inner membrane protein COX18 isoform X1 [Sus scrofa]	*	*	*	*	*	*	*	*
ENSSSCG00000049415		0.49	0.29	0.19	3.08	1.14	8.8	3.56632	1.27e-06	0.000216154	XP_013834824.1	PREDICTED: dixin isoform X2 [Sus scrofa]	*	*	*	*	*	KOG0035(Z)(Ca2+-binding actin-bundling protein (actinin), alpha chain (EF-Hand protein superfamily))	Dixin	Dixin OS=Homo sapiens OX=9606 GN=DIXDC1 PE=1 SV=2
11.38		0.77	0.4	1.03	22.49	1.15	4.9	3.53949	0.000939884	0.0326345	XP_013834215.1	PREDICTED: mitochondrial inner membrane protein COX18 isoform X1 [Sus scrofa]	*	*	*	*	*	*	*	*
ENSSSCG00000000216		0.12	0.05	0.13	1.25	0.11	2.8	3.51955	1.36e-05	0.00141435	XP_003126177.3	PREDICTED: acid-sensing ion channel 1 isoform X2 [Sus scrofa]	GO:0006810(transport);GO:0034220(ion transmembrane transport);GO:0070588(calcium ion transmembrane transport);GO:0010447(response to acidic pH);GO:0050915(sensory perception of sour taste);GO:0035725(sodium ion transmembrane transport);GO:0071467(cellular response to pH);GO:0006814(sodium ion transport);GO:0006811(ion transport);GO:0042391(regulation of membrane potential);GO:0007613(memory)	GO:0016020(membrane);GO:0016021(integral component of membrane);GO:0045202(synapse);GO:0005887(integral component of plasma membrane)	GO:0005272(sodium channel activity);GO:0005261(cation channel activity);GO:0022839(ion gated channel activity);GO:0044736(acid-sensing ion channel activity);GO:0015280(ligand-gated sodium channel activity)	K04829|ASIC1, ACCN2, BNAC2|http://www.genome.jp/dbget-bin/www_bget?ko:K04829	ko04750(Inflammatory mediator regulation of TRP channels)	*	Acid-sensing	Acid-sensing ion channel 1 OS=Homo sapiens OX=9606 GN=ASIC1 PE=1 SV=3
15.122		0.01	0.02	0.04	0.22	0.3	0.27	3.51481	6.54e-06	0.000831257	*	*	*	*	*	*	*	*	*	*
ENSSSCG00000006932		0.08	0.05	0.05	1.48	0.1	1.92	3.48242	6.04e-07	0.000121261	XP_003125982.2	PREDICTED: calcium-activated chloride channel regulator 4-like [Sus scrofa]	*	*	*	K05030|CLCA3_4|http://www.genome.jp/dbget-bin/www_bget?ko:K05030	ko04972(Pancreatic secretion);ko04924(Renin secretion)	*	Calcium-activated	Calcium-activated chloride channel regulator 4 OS=Homo sapiens OX=9606 GN=CLCA4 PE=1 SV=2
10.93		1.84	1.57	0.28	8.3	32.35	3.26	3.47508	3.77e-05	0.00309787	*	*	*	*	*	*	*	*	*	*
14.988		1.89	0.56	0.71	5.44	26.71	4.48	3.47145	0.000480415	0.0200428	*	*	*	*	*	*	*	*	*	*
10.27		0.17	0	0	0.77	0.98	0.42	3.44985	0.00111123	0.0363934	*	*	*	*	*	*	*	*	*	*
ENSSSCG00000044113		0.62	0.07	0.14	3.66	4.17	1.96	3.43684	8.12e-08	2.31e-05	ELR47876.1	hypothetical protein M91_20604 [Bos mutus]	*	*	*	*	*	*	LINE-1	LINE-1 reverse transcriptase homolog OS=Nycticebus coucang OX=9470 PE=4 SV=1
7.329		0.04	0.07	0.03	0.57	0.37	0.67	3.42844	2.3e-07	5.41e-05	ACV87314.1	IL-23, partial [Sus scrofa]	*	*	*	*	*	*	*	*
4.1389		0.38	0.53	0.44	1.99	11.46	2.58	3.42646	3.64e-08	1.21e-05	BAA25253.1	unnamed protein product [Canis lupus familiaris]	*	*	*	*	*	*	LINE-1	LINE-1 retrotransposable element ORF2 protein OS=Homo sapiens OX=9606 PE=1 SV=1
ENSSSCG00000032838		69.96	79.74	140.82	1199.21	179.12	1847.44	3.391	1.45e-09	8.02e-07	NP_001038058.1	myozenin-2 [Sus scrofa] &gt;ABA12600.1 calsarcin 1 [Sus scrofa]	GO:0008150(biological_process);GO:0030239(myofibril assembly)	GO:0030018(Z disc);GO:0015629(actin cytoskeleton);GO:0005737(cytoplasm);GO:0030017(sarcomere)	GO:0003779(actin binding);GO:0031433(telethonin binding);GO:0030346(protein phosphatase 2B binding);GO:0005515(protein binding);GO:0051373(FATZ binding)	*	*	*	Myozenin-2	Myozenin-2 OS=Bos taurus OX=9913 GN=MYOZ2 PE=2 SV=1
ENSSSCG00000042436		0.04	0.09	0.15	1.11	1.39	0.32	3.36707	1.3e-07	3.31e-05	AEI83437.1	pol protein [Sus scrofa]	*	*	*	*	*	KOG0017(R)(FOG: Transposon-encoded proteins with TYA, reverse transcriptase, integrase domains in various combinations)	Gag-Pol	Gag-Pol polyprotein OS=Koala retrovirus OX=394239 GN=pro-pol PE=3 SV=2
15.1222		0.05	0.03	0.08	0.76	0.5	0.44	3.35704	4.02e-12	4.32e-09	XP_013834215.1	PREDICTED: mitochondrial inner membrane protein COX18 isoform X1 [Sus scrofa]	*	*	*	*	*	*	*	*
16.27		1	0.35	0.2	3.08	11.16	2.65	3.34439	2.89e-06	0.000434666	ELR45185.1	hypothetical protein M91_00772 [Bos mutus]	*	*	*	K01142|E3.1.11.2, xthA|http://www.genome.jp/dbget-bin/www_bget?ko:K01142	ko03410(Base excision repair)	*	LINE-1	LINE-1 retrotransposable element ORF2 protein OS=Homo sapiens OX=9606 PE=1 SV=1
5.72		0.08	0.17	0.17	1.83	0.83	0.91	3.33264	0.000226469	0.0114996	*	*	*	*	*	*	*	*	*	*
ENSSSCG00000010512		0.03	0	0.02	0.45	0.05	0.14	3.32129	8.17e-05	0.00545176	XP_006210631.2	PREDICTED: slit homolog 1 protein [Vicugna pacos]	GO:0021772(olfactory bulb development);GO:0033563(dorsal/ventral axon guidance);GO:0048812(neuron projection morphogenesis);GO:0048846(axon extension involved in axon guidance);GO:0022029(telencephalon cell migration);GO:0008045(motor neuron axon guidance);GO:0007409(axonogenesis);GO:0050919(negative chemotaxis);GO:0031290(retinal ganglion cell axon guidance);GO:0040023(nuclear migration);GO:0007…	GO:0005623(cell);GO:0005576(extracellular region);GO:0005615(extracellular space);GO:0005578(extracellular matrix)	GO:0005509(calcium ion binding);GO:0048495(Roundabout binding);GO:0008201(heparin binding)	K06838|SLIT1|http://www.genome.jp/dbget-bin/www_bget?ko:K06838	ko04360(Axon guidance)	KOG4237(WT)(Extracellular matrix protein slit, contains leucine-rich and EGF-like repeats)	Slit	Slit homolog 1 protein OS=Homo sapiens OX=9606 GN=SLIT1 PE=2 SV=4
ENSSSCG00000024496		0.01	0.04	0.03	0.15	0.24	0.27	3.32077	6.16e-07	0.000122477	XP_003356949.1	PREDICTED: putative methyltransferase NSUN7 [Sus scrofa] &gt;XP_005666674.1 PREDICTED: putative methyltransferase NSUN7 [Sus scrofa]	*	*	GO:0008168(methyltransferase activity)	*	*	KOG2360(D)(Proliferation-associated nucleolar protein (NOL1))	Putative	Putative methyltransferase NSUN7 OS=Homo sapiens OX=9606 GN=NSUN7 PE=2 SV=4
10.169		3.46	0.89	1.21	10.73	42.52	4.92	3.31629	0.00169198	0.0481927	*	*	*	*	*	*	*	*	*	*
1.2243		0.74	0.15	0.36	8.98	2.92	2.25	3.30802	9.81e-07	0.000181213	*	*	*	*	*	*	*	*	*	*
ENSSSCG00000045554		0.05	0.01	0.03	0.44	0.21	0.33	3.29639	2.55e-08	9.29e-06	XP_013834215.1	PREDICTED: mitochondrial inner membrane protein COX18 isoform X1 [Sus scrofa]	GO:0006686(sphingomyelin biosynthetic process);GO:0006915(apoptotic process);GO:0016310(phosphorylation);GO:0046513(ceramide biosynthetic process)	GO:0005887(integral component of plasma membrane);GO:0030173(integral component of Golgi membrane);GO:0030176(integral component of endoplasmic reticulum membrane)	GO:0016301(kinase activity);GO:0033188(sphingomyelin synthase activity);GO:0047493(ceramide cholinephosphotransferase activity)	*	*	*	*	*
ENSSSCG00000039651		1.37	0.97	1.4	17.14	9.19	13.39	3.2858	4.39e-29	5.82e-25	XP_013847360.1	PREDICTED: solute carrier family 2, facilitated glucose transporter member 5 [Sus scrofa] &gt;AMN88562.1 GLUT5 [Sus scrofa]	GO:0006810(transport);GO:0055085(transmembrane transport);GO:0015755(fructose transmembrane transport)	GO:0016020(membrane);GO:0016021(integral component of membrane)	GO:0022891(transmembrane transporter activity);GO:0022857(transmembrane transporter activity);GO:0005353(fructose transmembrane transporter activity);GO:0005215(transporter activity)	K08143|SLC2A5, GLUT5|http://www.genome.jp/dbget-bin/www_bget?ko:K08143	ko04973(Carbohydrate digestion and absorption)	KOG0569(G)(Permease of the major facilitator superfamily)	Solute	Solute carrier family 2, facilitated glucose transporter member 5 OS=Bos taurus OX=9913 GN=SLC2A5 PE=1 SV=2
ENSSSCG00000051152		0.02	0.04	0.15	0.43	0.88	0.77	3.28525	5.6e-07	0.00011414	*	*	*	*	*	*	*	*	*	*
10.94		1.48	1.04	0.4	6.92	20.75	2.67	3.27797	1.23e-06	0.000212636	*	*	*	*	*	*	*	*	*	*
ENSSSCG00000005296		0.06	0.03	0.13	0.76	0.75	0.58	3.24365	4.24e-13	6.48e-10	XP_003122026.1	PREDICTED: protein KIAA1045 homolog isoform X2 [Sus scrofa]	*	*	GO:0005509(calcium ion binding);GO:0046872(metal ion binding)	*	*	*	PHD	PHD finger protein 24 OS=Homo sapiens OX=9606 GN=PHF24 PE=1 SV=2
ENSSSCG00000017501		0.38	0.21	1.64	2.28	12.65	4.96	3.19551	1.24e-05	0.00131777	NP_001116636.1	phenylethanolamine N-methyltransferase [Sus scrofa] &gt;Q06AU9.1 RecName: Full=Phenylethanolamine N-methyltransferase; Short=PNMTase; AltName: Full=Noradrenaline N-methyltransferase &gt;ABI97171.1 PNMT [Sus scrofa]	GO:0042423(catecholamine biosynthetic process);GO:0032259(methylation);GO:0042418(epinephrine biosynthetic process)	*	GO:0016740(transferase activity);GO:0008168(methyltransferase activity);GO:0004603(phenylethanolamine N-methyltransferase activity)	K00553|PNMT|http://www.genome.jp/dbget-bin/www_bget?ko:K00553	ko00350(Tyrosine metabolism)	*	Phenylethanolamine	Phenylethanolamine N-methyltransferase OS=Sus scrofa OX=9823 GN=PNMT PE=2 SV=1
ENSSSCG00000051577		0	0.04	0.09	0.53	0.22	0.45	3.17711	0.000229905	0.0115706	*	*	*	*	*	*	*	*	*	*
8.589		1.46	1.64	2.07	28.91	5.3	17.63	3.17235	1.2e-08	4.91e-06	*	*	*	*	*	*	*	*	*	*
9.1067		0.43	0.13	0.25	3.1	0.81	4.06	3.1719	6.8e-08	1.99e-05	ABR01162.1	endonuclease/reverse transcriptase [Sus scrofa]	*	*	*	*	*	*	LINE-1	LINE-1 retrotransposable element ORF2 protein OS=Homo sapiens OX=9606 PE=1 SV=1
ENSSSCG00000027144		0.08	0.11	0.09	1.85	0.14	0.67	3.16379	1.08e-05	0.00120365	XP_013849214.1	PREDICTED: lamin tail domain-containing protein 1 [Sus scrofa]	*	*	*	*	*	KOG0977(DY)(Nuclear envelope protein lamin, intermediate filament superfamily)	Lamin	Lamin tail domain-containing protein 1 OS=Macaca fascicularis OX=9541 GN=LMNTD1 PE=2 SV=1
6.1087		0	0.06	0.07	0.62	0.16	0.47	3.14043	0.000296846	0.0139838	ELR62420.1	hypothetical protein M91_10472 [Bos mutus]	*	*	*	*	*	*	LINE-1	LINE-1 reverse transcriptase homolog OS=Nycticebus coucang OX=9470 PE=4 SV=1
10.26		0.1	0.07	0.06	0.6	1.03	0.49	3.13568	3.54e-06	0.000519491	XP_013834215.1	PREDICTED: mitochondrial inner membrane protein COX18 isoform X1 [Sus scrofa]	*	*	*	*	*	*	*	*
ENSSSCG00000021093		0.04	0.04	0.03	0.36	0.14	0.54	3.13032	5.39e-08	1.64e-05	XP_013835713.1	PREDICTED: uncharacterized protein C10orf67 homolog isoform X1 [Sus scrofa]	*	*	*	*	*	*	Uncharacterized	Uncharacterized protein C10orf67, mitochondrial OS=Homo sapiens OX=9606 GN=C10orf67 PE=1 SV=3
ENSSSCG00000050859		0.26	0.42	0.73	3.82	2.68	4.84	3.11776	2.33e-14	4.29e-11	ELR47876.1	hypothetical protein M91_20604 [Bos mutus]	*	*	*	*	*	*	LINE-1	LINE-1 retrotransposable element ORF2 protein OS=Homo sapiens OX=9606 PE=1 SV=1
15.1215		2.74	2.92	2.63	9.49	52.32	12.08	3.10747	6.59e-08	1.94e-05	XP_013834215.1	PREDICTED: mitochondrial inner membrane protein COX18 isoform X1 [Sus scrofa]	*	*	*	*	*	*	*	*
ENSSSCG00000036883		181.87	131.93	204.61	1207.8	709.49	2910.15	3.10332	2.13e-11	1.84e-08	NP_001093401.1	fatty acid-binding protein, heart [Sus scrofa] &gt;O02772.3 RecName: Full=Fatty acid-binding protein, heart; AltName: Full=Fatty acid-binding protein 3; AltName: Full=Heart-type fatty acid-binding protein; Short=H-FABP &gt;CAA67168.1 fatty acid-binding protein [Sus scrofa] &gt;CAC95165.1 heart fatty acid-binding protein, partial [Sus scrofa] &gt;ABR10917.1 heart fatty acid-binding protein [Sus sc…	GO:0006810(transport)	GO:0005737(cytoplasm);GO:0005615(extracellular space);GO:0070062(extracellular exosome);GO:0005759(mitochondrial matrix);GO:0005739(mitochondrion)	GO:0008289(lipid binding);GO:0005215(transporter activity);GO:0008092(cytoskeletal protein binding);GO:0070538(oleic acid binding);GO:0036041(long-chain fatty acid binding)	K08752|FABP3|http://www.genome.jp/dbget-bin/www_bget?ko:K08752	ko03320(PPAR signaling pathway)	KOG4015(I)(Fatty acid-binding protein FABP)	Fatty	Fatty acid-binding protein, heart OS=Sus scrofa OX=9823 GN=FABP3 PE=2 SV=3
4.861		0.02	0.03	0.02	0.34	0.1	0.22	3.09198	0.00046793	0.0196872	XP_013834215.1	PREDICTED: mitochondrial inner membrane protein COX18 isoform X1 [Sus scrofa]	*	*	*	*	*	*	*	*
7.1271		0.03	0.09	0.19	0.67	1.3	0.7	3.09083	1.37e-05	0.00141469	XP_013834215.1	PREDICTED: mitochondrial inner membrane protein COX18 isoform X1 [Sus scrofa]	*	*	*	*	*	*	*	*
13.1022		0.41	0.24	0.14	3.89	2.91	0.58	3.07948	6.69e-06	0.000844597	CAJ76246.1	polyprotein [Sus scrofa] &gt;CAJ76248.1 polyprotein [Sus scrofa]	*	*	*	*	*	*	Gag	Gag polyprotein OS=Gibbon ape leukemia virus OX=11840 GN=gag PE=3 SV=3
ENSSSCG00000043361		0.22	0.27	0.13	0.29	0.85	4.25	3.0423	0.000142973	0.00825032	XP_013834215.1	PREDICTED: mitochondrial inner membrane protein COX18 isoform X1 [Sus scrofa]	*	*	*	*	*	*	*	*
13.2229		0.07	0.14	0.06	0.56	1.52	0.21	3.03743	0.000132935	0.00786511	*	*	*	*	*	*	*	*	*	*
5.2		0.06	0.06	0.16	0.94	0.42	0.98	3.01092	1.21e-07	3.18e-05	*	*	*	*	*	*	*	*	*	*
7.16		1.38	1.63	1.1	12.6	6.43	17.4	3.00862	1.55e-15	3.86e-12	XP_013834215.1	PREDICTED: mitochondrial inner membrane protein COX18 isoform X1 [Sus scrofa]	*	*	*	*	*	*	*	*
ENSSSCG00000048733		0.15	0.06	0.04	0.71	0.45	0.76	3.00775	8.06e-09	3.5e-06	*	*	*	*	*	*	*	*	*	*
13.1916		0.03	0.22	0.11	1.81	0.57	0.63	2.99672	0.000442692	0.0188852	*	*	*	*	*	*	*	*	*	*
ENSSSCG00000042575		0.01	0.02	0.22	0.45	0.34	0.21	2.99263	5.84e-05	0.00426682	*	*	*	*	*	*	*	*	*	*
ENSSSCG00000051296		0.05	0.02	0.01	0.2	0.14	0.6	2.98516	0.000144218	0.00828609	*	*	*	*	*	*	*	*	*	*
ENSSSCG00000041499		0.75	0.17	0.51	6.12	2	9.56	2.98179	8e-09	3.5e-06	ABR01162.1	endonuclease/reverse transcriptase [Sus scrofa]	*	*	*	*	*	*	LINE-1;NXPE	LINE-1 reverse transcriptase homolog OS=Nycticebus coucang OX=9470 PE=4 SV=1;NXPE family member 4 OS=Rattus norvegicus OX=10116 GN=Nxpe4 PE=2 SV=1
15.537		2.81	1.76	2.02	24.84	3.62	23.32	2.98114	7.29e-08	2.11e-05	AAF67005.1	putative zinc finger protein [Homo sapiens]	GO:0008584(male gonad development);GO:0010628(positive regulation of gene expression);GO:0007283(spermatogenesis);GO:0055114(oxidation-reduction process);GO:0006351(transcription, DNA-templated);GO:0030154(cell differentiation);GO:0001666(response to hypoxia);GO:0006355(regulation of transcription, DNA-templated);GO:0007290(spermatid nucleus elongation);GO:0009755(hormone-mediated signaling pathw…	GO:0005737(cytoplasm);GO:0005634(nucleus);GO:0000785(chromatin);GO:0005575(cellular_component);GO:0005654(nucleoplasm);GO:0016020(membrane)	GO:0051213(dioxygenase activity);GO:0016491(oxidoreductase activity);GO:0046872(metal ion binding);GO:0000976(transcription regulatory region sequence-specific DNA binding);GO:0001047(core promoter binding);GO:0003674(molecular_function);GO:0003700(DNA-binding transcription factor activity);GO:0005506(iron ion binding);GO:0031490(chromatin DNA binding);GO:0032454(histone demethylase activity (H3-…	K15601|KDM3|http://www.genome.jp/dbget-bin/www_bget?ko:K15601	*	KOG1356(K)(Putative transcription factor 5qNCA, contains JmjC domain)	Lysine-specific	Lysine-specific demethylase 3A OS=Rattus norvegicus OX=10116 GN=Kdm3a PE=2 SV=1
7.1268		0.24	0.14	0.41	2.15	2.23	2.12	2.97335	1.61e-14	3.2e-11	XP_013834215.1	PREDICTED: mitochondrial inner membrane protein COX18 isoform X1 [Sus scrofa]	*	*	*	*	*	*	*	*
3.934		0.01	0.01	0.04	0.06	0.16	0.33	2.96972	0.000870138	0.0309998	ABR01162.1	endonuclease/reverse transcriptase [Sus scrofa]	GO:0006310(DNA recombination);GO:0032197(transposition, RNA-mediated);GO:0032199(reverse transcription involved in RNA-mediated transposition);GO:0090305(nucleic acid phosphodiester bond hydrolysis)	*	GO:0003964(RNA-directed DNA polymerase activity);GO:0009036(type II site-specific deoxyribonuclease activity);GO:0046872(metal ion binding)	*	*	*	LINE-1	LINE-1 retrotransposable element ORF2 protein OS=Homo sapiens OX=9606 PE=1 SV=1
ENSSSCG00000026427		0.96	0.92	1.9	17.44	1.53	10.92	2.96508	1.1e-06	0.000197178	XP_013852580.1	PREDICTED: nuclear receptor ROR-gamma isoform X2 [Sus scrofa]	GO:0036315(cellular response to sterol);GO:0006351(transcription, DNA-templated);GO:0006355(regulation of transcription, DNA-templated);GO:0043401(steroid hormone mediated signaling pathway)	GO:0005730(nucleolus);GO:0043231(intracellular membrane-bounded organelle);GO:0005634(nucleus)	GO:0003677(DNA binding);GO:0098531(ligand-activated transcription factor activity);GO:0003707(steroid hormone receptor activity);GO:0008142(oxysterol binding);GO:0003700(DNA-binding transcription factor activity);GO:0008270(zinc ion binding);GO:0046872(metal ion binding);GO:0004879(nuclear receptor activity);GO:0043565(sequence-specific DNA binding)	K08534|NR1F3, RORC|http://www.genome.jp/dbget-bin/www_bget?ko:K08534	ko04710(Circadian rhythm);ko04659(Th17 cell differentiation)	KOG4846(T)(Nuclear receptor);KOG4216(K)(Steroid hormone nuclear receptor)	Nuclear	Nuclear receptor ROR-gamma OS=Homo sapiens OX=9606 GN=RORC PE=1 SV=2
13.166		36.6	15.35	24.71	120.93	356.52	73.44	2.94294	2.16e-07	5.1e-05	NP_001137400.1	xin actin-binding repeat-containing protein 1 [Sus scrofa] &gt;ABQ57423.1 cardiomyopathy associated 1 [Sus scrofa]	GO:0030036(actin cytoskeleton organization);GO:0007507(heart development)	GO:0030054(cell junction)	GO:0003779(actin binding)	*	*	*	Xin	Xin actin-binding repeat-containing protein 1 OS=Homo sapiens OX=9606 GN=XIRP1 PE=1 SV=1
ENSSSCG00000015901		0.36	0.23	0.14	2.88	0.74	2.77	2.92999	2.11e-07	5.01e-05	XP_003266227.2	PREDICTED: growth factor receptor-bound protein 14 isoform X1 [Nomascus leucogenys]	GO:0007165(signal transduction);GO:0009967(positive regulation of signal transduction);GO:0050900(leukocyte migration)	GO:0005737(cytoplasm);GO:0005886(plasma membrane);GO:0043231(intracellular membrane-bounded organelle);GO:0005829(cytosol);GO:0010008(endosome membrane);GO:0016020(membrane);GO:0005768(endosome)	GO:0005070(SH3/SH2 adaptor activity);GO:0005515(protein binding)	*	*	*	Growth	Growth factor receptor-bound protein 14 OS=Bos taurus OX=9913 GN=GRB14 PE=1 SV=1
ENSSSCG00000050891		0.01	0.04	0.05	0.21	0.13	0.43	2.92376	0.000773206	0.028544	*	*	*	*	*	*	*	*	*	*
ENSSSCG00000041701		0.05	0.05	0.07	0.51	0.28	0.69	2.91612	7.1e-05	0.00494059	XP_013834215.1	PREDICTED: mitochondrial inner membrane protein COX18 isoform X1 [Sus scrofa]	*	*	*	*	*	*	*	*
ENSSSCG00000036157		0.06	0.1	0.23	1.64	0.15	1.34	2.90861	0.000193427	0.0103089	XP_003130117.3	PREDICTED: homeobox protein BarH-like 2 [Sus scrofa]	GO:0045944(positive regulation of transcription by RNA polymerase II);GO:0001502(cartilage condensation);GO:0006355(regulation of transcription, DNA-templated);GO:0006366(transcription by RNA polymerase II);GO:0000122(negative regulation of transcription by RNA polymerase II);GO:0014902(myotube differentiation)	GO:0005667(transcription factor complex);GO:0005634(nucleus)	GO:0003677(DNA binding);GO:0003700(DNA-binding transcription factor activity);GO:0001228(DNA-binding transcription activator activity, RNA polymerase II-specific);GO:0003682(chromatin binding);GO:0000977(RNA polymerase II regulatory region sequence-specific DNA binding);GO:0043565(sequence-specific DNA binding)	K09361|BARX|http://www.genome.jp/dbget-bin/www_bget?ko:K09361	*	KOG0491(R)(Transcription factor BSH, contains HOX domain)	Homeobox	Homeobox protein BarH-like 2 OS=Homo sapiens OX=9606 GN=BARX2 PE=2 SV=3
ENSSSCG00000010530		0.09	0.19	0.2	0.75	0.17	3.71	2.89543	0.000313596	0.014617	XP_017358224.1	PREDICTED: cartilage acidic protein 1 isoform X1 [Cebus capucinus imitator]	GO:0021772(olfactory bulb development);GO:0007413(axonal fasciculation);GO:1900121(negative regulation of receptor binding)	GO:0030426(growth cone);GO:0070062(extracellular exosome)	GO:0005509(calcium ion binding)	*	*	*	Cartilage	Cartilage acidic protein 1 OS=Homo sapiens OX=9606 GN=CRTAC1 PE=1 SV=2
16.28		0.97	0.84	0.33	3.16	11.03	2.5	2.88737	9.95e-06	0.00112683	*	*	*	*	*	*	*	*	*	*
7.1269		0.19	0.06	0.17	0.95	1.54	0.77	2.87389	2.96e-07	6.69e-05	XP_013834215.1	PREDICTED: mitochondrial inner membrane protein COX18 isoform X1 [Sus scrofa]	*	*	*	*	*	*	*	*
ENSSSCG00000013513		4.63	4.01	7.32	21.68	15.47	73.19	2.86838	3.73e-08	1.22e-05	NP_001116607.1	perilipin-5 [Sus scrofa] &gt;ACA42766.1 lipid storage droplet protein 5 [Sus scrofa]	GO:0032000(positive regulation of fatty acid beta-oxidation);GO:0034389(lipid droplet organization);GO:0010890(positive regulation of sequestering of triglyceride);GO:0010897(negative regulation of triglyceride catabolic process);GO:2000378(negative regulation of reactive oxygen species metabolic process);GO:0060192(negative regulation of lipase activity);GO:0010884(positive regulation of lipid s…	GO:0005737(cytoplasm);GO:0005739(mitochondrion);GO:0005811(lipid droplet);GO:0005829(cytosol)	GO:0035473(lipase binding);GO:0042802(identical protein binding)	K20255|PLIN5|http://www.genome.jp/dbget-bin/www_bget?ko:K20255	ko03320(PPAR signaling pathway)	*	Leucine-rich;Perilipin-5	Leucine-rich alpha-2-glycoprotein OS=Homo sapiens OX=9606 GN=LRG1 PE=1 SV=2;Perilipin-5 OS=Ovis aries OX=9940 GN=Plin5 PE=2 SV=1
15.1213		2.28	3.02	3.15	14.54	39.26	10.24	2.8675	8.23e-09	3.5e-06	*	*	*	*	*	*	*	*	*	*
7.17		0.02	0.02	0.02	0.19	0.11	0.1	2.83968	7.72e-05	0.0052822	ELR50664.1	hypothetical protein M91_01403, partial [Bos mutus]	*	*	*	*	*	*	LINE-1	LINE-1 reverse transcriptase homolog OS=Nycticebus coucang OX=9470 PE=4 SV=1
ENSSSCG00000007288		2.76	1.25	1.38	23.66	4.8	15.24	2.83398	1.63e-08	6.42e-06	XP_014706226.1	PREDICTED: myosin-7B isoform X1 [Equus asinus]	*	*	*	K10352|MYH|http://www.genome.jp/dbget-bin/www_bget?ko:K10352	ko04530(Tight junction)	KOG0161(Z)(Myosin class II heavy chain)	Myosin-7B	Myosin-7B OS=Mus musculus OX=10090 GN=Myh7b PE=3 SV=1
1.2246		0.26	0	0.18	2.24	0.59	0.66	2.82994	0.000590953	0.0234488	*	*	*	*	*	*	*	*	*	*
2.746		0.04	0.13	0.09	0.79	0.39	0.83	2.78539	1.1e-08	4.55e-06	XP_013977896.1	PREDICTED: glutamate carboxypeptidase 2 isoform X1 [Canis lupus familiaris]	*	*	*	*	*	*	*	*
ENSSSCG00000036234		0.14	0.02	0.08	1.24	0.17	0.38	2.7678	0.00141617	0.0424307	XP_006205863.1	PREDICTED: glutamate decarboxylase 1-like [Vicugna pacos]	*	*	*	K01580|E4.1.1.15, gadB, gadA, GAD|http://www.genome.jp/dbget-bin/www_bget?ko:K01580	ko02024(Quorum sensing);ko00250(Alanine, aspartate and glutamate metabolism);ko00650(Butanoate metabolism);ko00430(Taurine and hypotaurine metabolism);ko00410(beta-Alanine metabolism);ko04727(GABAergic synapse)	KOG0629(E)(Glutamate decarboxylase and related proteins)	Glutamate	Glutamate decarboxylase 1 OS=Pan troglodytes OX=9598 GN=GAD1 PE=2 SV=1
1.1586		0.06	0.21	0.51	1.86	2.84	0.65	2.75689	0.000103852	0.00651269	XP_006169041.2	PREDICTED: spermatogenesis-associated protein 31A3 [Tupaia chinensis]	*	*	*	*	*	*	Spermatogenesis-associated	Spermatogenesis-associated protein 31 OS=Rattus norvegicus OX=10116 GN=Spata31 PE=1 SV=1
ENSSSCG00000038663		0.25	0.11	0.09	1.67	0.27	1.34	2.73593	7.02e-06	0.000874853	XP_013834215.1	PREDICTED: mitochondrial inner membrane protein COX18 isoform X1 [Sus scrofa]	*	*	*	*	*	*	*	*
ENSSSCG00000050811		0.09	0.15	0.47	1.74	1.25	1.84	2.73587	1.65e-07	4.04e-05	XP_004483884.1	PREDICTED: P antigen family member 3-like [Dasypus novemcinctus]	*	*	*	*	*	*	*	*
ENSSSCG00000049152		0.01	0.02	0.01	0.07	0.12	0.06	2.72744	0.00152301	0.044755	*	*	*	*	*	*	*	*	*	*
ENSSSCG00000041566		2.49	1.82	1.18	9.99	5.58	15.12	2.72687	8.53e-13	1.21e-09	XP_013834215.1	PREDICTED: mitochondrial inner membrane protein COX18 isoform X1 [Sus scrofa]	*	*	*	*	*	*	*	*
ENSSSCG00000000997		3.19	3.23	1.71	20.45	8.61	31.09	2.72642	4.91e-09	2.33e-06	XP_003128202.1	PREDICTED: protein phosphatase 1 regulatory subunit 3G [Sus scrofa]	GO:0042593(glucose homeostasis);GO:2000467(positive regulation of glycogen (starch) synthase activity);GO:0045725(positive regulation of glycogen biosynthetic process)	GO:0005737(cytoplasm)	GO:0019903(protein phosphatase binding);GO:2001069(glycogen binding)	*	*	*	Protein	Protein phosphatase 1 regulatory subunit 3G OS=Homo sapiens OX=9606 GN=PPP1R3G PE=1 SV=1
ENSSSCG00000021598		0.61	0.79	0.64	1.74	9.85	2.25	2.71094	8.03e-06	0.000967326	XP_019778762.1	PREDICTED: protein eva-1 homolog C isoform X3 [Tursiops truncatus]	*	GO:0016020(membrane);GO:0016021(integral component of membrane)	GO:0030246(carbohydrate binding)	*	*	KOG4729(R)(Galactoside-binding lectin)	Protein	Protein eva-1 homolog C OS=Homo sapiens OX=9606 GN=EVA1C PE=2 SV=1
3.1251		0.12	0.04	0.06	1.09	0.18	0.4	2.7083	0.00160408	0.0462971	*	*	*	*	*	*	*	*	*	*
4.308		0.41	0.68	0.1	2.21	4.34	1.8	2.70056	0.00061648	0.0241049	*	*	*	*	*	*	*	*	*	*
10.353		0.27	0.37	2.66	6.9	7.03	7.44	2.69431	4.73e-05	0.00362836	*	*	*	*	*	*	*	*	*	*
2.807		0.46	0.8	0.67	3.71	7.97	1.19	2.67792	2.86e-05	0.00251921	*	*	*	*	*	*	*	*	*	*
ENSSSCG00000045139		0.47	0.32	0.55	1.93	4.72	2.07	2.65175	1.89e-08	7.18e-06	XP_013843624.1	PREDICTED: UDP-N-acetylglucosamine transferase subunit ALG14 homolog isoform X1 [Sus scrofa]	*	*	*	*	*	*	*	*
ENSSSCG00000007866		1.04	0.67	0.57	8.56	2.63	5.47	2.65056	3.21e-10	2.19e-07	XP_017896487.1	PREDICTED: transmembrane channel-like protein 7 isoform X1 [Capra hircus]	*	GO:0016021(integral component of membrane);GO:0016020(membrane)	*	*	*	*	Transmembrane	Transmembrane channel-like protein 7 OS=Macaca fascicularis OX=9541 GN=TMC7 PE=2 SV=1
ENSSSCG00000034891		0.03	0.03	0.04	0.14	0.36	0.15	2.64718	2.65e-05	0.00236845	XP_004275622.1	PREDICTED: glucagon receptor [Orcinus orca]	*	*	*	K04583|GCGR|http://www.genome.jp/dbget-bin/www_bget?ko:K04583	ko04080(Neuroactive ligand-receptor interaction);ko04922(Glucagon signaling pathway)	KOG4564(T)(Adenylate cyclase-coupled calcitonin receptor)	Glucagon	Glucagon receptor OS=Homo sapiens OX=9606 GN=GCGR PE=1 SV=1
8.1538		0.12	0.23	0.4	0.51	3.78	0.35	2.64158	0.0009885	0.0336983	*	*	*	*	*	*	*	*	*	*
ENSSSCG00000028777		0.85	1.97	2.15	4.27	8.71	10.47	2.63885	1.36e-10	1.04e-07	XP_013832849.1	PREDICTED: myosin light chain kinase family member 4 isoform X2 [Sus scrofa]	*	*	*	K00907|MYLK|http://www.genome.jp/dbget-bin/www_bget?ko:K00907	ko04810(Regulation of actin cytoskeleton);ko04510(Focal adhesion);ko04371(Apelin signaling pathway);ko04020(Calcium signaling pathway);ko04022(cGMP - PKG signaling pathway);ko04270(Vascular smooth muscle contraction);ko04971(Gastric acid secretion);ko04921(Oxytocin signaling pathway);ko04611(Platelet activation)	KOG0613(Z)(Projectin/twitchin and related proteins)	Myosin	Myosin light chain kinase family member 4 OS=Homo sapiens OX=9606 GN=MYLK4 PE=1 SV=2
ENSSSCG00000029275		8.71	8.6	6.7	20.69	100.2	28.74	2.63641	5.32e-07	0.000108963	NP_999128.2	peroxisome proliferator-activated receptor gamma coactivator 1-alpha [Sus scrofa] &gt;Q865B6.1 RecName: Full=Peroxisome proliferator-activated receptor gamma coactivator 1-alpha; Short=PGC-1-alpha; Short=PPAR-gamma coactivator 1-alpha; Short=PPARGC-1-alpha &gt;BAC66019.1 peroxisome proliferator activated receptor,gamma,coactivator 1 [Sus scrofa]	GO:0045893(positive regulation of transcription, DNA-templated);GO:2000507(energy homeostasis);GO:0014850(response to muscle activity);GO:2001171(positive regulation of ATP biosynthetic process);GO:0043524(negative regulation of neuron apoptotic process);GO:1901215(negative regulation of neuron death);GO:0032922(circadian regulation of gene expression);GO:0046321(positive regulation of fatty acid…	GO:0016605(PML body);GO:0005634(nucleus);GO:0005654(nucleoplasm);GO:0005665(RNA polymerase II, core complex);GO:0005719(nuclear euchromatin);GO:0022626(cytosolic ribosome);GO:0043025(neuronal cell body);GO:0097440(apical dendrite);GO:1990843(subsarcolemmal mitochondrion);GO:1990844(interfibrillar mitochondrion);GO:0005737(cytoplasm);GO:0005829(cytosol)	GO:0003677(DNA binding);GO:0030374(nuclear receptor transcription coactivator activity);GO:0003723(RNA binding);GO:0000166(nucleotide binding);GO:0043565(sequence-specific DNA binding);GO:0001104(transcription coregulator activity);GO:0003676(nucleic acid binding);GO:0008134(transcription factor binding);GO:0031490(chromatin DNA binding);GO:0003713(transcription coactivator activity);GO:0031625(u…	K07202|PPARGC1A, PGC1A|http://www.genome.jp/dbget-bin/www_bget?ko:K07202	ko04152(AMPK signaling pathway);ko04371(Apelin signaling pathway);ko04211(Longevity regulating pathway - mammal);ko04920(Adipocytokine signaling pathway);ko04922(Glucagon signaling pathway);ko04910(Insulin signaling pathway)	*	Peroxisome;LINE-1	Peroxisome proliferator-activated receptor gamma coactivator 1-alpha OS=Sus scrofa OX=9823 GN=PPARGC1A PE=2 SV=1;LINE-1 retrotransposable element ORF2 protein OS=Homo sapiens OX=9606 PE=1 SV=1
14.689		0.02	0.01	0.04	0.14	0.13	0.18	2.61955	0.000199195	0.0105316	*	*	*	*	*	*	*	*	*	*
14.1563		0.88	1.27	0.76	4.95	11.64	1.98	2.59342	4.25e-06	0.000597292	*	*	*	*	*	*	*	*	*	*
ENSSSCG00000047558		0.18	0.11	0.21	1.91	0.89	0.97	2.59265	1.19e-11	1.06e-08	ELR59055.1	hypothetical protein M91_11778 [Bos mutus]	*	*	*	*	*	*	LINE-1	LINE-1 reverse transcriptase homolog OS=Nycticebus coucang OX=9470 PE=4 SV=1
ENSSSCG00000029267		0.02	0.02	0.04	0.13	0.19	0.16	2.58682	0.000564596	0.0226745	XP_003360632.1	PREDICTED: T-cell immunoreceptor with Ig and ITIM domains-like isoform X1 [Sus scrofa] &gt;XP_005670257.1 PREDICTED: T-cell immunoreceptor with Ig and ITIM domains isoform X1 [Sus scrofa] &gt;XP_003358852.3 PREDICTED: T-cell immunoreceptor with Ig and ITIM domains isoform X1 [Sus scrofa]	*	GO:0016020(membrane);GO:0016021(integral component of membrane)	*	K16350|TIGIT|http://www.genome.jp/dbget-bin/www_bget?ko:K16350	ko04514(Cell adhesion molecules (CAMs))	*	T-cell	T-cell immunoreceptor with Ig and ITIM domains OS=Homo sapiens OX=9606 GN=TIGIT PE=1 SV=1
ENSSSCG00000010219		2.09	2.5	2.64	10.19	30.14	3.31	2.57979	1.14e-05	0.00124967	XP_001503550.1	PREDICTED: AT-rich interactive domain-containing protein 5B isoform X2 [Equus caballus] &gt;XP_008530810.1 PREDICTED: AT-rich interactive domain-containing protein 5B isoform X2 [Equus przewalskii]	GO:0048008(platelet-derived growth factor receptor signaling pathway);GO:0060613(fat pad development);GO:0060325(face morphogenesis);GO:0009791(post-embryonic development);GO:0001822(kidney development);GO:0060021(roof of mouth development);GO:0010761(fibroblast migration);GO:0035264(multicellular organism growth);GO:0006355(regulation of transcription, DNA-templated);GO:0060612(adipose tissue de…	GO:0005634(nucleus)	GO:0003677(DNA binding);GO:0003713(transcription coactivator activity);GO:0001227(DNA-binding transcription repressor activity, RNA polymerase II-specific);GO:0000977(RNA polymerase II regulatory region sequence-specific DNA binding);GO:0044212(transcription regulatory region DNA binding)	*	*	KOG2744(K)(DNA-binding proteins Bright/BRCAA1/RBP1 and related proteins containing BRIGHT domain)	AT-rich	AT-rich interactive domain-containing protein 5B OS=Bos taurus OX=9913 GN=ARID5B PE=3 SV=1
7.1272		0.22	0.2	0.4	1.68	2.45	0.9	2.56617	9.64e-08	2.64e-05	*	*	*	*	*	*	*	*	*	*
5.15		0.08	0.05	0.13	0.48	0.82	0.27	2.56199	9.93e-05	0.00631236	ELK15812.1	Retrovirus-related Pol polyprotein LINE-1 [Pteropus alecto]	*	*	*	*	*	*	*	*
4.1599		0.18	0.35	0.32	1.41	2.24	1.48	2.55049	3.97e-06	0.000567723	*	*	*	*	*	*	*	*	*	*
14.473		0.14	0.02	0.08	0.83	0.4	0.33	2.53615	0.00108299	0.0357036	XP_010811525.1	PREDICTED: coiled-coil domain-containing protein 181 isoform X3 [Bos taurus]	*	*	*	*	*	*	*	*
2.808		0.55	0.62	0.56	2.54	6.92	1.05	2.53366	1.12e-05	0.00123264	*	*	*	*	*	*	*	*	*	*
ENSSSCG00000001716		2.48	1.74	1.62	14.18	6.78	15.59	2.50626	5.28e-12	5.52e-09	NP_001300961.1	calcipressin-2 isoform 1 [Bos taurus] &gt;XP_005896697.1 PREDICTED: calcipressin-2 isoform X1 [Bos mutus] &gt;XP_005960678.1 PREDICTED: calcipressin-2 [Pantholops hodgsonii] &gt;XP_006076212.1 PREDICTED: calcipressin-2 [Bubalus bubalis] &gt;XP_010861378.1 PREDICTED: calcipressin-2 isoform X1 [Bison bison bison] &gt;XP_017894573.1 PREDICTED: calcipressin-2 isoform X1 [Capra hircus] &gt;XP_01789457…	GO:0019722(calcium-mediated signaling);GO:0050790(regulation of catalytic activity);GO:0070884(regulation of calcineurin-NFAT signaling cascade)	GO:0005575(cellular_component);GO:0005737(cytoplasm)	GO:0000166(nucleotide binding);GO:0003676(nucleic acid binding);GO:0008597(calcium-dependent protein serine/threonine phosphatase regulator activity)	K17903|RCAN2, ZAKI4|http://www.genome.jp/dbget-bin/www_bget?ko:K17903	ko04919(Thyroid hormone signaling pathway)	KOG4019(TR)(Calcineurin-mediated signaling pathway inhibitor DSCR1)	Calcipressin-2	Calcipressin-2 OS=Bos taurus OX=9913 GN=RCAN2 PE=2 SV=1
ENSSSCG00000041276		0.04	0.01	0.02	0.21	0.13	0.05	2.50588	0.00142937	0.0426655	XP_013834215.1	PREDICTED: mitochondrial inner membrane protein COX18 isoform X1 [Sus scrofa]	*	*	*	*	*	*	LINE-1	LINE-1 retrotransposable element ORF2 protein OS=Mus musculus OX=10090 GN=Pol PE=1 SV=2
3.393		0.04	0.07	0.05	0.22	0.57	0.19	2.50225	0.000382119	0.0168587	*	*	*	*	*	*	*	*	*	*
1.1816		0.12	0.04	0.15	0.69	0.5	0.54	2.49868	0.000610703	0.0239661	XP_013834215.1	PREDICTED: mitochondrial inner membrane protein COX18 isoform X1 [Sus scrofa]	*	*	*	*	*	*	*	*
7.332		0.18	0.05	0.08	0.82	0.36	0.88	2.49607	0.00100864	0.0340429	*	*	*	*	*	*	*	*	*	*
16.26		1.8	1.04	1.1	5.02	14.87	3.22	2.48688	9.11e-06	0.00105918	ELR55573.1	hypothetical protein M91_15722 [Bos mutus]	*	*	*	K19941|SYN|http://www.genome.jp/dbget-bin/www_bget?ko:K19941	*	*	LINE-1	LINE-1 retrotransposable element ORF2 protein OS=Homo sapiens OX=9606 PE=1 SV=1
10.18		0.86	0.56	0.66	7.02	1.13	4.89	2.4746	4.07e-05	0.0033006	*	*	*	*	*	*	*	*	*	*
12.733		0.19	0.29	0.07	1.57	0.75	0.88	2.47235	0.000322198	0.0148956	XP_003997119.1	PREDICTED: UPF0450 protein C17orf58 homolog [Felis catus] &gt;XP_007088354.1 PREDICTED: UPF0450 protein C17orf58 homolog [Panthera tigris altaica] &gt;XP_014928122.1 PREDICTED: UPF0450 protein C17orf58 homolog [Acinonyx jubatus] &gt;XP_019322042.1 PREDICTED: UPF0450 protein C17orf58 homolog [Panthera pardus]	*	*	*	*	*	*	UPF0450	UPF0450 protein C17orf58 OS=Homo sapiens OX=9606 GN=C17orf58 PE=3 SV=2
ENSSSCG00000024725		0.04	0.02	0.07	0.42	0.19	0.19	2.46738	9.93e-05	0.00631236	XP_003354928.1	PREDICTED: LOW QUALITY PROTEIN: uncharacterized protein C2orf71 homolog [Sus scrofa]	*	*	*	*	*	*	Photoreceptor	Photoreceptor cilium actin regulator OS=Homo sapiens OX=9606 GN=PCARE PE=1 SV=1
ENSSSCG00000015035		1.66	1.09	0.92	8.66	5.83	7.79	2.4609	2.13e-12	2.56e-09	XP_003129889.1	PREDICTED: uncharacterized protein C11orf52 homolog [Sus scrofa]	*	*	*	*	*	*	Uncharacterized	Uncharacterized protein C11orf52 OS=Homo sapiens OX=9606 GN=C11orf52 PE=1 SV=2
ENSSSCG00000006160		0.07	0.11	0.06	0.44	0.13	0.86	2.46007	0.00154153	0.0452323	EPY72830.1	stathmin-2 [Camelus ferus]	GO:0007026(negative regulation of microtubule depolymerization);GO:0010977(negative regulation of neuron projection development);GO:0031110(regulation of microtubule polymerization or depolymerization);GO:0031117(positive regulation of microtubule depolymerization);GO:0010976(positive regulation of neuron projection development);GO:0031115(negative regulation of microtubule polymerization);GO:199…	GO:0005737(cytoplasm);GO:0030027(lamellipodium);GO:0043005(neuron projection);GO:0030426(growth cone);GO:0048471(perinuclear region of cytoplasm);GO:0043025(neuronal cell body);GO:0005768(endosome);GO:0005794(Golgi apparatus);GO:0016020(membrane);GO:0030424(axon);GO:0031982(vesicle);GO:0042995(cell projection)	GO:0048306(calcium-dependent protein binding);GO:0005515(protein binding);GO:0015631(tubulin binding)	*	*	*	Stathmin-2	Stathmin-2 OS=Homo sapiens OX=9606 GN=STMN2 PE=1 SV=3
7.331		0.39	0.3	0.07	1.36	0.83	2.41	2.45284	0.000368093	0.0165017	*	*	*	*	*	*	*	*	*	*
ENSSSCG00000029449		0.51	0.12	0.15	1.37	0.46	2.99	2.45255	0.00114018	0.0369457	XP_004644040.1	PREDICTED: proteoglycan 4 [Octodon degus]	GO:0042127(regulation of cell population proliferation);GO:0045409(negative regulation of interleukin-6 biosynthetic process);GO:0006955(immune response);GO:0071425(hematopoietic stem cell proliferation)	GO:0005576(extracellular region);GO:0005615(extracellular space)	GO:0005044(scavenger receptor activity);GO:0030247(polysaccharide binding)	*	*	KOG1565(OW)(Gelatinase A and related matrix metalloproteases)	Proteoglycan	Proteoglycan 4 OS=Homo sapiens OX=9606 GN=PRG4 PE=1 SV=3
ENSSSCG00000024681		6.43	4.76	9.28	43.95	7.26	69.58	2.44231	1.83e-05	0.00176227	XP_004268401.1	PREDICTED: trans-2,3-enoyl-CoA reductase-like [Orcinus orca]	GO:0006629(lipid metabolic process)	GO:0005737(cytoplasm);GO:0016020(membrane);GO:0016021(integral component of membrane)	GO:0016627(oxidoreductase activity, acting on the CH-CH group of donors)	*	*	KOG1639(I)(Steroid reductase required for elongation of the very long chain fatty acids)	Trans-2,3-enoyl-CoA	Trans-2,3-enoyl-CoA reductase-like OS=Bos taurus OX=9913 GN=TECRL PE=2 SV=1
10.88		0.22	0.36	0.45	0.76	4.14	0.69	2.43921	0.00048677	0.0201809	*	*	*	*	*	*	*	*	*	*
1.272		0.06	0.08	0.29	0.9	0.43	1.03	2.4364	0.000844774	0.0304785	XP_013834215.1	PREDICTED: mitochondrial inner membrane protein COX18 isoform X1 [Sus scrofa]	*	*	*	*	*	*	*	*
ENSSSCG00000051011		0.04	0.04	0.06	0.41	0.1	0.37	2.42491	2.78e-05	0.00247066	XP_013834215.1	PREDICTED: mitochondrial inner membrane protein COX18 isoform X1 [Sus scrofa]	*	*	*	*	*	*	*	*
7.1274		0.13	0.07	0.24	0.69	1.24	0.49	2.42435	8.98e-06	0.00104975	XP_013834215.1	PREDICTED: mitochondrial inner membrane protein COX18 isoform X1 [Sus scrofa]	*	*	*	*	*	*	*	*
13.2296		0.07	0.03	0.04	0.23	0.38	0.2	2.41606	0.0011213	0.0364826	XP_013834215.1	PREDICTED: mitochondrial inner membrane protein COX18 isoform X1 [Sus scrofa]	*	*	*	*	*	*	*	*
ENSSSCG00000040735		0.94	0.48	1.21	4.7	1.52	8.86	2.41395	6.1e-06	0.000787539	XP_005357454.1	PREDICTED: N(G),N(G)-dimethylarginine dimethylaminohydrolase 1 [Microtus ochrogaster]	GO:0006525(arginine metabolic process);GO:0006527(arginine catabolic process);GO:0000052(citrulline metabolic process);GO:0003073(regulation of systemic arterial blood pressure);GO:0045429(positive regulation of nitric oxide biosynthetic process);GO:0045766(positive regulation of angiogenesis);GO:0006809(nitric oxide biosynthetic process);GO:0017014(protein nitrosylation)	GO:0070062(extracellular exosome);GO:0005739(mitochondrion)	GO:0016403(dimethylargininase activity);GO:0046872(metal ion binding);GO:0016597(amino acid binding);GO:0016787(hydrolase activity);GO:0008270(zinc ion binding)	K01482|DDAH, ddaH|http://www.genome.jp/dbget-bin/www_bget?ko:K01482	*	*	N(G),N(G)-dimethylarginine	N(G),N(G)-dimethylarginine dimethylaminohydrolase 1 OS=Rattus norvegicus OX=10116 GN=Ddah1 PE=1 SV=3
8.791		0.47	0.57	0.71	4.49	3.08	2.38	2.41283	8.09e-14	1.4e-10	*	*	*	*	*	*	*	*	*	*
ENSSSCG00000011076		229.88	125.99	142.88	607.11	1674.89	398.24	2.41249	3.73e-06	0.000538735	XP_004281001.1	PREDICTED: OTU domain-containing protein 1 [Orcinus orca] &gt;XP_019788957.1 PREDICTED: OTU domain-containing protein 1 [Tursiops truncatus]	*	*	*	K13716|OTUD1|http://www.genome.jp/dbget-bin/www_bget?ko:K13716	*	KOG2605(TO)(OTU (ovarian tumor)-like cysteine protease)	OTU	OTU domain-containing protein 1 OS=Homo sapiens OX=9606 GN=OTUD1 PE=1 SV=1
ENSSSCG00000039710		3640.14	2611.46	2749.86	23768.6	2985.37	27237.6	2.41189	2.46e-05	0.00223064	NP_998956.1	myosin regulatory light chain 2, ventricular/cardiac muscle isoform [Sus scrofa] &gt;XP_005670706.1 PREDICTED: myosin regulatory light chain 2, ventricular/cardiac muscle isoform isoform X1 [Sus scrofa] &gt;AAM47004.1 myosin regulatory light chain ventricular isoform [Sus scrofa] &gt;CAD31987.1 myosin light chain 2V [Sus scrofa] &gt;AEE81758.1 MYL2 [Sus scrofa]	GO:0007507(heart development);GO:0009791(post-embryonic development);GO:0055010(ventricular cardiac muscle tissue morphogenesis);GO:0048747(muscle fiber development);GO:0055003(cardiac myofibril assembly);GO:0003007(heart morphogenesis);GO:0030308(negative regulation of cell growth);GO:0098735(positive regulation of the force of heart contraction);GO:0060048(cardiac muscle contraction);GO:0060047…	GO:0030016(myofibril);GO:0005856(cytoskeleton);GO:0015629(actin cytoskeleton);GO:0005737(cytoplasm);GO:0016459(myosin complex);GO:0031672(A band);GO:0043292(contractile fiber);GO:0005829(cytosol);GO:0030017(sarcomere)	GO:0005509(calcium ion binding);GO:0003785(actin monomer binding);GO:0046872(metal ion binding);GO:0032036(myosin heavy chain binding);GO:0008307(structural constituent of muscle);GO:0005515(protein binding)	K10351|MYL2|http://www.genome.jp/dbget-bin/www_bget?ko:K10351	ko04810(Regulation of actin cytoskeleton);ko04510(Focal adhesion);ko04530(Tight junction);ko04371(Apelin signaling pathway);ko04261(Adrenergic signaling in cardiomyocytes);ko04260(Cardiac muscle contraction);ko04670(Leukocyte transendothelial migration)	KOG0027(T)(Calmodulin and related proteins (EF-Hand superfamily));KOG0031(Z)(Myosin regulatory light chain, EF-Hand protein superfamily)	Myosin	Myosin regulatory light chain 2, ventricular/cardiac muscle isoform OS=Homo sapiens OX=9606 GN=MYL2 PE=1 SV=3
ENSSSCG00000045171		0.06	0.08	0.06	0.35	0.51	0.28	2.41049	1.89e-06	0.000302436	ACV87314.1	IL-23, partial [Sus scrofa]	*	*	*	*	*	*	*	*
1.376		0.07	0.07	0.23	0.49	0.34	1.17	2.4079	0.000375319	0.016729	AAH36493.1	SLC35F1 protein, partial [Homo sapiens]	GO:0006810(transport)	GO:0016021(integral component of membrane)	*	*	*	*	*	*
ENSSSCG00000051575		0.38	0.46	0.57	0.99	5.47	0.7	2.39908	0.000293389	0.0139213	*	*	*	*	*	*	*	*	*	*
ENSSSCG00000043470		0.12	0.15	0.1	0.31	1.07	0.51	2.38949	0.000836867	0.0302482	ACD35950.1	gag protein [Porcine endogenous retrovirus] &gt;AEF12609.1 gag protein [Porcine endogenous retrovirus B] &gt;AEI83439.1 gag protein [Sus scrofa]	*	*	*	*	*	*	Gag	Gag polyprotein OS=Woolly monkey sarcoma virus OX=11970 GN=gag PE=3 SV=4
8.323		0.14	0.17	0.14	1.15	0.1	1.36	2.38661	0.00152261	0.044755	*	*	*	*	*	*	*	*	*	*
ENSSSCG00000016792		36.58	15.94	24.52	117.47	188.03	112.84	2.37697	1e-09	5.7e-07	XP_003483852.1	PREDICTED: protein FAM134B isoform X1 [Sus scrofa]	GO:0061709(reticulophagy);GO:0006914(autophagy);GO:0043524(negative regulation of neuron apoptotic process);GO:0019233(sensory perception of pain)	GO:0016021(integral component of membrane);GO:0016020(membrane);GO:0030176(integral component of endoplasmic reticulum membrane);GO:0005789(endoplasmic reticulum membrane);GO:0005783(endoplasmic reticulum);GO:0005801(cis-Golgi network);GO:0005794(Golgi apparatus)	GO:0005515(protein binding)	*	*	*	Reticulophagy	Reticulophagy regulator 1 OS=Homo sapiens OX=9606 GN=RETREG1 PE=1 SV=1
ENSSSCG00000048033		0.01	0.07	0.18	0.4	0.53	0.4	2.37375	0.000538961	0.0218957	*	*	*	*	*	*	*	*	*	*
10.95		0.08	0.11	0.14	0.56	0.82	0.37	2.37363	7.83e-06	0.000949715	*	*	*	*	*	*	*	*	*	*
10.598		0.76	0.66	0.57	2.95	5.41	2.58	2.36533	5.77e-05	0.00423084	ABR01162.1	endonuclease/reverse transcriptase [Sus scrofa]	*	*	*	*	*	*	LINE-1	LINE-1 reverse transcriptase homolog OS=Nycticebus coucang OX=9470 PE=4 SV=1
10.91		1.38	0.92	2.34	5.73	15.63	2.87	2.36334	2.49e-05	0.00225436	XP_013834215.1	PREDICTED: mitochondrial inner membrane protein COX18 isoform X1 [Sus scrofa]	*	*	*	*	*	*	*	*
14.805		0.36	0.23	0.1	1.1	2.13	0.67	2.36021	9.32e-05	0.00603483	XP_013834215.1	PREDICTED: mitochondrial inner membrane protein COX18 isoform X1 [Sus scrofa]	*	*	*	*	*	*	*	*
ENSSSCG00000031398		0.07	0.1	0.04	0.23	0.66	0.21	2.3376	0.000528296	0.0216096	XP_006210231.1	PREDICTED: PI-PLC X domain-containing protein 1 [Vicugna pacos]	GO:0006629(lipid metabolic process)	*	GO:0008081(phosphoric diester hydrolase activity)	*	*	KOG4306(T)(Glycosylphosphatidylinositol-specific phospholipase C)	PI-PLC	PI-PLC X domain-containing protein 1 OS=Homo sapiens OX=9606 GN=PLCXD1 PE=2 SV=1
ENSSSCG00000010429		8.57	3.52	8.26	28.55	40.82	38.28	2.33684	2.2e-11	1.86e-08	NP_001038039.1	cGMP-dependent protein kinase 1 [Sus scrofa] &gt;XP_012618375.1 PREDICTED: cGMP-dependent protein kinase 1 isoform X2 [Microcebus murinus] &gt;AAZ75707.1 cGMP-dependent protein kinase type I [Sus scrofa]	GO:0016310(phosphorylation);GO:0006468(protein phosphorylation);GO:0001764(neuron migration);GO:0007165(signal transduction);GO:0007204(positive regulation of cytosolic calcium ion concentration);GO:0007286(spermatid development);GO:0007420(brain development);GO:0007507(heart development);GO:0010920(negative regulation of inositol phosphate biosynthetic process);GO:0014050(negative regulation of …	GO:0001669(acrosomal vesicle);GO:0005654(nucleoplasm);GO:0005737(cytoplasm);GO:0005794(Golgi apparatus);GO:0005829(cytosol);GO:0005886(plasma membrane);GO:0016020(membrane)	GO:0004672(protein kinase activity);GO:0030553(cGMP binding);GO:0004692(cGMP-dependent protein kinase activity);GO:0005524(ATP binding);GO:0004674(protein serine/threonine kinase activity);GO:0016301(kinase activity);GO:0016740(transferase activity);GO:0000166(nucleotide binding);GO:0005246(calcium channel regulator activity);GO:0042803(protein homodimerization activity);GO:0048273(mitogen-activa…	K07376|PRKG1|http://www.genome.jp/dbget-bin/www_bget?ko:K07376	ko04540(Gap junction);ko04022(cGMP - PKG signaling pathway);ko04270(Vascular smooth muscle contraction);ko04970(Salivary secretion);ko04923(Regulation of lipolysis in adipocyte);ko04713(Circadian entrainment);ko04611(Platelet activation);ko04730(Long-term depression);ko04740(Olfactory transduction)	KOG0614(T)(cGMP-dependent protein kinase)	cGMP-dependent	cGMP-dependent protein kinase 1 OS=Bos taurus OX=9913 GN=PRKG1 PE=1 SV=2
ENSSSCG00000027019		0.55	0.45	0.76	4.77	1.53	5.85	2.33232	2.9e-06	0.000435608	XP_010966652.1	PREDICTED: voltage-dependent calcium channel subunit alpha-2/delta-3 [Camelus bactrianus]	GO:0061337(cardiac conduction);GO:0006810(transport);GO:0070588(calcium ion transmembrane transport);GO:0051924(regulation of calcium ion transport);GO:0006811(ion transport);GO:0006816(calcium ion transport);GO:0034765(regulation of ion transmembrane transport)	GO:0005886(plasma membrane);GO:0016021(integral component of membrane);GO:0016020(membrane);GO:0005891(voltage-gated calcium channel complex)	GO:0005246(calcium channel regulator activity);GO:0005244(voltage-gated ion channel activity);GO:0046872(metal ion binding);GO:0005262(calcium channel activity)	K04860|CACNA2D3|http://www.genome.jp/dbget-bin/www_bget?ko:K04860	ko04010(MAPK signaling pathway);ko04261(Adrenergic signaling in cardiomyocytes);ko04260(Cardiac muscle contraction);ko04921(Oxytocin signaling pathway)	KOG2353(PT)(L-type voltage-dependent Ca2+ channel, alpha2/delta subunit)	Voltage-dependent	Voltage-dependent calcium channel subunit alpha-2/delta-3 OS=Homo sapiens OX=9606 GN=CACNA2D3 PE=1 SV=1
X.92		0.04	0.33	0.41	1.05	1.79	1.09	2.33202	0.000616583	0.0241049	XP_015395588.1	PREDICTED: LOW QUALITY PROTEIN: connector enhancer of kinase suppressor of ras 2 [Panthera tigris altaica]	GO:0009966(regulation of signal transduction)	GO:0005794(Golgi apparatus);GO:0005886(plasma membrane);GO:0014069(postsynaptic density);GO:0043005(neuron projection);GO:0043025(neuronal cell body);GO:0045211(postsynaptic membrane);GO:0070062(extracellular exosome);GO:0005737(cytoplasm);GO:0016020(membrane)	GO:0005515(protein binding);GO:0042802(identical protein binding)	K17536|CNKSR2, KSR2|http://www.genome.jp/dbget-bin/www_bget?ko:K17536	ko04013(MAPK signaling pathway - fly)	*	Connector	Connector enhancer of kinase suppressor of ras 2 OS=Rattus norvegicus OX=10116 GN=Cnksr2 PE=1 SV=1
ENSSSCG00000012915		0.13	0.21	0.35	0.53	0.69	2.38	2.32631	0.000186013	0.0100117	XP_005384396.1	PREDICTED: cardiotrophin-like cytokine factor 1 isoform X2 [Chinchilla lanigera]	*	*	*	K05421|BSF3, CLC|http://www.genome.jp/dbget-bin/www_bget?ko:K05421	ko04060(Cytokine-cytokine receptor interaction)	*	Cardiotrophin-like	Cardiotrophin-like cytokine factor 1 OS=Mus musculus OX=10090 GN=Clcf1 PE=2 SV=1
ENSSSCG00000042177		0.27	0.3	0.18	1.7	1.05	1.37	2.31464	1.73e-10	1.25e-07	ELR48978.1	hypothetical protein M91_07252 [Bos mutus]	*	*	*	*	*	*	*	*
ENSSSCG00000047982		0.45	0.64	0.51	1.2	6.24	0.74	2.30961	0.000559663	0.0225447	XP_013834215.1	PREDICTED: mitochondrial inner membrane protein COX18 isoform X1 [Sus scrofa]	*	*	*	*	*	*	*	*
9.728		0.07	0.06	0.58	1.09	1.57	0.85	2.30474	0.000938551	0.0326187	XP_013853599.1	PREDICTED: interferon regulatory factor 8-like [Sus scrofa]	*	*	*	*	*	*	*	*
10.595		0.62	0.52	0.29	1.86	4.41	1.18	2.29032	2.96e-05	0.00258267	XP_013834215.1	PREDICTED: mitochondrial inner membrane protein COX18 isoform X1 [Sus scrofa]	*	*	*	*	*	*	*	*
ENSSSCG00000031728		249.88	98.02	85.19	450.3	1083.08	478.82	2.28615	1.37e-05	0.00141469	NP_001129432.1	actin-binding Rho-activating protein [Sus scrofa] &gt;B5SNZ6.1 RecName: Full=Actin-binding Rho-activating protein; AltName: Full=Striated muscle activator of Rho-dependent signaling; Short=STARS &gt;ABG00262.1 striated muscle activator of Rho-dependent signaling [Sus scrofa]	GO:0006810(transport);GO:0006351(transcription, DNA-templated);GO:0006355(regulation of transcription, DNA-templated);GO:0015031(protein transport);GO:0035025(positive regulation of Rho protein signal transduction);GO:0045944(positive regulation of transcription by RNA polymerase II);GO:0045893(positive regulation of transcription, DNA-templated);GO:0051091(positive regulation of DNA-binding tran…	GO:0005737(cytoplasm);GO:0005856(cytoskeleton);GO:0030017(sarcomere);GO:0005886(plasma membrane);GO:0030016(myofibril);GO:0015629(actin cytoskeleton)	GO:0003779(actin binding)	*	*	*	Actin-binding	Actin-binding Rho-activating protein OS=Sus scrofa OX=9823 GN=ABRA PE=2 SV=1
5.21		0.11	0.13	0.21	1.15	0.31	0.9	2.27602	1.44e-05	0.00146891	ACV87314.1	IL-23, partial [Sus scrofa]	*	*	*	*	*	*	*	*
2.806		0.3	0.43	0.49	1.44	4.27	0.36	2.27568	0.000951043	0.0329044	*	*	*	*	*	*	*	*	*	*
10.335		0.19	0.17	0.23	1.31	0.69	1.12	2.27483	3.53e-06	0.000519491	*	*	*	*	*	*	*	*	*	*
ENSSSCG00000046945		2.77	2.07	3.86	10.43	26.93	5.86	2.27315	7.77e-06	0.000944834	XP_013834215.1	PREDICTED: mitochondrial inner membrane protein COX18 isoform X1 [Sus scrofa]	*	*	*	*	*	*	*	*
7.1276		0.21	0.32	0.34	1.61	1.52	1.34	2.2699	1.15e-11	1.04e-08	ACV87314.1	IL-23, partial [Sus scrofa]	*	*	*	*	*	*	*	*
10.3		0.28	0.11	0.04	0.99	0.43	0.93	2.26737	0.00132087	0.0405219	*	*	*	*	*	*	*	*	*	*
ENSSSCG00000006312		2.34	1.06	0.99	8.3	11.07	4.32	2.26175	2.9e-07	6.66e-05	XP_005663199.1	PREDICTED: cell surface A33 antigen [Sus scrofa]	*	*	*	K06790|GPA33|http://www.genome.jp/dbget-bin/www_bget?ko:K06790	*	*	Cell	Cell surface A33 antigen OS=Mus musculus OX=10090 GN=Gpa33 PE=2 SV=2
ENSSSCG00000011714		1.05	0.53	0.61	5.69	1.36	6.27	2.25659	2.41e-06	0.000372071	XP_019604427.1	PREDICTED: mediator of RNA polymerase II transcription subunit 12-like protein isoform X6 [Rhinolophus sinicus]	GO:0006351(transcription, DNA-templated);GO:0045944(positive regulation of transcription by RNA polymerase II)	GO:0016592(mediator complex)	GO:0001105(transcription coactivator activity);GO:0008013(beta-catenin binding)	K15162|MED12|http://www.genome.jp/dbget-bin/www_bget?ko:K15162	ko04919(Thyroid hormone signaling pathway)	KOG3598(K)(Thyroid hormone receptor-associated protein complex, subunit TRAP230)	Mediator	Mediator of RNA polymerase II transcription subunit 12-like protein OS=Homo sapiens OX=9606 GN=MED12L PE=1 SV=2
ENSSSCG00000047852		11.5	6.42	4.28	68.09	12.25	39.84	2.25012	2.39e-05	0.00219326	XP_014723613.1	PREDICTED: uncharacterized protein LOC106848295 [Equus asinus]	*	*	*	*	*	*	Sarcoplasmic/endoplasmic	Sarcoplasmic/endoplasmic reticulum calcium ATPase regulator DWORF OS=Homo sapiens OX=9606 PE=3 SV=1
ENSSSCG00000002029		2051.34	1669.25	2102.54	13970.6	2919.92	15711.1	2.24964	6.87e-07	0.000135195	XP_015105829.1	PREDICTED: myosin-7 [Vicugna pacos]	GO:0002026(regulation of the force of heart contraction);GO:0002027(regulation of heart rate);GO:0003009(skeletal muscle contraction);GO:0006936(muscle contraction);GO:0006941(striated muscle contraction);GO:0007512(adult heart development);GO:0014728(regulation of the force of skeletal muscle contraction);GO:0014883(transition between fast and slow fiber);GO:0014898(cardiac muscle hypertrophy in…	GO:0030016(myofibril);GO:0032982(myosin filament);GO:0016459(myosin complex);GO:0005737(cytoplasm);GO:0001725(stress fiber);GO:0005859(muscle myosin complex);GO:0030017(sarcomere);GO:0030018(Z disc);GO:0016020(membrane);GO:0097512(cardiac myofibril);GO:0005739(mitochondrion);GO:0005829(cytosol);GO:0070062(extracellular exosome)	GO:0003774(motor activity);GO:0003779(actin binding);GO:0005516(calmodulin binding);GO:0005524(ATP binding);GO:0000166(nucleotide binding);GO:0000146(microfilament motor activity);GO:0005515(protein binding);GO:0016887(ATPase activity);GO:0030898(actin-dependent ATPase activity);GO:0019901(protein kinase binding);GO:0030899(calcium-dependent ATPase activity);GO:0042802(identical protein binding);…	K17751|MYH6_7|http://www.genome.jp/dbget-bin/www_bget?ko:K17751;K10352|MYH|http://www.genome.jp/dbget-bin/www_bget?ko:K10352	ko04530(Tight junction);ko04261(Adrenergic signaling in cardiomyocytes);ko04260(Cardiac muscle contraction)	KOG0161(Z)(Myosin class II heavy chain)	Myosin-7;Myosin-6;Myosin;Myosin-8;Myosin-13;Myosin-1	Myosin-7 OS=Sus scrofa OX=9823 GN=MYH7 PE=2 SV=2;Myosin-6 OS=Mus musculus OX=10090 GN=Myh6 PE=1 SV=2;Myosin heavy chain, skeletal muscle (Fragments) OS=Oryctolagus cuniculus OX=9986 PE=1 SV=2;Myosin-8 OS=Mus musculus OX=10090 GN=Myh8 PE=2 SV=2;Myosin-13 OS=Canis lupus familiaris OX=9615 GN=MYH13 PE=3 SV=1;Myosin-1 OS=Bos taurus OX=9913 GN=MYH1 PE=2 SV=2
10.334		0.13	0.25	0.31	0.85	1.38	1.13	2.24334	6.43e-06	0.000821422	*	*	*	*	*	*	*	*	*	*
ENSSSCG00000044399		0.04	0.12	0.14	0.28	0.61	0.5	2.24256	2.46e-05	0.00223064	XP_013834215.1	PREDICTED: mitochondrial inner membrane protein COX18 isoform X1 [Sus scrofa]	*	*	*	*	*	*	*	*
7.326		0.16	0.14	0.14	0.99	0.43	0.85	2.24133	3.48e-07	7.61e-05	ELR59055.1	hypothetical protein M91_11778 [Bos mutus]	*	*	*	*	*	*	LINE-1	LINE-1 reverse transcriptase homolog OS=Nycticebus coucang OX=9470 PE=4 SV=1
ENSSSCG00000008535		4.32	3.1	4.12	21.38	14.51	23.05	2.23927	9.47e-18	2.9e-14	XP_005662709.1	PREDICTED: LOW QUALITY PROTEIN: CAP-Gly domain-containing linker protein 4 [Sus scrofa]	*	*	*	K10423|CLIP3_4|http://www.genome.jp/dbget-bin/www_bget?ko:K10423	*	KOG3206(O)(Alpha-tubulin folding cofactor B);KOG4568(ZR)(Cytoskeleton-associated protein and related proteins)	CAP-Gly	CAP-Gly domain-containing linker protein 4 OS=Homo sapiens OX=9606 GN=CLIP4 PE=1 SV=1
9.1707		0.99	1.05	1.1	7.05	3.51	5.66	2.2373	3.24e-10	2.19e-07	*	*	*	*	*	*	*	*	*	*
14.804		0.22	0.24	0.21	0.59	2.15	0.54	2.23001	0.000314945	0.0146392	*	*	*	*	*	*	*	*	*	*
ENSSSCG00000012050		11.92	14.53	11.43	45.58	113.89	30.68	2.22671	1.84e-06	0.000295796	XP_005657203.1	PREDICTED: calcipressin-1 isoform X1 [Sus scrofa]	GO:0019722(calcium-mediated signaling);GO:0033173(calcineurin-NFAT signaling cascade);GO:0070884(regulation of calcineurin-NFAT signaling cascade);GO:0007165(signal transduction);GO:0008015(blood circulation);GO:0007417(central nervous system development);GO:0006355(regulation of transcription, DNA-templated);GO:0050790(regulation of catalytic activity)	GO:0005737(cytoplasm);GO:0005634(nucleus)	GO:0000166(nucleotide binding);GO:0008597(calcium-dependent protein serine/threonine phosphatase regulator activity);GO:0003677(DNA binding);GO:0003700(DNA-binding transcription factor activity);GO:0042802(identical protein binding);GO:0005515(protein binding)	K17901|RCAN1, MCIP1|http://www.genome.jp/dbget-bin/www_bget?ko:K17901	ko04921(Oxytocin signaling pathway);ko04919(Thyroid hormone signaling pathway)	KOG4019(TR)(Calcineurin-mediated signaling pathway inhibitor DSCR1)	Calcipressin-1	Calcipressin-1 OS=Homo sapiens OX=9606 GN=RCAN1 PE=1 SV=4
7.1275		0.07	0.16	0.21	0.53	1.07	0.48	2.226	0.00126553	0.0393712	*	*	*	*	*	*	*	*	*	*
ENSSSCG00000042884		3.95	1.68	1.06	21.87	4.63	3.86	2.22498	9.58e-05	0.00614553	XP_013844164.1	PREDICTED: LOW QUALITY PROTEIN: dynein assembly factor 3, axonemal [Sus scrofa]	GO:0006874(cellular calcium ion homeostasis);GO:0001570(vasculogenesis);GO:0032780(negative regulation of ATPase activity);GO:0001980(regulation of systemic arterial blood pressure by ischemic conditions);GO:0060048(cardiac muscle contraction);GO:0006937(regulation of muscle contraction);GO:0007507(heart development);GO:0006941(striated muscle contraction);GO:0055010(ventricular cardiac muscle ti…	GO:0005861(troponin complex);GO:0030017(sarcomere)	GO:0019901(protein kinase binding);GO:0030172(troponin C binding);GO:0003779(actin binding);GO:0046872(metal ion binding);GO:0019904(protein domain specific binding);GO:0031014(troponin T binding);GO:0048306(calcium-dependent protein binding);GO:0019855(calcium channel inhibitor activity)	K12044|TNNI3|http://www.genome.jp/dbget-bin/www_bget?ko:K12044;K19752|DNAAF3, PF22|http://www.genome.jp/dbget-bin/www_bget?ko:K19752	ko04024(cAMP signaling pathway);ko04261(Adrenergic signaling in cardiomyocytes);ko04260(Cardiac muscle contraction)	KOG3977(Z)(Troponin I)	Dynein;Troponin	Dynein assembly factor 3, axonemal OS=Bos taurus OX=9913 GN=DNAAF3 PE=3 SV=2;Troponin I, cardiac muscle OS=Bos taurus OX=9913 GN=TNNI3 PE=1 SV=2
ENSSSCG00000042227		0.33	0.29	1.41	1.52	1.59	7.06	2.21687	0.000643492	0.0249363	*	*	*	*	*	*	*	*	*	*
ENSSSCG00000046645		0.47	0.09	0.58	2.38	0.41	2.82	2.21663	0.00128894	0.0398189	*	*	*	*	*	*	*	*	*	*
ENSSSCG00000032698		0.24	0.08	0.26	0.71	0.55	1.66	2.21066	9.52e-06	0.00109283	NP_001116678.1	tubulin polymerization-promoting protein [Sus scrofa] &gt;ACB10579.1 tubulin polymerization promoting protein p25 alpha [Sus scrofa]	GO:0001578(microtubule bundle formation);GO:0046785(microtubule polymerization)	*	GO:0015631(tubulin binding)	*	*	KOG4070(RT)(Putative signal transduction protein p25)	Tubulin	Tubulin polymerization-promoting protein OS=Bos taurus OX=9913 GN=TPPP PE=1 SV=1
ENSSSCG00000051428		12.39	8.35	5.62	60.75	23.17	49.66	2.20871	5.62e-08	1.68e-05	AAX54862.1	prostaglandin F synthase [Sus scrofa] &gt;BAF82012.1 aldo-keto reductase [Sus scrofa]	GO:0001516(prostaglandin biosynthetic process);GO:0055114(oxidation-reduction process)	*	GO:0016491(oxidoreductase activity)	*	*	KOG1577(R)(Aldo/keto reductase family proteins)	Aldo-keto	Aldo-keto reductase family 1 member C15 OS=Rattus norvegicus OX=10116 GN=Akr1c15 PE=1 SV=1
14.1758		0.33	0.43	0.16	2.11	1.68	0.89	2.20859	8.56e-05	0.00562313	XP_013834215.1	PREDICTED: mitochondrial inner membrane protein COX18 isoform X1 [Sus scrofa]	*	*	*	*	*	*	*	*
ENSSSCG00000011325		697.6	506.89	677.83	3929.23	995.93	4549.87	2.19375	1.02e-06	0.000186231	XP_004368520.1	PREDICTED: myosin light chain 3 [Trichechus manatus latirostris]	GO:0006942(regulation of striated muscle contraction);GO:0060048(cardiac muscle contraction);GO:0055010(ventricular cardiac muscle tissue morphogenesis);GO:0002026(regulation of the force of heart contraction);GO:0007519(skeletal muscle tissue development);GO:0030049(muscle filament sliding);GO:0032781(positive regulation of ATPase activity)	GO:0031674(I band);GO:0031672(A band);GO:0005829(cytosol);GO:0005859(muscle myosin complex);GO:0030017(sarcomere);GO:0016459(myosin complex)	GO:0005509(calcium ion binding);GO:0003785(actin monomer binding);GO:0003774(motor activity);GO:0008307(structural constituent of muscle);GO:0032038(myosin II heavy chain binding)	K12749|MYL3|http://www.genome.jp/dbget-bin/www_bget?ko:K12749	ko04371(Apelin signaling pathway);ko04261(Adrenergic signaling in cardiomyocytes);ko04260(Cardiac muscle contraction)	KOG0030(Z)(Myosin essential light chain, EF-Hand protein superfamily);KOG0027(T)(Calmodulin and related proteins (EF-Hand superfamily))	Myosin	Myosin light chain 3 OS=Bos taurus OX=9913 GN=MYL3 PE=1 SV=1
ENSSSCG00000033514		1.48	0.54	1.15	7	1.96	6.95	2.18937	1e-05	0.0011341	XP_011809337.1	PREDICTED: corticotropin-releasing factor receptor 2 isoform X1 [Colobus angolensis palliatus]	GO:0007186(G protein-coupled receptor signaling pathway);GO:0007165(signal transduction);GO:0007166(cell surface receptor signaling pathway)	GO:0016020(membrane);GO:0016021(integral component of membrane)	GO:0004888(transmembrane signaling receptor activity);GO:0004871(obsolete signal transducer activity);GO:0004930(G protein-coupled receptor activity)	K04579|CRHR2|http://www.genome.jp/dbget-bin/www_bget?ko:K04579	ko04080(Neuroactive ligand-receptor interaction)	KOG4564(T)(Adenylate cyclase-coupled calcitonin receptor)	Corticotropin-releasing	Corticotropin-releasing factor receptor 2 OS=Homo sapiens OX=9606 GN=CRHR2 PE=1 SV=2
ENSSSCG00000021837		5.15	4.67	2.91	18.12	10.15	60.33	2.18461	1.67e-05	0.00165287	XP_014585401.1	PREDICTED: transmembrane protein 120A, partial [Equus caballus]	GO:0051291(protein heterooligomerization);GO:0051260(protein homooligomerization);GO:0045444(fat cell differentiation);GO:0008150(biological_process)	GO:0016020(membrane);GO:0005637(nuclear inner membrane);GO:0016021(integral component of membrane);GO:0005634(nucleus);GO:0005575(cellular_component)	GO:0003674(molecular_function)	K18047|STYXL1, DUSP24, MKSTYX|http://www.genome.jp/dbget-bin/www_bget?ko:K18047	*	KOG1716(V)(Dual specificity phosphatase);KOG4758(R)(Predicted membrane protein)	Serine/threonine/tyrosine-interacting-like;Transmembrane	Serine/threonine/tyrosine-interacting-like protein 1 OS=Homo sapiens OX=9606 GN=STYXL1 PE=1 SV=1;Transmembrane protein 120A OS=Bos taurus OX=9913 GN=TMEM120A PE=2 SV=1
ENSSSCG00000022295		6.71	5.72	6.66	29.6	8.6	58.66	2.1764	4.31e-05	0.00341771	OBS69294.1	hypothetical protein A6R68_02204, partial [Neotoma lepida]	*	*	*	*	*	*	UPF0184	UPF0184 protein C9orf16 OS=Homo sapiens OX=9606 GN=C9orf16 PE=1 SV=1
ENSSSCG00000002388		1.24	0.3	0.29	4.97	1.46	2.77	2.17242	0.000237809	0.0118782	XP_006052928.1	PREDICTED: steroid hormone receptor ERR2 [Bubalus bubalis] &gt;XP_010807971.1 PREDICTED: steroid hormone receptor ERR2 isoform X1 [Bos taurus] &gt;XP_015320725.1 PREDICTED: steroid hormone receptor ERR2 isoform X1 [Bos taurus]	GO:0006351(transcription, DNA-templated);GO:0006355(regulation of transcription, DNA-templated);GO:0043401(steroid hormone mediated signaling pathway)	GO:0005634(nucleus)	GO:0005496(steroid binding);GO:0003677(DNA binding);GO:0003707(steroid hormone receptor activity);GO:0043565(sequence-specific DNA binding);GO:0003700(DNA-binding transcription factor activity);GO:0008270(zinc ion binding);GO:0046872(metal ion binding)	K08553|NR3B2, ESRRB|http://www.genome.jp/dbget-bin/www_bget?ko:K08553	ko04550(Signaling pathways regulating pluripotency of stem cells)	*	Steroid	Steroid hormone receptor ERR2 OS=Homo sapiens OX=9606 GN=ESRRB PE=1 SV=3
14.806		0.78	0.54	0.37	1.87	4	2.28	2.16677	2.94e-06	0.000439377	ELR49867.1	hypothetical protein M91_12206 [Bos mutus]	*	*	*	*	*	*	*	*
ENSSSCG00000047862		0.12	0.08	0.13	0.51	0.81	0.22	2.16613	4.23e-05	0.00338022	XP_013834215.1	PREDICTED: mitochondrial inner membrane protein COX18 isoform X1 [Sus scrofa]	*	*	*	*	*	*	*	*
ENSSSCG00000043930		0.03	0.01	0.03	0.08	0.09	0.11	2.15985	0.00125996	0.0392285	ELR47876.1	hypothetical protein M91_20604 [Bos mutus]	*	*	*	*	*	*	LINE-1	LINE-1 retrotransposable element ORF2 protein OS=Mus musculus OX=10090 GN=Pol PE=1 SV=2
ENSSSCG00000025353		577.1	344.93	428.19	2783.51	597.32	3306.42	2.15936	1.5e-05	0.0015107	XP_006064057.1	PREDICTED: troponin T, slow skeletal muscle isoform X1 [Bubalus bubalis]	GO:0006937(regulation of muscle contraction);GO:0003009(skeletal muscle contraction);GO:0045932(negative regulation of muscle contraction);GO:0014883(transition between fast and slow fiber);GO:0031444(slow-twitch skeletal muscle fiber contraction)	GO:0005861(troponin complex)	GO:0005523(tropomyosin binding);GO:0031014(troponin T binding)	K10372|TNNT1|http://www.genome.jp/dbget-bin/www_bget?ko:K10372	*	*	Troponin	Troponin T, slow skeletal muscle OS=Sus scrofa OX=9823 GN=TNNT1 PE=2 SV=3
ENSSSCG00000034167		3.75	4.02	2.78	33.7	3.39	16.4	2.15798	0.000151022	0.00856561	XP_019585808.1	PREDICTED: sodium/myo-inositol cotransporter [Rhinolophus sinicus]	GO:0006020(inositol metabolic process);GO:0007422(peripheral nervous system development);GO:0006810(transport);GO:0043576(regulation of respiratory gaseous exchange);GO:0015798(myo-inositol transport);GO:0055085(transmembrane transport);GO:0006814(sodium ion transport);GO:0006811(ion transport)	GO:0016020(membrane);GO:0016021(integral component of membrane);GO:0005887(integral component of plasma membrane)	GO:0005215(transporter activity);GO:0015293(symporter activity);GO:0005367(myo-inositol:sodium symporter activity)	K14383|SLC5A3, SMIT|http://www.genome.jp/dbget-bin/www_bget?ko:K14383	*	KOG2349(P)(Na+:iodide/myo-inositol/multivitamin symporters)	Sodium/myo-inositol	Sodium/myo-inositol cotransporter OS=Canis lupus familiaris OX=9615 GN=SLC5A3 PE=2 SV=1
ENSSSCG00000003975		0.9	0.51	0.77	2.02	2.02	6.36	2.1494	7.67e-06	0.000938261	XP_004406731.1	PREDICTED: potassium voltage-gated channel subfamily KQT member 4 isoform X1 [Odobenus rosmarus divergens]	GO:0006810(transport);GO:0055085(transmembrane transport);GO:0006811(ion transport);GO:0007605(sensory perception of sound);GO:0042472(inner ear morphogenesis);GO:0006813(potassium ion transport);GO:0071805(potassium ion transmembrane transport);GO:0032227(negative regulation of synaptic transmission, dopaminergic);GO:0034765(regulation of ion transmembrane transport)	GO:0008076(voltage-gated potassium channel complex);GO:0016021(integral component of membrane);GO:0016020(membrane);GO:0005737(cytoplasm);GO:0043005(neuron projection);GO:0005886(plasma membrane);GO:0009925(basal plasma membrane)	GO:0005216(ion channel activity);GO:0005267(potassium channel activity);GO:0005249(voltage-gated potassium channel activity);GO:0005251(delayed rectifier potassium channel activity);GO:0005515(protein binding);GO:0005244(voltage-gated ion channel activity)	K04929|KCNQ4|http://www.genome.jp/dbget-bin/www_bget?ko:K04929	ko04725(Cholinergic synapse)	KOG3713(P)(Voltage-gated K+ channel KCNB/KCNC)	Potassium	Potassium voltage-gated channel subfamily KQT member 4 OS=Homo sapiens OX=9606 GN=KCNQ4 PE=1 SV=2
1.3467		1.02	0.42	0.47	2	5.23	1.78	2.14451	4.88e-05	0.00372419	XP_013834215.1	PREDICTED: mitochondrial inner membrane protein COX18 isoform X1 [Sus scrofa]	*	*	*	*	*	*	*	*
ENSSSCG00000022728		0.24	0.72	1.69	4.65	5.52	4.14	2.14181	1.76e-05	0.00171757	XP_005954463.1	PREDICTED: LOW QUALITY PROTEIN: homeobox protein Hox-C10 [Pantholops hodgsonii]	GO:0006355(regulation of transcription, DNA-templated);GO:0030326(embryonic limb morphogenesis);GO:0009952(anterior/posterior pattern specification);GO:0021520(spinal cord motor neuron cell fate specification);GO:0050905(neuromuscular process);GO:0009954(proximal/distal pattern formation);GO:0001501(skeletal system development)	GO:0005634(nucleus);GO:0005654(nucleoplasm);GO:0019907(cyclin-dependent protein kinase activating kinase holoenzyme complex)	GO:0003677(DNA binding);GO:0043565(sequence-specific DNA binding)	K17444|HOXC10|http://www.genome.jp/dbget-bin/www_bget?ko:K17444	*	*	Homeobox	Homeobox protein Hox-C10 OS=Macaca mulatta OX=9544 GN=HOXC10 PE=3 SV=1
ENSSSCG00000043466		0.12	0.23	0.3	0.82	1.54	0.6	2.13512	0.000101389	0.00638846	ELR59055.1	hypothetical protein M91_11778 [Bos mutus]	*	*	*	K17495|CSMD|http://www.genome.jp/dbget-bin/www_bget?ko:K17495	*	*	LINE-1	LINE-1 retrotransposable element ORF2 protein OS=Mus musculus OX=10090 GN=Pol PE=1 SV=2
14.1901		0.47	0.76	0.56	5.38	0.8	2.62	2.12973	0.000146384	0.00835019	XP_013834215.1	PREDICTED: mitochondrial inner membrane protein COX18 isoform X1 [Sus scrofa]	*	*	*	*	*	*	*	*
14.778		0.15	0.22	0.27	0.93	1.5	0.5	2.12968	2.33e-05	0.00213984	XP_013834215.1	PREDICTED: mitochondrial inner membrane protein COX18 isoform X1 [Sus scrofa]	*	*	*	*	*	*	*	*
14.439		1.55	0.67	0.88	6.17	3.72	5.11	2.12666	4.49e-08	1.41e-05	XP_013834215.1	PREDICTED: mitochondrial inner membrane protein COX18 isoform X1 [Sus scrofa]	*	*	*	*	*	*	*	*
13.2688		2.81	2.04	2.02	21.76	2.29	9.75	2.12112	0.000186088	0.0100117	*	*	*	*	*	*	*	*	*	*
1.372		79.05	48.02	65.07	415.99	85.66	443.02	2.11876	1.61e-05	0.00160292	EHB15498.1	Cardiac phospholamban [Heterocephalus glaber]	GO:1901877(negative regulation of calcium ion binding);GO:0007219(Notch signaling pathway);GO:1901020(negative regulation of calcium ion transmembrane transporter activity);GO:0086023(adenylate cyclase-activating adrenergic receptor signaling pathway involved in heart process);GO:0010881(regulation of cardiac muscle contraction by regulation of the release of sequestered calcium ion);GO:0006874(c…	GO:0005739(mitochondrion);GO:0090534(calcium ion-transporting ATPase complex);GO:0016529(sarcoplasmic reticulum);GO:0016021(integral component of membrane);GO:0016020(membrane);GO:0033017(sarcoplasmic reticulum membrane);GO:0005789(endoplasmic reticulum membrane);GO:0031966(mitochondrial membrane);GO:0005783(endoplasmic reticulum);GO:0031982(vesicle);GO:0043234(protein-containing complex);GO:0048…	GO:0005246(calcium channel regulator activity);GO:0042030(ATPase inhibitor activity);GO:0005515(protein binding);GO:0004857(enzyme inhibitor activity);GO:0051117(ATPase binding)	K05852|PLN|http://www.genome.jp/dbget-bin/www_bget?ko:K05852	ko04020(Calcium signaling pathway);ko04024(cAMP signaling pathway);ko04022(cGMP - PKG signaling pathway);ko04261(Adrenergic signaling in cardiomyocytes);ko04919(Thyroid hormone signaling pathway)	*	Cardiac	Cardiac phospholamban OS=Canis lupus familiaris OX=9615 GN=PLN PE=1 SV=1
ENSSSCG00000050998		18.7	16	19.05	29.14	141.7	73.29	2.11871	1.33e-05	0.00139367	EHB10258.1	DNA damage-inducible transcript 3 [Heterocephalus glaber]	GO:0045599(negative regulation of fat cell differentiation);GO:0051898(negative regulation of protein kinase B signaling);GO:0045892(negative regulation of transcription, DNA-templated);GO:2000016(negative regulation of determination of dorsal identity);GO:0006986(response to unfolded protein);GO:0042789(mRNA transcription by RNA polymerase II);GO:1903026(negative regulation of RNA polymerase II …	GO:0005737(cytoplasm);GO:0036488(CHOP-C/EBP complex);GO:1990622(CHOP-ATF3 complex);GO:0035976(transcription factor AP-1 complex);GO:0005770(late endosome);GO:0032993(protein-DNA complex);GO:0005634(nucleus);GO:1990617(CHOP-ATF4 complex)	GO:0003677(DNA binding);GO:0046982(protein heterodimerization activity);GO:0008140(cAMP response element binding protein binding);GO:0008134(transcription factor binding);GO:0003700(DNA-binding transcription factor activity);GO:0000976(transcription regulatory region sequence-specific DNA binding);GO:0001077(DNA-binding transcription activator activity, RNA polymerase II-specific);GO:0003714(tran…	K04452|DDIT3, GADD153|http://www.genome.jp/dbget-bin/www_bget?ko:K04452	ko04210(Apoptosis);ko04010(MAPK signaling pathway);ko04141(Protein processing in endoplasmic reticulum)	*	DNA	DNA damage-inducible transcript 3 protein OS=Bos taurus OX=9913 GN=DDIT3 PE=2 SV=1
14.438		1.85	0.83	1.01	7.26	4.41	5.83	2.10185	2.8e-08	9.86e-06	*	*	*	*	*	*	*	*	*	*
ENSSSCG00000023539		0.75	0.57	0.72	3.37	1.14	6.32	2.09824	4.9e-05	0.00373596	XP_007457002.1	PREDICTED: lysophospholipid acyltransferase 2 isoform X1 [Lipotes vexillifer]	*	GO:0016020(membrane);GO:0016021(integral component of membrane)	GO:0016740(transferase activity);GO:0016746(transferase activity, transferring acyl groups)	K13517|MBOAT1_2|http://www.genome.jp/dbget-bin/www_bget?ko:K13517	ko00561(Glycerolipid metabolism);ko00564(Glycerophospholipid metabolism)	KOG2706(S)(Predicted membrane protein);KOG2704(S)(Predicted membrane protein)	Lysophospholipid	Lysophospholipid acyltransferase 2 OS=Homo sapiens OX=9606 GN=MBOAT2 PE=2 SV=2
ENSSSCG00000036201		0.33	0.46	0.58	1.09	1.36	3.46	2.09464	2.01e-06	0.000317084	XP_019785740.1	PREDICTED: atrial natriuretic peptide receptor 3 isoform X1 [Tursiops truncatus]	GO:0007193(adenylate cyclase-inhibiting G protein-coupled receptor signaling pathway);GO:0002158(osteoclast proliferation);GO:0033688(regulation of osteoblast proliferation);GO:0019933(cAMP-mediated signaling);GO:0007189(adenylate cyclase-activating G protein-coupled receptor signaling pathway);GO:0006171(cAMP biosynthetic process);GO:0035810(positive regulation of urine volume);GO:0001501(skelet…	GO:0070062(extracellular exosome);GO:0005886(plasma membrane);GO:0016021(integral component of membrane);GO:0016020(membrane)	GO:0042562(hormone binding);GO:0004016(adenylate cyclase activity);GO:0016941(natriuretic peptide receptor activity);GO:0008528(G protein-coupled peptide receptor activity)	K12325|NPR3|http://www.genome.jp/dbget-bin/www_bget?ko:K12325	*	KOG1023(T)(Natriuretic peptide receptor, guanylate cyclase)	Atrial	Atrial natriuretic peptide receptor 3 OS=Bos taurus OX=9913 GN=NPR3 PE=1 SV=2
ENSSSCG00000027013		10.35	14.88	7.41	36.58	48.25	63.41	2.09429	3.75e-08	1.22e-05	XP_013842916.1	PREDICTED: cytochrome P450, family 4, subfamily F, polypeptide 55 [Sus scrofa]	*	*	*	K17726|CYP4F2_3|http://www.genome.jp/dbget-bin/www_bget?ko:K17726	ko00590(Arachidonic acid metabolism)	KOG0157(QI)(Cytochrome P450 CYP4/CYP19/CYP26 subfamilies)	Cytochrome	Cytochrome P450 4F6 OS=Rattus norvegicus OX=10116 GN=Cyp4f6 PE=2 SV=1
ENSSSCG00000027903		1.76	5.75	3.17	10.78	10.26	24.9	2.09344	8.87e-06	0.00104621	NP_001231565.1	cytochrome P450, family 4, subfamily F, polypeptide 55 precursor [Sus scrofa]	GO:0055114(oxidation-reduction process)	GO:0016020(membrane);GO:0016021(integral component of membrane)	GO:0004497(monooxygenase activity);GO:0016705(oxidoreductase activity, acting on paired donors, with incorporation or reduction of molecular oxygen);GO:0020037(heme binding);GO:0046872(metal ion binding);GO:0005506(iron ion binding);GO:0016491(oxidoreductase activity)	K17726|CYP4F2_3|http://www.genome.jp/dbget-bin/www_bget?ko:K17726	ko00590(Arachidonic acid metabolism)	KOG0157(QI)(Cytochrome P450 CYP4/CYP19/CYP26 subfamilies)	Phylloquinone;Cytochrome;Docosahexaenoic	Phylloquinone omega-hydroxylase CYP4F2 OS=Homo sapiens OX=9606 GN=CYP4F2 PE=1 SV=1;Cytochrome P450 4F6 OS=Rattus norvegicus OX=10116 GN=Cyp4f6 PE=2 SV=1;Docosahexaenoic acid omega-hydroxylase CYP4F3 OS=Homo sapiens OX=9606 GN=CYP4F3 PE=1 SV=2
7.1235		1.94	1.13	1.87	10.3	1.94	10.73	2.08011	5.26e-05	0.00394227	ACV87314.1	IL-23, partial [Sus scrofa]	*	*	*	*	*	*	*	*
X.95		0.38	0.29	0.43	1.53	2	1.42	2.079	4.99e-06	0.000674636	ABR01162.1	endonuclease/reverse transcriptase [Sus scrofa]	*	*	*	*	*	*	LINE-1	LINE-1 reverse transcriptase homolog OS=Nycticebus coucang OX=9470 PE=4 SV=1
7.1236		1.7	1.23	1.92	10.97	1.61	10.02	2.07328	0.000208448	0.0108477	*	*	*	*	*	*	*	*	*	*
13.1767		1.14	1.07	0.77	2.68	5.53	5.22	2.07201	1.85e-07	4.47e-05	*	*	*	*	*	*	*	*	*	*
ENSSSCG00000006290		6.01	6.77	5.96	12.71	48.11	20.5	2.06578	9.18e-06	0.00106124	NP_001136139.1	thiamine transporter 1 [Sus scrofa] &gt;ACJ60911.1 feline leukemia virus subgroup A receptor [Sus scrofa]	GO:0006810(transport);GO:0015888(thiamine transport);GO:0071934(thiamine transmembrane transport);GO:0042723(thiamine-containing compound metabolic process);GO:0015884(folic acid transport)	GO:0005886(plasma membrane);GO:0016020(membrane);GO:0016021(integral component of membrane);GO:0005887(integral component of plasma membrane)	GO:0015403(thiamine transmembrane transporter activity);GO:0015234(thiamine transmembrane transporter activity);GO:0008517(folic acid transmembrane transporter activity);GO:0005515(protein binding)	K14610|SLC19A2_3, THTR|http://www.genome.jp/dbget-bin/www_bget?ko:K14610	ko04977(Vitamin digestion and absorption)	KOG3810(H)(Micronutrient transporters (folate transporter family))	Thiamine	Thiamine transporter 1 OS=Homo sapiens OX=9606 GN=SLC19A2 PE=1 SV=2
ENSSSCG00000014076		0.14	0.07	0.07	0.63	0.13	0.52	2.06062	0.000460806	0.0195428	XP_005661542.2	PREDICTED: soluble lamin-associated protein of 75 kDa isoform X2 [Sus scrofa]	*	*	*	*	*	*	Soluble	Soluble lamin-associated protein of 75 kDa OS=Homo sapiens OX=9606 GN=FAM169A PE=1 SV=2
14.139		0.62	0.23	0.37	1.35	3.16	0.84	2.05939	0.000483688	0.020116	XP_013834215.1	PREDICTED: mitochondrial inner membrane protein COX18 isoform X1 [Sus scrofa]	*	*	*	*	*	*	*	*
ENSSSCG00000050978		4.47	5.36	5.86	41.51	3.47	23.73	2.04802	0.00057773	0.0230626	*	*	*	*	*	*	*	*	*	*
ENSSSCG00000041176		0.09	0.07	0.09	0.37	0.58	0.63	2.04723	9.39e-07	0.000175278	*	*	*	*	*	*	*	*	*	*
13.1768		2.86	2.23	2.46	8.21	18.95	5.63	2.0456	5.61e-06	0.000736559	*	*	*	*	*	*	*	*	*	*
14.44		2.81	1.45	1.25	10.42	5.56	9.34	2.0453	2.98e-07	6.69e-05	*	*	*	*	*	*	*	*	*	*
10.172		0.17	0.5	0.66	2.4	2.17	1.1	2.04325	0.000546748	0.0221141	XP_013846215.1	PREDICTED: caspase-2 isoform X1 [Sus scrofa]	*	*	*	*	*	*	*	*
ENSSSCG00000042281		0.84	1.24	1.39	1.87	11.01	1.62	2.03881	0.0014382	0.0428968	XP_019308313.1	PREDICTED: uncharacterized protein LOC109269005 isoform X1 [Panthera pardus]	*	*	*	*	*	*	*	*
ENSSSCG00000007133		9.51	5.74	10.69	22.97	13.87	79.72	2.0345	0.000147908	0.00840097	XP_001927148.2	PREDICTED: acetyl-coenzyme A synthetase 2-like, mitochondrial isoform X1 [Sus scrofa]	GO:0008152(metabolic process);GO:0019427(acetyl-CoA biosynthetic process from acetate);GO:0006085(acetyl-CoA biosynthetic process)	GO:0005759(mitochondrial matrix);GO:0005739(mitochondrion);GO:0016020(membrane);GO:0016021(integral component of membrane)	GO:0003987(acetate-CoA ligase activity);GO:0016208(AMP binding);GO:0003824(catalytic activity);GO:0005524(ATP binding);GO:0000166(nucleotide binding);GO:0016874(ligase activity)	K01895|ACSS, acs|http://www.genome.jp/dbget-bin/www_bget?ko:K01895	ko00010(Glycolysis / Gluconeogenesis);ko00640(Propanoate metabolism);ko00620(Pyruvate metabolism);ko00720(Carbon fixation pathways in prokaryotes);ko00680(Methane metabolism);ko01200(Carbon metabolism)	KOG1175(I)(Acyl-CoA synthetase)	Acetyl-coenzyme	Acetyl-coenzyme A synthetase 2-like, mitochondrial OS=Mus musculus OX=10090 GN=Acss1 PE=1 SV=1
ENSSSCG00000049339		0.95	0.67	1.2	2.21	7.13	2.2	2.0334	4.68e-05	0.00360684	ACV87314.1	IL-23, partial [Sus scrofa]	*	*	*	*	*	*	*	*
ENSSSCG00000021146		0.07	0.11	0.15	0.46	0.59	0.35	2.03288	5.29e-05	0.00395734	XP_001924710.1	PREDICTED: psychosine receptor [Sus scrofa] &gt;XP_003482347.1 PREDICTED: psychosine receptor-like [Sus scrofa] &gt;XP_013833806.1 PREDICTED: psychosine receptor [Sus scrofa] &gt;XP_013833807.1 PREDICTED: psychosine receptor-like [Sus scrofa]	GO:0007186(G protein-coupled receptor signaling pathway);GO:0007165(signal transduction)	GO:0016021(integral component of membrane);GO:0016020(membrane)	GO:0004871(obsolete signal transducer activity);GO:0004930(G protein-coupled receptor activity)	K08416|GPR65|http://www.genome.jp/dbget-bin/www_bget?ko:K08416	*	*	Psychosine	Psychosine receptor OS=Homo sapiens OX=9606 GN=GPR65 PE=1 SV=1
ENSSSCG00000002292		0.08	0.07	0.12	0.2	0.37	0.56	2.02873	5.92e-05	0.0042981	XP_013844566.1	PREDICTED: LOW QUALITY PROTEIN: pleckstrin homology domain-containing family H member 1 [Sus scrofa]	*	*	*	*	*	KOG4229(N)(Myosin VII, myosin IXB and related myosins)	Pleckstrin	Pleckstrin homology domain-containing family H member 1 OS=Homo sapiens OX=9606 GN=PLEKHH1 PE=2 SV=2
6.776		0.14	0.19	0.1	0.79	0.57	0.49	2.02775	0.000603428	0.0238486	ABR01162.1	endonuclease/reverse transcriptase [Sus scrofa]	*	*	*	*	*	*	LINE-1	LINE-1 retrotransposable element ORF2 protein OS=Homo sapiens OX=9606 PE=1 SV=1
15.541		0.61	0.45	0.27	3.14	0.6	2.37	2.02277	0.000324908	0.0149861	*	*	*	*	*	*	*	*	*	*
ENSSSCG00000011755		6.05	5.67	5.53	21.81	13.4	37.36	2.01075	7.7e-08	2.22e-05	NP_001230413.1	neutral cholesterol ester hydrolase 1 [Sus scrofa]	GO:0008152(metabolic process);GO:0006629(lipid metabolic process);GO:0060395(SMAD protein signal transduction);GO:0006805(xenobiotic metabolic process);GO:0006470(protein dephosphorylation);GO:0016042(lipid catabolic process);GO:0009056(catabolic process)	GO:0016020(membrane);GO:0005783(endoplasmic reticulum);GO:0016021(integral component of membrane);GO:0043231(intracellular membrane-bounded organelle);GO:0005789(endoplasmic reticulum membrane)	GO:0042301(phosphate ion binding);GO:0052689(carboxylic ester hydrolase activity);GO:0016787(hydrolase activity);GO:0017171(serine hydrolase activity);GO:0004771(sterol esterase activity)	K14349|NCEH1, AADACL1|http://www.genome.jp/dbget-bin/www_bget?ko:K14349	ko04976(Bile secretion)	KOG1515(V)(Arylacetamide deacetylase)	Neutral	Neutral cholesterol ester hydrolase 1 OS=Bos taurus OX=9913 GN=NCEH1 PE=2 SV=2
ENSSSCG00000005467		11.31	12.36	19.84	40.9	27.21	117.65	2.00785	3.9e-05	0.00318705	NP_001183950.1	hydroxysteroid dehydrogenase-like protein 2 [Sus scrofa]	GO:0008150(biological_process);GO:0055114(oxidation-reduction process)	GO:0016020(membrane);GO:0005739(mitochondrion);GO:0005777(peroxisome)	GO:0003674(molecular_function);GO:0016491(oxidoreductase activity)	*	*	KOG0725(R)(Reductases with broad range of substrate specificities);KOG4170(I)(2-enoyl-CoA hydratase/3-hydroxyacyl-CoA dehydrogenase/Peroxisomal 3-ketoacyl-CoA-thiolase, sterol-binding domain and related enzymes)	Hydroxysteroid	Hydroxysteroid dehydrogenase-like protein 2 OS=Bos taurus OX=9913 GN=HSDL2 PE=2 SV=1
7.324		0.06	0.15	0.12	0.6	0.33	0.54	2.00594	0.00142625	0.042624	ABR01162.1	endonuclease/reverse transcriptase [Sus scrofa]	*	*	*	*	*	*	LINE-1	LINE-1 retrotransposable element ORF2 protein OS=Mus musculus OX=10090 GN=Pol PE=1 SV=2
ENSSSCG00000037865		1.02	0.38	0.7	2.75	3.47	2.76	1.99357	1.24e-06	0.00021412	XP_004410157.1	PREDICTED: transcription factor SOX-18 [Odobenus rosmarus divergens]	GO:0001525(angiogenesis);GO:0003151(outflow tract morphogenesis);GO:0035050(embryonic heart tube development);GO:0072091(regulation of stem cell proliferation);GO:0001570(vasculogenesis);GO:0045892(negative regulation of transcription, DNA-templated);GO:0048866(stem cell fate specification);GO:0042789(mRNA transcription by RNA polymerase II);GO:0001947(heart looping);GO:0001568(blood vessel devel…	GO:0044798(nuclear transcription factor complex);GO:0000790(nuclear chromatin);GO:0005634(nucleus)	GO:0003677(DNA binding);GO:0046982(protein heterodimerization activity);GO:0003700(DNA-binding transcription factor activity);GO:0001077(DNA-binding transcription activator activity, RNA polymerase II-specific);GO:0000978(RNA polymerase II cis-regulatory region sequence-specific DNA binding);GO:0043565(sequence-specific DNA binding);GO:0044212(transcription regulatory region DNA binding);GO:00009…	K09270|SOX7S|http://www.genome.jp/dbget-bin/www_bget?ko:K09270	*	KOG0527(K)(HMG-box transcription factor)	Transcription	Transcription factor SOX-18 OS=Homo sapiens OX=9606 GN=SOX18 PE=1 SV=2
ENSSSCG00000010631		1.8	1.47	3.07	8.03	2.14	16.91	1.98998	0.00034511	0.0157534	XP_001927910.1	PREDICTED: glycerol-3-phosphate acyltransferase 1, mitochondrial [Sus scrofa] &gt;XP_005671519.1 PREDICTED: glycerol-3-phosphate acyltransferase 1, mitochondrial [Sus scrofa] &gt;XP_005671520.1 PREDICTED: glycerol-3-phosphate acyltransferase 1, mitochondrial [Sus scrofa] &gt;F1S5L4.3 RecName: Full=Glycerol-3-phosphate acyltransferase 1, mitochondrial; Short=GPAT-1; Flags: Precursor	GO:0044255(cellular lipid metabolic process);GO:0008152(metabolic process);GO:0008654(phospholipid biosynthetic process);GO:0055091(phospholipid homeostasis);GO:0051607(defense response to virus);GO:0055089(fatty acid homeostasis);GO:0006637(acyl-CoA metabolic process);GO:0009749(response to glucose);GO:0019432(triglyceride biosynthetic process);GO:0016024(CDP-diacylglycerol biosynthetic process)…	GO:0005743(mitochondrial inner membrane);GO:0005886(plasma membrane);GO:0016020(membrane);GO:0005739(mitochondrion);GO:0005741(mitochondrial outer membrane);GO:0016021(integral component of membrane)	GO:0016740(transferase activity);GO:0016746(transferase activity, transferring acyl groups);GO:0004366(glycerol-3-phosphate O-acyltransferase activity);GO:0008374(O-acyltransferase activity)	K00629|GPAT1_2|http://www.genome.jp/dbget-bin/www_bget?ko:K00629	ko00561(Glycerolipid metabolism);ko00564(Glycerophospholipid metabolism)	KOG3730(I)(Acyl-CoA:dihydroxyactetone-phosphate acyltransferase DHAPAT)	Glycerol-3-phosphate	Glycerol-3-phosphate acyltransferase 1, mitochondrial OS=Sus scrofa OX=9823 GN=GPAM PE=2 SV=3
2.1873		0.21	0.34	0.26	1.28	1.06	1.15	1.98469	3.05e-08	1.05e-05	*	*	*	*	*	*	*	*	*	*
ENSSSCG00000004039		0.43	0.62	0.57	2.78	0.8	3.44	1.98364	2.66e-05	0.00237056	XP_003121154.1	PREDICTED: solute carrier family 22 member 3 isoform X1 [Sus scrofa]	GO:0015872(dopamine transport);GO:0051608(histamine transport);GO:0015697(quaternary ammonium group transport);GO:0032098(regulation of appetite);GO:0051615(histamine uptake);GO:0098779(positive regulation of mitophagy in response to mitochondrial depolarization);GO:0055085(transmembrane transport);GO:0015695(organic cation transport);GO:0015844(monoamine transport);GO:0006810(transport);GO:00068…	GO:0016020(membrane);GO:0016021(integral component of membrane);GO:0005887(integral component of plasma membrane);GO:0005886(plasma membrane)	GO:0022857(transmembrane transporter activity);GO:0005215(transporter activity);GO:0005329(dopamine:sodium symporter activity);GO:0015101(organic cation transmembrane transporter activity);GO:0015651(quaternary ammonium group transmembrane transporter activity);GO:0019534(toxin transmembrane transporter activity);GO:0005515(protein binding)	K08200|SLC22A3, OCT3|http://www.genome.jp/dbget-bin/www_bget?ko:K08200	*	KOG0255(R)(Synaptic vesicle transporter SVOP and related transporters (major facilitator superfamily))	Solute	Solute carrier family 22 member 3 OS=Homo sapiens OX=9606 GN=SLC22A3 PE=1 SV=1
6.468		2.97	1.24	1.87	13	2.01	11.77	1.98218	0.000466489	0.0196474	XP_013834215.1	PREDICTED: mitochondrial inner membrane protein COX18 isoform X1 [Sus scrofa]	*	*	*	*	*	*	*	*
ENSSSCG00000007710		0.3	0.33	0.55	1.16	0.3	2.99	1.98202	0.00102643	0.0343229	XP_003124456.3	PREDICTED: carbohydrate-responsive element-binding protein isoform X7 [Sus scrofa]	*	*	*	K09113|MLX|http://www.genome.jp/dbget-bin/www_bget?ko:K09113	*	*	Carbohydrate-responsive	Carbohydrate-responsive element-binding protein OS=Mus musculus OX=10090 GN=Mlxipl PE=1 SV=1
ENSSSCG00000046863		0.46	0.41	1.41	4.2	0.94	4.41	1.97789	0.00111687	0.0364286	*	*	*	*	*	*	*	*	*	*
ENSSSCG00000012167		0.09	0.16	0.11	0.97	0.22	0.38	1.97731	0.00157548	0.045796	NP_001231523.1	phosphate-regulating neutral endopeptidase [Sus scrofa] &gt;XP_005673549.1 PREDICTED: phosphate-regulating neutral endopeptidase isoform X1 [Sus scrofa] &gt;XP_013841456.1 PREDICTED: phosphate-regulating neutral endopeptidase isoform X1 [Sus scrofa]	GO:0030282(bone mineralization);GO:0019637(organophosphate metabolic process);GO:0006508(proteolysis)	GO:0016020(membrane);GO:0005783(endoplasmic reticulum);GO:0048471(perinuclear region of cytoplasm);GO:0016021(integral component of membrane);GO:0005794(Golgi apparatus)	GO:0004222(metalloendopeptidase activity);GO:0008237(metallopeptidase activity)	K08636|PHEX|http://www.genome.jp/dbget-bin/www_bget?ko:K08636	*	KOG3624(E)(M13 family peptidase)	Phosphate-regulating	Phosphate-regulating neutral endopeptidase PHEX OS=Homo sapiens OX=9606 GN=PHEX PE=1 SV=1
ENSSSCG00000018007		0.11	0.03	0.17	0.37	0.21	0.71	1.97257	0.00115696	0.0371862	XP_013836784.1	PREDICTED: myosin-3 [Sus scrofa]	GO:0003009(skeletal muscle contraction);GO:0046034(ATP metabolic process)	GO:0070062(extracellular exosome);GO:0016459(myosin complex);GO:0043292(contractile fiber)	GO:0051015(actin filament binding);GO:0005524(ATP binding);GO:0042623(ATPase activity, coupled);GO:0003774(motor activity);GO:0000146(microfilament motor activity);GO:0000166(nucleotide binding);GO:0003779(actin binding)	K10352|MYH|http://www.genome.jp/dbget-bin/www_bget?ko:K10352	ko04530(Tight junction)	KOG0161(Z)(Myosin class II heavy chain)	Myosin-3	Myosin-3 OS=Homo sapiens OX=9606 GN=MYH3 PE=1 SV=3
ENSSSCG00000009074		2.11	1.03	1.43	9.23	3.33	7.25	1.97188	8.19e-07	0.000157229	XP_013834358.1	PREDICTED: uncharacterized protein C4orf29 homolog isoform X1 [Sus scrofa]	*	*	*	*	*	*	Protein	Protein ABHD18 OS=Mus musculus OX=10090 GN=Abhd18 PE=2 SV=1
ENSSSCG00000006556		2560.04	1420.04	2855.74	13399.1	2681.2	14678.4	1.96381	7.93e-05	0.00536439	XP_007246563.1	PREDICTED: tropomyosin alpha-1 chain isoform X5 [Astyanax mexicanus]	GO:0006928(movement of cell or subcellular component);GO:0006936(muscle contraction);GO:0007015(actin filament organization);GO:0030049(muscle filament sliding);GO:0060048(cardiac muscle contraction);GO:0061515(myeloid cell development)	GO:0001725(stress fiber);GO:0005829(cytosol);GO:0005856(cytoskeleton);GO:0005862(muscle thin filament tropomyosin);GO:0005884(actin filament);GO:0070062(extracellular exosome);GO:0005737(cytoplasm)	GO:0003674(molecular_function);GO:0005515(protein binding);GO:0008307(structural constituent of muscle);GO:0051015(actin filament binding);GO:0003779(actin binding)	K09290|TPM3|http://www.genome.jp/dbget-bin/www_bget?ko:K09290	ko04261(Adrenergic signaling in cardiomyocytes);ko04260(Cardiac muscle contraction)	*	Tropomyosin	Tropomyosin alpha-3 chain OS=Rattus norvegicus OX=10116 GN=Tpm3 PE=1 SV=2
15.1408		0.43	0.74	0.27	1.6	2.56	1.86	1.9615	1.71e-05	0.00167629	XP_013834215.1	PREDICTED: mitochondrial inner membrane protein COX18 isoform X1 [Sus scrofa]	*	*	*	*	*	*	*	*
ENSSSCG00000037433		0.39	0.2	0.22	1.15	0.74	1.58	1.95662	2.05e-05	0.00194192	XP_003132279.1	PREDICTED: uncharacterized protein C3orf18 homolog [Sus scrofa] &gt;XP_013837197.1 PREDICTED: uncharacterized protein C3orf18 homolog [Sus scrofa] &gt;XP_013837198.1 PREDICTED: uncharacterized protein C3orf18 homolog [Sus scrofa]	*	GO:0016020(membrane);GO:0016021(integral component of membrane)	*	*	*	*	Uncharacterized	Uncharacterized protein C3orf18 OS=Homo sapiens OX=9606 GN=C3orf18 PE=2 SV=2
ENSSSCG00000015540		0.46	0.4	0.64	0.97	3.91	1.02	1.94789	0.000606556	0.0239247	XP_003130402.1	PREDICTED: major histocompatibility complex class I-related gene protein [Sus scrofa]	GO:0002367(cytokine production involved in immune response);GO:0032611(interleukin-1 beta production);GO:0002376(immune system process);GO:0006955(immune response);GO:0050829(defense response to Gram-negative bacterium);GO:0032620(interleukin-17 production);GO:0045087(innate immune response);GO:0002474(antigen processing and presentation of peptide antigen via MHC class I);GO:0019882(antigen proc…	GO:0005886(plasma membrane);GO:0042612(MHC class I protein complex);GO:0016021(integral component of membrane);GO:0016020(membrane);GO:0005789(endoplasmic reticulum membrane);GO:0005576(extracellular region);GO:0005783(endoplasmic reticulum)	GO:0042605(peptide antigen binding);GO:0003823(antigen binding);GO:0032393(MHC class I receptor activity);GO:0005515(protein binding)	*	*	*	Major	Major histocompatibility complex class I-related gene protein OS=Homo sapiens OX=9606 GN=MR1 PE=1 SV=1
ENSSSCG00000027325		6.61	5.75	7.01	30.09	12.73	37.62	1.93443	1.44e-07	3.63e-05	NP_001230757.1	TMF-regulated nuclear protein 1 [Sus scrofa] &gt;XP_005656128.1 PREDICTED: TMF-regulated nuclear protein 1 isoform X1 [Sus scrofa]	GO:0051726(regulation of cell cycle);GO:0021696(cerebellar cortex morphogenesis);GO:0042127(regulation of cell population proliferation);GO:0061351(neural precursor cell proliferation);GO:0006351(transcription, DNA-templated);GO:0006355(regulation of transcription, DNA-templated);GO:0007049(cell cycle);GO:0007399(nervous system development);GO:0007275(multicellular organism development)	GO:0005719(nuclear euchromatin);GO:0005634(nucleus)	GO:0003677(DNA binding);GO:0005515(protein binding)	*	*	*	TMF-regulated	TMF-regulated nuclear protein 1 OS=Mus musculus OX=10090 GN=Trnp1 PE=1 SV=1
ENSSSCG00000005086		0.07	0.05	0.13	0.47	0.18	0.39	1.93315	0.000226191	0.0114996	EHB16788.1	Homeobox protein SIX6 [Heterocephalus glaber]	GO:0001654(eye development);GO:0006366(transcription by RNA polymerase II);GO:0007601(visual perception);GO:0009887(animal organ morphogenesis);GO:0045944(positive regulation of transcription by RNA polymerase II)	GO:0005634(nucleus)	GO:0001205(DNA-binding transcription activator activity, RNA polymerase II-specific);GO:0003677(DNA binding)	K19473|SIX3_6, OPTIX|http://www.genome.jp/dbget-bin/www_bget?ko:K19473	*	KOG0775(K)(Transcription factor SIX and related HOX domain proteins)	Homeobox	Homeobox protein SIX6 OS=Homo sapiens OX=9606 GN=SIX6 PE=1 SV=2
ENSSSCG00000002915		0.14	0.08	0.18	0.57	0.39	0.66	1.93193	3.5e-05	0.00292583	XP_013853812.1	PREDICTED: kin of IRRE-like protein 2 isoform X1 [Sus scrofa]	*	*	*	*	*	KOG3510(T)(FOG: Immunoglobulin C-2 Type/fibronectin type III domains);KOG4222(T)(Axon guidance receptor Dscam);KOG3515(R)(Predicted transmembrane protein of the immunoglobulin family of cell adhesion molecules)	Kin	Kin of IRRE-like protein 2 OS=Homo sapiens OX=9606 GN=KIRREL2 PE=1 SV=2
ENSSSCG00000003038		0.07	0.08	0.03	0.22	0.23	0.26	1.92544	0.000876053	0.031109	XP_005589471.1	PREDICTED: glutamate receptor ionotropic, kainate 5 isoform X5 [Macaca fascicularis]	*	*	*	K05205|GRIK5|http://www.genome.jp/dbget-bin/www_bget?ko:K05205	ko04080(Neuroactive ligand-receptor interaction);ko04724(Glutamatergic synapse)	KOG1052(PET)(Glutamate-gated kainate-type ion channel receptor subunit GluR5 and related subunits)	Glutamate	Glutamate receptor ionotropic, kainate 5 OS=Homo sapiens OX=9606 GN=GRIK5 PE=2 SV=2
ENSSSCG00000033979		3.93	3.91	5.76	13.25	17.28	24.1	1.92505	5.9e-10	3.5e-07	XP_004411376.1	PREDICTED: kelch-like protein 34 [Odobenus rosmarus divergens]	*	*	*	K10469|KLHL34|http://www.genome.jp/dbget-bin/www_bget?ko:K10469	*	*	Kelch-like	Kelch-like protein 34 OS=Homo sapiens OX=9606 GN=KLHL34 PE=2 SV=1
14.1478		2.24	0.6	0.69	5.2	4.97	4.55	1.92208	0.000118636	0.00724555	*	*	*	*	*	*	*	*	*	*
17.812		0.17	0.09	0.46	0.57	0.79	1.43	1.92035	0.00141827	0.0424616	*	*	*	*	*	*	*	*	*	*
14.793		0.13	0.14	0.06	0.68	0.27	0.44	1.91902	0.00128344	0.0397343	*	*	*	*	*	*	*	*	*	*
ENSSSCG00000024061		5175.05	3740.6	4155.77	23672.8	4872.48	27970.1	1.91738	9.94e-05	0.00631236	XP_006041527.1	PREDICTED: troponin I, slow skeletal muscle isoform X1 [Bubalus bubalis] &gt;XP_006041528.1 PREDICTED: troponin I, slow skeletal muscle isoform X2 [Bubalus bubalis]	GO:0003009(skeletal muscle contraction);GO:0006942(regulation of striated muscle contraction);GO:0014883(transition between fast and slow fiber);GO:0030049(muscle filament sliding);GO:0055010(ventricular cardiac muscle tissue morphogenesis);GO:0060048(cardiac muscle contraction);GO:0006937(regulation of muscle contraction)	GO:0005861(troponin complex);GO:0005829(cytosol)	GO:0003779(actin binding);GO:0005515(protein binding);GO:0046872(metal ion binding)	K10371|TNNI1|http://www.genome.jp/dbget-bin/www_bget?ko:K10371	*	KOG3977(Z)(Troponin I)	Troponin	Troponin I, slow skeletal muscle OS=Homo sapiens OX=9606 GN=TNNI1 PE=1 SV=3
16.222		0.39	0.22	0.66	1.46	1.44	2.12	1.91604	1.78e-05	0.00173004	ELK15812.1	Retrovirus-related Pol polyprotein LINE-1 [Pteropus alecto]	*	*	*	*	*	*	*	*
ENSSSCG00000004250		0.35	0.27	0.6	1.09	0.91	2.85	1.91218	7.2e-05	0.00498805	XP_006071509.1	PREDICTED: solute carrier family 35 member F1 [Bubalus bubalis]	*	*	*	K15287|SLC35F1_2|http://www.genome.jp/dbget-bin/www_bget?ko:K15287	*	KOG2766(S)(Predicted membrane protein)	Solute	Solute carrier family 35 member F1 OS=Homo sapiens OX=9606 GN=SLC35F1 PE=2 SV=2
ENSSSCG00000003851		8.79	6.72	12.54	30.85	19.12	60.86	1.90948	3.8e-06	0.000546792	NP_001233172.1	carnitine O-palmitoyltransferase 2, mitochondrial precursor [Sus scrofa] &gt;ADF42518.1 mitochondrial carnitine palmitoyltransferase II [Sus scrofa]	GO:0006635(fatty acid beta-oxidation);GO:0006853(carnitine shuttle)	GO:0005730(nucleolus);GO:0005654(nucleoplasm);GO:0005739(mitochondrion);GO:0005743(mitochondrial inner membrane)	GO:0016740(transferase activity);GO:0016746(transferase activity, transferring acyl groups);GO:0004095(carnitine O-palmitoyltransferase activity)	K08766|CPT2|http://www.genome.jp/dbget-bin/www_bget?ko:K08766	ko00071(Fatty acid degradation);ko01212(Fatty acid metabolism);ko03320(PPAR signaling pathway)	KOG3716(I)(Carnitine O-acyltransferase CPTI);KOG3719(I)(Carnitine O-acyltransferase CPT2/YAT1);KOG3717(I)(Carnitine O-acyltransferase CRAT)	Carnitine	Carnitine O-palmitoyltransferase 2, mitochondrial OS=Bos taurus OX=9913 GN=CPT2 PE=2 SV=1
ENSSSCG00000007027		5.76	4.11	8.95	24.48	17.55	36.89	1.90901	1.55e-06	0.000256095	XP_017897355.1	PREDICTED: sodium-dependent phosphate transporter 2 [Capra hircus] &gt;XP_017897356.1 PREDICTED: sodium-dependent phosphate transporter 2 [Capra hircus] &gt;XP_017897357.1 PREDICTED: sodium-dependent phosphate transporter 2 [Capra hircus] &gt;XP_017897358.1 PREDICTED: sodium-dependent phosphate transporter 2 [Capra hircus] &gt;XP_017897359.1 PREDICTED: sodium-dependent phosphate transporter 2 [Ca…	GO:0006817(phosphate ion transport);GO:0006810(transport)	GO:0070062(extracellular exosome);GO:0016021(integral component of membrane);GO:0016020(membrane);GO:0005887(integral component of plasma membrane)	GO:0005315(inorganic phosphate transmembrane transporter activity);GO:0015319(sodium:inorganic phosphate symporter activity)	K14640|SLC20A, PIT|http://www.genome.jp/dbget-bin/www_bget?ko:K14640	*	*	Sodium-dependent	Sodium-dependent phosphate transporter 2 OS=Felis catus OX=9685 GN=SLC20A2 PE=1 SV=1
ENSSSCG00000010144		252.09	191.48	288.16	1117.5	549.37	1090.36	1.9084	3.12e-12	3.54e-09	NP_001230595.1	alpha-actinin-2 [Sus scrofa]	GO:2000273(positive regulation of signaling receptor activity);GO:1901017(negative regulation of potassium ion transmembrane transporter activity);GO:0090002(protein localization to plasma membrane);GO:0055013(cardiac muscle cell development);GO:0048041(focal adhesion assembly);GO:1903506(regulation of nucleic acid-templated transcription);GO:0043267(negative regulation of potassium ion transport…	GO:0070062(extracellular exosome);GO:0030175(filopodium);GO:0005886(plasma membrane);GO:0030017(sarcomere);GO:0005925(focal adhesion);GO:0030018(Z disc);GO:0005737(cytoplasm);GO:0031143(pseudopodium);GO:0030864(cortical actin cytoskeleton);GO:0005829(cytosol);GO:0031093(platelet alpha granule lumen);GO:0005576(extracellular region);GO:0005856(cytoskeleton);GO:0005884(actin filament);GO:0043197(de…	GO:0051015(actin filament binding);GO:0030274(LIM domain binding);GO:0042802(identical protein binding);GO:0008092(cytoskeletal protein binding);GO:0030375(thyroid hormone receptor coactivator activity);GO:0005509(calcium ion binding);GO:0046983(protein dimerization activity);GO:0030374(nuclear receptor transcription coactivator activity);GO:0044325(ion channel binding);GO:0070080(titin Z domain …	K05699|ACTN|http://www.genome.jp/dbget-bin/www_bget?ko:K05699	ko04810(Regulation of actin cytoskeleton);ko04520(Adherens junction);ko04510(Focal adhesion);ko04530(Tight junction);ko04670(Leukocyte transendothelial migration)	KOG0516(Z)(Dystonin, GAS (Growth-arrest-specific protein), and related proteins);KOG0040(Z)(Ca2+-binding actin-bundling protein (spectrin), alpha chain (EF-Hand protein superfamily));KOG0035(Z)(Ca2+-binding actin-bundling protein (actinin), alpha chain (EF-Hand protein superfamily));KOG0027(T)(Calmodulin and related proteins (EF-Hand superfamily))	Alpha-actinin-2;Alpha-actinin-3	Alpha-actinin-2 OS=Bos taurus OX=9913 GN=ACTN2 PE=2 SV=1;Alpha-actinin-3 OS=Bos taurus OX=9913 GN=ACTN3 PE=2 SV=1
10.337		0.49	0.57	1.46	2.59	2.58	4.66	1.90725	2.15e-05	0.00202472	*	*	*	*	*	*	*	*	*	*
ENSSSCG00000048122		0.07	0.28	0.37	1	0.54	0.68	1.90297	0.000378505	0.0167678	XP_013834215.1	PREDICTED: mitochondrial inner membrane protein COX18 isoform X1 [Sus scrofa]	*	*	*	*	*	*	*	*
18.513		1.11	0.6	1.69	2.28	8	2.46	1.88429	0.000818819	0.0298141	*	*	*	*	*	*	*	*	*	*
ENSSSCG00000038646		22.89	17.47	26.16	83.45	144.73	32.07	1.88232	9.67e-05	0.00619008	XP_014446607.1	PREDICTED: protein enabled homolog isoform X3 [Tupaia chinensis]	*	GO:0005737(cytoplasm);GO:0005886(plasma membrane);GO:0030054(cell junction);GO:0005925(focal adhesion)	GO:0050699(WW domain binding)	K05746|ENAH, MENA|http://www.genome.jp/dbget-bin/www_bget?ko:K05746	ko04810(Regulation of actin cytoskeleton);ko04360(Axon guidance)	KOG4590(T)(Signal transduction protein Enabled, contains WH1 domain)	Protein	Protein enabled homolog OS=Homo sapiens OX=9606 GN=ENAH PE=1 SV=2
ENSSSCG00000011441		4924.99	3171.03	3915.26	24086.2	3893.59	21681.4	1.88057	0.000220378	0.0112913	XP_001367790.1	PREDICTED: troponin C, slow skeletal and cardiac muscles [Monodelphis domestica] &gt;XP_003480160.1 PREDICTED: troponin C, slow skeletal and cardiac muscles [Cavia porcellus] &gt;XP_003936632.1 PREDICTED: troponin C, slow skeletal and cardiac muscles [Saimiri boliviensis boliviensis] &gt;XP_004631717.1 PREDICTED: troponin C, slow skeletal and cardiac muscles [Octodon degus] &gt;XP_004864453.1 PRE…	GO:0002086(diaphragm contraction);GO:0003009(skeletal muscle contraction);GO:0003231(cardiac ventricle development);GO:0006937(regulation of muscle contraction);GO:0010038(response to metal ion);GO:0014883(transition between fast and slow fiber);GO:0032972(regulation of muscle filament sliding speed);GO:0043462(regulation of ATPase activity);GO:0055010(ventricular cardiac muscle tissue morphogene…	GO:0005654(nucleoplasm);GO:0005739(mitochondrion);GO:0005861(troponin complex);GO:0015629(actin cytoskeleton);GO:0043292(contractile fiber)	GO:0005509(calcium ion binding);GO:0031013(troponin I binding);GO:0031014(troponin T binding);GO:0042803(protein homodimerization activity);GO:0046872(metal ion binding);GO:0048306(calcium-dependent protein binding);GO:0051015(actin filament binding)	K05865|TNNC1|http://www.genome.jp/dbget-bin/www_bget?ko:K05865	ko04020(Calcium signaling pathway);ko04261(Adrenergic signaling in cardiomyocytes);ko04260(Cardiac muscle contraction)	KOG0027(T)(Calmodulin and related proteins (EF-Hand superfamily))	Troponin	Troponin C, slow skeletal and cardiac muscles OS=Bos taurus OX=9913 GN=TNNC1 PE=1 SV=1
9.103		0.88	0.94	0.94	2.58	1.2	7.33	1.87943	0.000778078	0.0286972	*	*	*	*	*	*	*	*	*	*
16.714		0.34	0.31	0.78	1.46	1.21	2.81	1.87653	3.25e-05	0.00276678	*	*	*	*	*	*	*	*	*	*
ENSSSCG00000036078		2.72	1.14	1.22	8.72	4.62	6.42	1.87629	2.55e-06	0.000389464	XP_003483696.1	PREDICTED: G protein-activated inward rectifier potassium channel 1 isoform X1 [Sus scrofa]	GO:0010107(potassium ion import across plasma membrane);GO:0006810(transport);GO:0034765(regulation of ion transmembrane transport);GO:0006811(ion transport);GO:0006813(potassium ion transport);GO:1990573(potassium ion import across plasma membrane)	GO:0016020(membrane);GO:0016021(integral component of membrane);GO:0005887(integral component of plasma membrane);GO:0008076(voltage-gated potassium channel complex)	GO:0015467(G-protein activated inward rectifier potassium channel activity);GO:0005242(inward rectifier potassium channel activity);GO:0005244(voltage-gated ion channel activity);GO:0005515(protein binding)	K04997|KCNJ3|http://www.genome.jp/dbget-bin/www_bget?ko:K04997	ko04915(Estrogen signaling pathway);ko04921(Oxytocin signaling pathway);ko04713(Circadian entrainment);ko04725(Cholinergic synapse);ko04728(Dopaminergic synapse);ko04724(Glutamatergic synapse);ko04723(Retrograde endocannabinoid signaling);ko04726(Serotonergic synapse)	KOG3827(P)(Inward rectifier K+ channel)	G	G protein-activated inward rectifier potassium channel 1 OS=Bos taurus OX=9913 GN=KCNJ3 PE=1 SV=1
ENSSSCG00000000866		1000.82	745.12	831.74	3683.43	2310.96	4162.42	1.86094	3.08e-12	3.54e-09	XP_005664259.1	PREDICTED: myosin-binding protein C, slow-type isoform X1 [Sus scrofa]	GO:0006936(muscle contraction);GO:1903955(positive regulation of protein targeting to mitochondrion)	GO:0005856(cytoskeleton);GO:0030016(myofibril)	GO:0005200(structural constituent of cytoskeleton);GO:0031432(titin binding)	K12557|MYBPC1|http://www.genome.jp/dbget-bin/www_bget?ko:K12557	*	KOG0613(Z)(Projectin/twitchin and related proteins);KOG4475(RP)(FOG: Immunoglobin and related proteins)	Myosin-binding;LINE-1	Myosin-binding protein C, slow-type OS=Homo sapiens OX=9606 GN=MYBPC1 PE=1 SV=2;LINE-1 reverse transcriptase homolog OS=Nycticebus coucang OX=9470 PE=4 SV=1
ENSSSCG00000023498		54.75	71.43	68.55	319.52	110.29	356.74	1.85846	8.63e-07	0.000163322	XP_003127107.1	PREDICTED: heat shock protein beta-6 [Sus scrofa]	GO:0006937(regulation of muscle contraction)	GO:0005634(nucleus);GO:0005737(cytoplasm)	GO:0005212(structural constituent of eye lens);GO:0042803(protein homodimerization activity);GO:0005515(protein binding);GO:0051087(chaperone binding)	K09545|HSPB6|http://www.genome.jp/dbget-bin/www_bget?ko:K09545	*	KOG3591(O)(Alpha crystallins)	Heat	Heat shock protein beta-6 OS=Bos taurus OX=9913 GN=HSPB6 PE=2 SV=1
10.484		0.48	0.33	0.5	2.89	0.42	1.92	1.85792	0.000667401	0.0256379	NP_001007082.1	estrogen-related receptor gamma [Gallus gallus] &gt;XP_005238782.1 PREDICTED: estrogen-related receptor gamma [Falco peregrinus] &gt;XP_005441966.1 PREDICTED: estrogen-related receptor gamma [Falco cherrug] &gt;XP_005483068.1 PREDICTED: estrogen-related receptor gamma isoform X1 [Zonotrichia albicollis] &gt;XP_005416210.1 PREDICTED: estrogen-related receptor gamma isoform X3 [Geospiza fortis] &gt…	GO:0045893(positive regulation of transcription, DNA-templated);GO:0045944(positive regulation of transcription by RNA polymerase II);GO:0006351(transcription, DNA-templated);GO:0006355(regulation of transcription, DNA-templated);GO:0006366(transcription by RNA polymerase II);GO:0043401(steroid hormone mediated signaling pathway);GO:0006367(transcription initiation from RNA polymerase II promoter…	GO:0005634(nucleus);GO:0005654(nucleoplasm)	GO:0005496(steroid binding);GO:0003677(DNA binding);GO:0003707(steroid hormone receptor activity);GO:0000977(RNA polymerase II regulatory region sequence-specific DNA binding);GO:0043565(sequence-specific DNA binding);GO:0003700(DNA-binding transcription factor activity);GO:0001228(DNA-binding transcription activator activity, RNA polymerase II-specific);GO:0008270(zinc ion binding);GO:0046872(me…	K08554|NR3B3, ESRRG|http://www.genome.jp/dbget-bin/www_bget?ko:K08554	*	*	Estrogen-related	Estrogen-related receptor gamma OS=Homo sapiens OX=9606 GN=ESRRG PE=1 SV=1
ENSSSCG00000017947		98.78	112.91	124.57	278.91	231.92	751.22	1.85263	6.78e-06	0.000852459	XP_003131991.2	PREDICTED: very long-chain specific acyl-CoA dehydrogenase, mitochondrial isoform X1 [Sus scrofa]	GO:0008152(metabolic process);GO:0090181(regulation of cholesterol metabolic process);GO:0030855(epithelial cell differentiation);GO:0006629(lipid metabolic process);GO:0055114(oxidation-reduction process);GO:0042760(very long-chain fatty acid catabolic process);GO:0033539(fatty acid beta-oxidation using acyl-CoA dehydrogenase);GO:0046322(negative regulation of fatty acid oxidation);GO:0055088(li…	GO:0005737(cytoplasm);GO:0005743(mitochondrial inner membrane);GO:0005730(nucleolus);GO:0016020(membrane);GO:0042645(mitochondrial nucleoid);GO:0005739(mitochondrion);GO:0005634(nucleus);GO:0005759(mitochondrial matrix)	GO:0050660(flavin adenine dinucleotide binding);GO:0000062(fatty-acyl-CoA binding);GO:0003995(acyl-CoA dehydrogenase activity);GO:0017099(very-long-chain-acyl-CoA dehydrogenase activity);GO:0016627(oxidoreductase activity, acting on the CH-CH group of donors);GO:0052890(oxidoreductase activity, acting on the CH-CH group of donors, with a flavin as acceptor);GO:0009055(electron transfer activity);…	K09479|ACADVL|http://www.genome.jp/dbget-bin/www_bget?ko:K09479	ko00071(Fatty acid degradation);ko01212(Fatty acid metabolism)	KOG0138(E)(Glutaryl-CoA dehydrogenase);KOG0139(I)(Short-chain acyl-CoA dehydrogenase);KOG0137(I)(Very-long-chain acyl-CoA dehydrogenase);KOG0141(EI)(Isovaleryl-CoA dehydrogenase);KOG0140(I)(Medium-chain acyl-CoA dehydrogenase)	Very	Very long-chain specific acyl-CoA dehydrogenase, mitochondrial OS=Bos taurus OX=9913 GN=ACADVL PE=2 SV=3
10.17		0.57	0.68	0.63	2.13	3.32	1.73	1.84933	4.09e-05	0.0033006	*	*	*	*	*	*	*	*	*	*
ENSSSCG00000015784	ACSL1	58.61	91.86	148.12	272.84	204.12	618.84	1.83611	3.19e-05	0.00272691	XP_005671765.1	PREDICTED: long-chain-fatty-acid--CoA ligase 1 isoform X1 [Sus scrofa] &gt;XP_005671766.1 PREDICTED: long-chain-fatty-acid--CoA ligase 1 isoform X1 [Sus scrofa]	GO:0008610(lipid biosynthetic process);GO:0008152(metabolic process);GO:0001676(long-chain fatty acid metabolic process);GO:0044539(long-chain fatty acid import into cell);GO:0071902(positive regulation of protein serine/threonine kinase activity);GO:0033211(adiponectin-activated signaling pathway);GO:0043651(linoleic acid metabolic process);GO:0042493(response to drug);GO:0010033(response to org…	GO:0016020(membrane);GO:0005739(mitochondrion);GO:0016021(integral component of membrane);GO:0005886(plasma membrane);GO:0005778(peroxisomal membrane);GO:0005789(endoplasmic reticulum membrane);GO:0005783(endoplasmic reticulum);GO:0005777(peroxisome);GO:0005741(mitochondrial outer membrane);GO:0031090(organelle membrane);GO:0043231(intracellular membrane-bounded organelle)	GO:0004467(long-chain fatty acid-CoA ligase activity);GO:0003824(catalytic activity);GO:0016874(ligase activity);GO:0005524(ATP binding);GO:0000166(nucleotide binding);GO:0102391(decanoate-CoA ligase activity)	K01897|ACSL, fadD|http://www.genome.jp/dbget-bin/www_bget?ko:K01897	ko04216(Ferroptosis);ko02024(Quorum sensing);ko04146(Peroxisome);ko00061(Fatty acid biosynthesis);ko00071(Fatty acid degradation);ko01212(Fatty acid metabolism);ko04920(Adipocytokine signaling pathway);ko03320(PPAR signaling pathway)	KOG1256(I)(Long-chain acyl-CoA synthetases (AMP-forming));KOG1180(I)(Acyl-CoA synthetase)	Long-chain-fatty-acid--CoA	Long-chain-fatty-acid--CoA ligase 1 OS=Cavia porcellus OX=10141 GN=ACSL1 PE=2 SV=1
ENSSSCG00000023181		2.3	1.69	2.72	12.35	4.59	7.97	1.83588	2.66e-08	9.59e-06	XP_013839764.1	PREDICTED: zinc finger protein 385B isoform X2 [Sus scrofa]	GO:0072332(intrinsic apoptotic signaling pathway by p53 class mediator)	GO:0005634(nucleus)	GO:0003676(nucleic acid binding);GO:0008270(zinc ion binding);GO:0002039(p53 binding);GO:0046872(metal ion binding)	*	*	*	Zinc	Zinc finger protein 385B OS=Mus musculus OX=10090 GN=Znf385b PE=2 SV=1
ENSSSCG00000040166		1.85	1.35	1.19	8.58	3.88	5	1.83553	2.43e-07	5.68e-05	XP_005656501.1	PREDICTED: leucine-rich repeat transmembrane protein FLRT2 [Sus scrofa]	GO:0051965(positive regulation of synapse assembly);GO:0071711(basement membrane organization);GO:0061343(cell adhesion involved in heart morphogenesis);GO:0046426(negative regulation of receptor signaling pathway via JAK-STAT);GO:0050919(negative chemotaxis);GO:2001222(regulation of neuron migration);GO:0008543(fibroblast growth factor receptor signaling pathway);GO:0003007(heart morphogenesis);…	GO:0005737(cytoplasm);GO:0070062(extracellular exosome);GO:0005911(cell-cell junction);GO:0016021(integral component of membrane);GO:0016020(membrane);GO:0005887(integral component of plasma membrane);GO:0005925(focal adhesion);GO:0005615(extracellular space)	GO:0045499(chemorepellent activity);GO:0004860(protein kinase inhibitor activity);GO:0005104(fibroblast growth factor receptor binding)	K16362|FLRT|http://www.genome.jp/dbget-bin/www_bget?ko:K16362	*	*	Leucine-rich	Leucine-rich repeat transmembrane protein FLRT2 OS=Homo sapiens OX=9606 GN=FLRT2 PE=1 SV=1
ENSSSCG00000008449		0.36	0.33	0.35	1.1	1.34	1.47	1.83475	1.19e-07	3.14e-05	XP_013843353.1	PREDICTED: neutral and basic amino acid transport protein rBAT isoform X1 [Sus scrofa] &gt;XP_013843354.1 PREDICTED: neutral and basic amino acid transport protein rBAT isoform X1 [Sus scrofa] &gt;XP_013843355.1 PREDICTED: neutral and basic amino acid transport protein rBAT isoform X1 [Sus scrofa] &gt;XP_013843356.1 PREDICTED: neutral and basic amino acid transport protein rBAT isoform X1 [Sus sc…	GO:0005975(carbohydrate metabolic process)	GO:0016021(integral component of membrane);GO:0016020(membrane)	GO:0003824(catalytic activity)	K14210|SLC3A1, RBAT|http://www.genome.jp/dbget-bin/www_bget?ko:K14210	ko04974(Protein digestion and absorption)	KOG0471(G)(Alpha-amylase)	Neutral	Neutral and basic amino acid transport protein rBAT OS=Homo sapiens OX=9606 GN=SLC3A1 PE=1 SV=2
ENSSSCG00000011600		0.42	0.19	0.51	1.35	0.91	2.01	1.83124	7.25e-06	0.000898055	NP_001306031.1	sodium- and chloride-dependent taurine transporter [Sus scrofa] &gt;XP_013837459.1 PREDICTED: sodium- and chloride-dependent taurine transporter [Sus scrofa] &gt;AHI95966.2 solute carrier family 6 member 6 [Sus scrofa]	GO:0006810(transport);GO:0006836(neurotransmitter transport)	GO:0016021(integral component of membrane);GO:0016020(membrane);GO:0005887(integral component of plasma membrane)	GO:0015293(symporter activity);GO:0005328(neurotransmitter:sodium symporter activity);GO:0005369(taurine:sodium symporter activity)	K05039|SLC6A6S|http://www.genome.jp/dbget-bin/www_bget?ko:K05039	*	KOG3660(T)(Sodium-neurotransmitter symporter)	Sodium-	Sodium- and chloride-dependent taurine transporter OS=Canis lupus familiaris OX=9615 GN=SLC6A6 PE=1 SV=2
13.786		0.3	0.22	0.21	1.24	1.12	0.44	1.83088	6.98e-05	0.00486583	XP_013834215.1	PREDICTED: mitochondrial inner membrane protein COX18 isoform X1 [Sus scrofa]	*	*	*	*	*	*	*	*
3.1279		0.26	0.38	0.38	1.36	1.46	1.05	1.82989	8e-09	3.5e-06	XP_007462900.1	PREDICTED: uncharacterized protein LOC103068823 [Lipotes vexillifer]	*	*	*	*	*	*	*	*
ENSSSCG00000033276		0.84	0.47	0.3	2.73	1.6	2.07	1.82279	4.13e-05	0.00332647	XP_003360456.1	PREDICTED: protein ripply1 isoform X1 [Sus scrofa]	GO:0007219(Notch signaling pathway);GO:0000122(negative regulation of transcription by RNA polymerase II);GO:0010468(regulation of gene expression);GO:0032525(somite rostral/caudal axis specification);GO:0060349(bone morphogenesis);GO:0009880(embryonic pattern specification)	GO:0005634(nucleus)	*	*	*	*	Protein	Protein ripply1 OS=Homo sapiens OX=9606 GN=RIPPLY1 PE=1 SV=1
ENSSSCG00000042150		1.92	1.68	1.85	9.73	4.67	6.66	1.81974	1.78e-09	9.71e-07	*	*	*	*	*	*	*	*	*	*
10.61		0.33	0.19	0.43	1.7	0.86	1.02	1.81591	0.000181163	0.00979773	XP_013834215.1	PREDICTED: mitochondrial inner membrane protein COX18 isoform X1 [Sus scrofa]	*	*	*	*	*	*	*	*
10.599		0.92	0.85	1.18	3.83	4.81	2.33	1.81159	3.1e-07	6.89e-05	ELR50258.1	hypothetical protein M91_08673 [Bos mutus]	*	*	*	*	*	*	LINE-1	LINE-1 retrotransposable element ORF2 protein OS=Homo sapiens OX=9606 PE=1 SV=1
14.442		3.63	2.17	3.72	14.49	7.5	14.01	1.80348	2.68e-08	9.59e-06	*	*	*	*	*	*	*	*	*	*
ENSSSCG00000034297		1.66	0.82	1.06	3.68	6.48	3.01	1.80233	2.38e-05	0.00218082	XP_003127577.1	PREDICTED: transcription factor HES-2 [Sus scrofa]	GO:0006351(transcription, DNA-templated);GO:0006355(regulation of transcription, DNA-templated)	GO:0005634(nucleus)	GO:0003677(DNA binding);GO:0046983(protein dimerization activity)	K09087|HES2_6_7|http://www.genome.jp/dbget-bin/www_bget?ko:K09087	*	KOG4304(K)(Transcriptional repressors of the hairy/E(spl) family (contains HLH))	Transcription	Transcription factor HES-2 OS=Homo sapiens OX=9606 GN=HES2 PE=2 SV=1
ENSSSCG00000027161		0.23	0.12	0.26	0.77	0.55	0.95	1.79846	1.36e-05	0.00141435	XP_013849061.1	PREDICTED: phosphatidylinositol 4-phosphate 5-kinase type-1 beta [Sus scrofa]	GO:0046854(phosphatidylinositol phosphorylation);GO:0046488(phosphatidylinositol metabolic process)	GO:0001931(uropod)	GO:0016308(1-phosphatidylinositol-4-phosphate 5-kinase activity);GO:0016307(phosphatidylinositol phosphate kinase activity)	K00889|PIP5K|http://www.genome.jp/dbget-bin/www_bget?ko:K00889	ko04810(Regulation of actin cytoskeleton);ko04144(Endocytosis);ko04139(Mitophagy - yeast);ko04011(MAPK signaling pathway - yeast);ko04070(Phosphatidylinositol signaling system);ko04072(Phospholipase D signaling pathway);ko00562(Inositol phosphate metabolism);ko04666(Fc gamma R-mediated phagocytosis)	KOG0229(T)(Phosphatidylinositol-4-phosphate 5-kinase)	Phosphatidylinositol	Phosphatidylinositol 4-phosphate 5-kinase type-1 beta OS=Homo sapiens OX=9606 GN=PIP5K1B PE=1 SV=2
ENSSSCG00000030991		0.14	0.11	0.11	0.78	0.26	0.33	1.79375	0.000928211	0.0323485	XP_013840176.1	PREDICTED: PDZ domain-containing protein 2-like isoform X2 [Sus scrofa]	*	*	*	*	*	*	PDZ	PDZ domain-containing protein 2 OS=Homo sapiens OX=9606 GN=PDZD2 PE=1 SV=4
3.193		0.12	0.13	0.49	0.65	0.67	1.32	1.79256	0.00164604	0.0472185	NP_999013.1	zona pellucida sperm-binding protein 2 precursor [Sus scrofa] &gt;BAA08092.1 zona pellucida 2 glycoprotein [Sus scrofa]	GO:0006828(manganese ion transport);GO:0006886(intracellular protein transport);GO:0007338(single fertilization);GO:0060468(prevention of polyspermy);GO:0007339(binding of sperm to zona pellucida)	GO:0005886(plasma membrane);GO:0016020(membrane);GO:0005576(extracellular region);GO:0005783(endoplasmic reticulum);GO:0005771(multivesicular body);GO:0031012(extracellular matrix);GO:0016021(integral component of membrane);GO:0030141(secretory granule);GO:0005578(extracellular matrix);GO:0005794(Golgi apparatus)	*	K19927|ZP2|http://www.genome.jp/dbget-bin/www_bget?ko:K19927	*	*	Zona	Zona pellucida sperm-binding protein 2 OS=Sus scrofa OX=9823 GN=ZP2 PE=2 SV=2
2.2198		0.39	0.28	0.38	1.31	1.64	0.93	1.79118	1.68e-05	0.00165834	XP_013850662.1	PREDICTED: uncharacterized protein LOC106509580 [Sus scrofa]	*	*	*	*	*	*	*	*
15.1611		1.89	1.81	2.77	4.38	3.92	15.49	1.78599	0.000397947	0.0174443	*	*	*	*	*	*	*	*	*	*
ENSSSCG00000031503		8.85	8.45	8.95	38.17	20.93	38.21	1.78506	1.05e-10	8.18e-08	XP_015441751.1	PREDICTED: paired mesoderm homeobox protein 1 isoform X2 [Pteropus alecto]	GO:0002053(positive regulation of mesenchymal cell proliferation);GO:0070570(regulation of neuron projection regeneration);GO:0048844(artery morphogenesis);GO:0060021(roof of mouth development);GO:0030326(embryonic limb morphogenesis);GO:0048664(neuron fate determination);GO:0048701(embryonic cranial skeleton morphogenesis);GO:0051216(cartilage development);GO:0042472(inner ear morphogenesis);GO:…	GO:0005730(nucleolus);GO:0005634(nucleus)	GO:0003677(DNA binding);GO:0071837(HMG box domain binding);GO:0001105(transcription coactivator activity);GO:0043565(sequence-specific DNA binding);GO:0003713(transcription coactivator activity)	K09329|PRRX, PMX|http://www.genome.jp/dbget-bin/www_bget?ko:K09329	*	KOG0484(K)(Transcription factor PHOX2/ARIX, contains HOX domain);KOG0849(K)(Transcription factor PRD and related proteins, contain PAX and HOX domains)	Paired	Paired mesoderm homeobox protein 1 OS=Mus musculus OX=10090 GN=Prrx1 PE=1 SV=1
ENSSSCG00000016062		2.08	2.84	2.31	3.31	10.5	3.15	1.78348	0.00148041	0.0437944	NP_001231420.1	SOSS complex subunit B2 [Sus scrofa]	GO:0007093(mitotic cell cycle checkpoint);GO:0006974(cellular response to DNA damage stimulus);GO:0000724(double-strand break repair via homologous recombination);GO:0010212(response to ionizing radiation);GO:0006281(DNA repair)	GO:0005737(cytoplasm);GO:0005654(nucleoplasm);GO:0000784(nuclear chromosome, telomeric region);GO:0070876(SOSS complex);GO:0005634(nucleus)	GO:0003723(RNA binding);GO:0003697(single-stranded DNA binding)	*	*	*	SOSS	SOSS complex subunit B2 OS=Bos taurus OX=9913 GN=NABP1 PE=2 SV=1
ENSSSCG00000002028		0.85	0.43	0.57	4.11	0.52	2.55	1.78164	0.00035585	0.0160229	XP_015976042.1	PREDICTED: CKLF-like MARVEL transmembrane domain-containing protein 5 [Rousettus aegyptiacus]	GO:0045662(negative regulation of myoblast differentiation);GO:0006935(chemotaxis)	GO:0016021(integral component of membrane);GO:0016020(membrane);GO:0005615(extracellular space)	GO:0003674(molecular_function);GO:0005125(cytokine activity)	K17751|MYH6_7|http://www.genome.jp/dbget-bin/www_bget?ko:K17751	ko04261(Adrenergic signaling in cardiomyocytes);ko04260(Cardiac muscle contraction)	KOG0161(Z)(Myosin class II heavy chain)	Myosin;CKLF-like	Myosin heavy chain, skeletal muscle (Fragments) OS=Oryctolagus cuniculus OX=9986 PE=1 SV=2;CKLF-like MARVEL transmembrane domain-containing protein 5 OS=Mus musculus OX=10090 GN=Cmtm5 PE=1 SV=1
ENSSSCG00000006745		2.34	1.94	2.63	18.29	2.94	7.96	1.77986	0.00020946	0.0108862	XP_007073519.1	PREDICTED: calsequestrin-2 [Panthera tigris altaica]	GO:0043267(negative regulation of potassium ion transport);GO:0010880(regulation of release of sequestered calcium ion into cytosol by sarcoplasmic reticulum);GO:0071313(cellular response to caffeine);GO:0060048(cardiac muscle contraction);GO:1901017(negative regulation of potassium ion transmembrane transporter activity);GO:0010881(regulation of cardiac muscle contraction by regulation of the re…	GO:0005737(cytoplasm);GO:0033018(sarcoplasmic reticulum lumen);GO:0030314(junctional membrane complex);GO:0030018(Z disc);GO:0005622(intracellular)	GO:0005509(calcium ion binding);GO:0048306(calcium-dependent protein binding)	*	*	*	Calsequestrin-2	Calsequestrin-2 OS=Canis lupus familiaris OX=9615 GN=CASQ2 PE=1 SV=1
7.342		0.07	0.25	0.15	0.64	0.5	0.58	1.77365	0.000511682	0.0211037	*	*	*	*	*	*	*	*	*	*
8.79		0.11	0.18	0.23	0.59	0.78	0.5	1.76889	0.000769581	0.0284366	XP_013834215.1	PREDICTED: mitochondrial inner membrane protein COX18 isoform X1 [Sus scrofa]	*	*	*	*	*	*	*	*
17.64		0.23	0.3	0.28	1.17	0.94	0.81	1.76677	4.43e-07	9.37e-05	XP_013834215.1	PREDICTED: mitochondrial inner membrane protein COX18 isoform X1 [Sus scrofa]	*	*	*	*	*	*	*	*
ENSSSCG00000011848		38.55	16.75	13.78	100.71	37.87	123.51	1.76511	0.000295177	0.0139237	NP_999166.1	transferrin receptor protein 1 [Sus scrofa] &gt;Q8HZV3.1 RecName: Full=Transferrin receptor protein 1; Short=TR; Short=TfR; Short=TfR1; Short=Trfr; AltName: CD_antigen=CD71 &gt;AAN09749.1 transferrin receptor [Sus scrofa]	GO:0033572(transferrin transport);GO:0006898(receptor-mediated endocytosis);GO:0006879(cellular iron ion homeostasis);GO:0006897(endocytosis);GO:0030890(positive regulation of B cell proliferation);GO:0031623(receptor internalization);GO:0042102(positive regulation of T cell proliferation);GO:0045830(positive regulation of isotype switching)	GO:0005886(plasma membrane);GO:0042470(melanosome);GO:0016021(integral component of membrane);GO:0016020(membrane)	GO:0004998(transferrin receptor activity);GO:0033570(obsolete transferrin transmembrane transporter activity)	K06503|TFRC, CD71|http://www.genome.jp/dbget-bin/www_bget?ko:K06503	ko04216(Ferroptosis);ko04144(Endocytosis);ko04145(Phagosome);ko04066(HIF-1 signaling pathway);ko04640(Hematopoietic cell lineage)	KOG2195(OPR)(Transferrin receptor and related proteins containing the protease-associated (PA) domain)	Transferrin	Transferrin receptor protein 1 OS=Sus scrofa OX=9823 GN=TFRC PE=2 SV=1
ENSSSCG00000016605		195.26	110.65	276.12	707	659.09	711.15	1.76034	3.84e-10	2.54e-07	XP_003134774.1	PREDICTED: leiomodin-2 [Sus scrofa]	GO:0051694(pointed-end actin filament capping);GO:0030239(myofibril assembly);GO:0007015(actin filament organization);GO:0006936(muscle contraction);GO:0030041(actin filament polymerization);GO:0030838(positive regulation of actin filament polymerization);GO:0045010(actin nucleation);GO:0045214(sarcomere organization)	GO:0005865(striated muscle thin filament);GO:0005884(actin filament);GO:0030016(myofibril);GO:0030017(sarcomere);GO:0031430(M band)	GO:0005523(tropomyosin binding);GO:0003779(actin binding)	*	*	*	Leiomodin-2	Leiomodin-2 OS=Homo sapiens OX=9606 GN=LMOD2 PE=1 SV=2
7.137		0.37	0.94	1.28	3.35	4.05	1.91	1.75713	2.8e-05	0.00247881	*	*	*	*	*	*	*	*	*	*
10.331		0.21	0.11	0.22	0.88	0.39	0.68	1.75255	5.88e-05	0.00428084	XP_013834215.1	PREDICTED: mitochondrial inner membrane protein COX18 isoform X1 [Sus scrofa]	*	*	*	*	*	*	*	*
ENSSSCG00000012202		1.21	0.6	0.84	3.67	1.56	5.46	1.7518	2.68e-07	6.2e-05	XP_013841484.1	PREDICTED: glycerol kinase isoform X3 [Sus scrofa]	GO:0006072(glycerol-3-phosphate metabolic process);GO:0005975(carbohydrate metabolic process);GO:0016310(phosphorylation);GO:0046167(glycerol-3-phosphate biosynthetic process);GO:0006641(triglyceride metabolic process);GO:0006071(glycerol metabolic process)	GO:0005739(mitochondrion)	GO:0016301(kinase activity);GO:0016740(transferase activity);GO:0016773(phosphotransferase activity, alcohol group as acceptor);GO:0004370(glycerol kinase activity)	K00864|glpK, GK|http://www.genome.jp/dbget-bin/www_bget?ko:K00864	ko00561(Glycerolipid metabolism);ko03320(PPAR signaling pathway);ko04626(Plant-pathogen interaction)	KOG2517(G)(Ribulose kinase and related carbohydrate kinases)	Glycerol	Glycerol kinase OS=Bos taurus OX=9913 GN=GK PE=2 SV=1
ENSSSCG00000015541		37.46	28.16	31.62	58.17	228.1	52.96	1.749	0.0010069	0.0340419	NP_001245365.1	immediate early response gene 5 protein [Sus scrofa]	*	*	*	*	*	*	Immediate	Immediate early response gene 5 protein OS=Mus musculus OX=10090 GN=Ier5 PE=2 SV=1
10.171		0.77	0.71	0.88	2.78	3.73	1.92	1.74864	8.72e-06	0.00103617	*	*	*	*	*	*	*	*	*	*
ENSSSCG00000041983		0.88	1.32	1.38	2.1	7.84	2.41	1.74254	0.000861583	0.0307502	XP_013834215.1	PREDICTED: mitochondrial inner membrane protein COX18 isoform X1 [Sus scrofa]	*	*	*	*	*	*	*	*
ENSSSCG00000030345		0.17	0.18	0.24	1.06	0.25	1.01	1.74056	0.00112646	0.0366204	XP_005670913.2	PREDICTED: phosphatidylinositol 4,5-bisphosphate 5-phosphatase A isoform X3 [Sus scrofa]	*	*	*	K01106|E3.1.3.56|http://www.genome.jp/dbget-bin/www_bget?ko:K01106	ko04070(Phosphatidylinositol signaling system);ko00562(Inositol phosphate metabolism)	KOG0565(U)(Inositol polyphosphate 5-phosphatase and related proteins);KOG0566(U)(Inositol-1,4,5-triphosphate 5-phosphatase (synaptojanin), INP51/INP52/INP53 family)	Phosphatidylinositol	Phosphatidylinositol 4,5-bisphosphate 5-phosphatase A OS=Homo sapiens OX=9606 GN=INPP5J PE=1 SV=3
10.608		0.33	0.14	0.41	1.2	0.94	1.02	1.73853	0.00055367	0.0223713	*	*	*	*	*	*	*	*	*	*
ENSSSCG00000010537		44.41	39.47	30.99	131.01	118.03	168.68	1.73806	9.25e-10	5.33e-07	NP_999092.1	aspartate aminotransferase, cytoplasmic [Sus scrofa] &gt;P00503.3 RecName: Full=Aspartate aminotransferase, cytoplasmic; Short=cAspAT; AltName: Full=Cysteine aminotransferase, cytoplasmic; AltName: Full=Cysteine transaminase, cytoplasmic; Short=cCAT; AltName: Full=Glutamate oxaloacetate transaminase 1; AltName: Full=Transaminase A &gt;AAA53531.1 cytosolic aspartate aminotransferase [Sus scrofa] &…	GO:0006531(aspartate metabolic process);GO:0006533(aspartate catabolic process);GO:0019550(glutamate catabolic process to aspartate);GO:0009058(biosynthetic process);GO:0006520(cellular amino acid metabolic process);GO:0055089(fatty acid homeostasis);GO:0007219(Notch signaling pathway);GO:0006107(oxaloacetate metabolic process);GO:0032869(cellular response to insulin stimulus);GO:0008652(cellular…	GO:0005737(cytoplasm);GO:0005829(cytosol);GO:0070062(extracellular exosome);GO:0005739(mitochondrion);GO:0005634(nucleus)	GO:0008483(transaminase activity);GO:0016740(transferase activity);GO:0047801(L-cysteine:2-oxoglutarate aminotransferase activity);GO:0004069(L-aspartate:2-oxoglutarate aminotransferase activity);GO:0042802(identical protein binding);GO:0003824(catalytic activity);GO:0030170(pyridoxal phosphate binding);GO:0080130(L-phenylalanine:2-oxoglutarate aminotransferase activity);GO:0004609(phosphatidylse…	K14454|GOT1|http://www.genome.jp/dbget-bin/www_bget?ko:K14454	ko00250(Alanine, aspartate and glutamate metabolism);ko00330(Arginine and proline metabolism);ko00220(Arginine biosynthesis);ko00270(Cysteine and methionine metabolism);ko00360(Phenylalanine metabolism);ko00400(Phenylalanine, tyrosine and tryptophan biosynthesis);ko00350(Tyrosine metabolism);ko00950(Isoquinoline alkaloid biosynthesis);ko00960(Tropane, piperidine and pyridine alkaloid biosynthesis…	KOG1411(E)(Aspartate aminotransferase/Glutamic oxaloacetic transaminase AAT1/GOT2);KOG1412(E)(Aspartate aminotransferase/Glutamic oxaloacetic transaminase AAT2/GOT1)	Aspartate	Aspartate aminotransferase, cytoplasmic OS=Sus scrofa OX=9823 GN=GOT1 PE=1 SV=3
ENSSSCG00000044553		2.11	1.11	2.26	5.64	5.23	4.57	1.73709	2.29e-10	1.63e-07	XP_015442492.1	PREDICTED: DNA damage-inducible transcript 3 protein isoform X1 [Pteropus alecto]	GO:0045599(negative regulation of fat cell differentiation);GO:0051898(negative regulation of protein kinase B signaling);GO:0045892(negative regulation of transcription, DNA-templated);GO:2000016(negative regulation of determination of dorsal identity);GO:0006986(response to unfolded protein);GO:0042789(mRNA transcription by RNA polymerase II);GO:1903026(negative regulation of RNA polymerase II …	GO:0005737(cytoplasm);GO:0036488(CHOP-C/EBP complex);GO:1990622(CHOP-ATF3 complex);GO:0035976(transcription factor AP-1 complex);GO:0005770(late endosome);GO:0032993(protein-DNA complex);GO:0005634(nucleus);GO:1990617(CHOP-ATF4 complex)	GO:0003677(DNA binding);GO:0046982(protein heterodimerization activity);GO:0008140(cAMP response element binding protein binding);GO:0008134(transcription factor binding);GO:0003700(DNA-binding transcription factor activity);GO:0000976(transcription regulatory region sequence-specific DNA binding);GO:0001077(DNA-binding transcription activator activity, RNA polymerase II-specific);GO:0003714(tran…	K04452|DDIT3, GADD153|http://www.genome.jp/dbget-bin/www_bget?ko:K04452	ko04210(Apoptosis);ko04010(MAPK signaling pathway);ko04141(Protein processing in endoplasmic reticulum)	*	DNA	DNA damage-inducible transcript 3 protein OS=Bos taurus OX=9913 GN=DDIT3 PE=2 SV=1
ENSSSCG00000003913		1.53	2.31	2.99	8.98	6.46	12.64	1.73675	1.45e-10	1.07e-07	XP_013854895.1	PREDICTED: LOW QUALITY PROTEIN: microtubule-associated serine/threonine-protein kinase 2 [Sus scrofa]	GO:0006468(protein phosphorylation);GO:0007010(cytoskeleton organization);GO:0018105(peptidyl-serine phosphorylation);GO:0035556(intracellular signal transduction);GO:0045075(regulation of interleukin-12 biosynthetic process);GO:0048515(spermatid differentiation)	GO:0005737(cytoplasm);GO:0005886(plasma membrane);GO:0015630(microtubule cytoskeleton)	GO:0000287(magnesium ion binding);GO:0004674(protein serine/threonine kinase activity);GO:0005515(protein binding);GO:0005524(ATP binding);GO:0008017(microtubule binding);GO:0019902(phosphatase binding)	K08789|MAST|http://www.genome.jp/dbget-bin/www_bget?ko:K08789	*	KOG0606(TR)(Microtubule-associated serine/threonine kinase and related proteins);KOG0616(T)(cAMP-dependent protein kinase catalytic subunit (PKA));KOG0605(R)(NDR and related serine/threonine kinases)	Microtubule-associated	Microtubule-associated serine/threonine-protein kinase 2 OS=Homo sapiens OX=9606 GN=MAST2 PE=1 SV=2
16.221		0.97	0.41	0.61	1.36	3.03	2.61	1.73055	0.00016542	0.00925026	*	*	*	*	*	*	*	*	*	*
ENSSSCG00000010493		17.92	13.92	25.42	87.62	37.09	84.04	1.7287	3.18e-07	7.03e-05	NP_001302707.1	PDZ and LIM domain 1 [Sus scrofa] &gt;XP_013839053.1 PREDICTED: PDZ and LIM domain protein 1 [Sus scrofa] &gt;AGO58804.1 PDZ and LIM domain protein 1 [Sus scrofa]	GO:0006355(regulation of transcription, DNA-templated)	GO:0005856(cytoskeleton);GO:0005667(transcription factor complex);GO:0005925(focal adhesion)	GO:0008270(zinc ion binding);GO:0046872(metal ion binding);GO:0003713(transcription coactivator activity)	*	*	KOG1703(TZ)(Adaptor protein Enigma and related PDZ-LIM proteins)	PDZ	PDZ and LIM domain protein 1 OS=Bos taurus OX=9913 GN=PDLIM1 PE=2 SV=3
1.2356		0.35	0.52	0.25	1.11	1.21	1.67	1.72421	0.000158645	0.00893425	XP_013834215.1	PREDICTED: mitochondrial inner membrane protein COX18 isoform X1 [Sus scrofa]	*	*	*	*	*	*	*	*
ENSSSCG00000010071		5.17	3.61	6.55	22.9	4.58	29.14	1.72173	0.00087734	0.031117	XP_005670966.1	PREDICTED: stromelysin-3 isoform X2 [Sus scrofa]	GO:0030199(collagen fibril organization);GO:0071711(basement membrane organization);GO:0045599(negative regulation of fat cell differentiation);GO:0030574(collagen catabolic process);GO:0007275(multicellular organism development);GO:0030198(extracellular matrix organization);GO:0006508(proteolysis);GO:0022617(extracellular matrix disassembly)	GO:0031012(extracellular matrix);GO:0005578(extracellular matrix);GO:0005576(extracellular region);GO:0005796(Golgi lumen)	GO:0008233(peptidase activity);GO:0005509(calcium ion binding);GO:0004222(metalloendopeptidase activity);GO:0008237(metallopeptidase activity);GO:0016787(hydrolase activity);GO:0008270(zinc ion binding);GO:0046872(metal ion binding);GO:0004252(serine-type endopeptidase activity)	K07993|MMP11|http://www.genome.jp/dbget-bin/www_bget?ko:K07993	*	KOG1565(OW)(Gelatinase A and related matrix metalloproteases)	Stromelysin-3	Stromelysin-3 OS=Homo sapiens OX=9606 GN=MMP11 PE=1 SV=3
14.141		0.77	0.37	0.35	1.61	2.91	0.73	1.7185	0.0012585	0.0392137	EAW64351.1	hCG1996760 [Homo sapiens]	GO:0008150(biological_process)	GO:0016020(membrane);GO:0070062(extracellular exosome)	GO:0005515(protein binding)	*	*	*	LINE-1	LINE-1 retrotransposable element ORF2 protein OS=Mus musculus OX=10090 GN=Pol PE=1 SV=2
ENSSSCG00000009233		5.74	2.64	4.04	19.98	6.43	19	1.71198	8.13e-05	0.00543972	XP_003129395.1	PREDICTED: glycerol-3-phosphate acyltransferase 3 [Sus scrofa] &gt;XP_005656624.1 PREDICTED: glycerol-3-phosphate acyltransferase 3 [Sus scrofa]	GO:0008152(metabolic process);GO:0019432(triglyceride biosynthetic process);GO:0032006(regulation of TOR signaling);GO:0006654(phosphatidic acid biosynthetic process);GO:0016024(CDP-diacylglycerol biosynthetic process);GO:0008654(phospholipid biosynthetic process);GO:0006629(lipid metabolic process)	GO:0016020(membrane);GO:0005789(endoplasmic reticulum membrane);GO:0005783(endoplasmic reticulum);GO:0016021(integral component of membrane)	GO:0016746(transferase activity, transferring acyl groups);GO:0004366(glycerol-3-phosphate O-acyltransferase activity);GO:0003841(1-acylglycerol-3-phosphate O-acyltransferase activity);GO:0016740(transferase activity)	K13506|GPAT3_4, AGPAT9, AGPAT6|http://www.genome.jp/dbget-bin/www_bget?ko:K13506	ko00561(Glycerolipid metabolism);ko00564(Glycerophospholipid metabolism)	KOG4666(I)(Predicted phosphate acyltransferase, contains PlsC domain);KOG2898(I)(Predicted phosphate acyltransferase, contains PlsC domain)	Glycerol-3-phosphate	Glycerol-3-phosphate acyltransferase 3 OS=Homo sapiens OX=9606 GN=GPAT3 PE=1 SV=2
ENSSSCG00000004510		40.58	39.22	40.66	113.4	65.71	252.75	1.7117	6e-05	0.00434203	NP_001161110.1	3-ketoacyl-CoA thiolase, mitochondrial [Sus scrofa] &gt;BAI47587.1 acetyl-Coenzyme A acyltransferase 2 [Sus scrofa]	GO:0008152(metabolic process);GO:1901029(negative regulation of mitochondrial outer membrane permeabilization involved in apoptotic signaling pathway);GO:0071456(cellular response to hypoxia);GO:1902109(negative regulation of mitochondrial membrane permeability involved in apoptotic process);GO:0006629(lipid metabolic process);GO:0006695(cholesterol biosynthetic process);GO:0006631(fatty acid met…	GO:0005743(mitochondrial inner membrane);GO:0070062(extracellular exosome);GO:0005739(mitochondrion);GO:0005759(mitochondrial matrix)	GO:0016747(transferase activity, transferring acyl groups other than amino-acyl groups);GO:0016740(transferase activity);GO:0016746(transferase activity, transferring acyl groups);GO:0003824(catalytic activity);GO:0044822(RNA binding);GO:0003988(acetyl-CoA C-acyltransferase activity);GO:0005515(protein binding)	K07508|ACAA2|http://www.genome.jp/dbget-bin/www_bget?ko:K07508	ko00280(Valine, leucine and isoleucine degradation);ko00071(Fatty acid degradation);ko00062(Fatty acid elongation);ko01212(Fatty acid metabolism)	KOG1391(I)(Acetyl-CoA acetyltransferase);KOG1389(I)(3-oxoacyl CoA thiolase);KOG1390(I)(Acetyl-CoA acetyltransferase)	3-ketoacyl-CoA	3-ketoacyl-CoA thiolase, mitochondrial OS=Homo sapiens OX=9606 GN=ACAA2 PE=1 SV=2
5.269		0.65	0.63	0.71	1.29	3.62	1.87	1.7041	0.00157518	0.045796	*	*	*	*	*	*	*	*	*	*
ENSSSCG00000037201		2.11	1.4	3.07	3.82	12.76	4.95	1.7025	0.00055715	0.0224662	XP_006197269.2	PREDICTED: protein Mpv17 isoform X1 [Vicugna pacos]	GO:0000002(mitochondrial genome maintenance);GO:0034614(cellular response to reactive oxygen species);GO:0042592(homeostatic process);GO:0032836(glomerular basement membrane development);GO:0048839(inner ear development);GO:2000377(regulation of reactive oxygen species metabolic process)	GO:0005739(mitochondrion);GO:0005743(mitochondrial inner membrane);GO:0016021(integral component of membrane);GO:0005777(peroxisome);GO:0016020(membrane)	GO:0003674(molecular_function)	K13348|MPV17|http://www.genome.jp/dbget-bin/www_bget?ko:K13348	ko04146(Peroxisome)	KOG1944(R)(Peroxisomal membrane protein MPV17 and related proteins)	Protein	Protein Mpv17 OS=Bos taurus OX=9913 GN=MPV17 PE=2 SV=1
ENSSSCG00000010271		0.14	0.05	0.12	0.41	0.32	0.37	1.69776	0.000166333	0.00928826	XP_003483540.1	PREDICTED: perforin-1 [Sus scrofa]	GO:0019835(cytolysis);GO:0051260(protein homooligomerization);GO:0002357(defense response to tumor cell);GO:0055085(transmembrane transport);GO:0001771(immunological synapse formation);GO:0051607(defense response to virus);GO:0002418(immune response to tumor cell)	GO:0044194(cytolytic granule);GO:0016021(integral component of membrane);GO:0016020(membrane)	GO:0005509(calcium ion binding);GO:0022829(wide pore channel activity)	K07818|PRF1|http://www.genome.jp/dbget-bin/www_bget?ko:K07818	ko04210(Apoptosis);ko04650(Natural killer cell mediated cytotoxicity)	*	Perforin-1	Perforin-1 OS=Homo sapiens OX=9606 GN=PRF1 PE=1 SV=1
ENSSSCG00000001836		0.97	1.56	2.67	5.68	3.97	8.12	1.69469	9.21e-06	0.00106124	XP_003356708.1	PREDICTED: LOW QUALITY PROTEIN: retinaldehyde-binding protein 1 [Sus scrofa]	GO:0006810(transport);GO:0007601(visual perception)	GO:0005622(intracellular)	GO:0005215(transporter activity);GO:0005502(11-cis retinal binding);GO:0016918(retinal binding)	K19625|RLBP1|http://www.genome.jp/dbget-bin/www_bget?ko:K19625	*	KOG1471(I)(Phosphatidylinositol transfer protein SEC14 and related proteins)	Retinaldehyde-binding	Retinaldehyde-binding protein 1 OS=Bos taurus OX=9913 GN=RLBP1 PE=1 SV=4
ENSSSCG00000044397		5.01	3.18	6.2	10.79	10.51	27.91	1.68563	6.84e-05	0.00478889	XP_003357723.1	PREDICTED: pleckstrin homology-like domain family A member 3 [Sus scrofa] &gt;XP_013835572.1 PREDICTED: pleckstrin homology-like domain family A member 3 [Sus scrofa]	GO:0009653(anatomical structure morphogenesis);GO:0042771(intrinsic apoptotic signaling pathway in response to DNA damage by p53 class mediator);GO:0043065(positive regulation of apoptotic process);GO:0051898(negative regulation of protein kinase B signaling)	GO:0005737(cytoplasm);GO:0005886(plasma membrane);GO:0070062(extracellular exosome)	GO:0005546(phosphatidylinositol-4,5-bisphosphate binding);GO:0005547(phosphatidylinositol-3,4,5-trisphosphate binding);GO:0010314(phosphatidylinositol-5-phosphate binding);GO:0032266(phosphatidylinositol-3-phosphate binding);GO:0043325(phosphatidylinositol-3,4-bisphosphate binding);GO:0080025(phosphatidylinositol-3,5-bisphosphate binding)	*	*	*	Pleckstrin	Pleckstrin homology-like domain family A member 3 OS=Homo sapiens OX=9606 GN=PHLDA3 PE=1 SV=1
ENSSSCG00000033941		0.27	0.44	0.29	1.04	1.45	0.88	1.68447	2.26e-05	0.00209464	XP_003133593.2	PREDICTED: small membrane A-kinase anchor protein [Sus scrofa]	GO:0016310(phosphorylation)	GO:0005654(nucleoplasm);GO:0005886(plasma membrane);GO:0043231(intracellular membrane-bounded organelle)	GO:0034237(protein kinase A regulatory subunit binding);GO:0016301(kinase activity)	*	*	*	Small	Small membrane A-kinase anchor protein OS=Homo sapiens OX=9606 GN=C2orf88 PE=1 SV=2
ENSSSCG00000037559		2.12	1.32	1.8	8.99	2.49	7.03	1.68003	4.93e-05	0.00373939	XP_010950043.1	PREDICTED: acyl-coenzyme A thioesterase 11 isoform X1 [Camelus bactrianus] &gt;XP_010982894.1 PREDICTED: acyl-coenzyme A thioesterase 11 isoform X1 [Camelus dromedarius] &gt;XP_006180187.2 PREDICTED: acyl-coenzyme A thioesterase 11 isoform X1 [Camelus ferus]	*	*	GO:0008289(lipid binding)	K12417|ACOT11|http://www.genome.jp/dbget-bin/www_bget?ko:K12417	*	*	Acyl-coenzyme	Acyl-coenzyme A thioesterase 11 OS=Mus musculus OX=10090 GN=Acot11 PE=1 SV=1
1.1365		0.24	0.33	0.32	1.29	0.72	1.06	1.67835	1.46e-05	0.0014787	*	*	*	*	*	*	*	*	*	*
ENSSSCG00000013433		0.51	0.26	0.18	1.59	0.61	1.19	1.67528	0.000710885	0.0268975	XP_005661472.1	PREDICTED: ADAMTS-like protein 5 isoform X1 [Sus scrofa] &gt;XP_013850288.1 PREDICTED: ADAMTS-like protein 5 isoform X1 [Sus scrofa] &gt;XP_013850289.1 PREDICTED: ADAMTS-like protein 5 isoform X1 [Sus scrofa]	*	GO:0005576(extracellular region);GO:0031012(extracellular matrix);GO:0005578(extracellular matrix)	GO:0008270(zinc ion binding);GO:0004222(metalloendopeptidase activity);GO:0008237(metallopeptidase activity)	*	*	*	ADAMTS-like	ADAMTS-like protein 5 OS=Homo sapiens OX=9606 GN=ADAMTSL5 PE=1 SV=3
14.14		0.75	0.73	0.48	1.52	4.01	1.08	1.67217	0.00101149	0.0340546	XP_013834215.1	PREDICTED: mitochondrial inner membrane protein COX18 isoform X1 [Sus scrofa]	*	*	*	*	*	*	*	*
17.327		1.24	1.72	4.28	5.3	11.24	6.81	1.66755	0.00111914	0.0364422	*	*	*	*	*	*	*	*	*	*
ENSSSCG00000050209		17.4	18.56	20.84	40.49	23.25	132	1.667	0.0012216	0.0383645	XP_010998512.1	PREDICTED: LOW QUALITY PROTEIN: uncharacterized protein LOC105106401 [Camelus dromedarius]	*	*	*	*	*	*	*	*
ENSSSCG00000000293		3.72	4.2	4.06	6.92	25.49	7.26	1.66632	0.000733882	0.0274491	XP_001925287.3	PREDICTED: integrin alpha-5 [Sus scrofa]	GO:0007157(heterophilic cell-cell adhesion via plasma membrane cell adhesion molecules);GO:0033631(cell-cell adhesion mediated by integrin);GO:0007044(cell-substrate junction assembly);GO:0007229(integrin-mediated signaling pathway);GO:2000811(negative regulation of anoikis);GO:0035987(endodermal cell differentiation);GO:0007155(cell adhesion);GO:0050731(positive regulation of peptidyl-tyrosine p…	GO:0009897(external side of plasma membrane);GO:0005886(plasma membrane);GO:0005911(cell-cell junction);GO:0016020(membrane);GO:0005783(endoplasmic reticulum);GO:0009986(cell surface);GO:0016021(integral component of membrane);GO:0045202(synapse);GO:0032587(ruffle membrane);GO:0005925(focal adhesion)	GO:0005178(integrin binding)	K06484|ITGA5|http://www.genome.jp/dbget-bin/www_bget?ko:K06484	ko04810(Regulation of actin cytoskeleton);ko04510(Focal adhesion);ko04145(Phagosome);ko04151(PI3K-Akt signaling pathway);ko04512(ECM-receptor interaction);ko04640(Hematopoietic cell lineage)	KOG3637(W)(Vitronectin receptor, alpha subunit)	Integrin	Integrin alpha-5 OS=Homo sapiens OX=9606 GN=ITGA5 PE=1 SV=2
15.492		0.23	0.2	0.21	0.93	0.69	0.58	1.66148	1.34e-05	0.00139763	*	*	*	*	*	*	*	*	*	*
4.448		0.16	0.21	0.21	1.06	0.36	0.6	1.65875	0.00121337	0.0382573	XP_013834215.1	PREDICTED: mitochondrial inner membrane protein COX18 isoform X1 [Sus scrofa]	*	*	*	*	*	*	*	*
13.788		0.99	0.48	0.44	2.96	2.41	1.26	1.65816	0.000260657	0.0127472	*	*	*	*	*	*	*	*	*	*
ENSSSCG00000005278		5.11	4.13	5.88	24.04	10.92	16.92	1.65813	1.87e-08	7.18e-06	XP_013849081.1	PREDICTED: LOW QUALITY PROTEIN: protein prune homolog 2 [Sus scrofa]	*	*	*	K18449|PRUNE2, BMCC1|http://www.genome.jp/dbget-bin/www_bget?ko:K18449	*	*	Protein	Protein prune homolog 2 OS=Homo sapiens OX=9606 GN=PRUNE2 PE=1 SV=3
14.1629		0.38	0.47	0.29	1.32	1.59	0.99	1.65697	0.00105805	0.0351142	*	*	*	*	*	*	*	*	*	*
ENSSSCG00000003569		0.36	0.36	0.53	2.24	0.62	1.44	1.65303	0.000116097	0.00711232	NP_001007104.1	sodium/hydrogen exchanger 1 [Sus scrofa] &gt;AAB20633.1 Na(+)-H+ exchanger [Sus scrofa]	GO:0006810(transport);GO:0006885(regulation of pH);GO:0010447(response to acidic pH);GO:0071468(cellular response to acidic pH);GO:0006814(sodium ion transport);GO:0051259(protein complex oligomerization);GO:0071436(sodium ion export across plasma membrane);GO:0055085(transmembrane transport);GO:0051453(regulation of intracellular pH);GO:0006811(ion transport);GO:1902600(proton transmembrane tran…	GO:0005737(cytoplasm);GO:0005886(plasma membrane);GO:0016020(membrane);GO:0005789(endoplasmic reticulum membrane);GO:0005783(endoplasmic reticulum);GO:0016021(integral component of membrane);GO:0016324(apical plasma membrane);GO:0045121(membrane raft);GO:0070062(extracellular exosome);GO:0005654(nucleoplasm);GO:0005887(integral component of plasma membrane);GO:0090533(cation-transporting ATPase c…	GO:0015299(solute:proton antiporter activity);GO:0015385(sodium:proton antiporter activity);GO:0015297(antiporter activity);GO:0005516(calmodulin binding);GO:0048306(calcium-dependent protein binding);GO:0030346(protein phosphatase 2B binding)	K05742|SLC9A1, NHE1|http://www.genome.jp/dbget-bin/www_bget?ko:K05742	ko04810(Regulation of actin cytoskeleton);ko04371(Apelin signaling pathway);ko04024(cAMP signaling pathway);ko04261(Adrenergic signaling in cardiomyocytes);ko04260(Cardiac muscle contraction);ko04976(Bile secretion);ko04971(Gastric acid secretion);ko04972(Pancreatic secretion);ko04970(Salivary secretion);ko04919(Thyroid hormone signaling pathway)	KOG1966(P)(Sodium/hydrogen exchanger protein)	Sodium/hydrogen	Sodium/hydrogen exchanger 1 OS=Sus scrofa OX=9823 GN=SLC9A1 PE=2 SV=1
3.76		0.35	0.29	0.59	1.68	1.65	0.72	1.64484	9.39e-05	0.0060674	*	*	*	*	*	*	*	*	*	*
5.343		0.18	0.24	0.23	1.06	0.7	0.45	1.64236	0.00119245	0.0379891	*	*	*	*	*	*	*	*	*	*
ENSSSCG00000002013		29.75	22.14	25.25	70.36	27.66	165.01	1.63894	0.00114645	0.0370309	NP_999184.2	dehydrogenase/reductase SDR family member 4 [Sus scrofa] &gt;Q8WNV7.2 RecName: Full=Dehydrogenase/reductase SDR family member 4; AltName: Full=NADPH-dependent carbonyl reductase/NADP-retinol dehydrogenase; Short=CR; Short=PHCR; AltName: Full=NADPH-dependent retinol dehydrogenase/reductase; Short=NDRD; AltName: Full=Peroxisomal short-chain alcohol dehydrogenase; Short=PSCD	GO:0055114(oxidation-reduction process);GO:0042574(retinal metabolic process);GO:0006066(alcohol metabolic process);GO:0008202(steroid metabolic process);GO:0051262(protein tetramerization);GO:0042180(cellular ketone metabolic process);GO:0042572(retinol metabolic process)	GO:0005739(mitochondrion);GO:0005777(peroxisome);GO:0005778(peroxisomal membrane);GO:0005789(endoplasmic reticulum membrane);GO:0070062(extracellular exosome);GO:0031965(nuclear membrane);GO:0043231(intracellular membrane-bounded organelle);GO:0005634(nucleus);GO:0005576(extracellular region)	GO:0001758(retinal dehydrogenase activity);GO:0004090(carbonyl reductase (NADPH) activity);GO:0016491(oxidoreductase activity);GO:0000253(3-keto sterol reductase activity);GO:0018455(alcohol dehydrogenase [NAD(P)+] activity);GO:0052650(NADP-retinol dehydrogenase activity);GO:0016655(oxidoreductase activity, acting on NAD(P)H, quinone or similar compound as acceptor);GO:0005102(signaling receptor …	K11147|DHRS4|http://www.genome.jp/dbget-bin/www_bget?ko:K11147	ko04146(Peroxisome);ko00830(Retinol metabolism)	KOG0725(R)(Reductases with broad range of substrate specificities)	Dehydrogenase/reductase	Dehydrogenase/reductase SDR family member 4 OS=Sus scrofa OX=9823 GN=DHRS4 PE=1 SV=2
ENSSSCG00000025751		189.12	163.23	208.89	535.63	456.75	883.32	1.63599	2.79e-08	9.86e-06	NP_001307248.1	malate dehydrogenase, peroxisomal isoform MDH1x [Bos taurus]	GO:0005975(carbohydrate metabolic process);GO:0006099(tricarboxylic acid cycle);GO:0006107(oxaloacetate metabolic process);GO:0006108(malate metabolic process);GO:0006734(NADH metabolic process);GO:0055114(oxidation-reduction process);GO:0019752(carboxylic acid metabolic process);GO:0006094(gluconeogenesis);GO:0019674(NAD metabolic process);GO:0098792(xenophagy);GO:0098779(positive regulation of …	GO:0005615(extracellular space);GO:0005739(mitochondrion);GO:0005813(centrosome);GO:0005829(cytosol);GO:0043209(myelin sheath);GO:0070062(extracellular exosome);GO:0005737(cytoplasm)	GO:0030060(L-malate dehydrogenase activity);GO:0003824(catalytic activity);GO:0016615(malate dehydrogenase activity);GO:0016491(oxidoreductase activity);GO:0016616(oxidoreductase activity, acting on the CH-OH group of donors, NAD or NADP as acceptor);GO:0004470(malic enzyme activity);GO:0047860(diiodophenylpyruvate reductase activity);GO:0005515(protein binding);GO:0051287(NAD binding)	K00025|MDH1|http://www.genome.jp/dbget-bin/www_bget?ko:K00025	ko00270(Cysteine and methionine metabolism);ko00020(Citrate cycle (TCA cycle));ko00630(Glyoxylate and dicarboxylate metabolism);ko00620(Pyruvate metabolism);ko00710(Carbon fixation in photosynthetic organisms);ko01200(Carbon metabolism);ko04964(Proximal tubule bicarbonate reclamation)	*	Malate	Malate dehydrogenase, cytoplasmic OS=Sus scrofa OX=9823 GN=MDH1 PE=1 SV=4
ENSSSCG00000012699		1531.08	1166.36	1871.98	5912.88	3481.55	5370.97	1.62776	8.2e-08	2.31e-05	XP_013846455.1	PREDICTED: four and a half LIM domains protein 1 isoform X1 [Sus scrofa]	GO:0010972(negative regulation of G2/M transition of mitotic cell cycle);GO:2000134(negative regulation of G1/S transition of mitotic cell cycle);GO:0003254(regulation of membrane depolarization);GO:0043268(positive regulation of potassium ion transport);GO:0030308(negative regulation of cell growth);GO:1901016(regulation of potassium ion transmembrane transporter activity);GO:0009887(animal orga…	GO:0005737(cytoplasm);GO:0005886(plasma membrane);GO:0005925(focal adhesion);GO:0005634(nucleus);GO:0005829(cytosol)	GO:0044325(ion channel binding);GO:0008270(zinc ion binding);GO:0046872(metal ion binding);GO:0005515(protein binding);GO:0003674(molecular_function)	K14365|FHL1, SLIM1|http://www.genome.jp/dbget-bin/www_bget?ko:K14365	ko04630(Jak-STAT signaling pathway)	KOG1704(TZR)(FOG: LIM domain);KOG1703(TZ)(Adaptor protein Enigma and related PDZ-LIM proteins)	Four	Four and a half LIM domains protein 1 OS=Rattus norvegicus OX=10116 GN=Fhl1 PE=2 SV=1
ENSSSCG00000001835		1.29	2.69	4.03	8.28	8.98	10.64	1.62701	2.81e-05	0.00248112	XP_005886591.1	PREDICTED: abhydrolase domain-containing protein 2 isoform X1 [Myotis brandtii]	GO:0030336(negative regulation of cell migration);GO:0009611(response to wounding);GO:0006629(lipid metabolic process);GO:0032570(response to progesterone);GO:0046464(acylglycerol catabolic process);GO:0043401(steroid hormone mediated signaling pathway);GO:0016042(lipid catabolic process);GO:0007340(acrosome reaction);GO:0048240(sperm capacitation)	GO:0005886(plasma membrane);GO:0016020(membrane);GO:0016021(integral component of membrane);GO:0001669(acrosomal vesicle);GO:0036126(sperm flagellum);GO:0097524(sperm plasma membrane)	GO:0042562(hormone binding);GO:0047372(acylglycerol lipase activity);GO:0003707(steroid hormone receptor activity);GO:0052689(carboxylic ester hydrolase activity);GO:0016787(hydrolase activity)	K13697|ABHD2|http://www.genome.jp/dbget-bin/www_bget?ko:K13697	*	KOG1838(R)(Alpha/beta hydrolase)	Monoacylglycerol	Monoacylglycerol lipase ABHD2 OS=Macaca fascicularis OX=9541 GN=ABHD2 PE=2 SV=1
ENSSSCG00000000576		189.09	152.51	178.94	632.12	213.67	916.54	1.62492	0.0001554	0.00877637	XP_013843801.1	PREDICTED: L-lactate dehydrogenase B chain [Sus scrofa]	GO:0005975(carbohydrate metabolic process);GO:0055114(oxidation-reduction process);GO:0019752(carboxylic acid metabolic process);GO:0006089(lactate metabolic process);GO:0019674(NAD metabolic process);GO:0006090(pyruvate metabolic process);GO:0019244(lactate biosynthetic process from pyruvate)	GO:0005737(cytoplasm);GO:0045121(membrane raft);GO:0016020(membrane);GO:0043209(myelin sheath);GO:0070062(extracellular exosome);GO:0005739(mitochondrion);GO:0005829(cytosol)	GO:0004459(L-lactate dehydrogenase activity);GO:0003824(catalytic activity);GO:0016491(oxidoreductase activity);GO:0016616(oxidoreductase activity, acting on the CH-OH group of donors, NAD or NADP as acceptor);GO:0042802(identical protein binding);GO:0005515(protein binding);GO:0019900(kinase binding);GO:0051287(NAD binding);GO:0004457(lactate dehydrogenase activity)	K00016|LDH, ldh|http://www.genome.jp/dbget-bin/www_bget?ko:K00016	ko00270(Cysteine and methionine metabolism);ko00010(Glycolysis / Gluconeogenesis);ko00640(Propanoate metabolism);ko00620(Pyruvate metabolism);ko04922(Glucagon signaling pathway)	KOG1495(C)(Lactate dehydrogenase);KOG1494(C)(NAD-dependent malate dehydrogenase)	L-lactate	L-lactate dehydrogenase B chain OS=Sus scrofa OX=9823 GN=LDHB PE=1 SV=3
ENSSSCG00000008569		75.87	103	131.88	224.09	207.48	541.08	1.62435	0.000115476	0.00709617	XP_007191337.1	PREDICTED: trifunctional enzyme subunit beta, mitochondrial isoform X1 [Balaenoptera acutorostrata scammoni]	GO:0008152(metabolic process);GO:0006635(fatty acid beta-oxidation);GO:0006629(lipid metabolic process);GO:0006631(fatty acid metabolic process);GO:0035965(cardiolipin acyl-chain remodeling)	GO:0070062(extracellular exosome);GO:0005743(mitochondrial inner membrane);GO:0042645(mitochondrial nucleoid);GO:0005739(mitochondrion);GO:0005741(mitochondrial outer membrane);GO:0005783(endoplasmic reticulum);GO:0016020(membrane);GO:0005740(mitochondrial envelope)	GO:0003824(catalytic activity);GO:0016747(transferase activity, transferring acyl groups other than amino-acyl groups);GO:0044822(RNA binding);GO:0003988(acetyl-CoA C-acyltransferase activity);GO:0016740(transferase activity);GO:0016746(transferase activity, transferring acyl groups);GO:0016509(long-chain-3-hydroxyacyl-CoA dehydrogenase activity);GO:0003857(3-hydroxyacyl-CoA dehydrogenase activit…	K07509|HADHB|http://www.genome.jp/dbget-bin/www_bget?ko:K07509	ko00280(Valine, leucine and isoleucine degradation);ko00071(Fatty acid degradation);ko00062(Fatty acid elongation);ko01212(Fatty acid metabolism)	KOG1392(I)(Acetyl-CoA acetyltransferase);KOG1391(I)(Acetyl-CoA acetyltransferase);KOG1390(I)(Acetyl-CoA acetyltransferase);KOG1389(I)(3-oxoacyl CoA thiolase)	Trifunctional	Trifunctional enzyme subunit beta, mitochondrial OS=Bos taurus OX=9913 GN=HADHB PE=2 SV=1
ENSSSCG00000020783		6.07	6.15	5.93	15.84	7.22	38.23	1.6242	0.000794601	0.0291983	NP_001230596.1	solute carrier family 41 member 1 [Sus scrofa] &gt;XP_005667591.1 PREDICTED: solute carrier family 41 member 1 isoform X1 [Sus scrofa] &gt;XP_005667592.1 PREDICTED: solute carrier family 41 member 1 isoform X1 [Sus scrofa]	GO:0055085(transmembrane transport);GO:0006812(cation transport)	GO:0016020(membrane);GO:0016021(integral component of membrane)	GO:0008324(cation transmembrane transporter activity)	K15122|SLC41A|http://www.genome.jp/dbget-bin/www_bget?ko:K15122	*	KOG3788(P)(Predicted divalent cation transporter)	Solute	Solute carrier family 41 member 1 OS=Homo sapiens OX=9606 GN=SLC41A1 PE=2 SV=2
ENSSSCG00000016646		54.62	66.14	86.79	140.44	358.78	201.13	1.62209	1.24e-05	0.00131777	XP_010829484.1	PREDICTED: interferon-related developmental regulator 1 [Bison bison bison]	GO:0030517(negative regulation of axon extension);GO:0014706(striated muscle tissue development);GO:0030154(cell differentiation);GO:0042692(muscle cell differentiation);GO:0007275(multicellular organism development);GO:0048671(negative regulation of collateral sprouting);GO:0043403(skeletal muscle tissue regeneration);GO:0007518(myoblast fate determination)	GO:0005737(cytoplasm);GO:0005634(nucleus)	*	K13855|SLC4A2, AE2|http://www.genome.jp/dbget-bin/www_bget?ko:K13855	ko04976(Bile secretion);ko04971(Gastric acid secretion);ko04972(Pancreatic secretion);ko04970(Salivary secretion)	KOG2842(Z)(Interferon-related protein PC4 like)	Interferon-related	Interferon-related developmental regulator 1 OS=Sus scrofa OX=9823 GN=IFRD1 PE=2 SV=1
ENSSSCG00000000808		127.4	100.59	189.94	389.25	376.77	447.61	1.61438	2.2e-09	1.15e-06	NP_001304010.1	sodium-coupled neutral amino acid transporter 2 [Sus scrofa] &gt;XP_003126674.1 PREDICTED: sodium-coupled neutral amino acid transporter 2 isoform X1 [Sus scrofa] &gt;XP_003481769.1 PREDICTED: sodium-coupled neutral amino acid transporter 2 isoform X1 [Sus scrofa] &gt;AGO20702.2 sodium-dependent neutral amino acid transporter-2 [Sus scrofa]	GO:0006810(transport);GO:0006811(ion transport);GO:0006814(sodium ion transport);GO:0006865(amino acid transport);GO:0031460(glycine betaine transport);GO:0032328(alanine transport);GO:0003333(amino acid transmembrane transport);GO:0071260(cellular response to mechanical stimulus);GO:0021987(cerebral cortex development);GO:0007565(female pregnancy);GO:0034198(cellular response to amino acid starv…	GO:0016021(integral component of membrane);GO:0016020(membrane);GO:0005886(plasma membrane);GO:0005887(integral component of plasma membrane);GO:0005903(brush border);GO:0030424(axon);GO:0030425(dendrite);GO:0042383(sarcolemma);GO:0043025(neuronal cell body)	GO:0015171(amino acid transmembrane transporter activity);GO:0015293(symporter activity)	K14207|SLC38A2, SNAT2|http://www.genome.jp/dbget-bin/www_bget?ko:K14207	ko04974(Protein digestion and absorption);ko04727(GABAergic synapse);ko04724(Glutamatergic synapse)	KOG1305(E)(Amino acid transporter protein)	Sodium-coupled	Sodium-coupled neutral amino acid transporter 2 OS=Bos taurus OX=9913 GN=SLC38A2 PE=2 SV=1
ENSSSCG00000034386		394.65	260.23	416.51	1321.55	529	1741.75	1.61431	4.54e-05	0.00353349	NP_999030.1	sarcoplasmic/endoplasmic reticulum calcium ATPase 2 [Sus scrofa] &gt;P11607.1 RecName: Full=Sarcoplasmic/endoplasmic reticulum calcium ATPase 2; Short=SERCA2; Short=SR Ca(2+)-ATPase 2; AltName: Full=Calcium pump 2; AltName: Full=Calcium-transporting ATPase sarcoplasmic reticulum type, slow twitch skeletal muscle isoform; AltName: Full=Endoplasmic reticulum class 1/2 Ca(2+) ATPase &gt;CAA33170.1 u…	GO:0006874(cellular calcium ion homeostasis);GO:0010882(regulation of cardiac muscle contraction by calcium ion signaling);GO:0070588(calcium ion transmembrane transport);GO:0086036(regulation of cardiac muscle cell membrane potential);GO:0006810(transport);GO:0006811(ion transport);GO:0006816(calcium ion transport);GO:1903515(calcium ion transport from cytosol to endoplasmic reticulum);GO:003246…	GO:0005887(integral component of plasma membrane);GO:0033017(sarcoplasmic reticulum membrane);GO:0016529(sarcoplasmic reticulum);GO:0016021(integral component of membrane);GO:0016020(membrane);GO:0005789(endoplasmic reticulum membrane);GO:0005783(endoplasmic reticulum);GO:0014704(intercalated disc);GO:0090534(calcium ion-transporting ATPase complex);GO:0014801(longitudinal sarcoplasmic reticulum)…	GO:0005515(protein binding);GO:0005524(ATP binding);GO:0046872(metal ion binding);GO:0086039(calcium-transporting ATPase activity involved in regulation of cardiac muscle cell membrane potential);GO:0000166(nucleotide binding);GO:0016787(hydrolase activity);GO:0005388(calcium transmembrane transporter activity, phosphorylative mechanism);GO:0005509(calcium ion binding);GO:0044548(S100 protein bin…	K05853|ATP2A|http://www.genome.jp/dbget-bin/www_bget?ko:K05853	ko04020(Calcium signaling pathway);ko04022(cGMP - PKG signaling pathway);ko04972(Pancreatic secretion)	KOG0203(P)(Na+/K+ ATPase, alpha subunit);KOG0202(P)(Ca2+ transporting ATPase)	Sarcoplasmic/endoplasmic	Sarcoplasmic/endoplasmic reticulum calcium ATPase 2 OS=Sus scrofa OX=9823 GN=ATP2A2 PE=1 SV=1
ENSSSCG00000040631		74.9	65.6	74.25	266.01	193.12	278.74	1.61289	4.08e-13	6.48e-10	AAT95418.1	lipoprotein lipase [Sus scrofa]	GO:0009749(response to glucose);GO:0019432(triglyceride biosynthetic process);GO:0019433(triglyceride catabolic process);GO:0006629(lipid metabolic process);GO:0016042(lipid catabolic process)	GO:0005615(extracellular space);GO:0005886(plasma membrane);GO:0031225(anchored component of membrane);GO:0034361(very-low-density lipoprotein particle);GO:0042627(chylomicron);GO:0016020(membrane);GO:0005576(extracellular region)	GO:0004465(lipoprotein lipase activity);GO:0008201(heparin binding);GO:0052689(carboxylic ester hydrolase activity);GO:0016787(hydrolase activity)	K01059|LPL|http://www.genome.jp/dbget-bin/www_bget?ko:K01059	ko00561(Glycerolipid metabolism);ko03320(PPAR signaling pathway)	*	Lipoprotein	Lipoprotein lipase OS=Sus scrofa OX=9823 GN=LPL PE=2 SV=1
8.21		0.36	0.27	0.12	1.28	0.52	0.78	1.61223	0.00116693	0.0374666	XP_013834215.1	PREDICTED: mitochondrial inner membrane protein COX18 isoform X1 [Sus scrofa]	*	*	*	*	*	*	*	*
ENSSSCG00000029304		2.37	1.04	1.35	6.06	3.75	5.9	1.61207	3.41e-05	0.00286571	XP_003359484.1	PREDICTED: metalloreductase STEAP3 isoform X1 [Sus scrofa]	GO:0009306(protein secretion)	GO:0005771(multivesicular body);GO:0016021(integral component of membrane);GO:0016020(membrane)	*	K10142|STEAP3, TSAP6|http://www.genome.jp/dbget-bin/www_bget?ko:K10142	ko04216(Ferroptosis);ko04115(p53 signaling pathway)	*	Metalloreductase	Metalloreductase STEAP3 OS=Homo sapiens OX=9606 GN=STEAP3 PE=1 SV=2
ENSSSCG00000031053		102.07	87.59	78.53	418.63	142.87	368.32	1.60973	1.68e-05	0.00166027	XP_005975062.1	PREDICTED: protein S100-A1 isoform X1 [Pantholops hodgsonii]	GO:0000122(negative regulation of transcription by RNA polymerase II);GO:0008016(regulation of heart contraction);GO:0021762(substantia nigra development);GO:0035556(intracellular signal transduction);GO:1901387(positive regulation of voltage-gated calcium channel activity)	GO:0005634(nucleus);GO:0016529(sarcoplasmic reticulum);GO:0030018(Z disc);GO:0031430(M band);GO:0043005(neuron projection);GO:0043234(protein-containing complex)	GO:0005509(calcium ion binding);GO:0005515(protein binding);GO:0042802(identical protein binding);GO:0042803(protein homodimerization activity);GO:0044548(S100 protein binding);GO:0048306(calcium-dependent protein binding);GO:0051117(ATPase binding)	*	*	*	Protein	Protein S100-A1 OS=Bos taurus OX=9913 GN=S100A1 PE=1 SV=2
ENSSSCG00000001723		19.46	10.32	12.52	51.89	26.28	65.64	1.60911	8.91e-06	0.00104826	NP_001106484.1	platelet-activating factor acetylhydrolase isoform 1 precursor [Sus scrofa] &gt;NP_001309735.1 platelet-activating factor acetylhydrolase isoform 1 precursor [Sus scrofa] &gt;XP_013833452.1 PREDICTED: platelet-activating factor acetylhydrolase isoform X1 [Sus scrofa] &gt;AAX83291.1 plasma platelet-activating factor acetylhydrolase [Sus scrofa] &gt;ABB51557.1 plasma platelet-activating factor-acet…	GO:0034441(plasma lipoprotein particle oxidation);GO:0090026(positive regulation of monocyte chemotaxis);GO:0016042(lipid catabolic process);GO:0034440(lipid oxidation);GO:0034374(low-density lipoprotein particle remodeling)	GO:0034362(low-density lipoprotein particle);GO:0005615(extracellular space)	GO:0047499(calcium-independent phospholipase A2 activity);GO:0005543(phospholipid binding);GO:0003847(1-alkyl-2-acetylglycerophosphocholine esterase activity);GO:0016787(hydrolase activity)	K01062|PAFAH|http://www.genome.jp/dbget-bin/www_bget?ko:K01062	ko00565(Ether lipid metabolism)	KOG3847(I)(Phospholipase A2 (platelet-activating factor acetylhydrolase in humans))	Platelet-activating	Platelet-activating factor acetylhydrolase OS=Bos taurus OX=9913 GN=PLA2G7 PE=2 SV=1
1.711		2.13	1.05	1.92	5.84	2.57	8.45	1.60318	0.000255493	0.0125409	*	*	*	*	*	*	*	*	*	*
5.342		0.17	0.24	0.21	0.89	0.71	0.4	1.60198	9.73e-05	0.00621729	AAY53484.1	endonuclease reverse transcriptase [Bos taurus]	*	*	*	*	*	*	LINE-1	LINE-1 retrotransposable element ORF2 protein OS=Homo sapiens OX=9606 PE=1 SV=1
14.305		0.85	1.14	1.51	2.85	1.61	6.93	1.60032	0.00100086	0.0338954	NP_001193328.1	acetyl-CoA carboxylase 2 precursor [Sus scrofa]	GO:0006084(acetyl-CoA metabolic process);GO:0043086(negative regulation of catalytic activity);GO:0097009(energy homeostasis);GO:2001295(malonyl-CoA biosynthetic process);GO:0010906(regulation of glucose metabolic process);GO:0010884(positive regulation of lipid storage);GO:0006633(fatty acid biosynthetic process);GO:0051289(protein homotetramerization);GO:0010629(negative regulation of gene expr…	GO:0005739(mitochondrion);GO:0005634(nucleus)	GO:0003824(catalytic activity);GO:0005524(ATP binding);GO:0003989(acetyl-CoA carboxylase activity);GO:0000166(nucleotide binding);GO:0004075(biotin carboxylase activity);GO:0016874(ligase activity);GO:0046872(metal ion binding)	K01946|ACACB|http://www.genome.jp/dbget-bin/www_bget?ko:K01946	ko04152(AMPK signaling pathway);ko00254(Aflatoxin biosynthesis);ko00640(Propanoate metabolism);ko00620(Pyruvate metabolism);ko00061(Fatty acid biosynthesis);ko04920(Adipocytokine signaling pathway);ko04922(Glucagon signaling pathway);ko04910(Insulin signaling pathway)	KOG0368(I)(Acetyl-CoA carboxylase)	Acetyl-CoA	Acetyl-CoA carboxylase 2 OS=Homo sapiens OX=9606 GN=ACACB PE=1 SV=3
14.1125		0.49	0.62	0.43	1.99	1.73	1.23	1.5965	0.000128917	0.00767368	XP_013834215.1	PREDICTED: mitochondrial inner membrane protein COX18 isoform X1 [Sus scrofa]	*	*	*	*	*	*	*	*
ENSSSCG00000006917		1.06	0.67	1.1	2.79	3.78	2.72	1.59429	2.96e-07	6.69e-05	XP_001929240.3	PREDICTED: volume-regulated anion channel subunit LRRC8C isoform X2 [Sus scrofa] &gt;XP_005663758.1 PREDICTED: volume-regulated anion channel subunit LRRC8C isoform X2 [Sus scrofa] &gt;XP_013852857.1 PREDICTED: volume-regulated anion channel subunit LRRC8C isoform X2 [Sus scrofa]	GO:0098656(anion transmembrane transport);GO:0045444(fat cell differentiation)	GO:0005737(cytoplasm);GO:0005789(endoplasmic reticulum membrane);GO:0005886(plasma membrane);GO:0016021(integral component of membrane);GO:0016020(membrane);GO:0005783(endoplasmic reticulum)	GO:0005515(protein binding)	*	*	*	Volume-regulated	Volume-regulated anion channel subunit LRRC8B OS=Homo sapiens OX=9606 GN=LRRC8B PE=1 SV=2
ENSSSCG00000000136		0.3	0.22	0.35	0.77	1.73	0.48	1.59291	0.00135751	0.0412325	XP_001924814.3	PREDICTED: cytokine receptor common subunit beta [Sus scrofa]	*	GO:0016021(integral component of membrane);GO:0016020(membrane)	GO:0004896(cytokine receptor activity)	K04738|CSF2RB, IL3RB|http://www.genome.jp/dbget-bin/www_bget?ko:K04738	ko04210(Apoptosis);ko04630(Jak-STAT signaling pathway);ko04060(Cytokine-cytokine receptor interaction)	*	Cytokine	Cytokine receptor common subunit beta OS=Homo sapiens OX=9606 GN=CSF2RB PE=1 SV=2
ENSSSCG00000008021		9.24	3.86	10.79	31.38	14.56	31.46	1.58834	8.6e-05	0.00563174	EPY88921.1	transmembrane protein 204 precursor [Camelus ferus]	GO:0001945(lymph vessel development);GO:0051145(smooth muscle cell differentiation);GO:0030947(regulation of vascular endothelial growth factor receptor signaling pathway)	GO:0005886(plasma membrane);GO:0016021(integral component of membrane);GO:0016020(membrane)	*	*	*	*	Transmembrane	Transmembrane protein 204 OS=Bos taurus OX=9913 GN=TMEM204 PE=2 SV=1
15.1335		0.4	0.4	0.41	1.51	1.69	0.67	1.58513	8.5e-05	0.00560675	ABR01162.1	endonuclease/reverse transcriptase [Sus scrofa]	*	*	*	*	*	*	*	*
4.16		0.37	0.36	0.41	0.74	2.08	0.73	1.58281	0.00146075	0.0433742	ELR59055.1	hypothetical protein M91_11778 [Bos mutus]	*	*	*	*	*	*	LINE-1	LINE-1 retrotransposable element ORF2 protein OS=Homo sapiens OX=9606 PE=1 SV=1
ENSSSCG00000039009		14.88	10.46	13.6	62.37	27.02	39.33	1.57981	8.93e-07	0.000168196	XP_013849081.1	PREDICTED: LOW QUALITY PROTEIN: protein prune homolog 2 [Sus scrofa]	GO:0006915(apoptotic process)	GO:0016021(integral component of membrane);GO:0016020(membrane);GO:0005737(cytoplasm)	GO:0016462(pyrophosphatase activity);GO:0046872(metal ion binding)	K18449|PRUNE2, BMCC1|http://www.genome.jp/dbget-bin/www_bget?ko:K18449	*	KOG2633(BK)(Hismacro and SEC14 domain-containing proteins);KOG4406(TZ)(CDC42 Rho GTPase-activating protein)	Protein	Protein prune homolog 2 OS=Homo sapiens OX=9606 GN=PRUNE2 PE=1 SV=3
ENSSSCG00000024954		2.79	1.66	3.59	10.29	3.41	12.43	1.57776	0.000371295	0.0166055	XP_013963577.1	PREDICTED: fibroblast growth factor 1 isoform X1 [Canis lupus familiaris]	GO:0000187(activation of MAPK activity);GO:0001525(angiogenesis);GO:0008284(positive regulation of cell population proliferation);GO:0008543(fibroblast growth factor receptor signaling pathway);GO:0010595(positive regulation of endothelial cell migration);GO:0030154(cell differentiation);GO:0030335(positive regulation of cell migration);GO:0032148(activation of protein kinase B activity);GO:00346…	GO:0005576(extracellular region);GO:0005615(extracellular space);GO:0005634(nucleus);GO:0005829(cytosol);GO:0005938(cell cortex);GO:0005737(cytoplasm);GO:0005654(nucleoplasm);GO:0005578(extracellular matrix);GO:0005730(nucleolus)	GO:0005104(fibroblast growth factor receptor binding);GO:0005178(integrin binding);GO:0008083(growth factor activity);GO:0008201(heparin binding);GO:0044548(S100 protein binding);GO:0005102(signaling receptor binding);GO:0005515(protein binding);GO:0030544(Hsp70 protein binding)	K18496|FGF1|http://www.genome.jp/dbget-bin/www_bget?ko:K18496	ko04810(Regulation of actin cytoskeleton);ko04390(Hippo signaling pathway);ko04010(MAPK signaling pathway);ko04151(PI3K-Akt signaling pathway);ko04015(Rap1 signaling pathway);ko04014(Ras signaling pathway)	KOG3885(T)(Fibroblast growth factor)	Fibroblast	Fibroblast growth factor 1 OS=Homo sapiens OX=9606 GN=FGF1 PE=1 SV=1
ENSSSCG00000046193		1.63	0.37	1.12	4.05	1.76	3.64	1.57741	0.00100487	0.0340022	XP_013834215.1	PREDICTED: mitochondrial inner membrane protein COX18 isoform X1 [Sus scrofa]	*	*	*	*	*	*	*	*
ENSSSCG00000010456		1.65	1.19	1.63	4.45	3.1	6.53	1.57469	1.23e-06	0.000212636	XP_001926057.2	PREDICTED: pantothenate kinase 1 isoform X5 [Sus scrofa]	GO:0015937(coenzyme A biosynthetic process);GO:0009108(coenzyme biosynthetic process);GO:0016310(phosphorylation)	GO:0005829(cytosol);GO:0030118(clathrin coat);GO:0071944(cell periphery);GO:0055037(recycling endosome);GO:0005634(nucleus);GO:0005737(cytoplasm)	GO:0005524(ATP binding);GO:0004594(pantothenate kinase activity);GO:0016301(kinase activity);GO:0016740(transferase activity);GO:0000166(nucleotide binding)	K09680|coaW|http://www.genome.jp/dbget-bin/www_bget?ko:K09680	ko00770(Pantothenate and CoA biosynthesis)	KOG2201(H)(Pantothenate kinase PanK and related proteins)	Pantothenate	Pantothenate kinase 1 OS=Homo sapiens OX=9606 GN=PANK1 PE=1 SV=2
ENSSSCG00000022364		15.92	22.81	33.55	59.99	52.83	137.21	1.57429	8.02e-05	0.00539115	Q8HY46.1	RecName: Full=Carnitine O-palmitoyltransferase 1, muscle isoform; Short=CPT1-M; AltName: Full=Carnitine O-palmitoyltransferase I, muscle isoform; Short=CPT I; Short=CPTI-M; AltName: Full=Carnitine palmitoyltransferase 1B &gt;AAO12153.1 carnitine palmitoyltransferase 1B [Sus scrofa]	GO:0006635(fatty acid beta-oxidation);GO:0006810(transport)	GO:0005741(mitochondrial outer membrane);GO:0016021(integral component of membrane);GO:0016020(membrane);GO:0005739(mitochondrion)	GO:0004095(carnitine O-palmitoyltransferase activity);GO:0016740(transferase activity);GO:0016746(transferase activity, transferring acyl groups)	K19523|CPT1B|http://www.genome.jp/dbget-bin/www_bget?ko:K19523	ko04152(AMPK signaling pathway);ko00071(Fatty acid degradation);ko01212(Fatty acid metabolism);ko04920(Adipocytokine signaling pathway);ko04922(Glucagon signaling pathway);ko03320(PPAR signaling pathway)	KOG3716(I)(Carnitine O-acyltransferase CPTI);KOG3717(I)(Carnitine O-acyltransferase CRAT)	Carnitine	Carnitine O-palmitoyltransferase 1, muscle isoform OS=Sus scrofa OX=9823 GN=CPT1B PE=2 SV=1
ENSSSCG00000017068		1.31	1.57	2.33	4.52	2.48	9.74	1.57422	0.00049609	0.0205245	XP_005672659.1	PREDICTED: fatty acid hydroxylase domain-containing protein 2 isoform X1 [Sus scrofa]	GO:0055114(oxidation-reduction process);GO:0006633(fatty acid biosynthetic process)	GO:0016020(membrane);GO:0016021(integral component of membrane)	GO:0005506(iron ion binding);GO:0016491(oxidoreductase activity)	K07750|E1.14.13.72, SC4MOL, ERG25|http://www.genome.jp/dbget-bin/www_bget?ko:K07750	ko00100(Steroid biosynthesis)	KOG0872(I)(Sterol C5 desaturase);KOG0873(I)(C-4 sterol methyl oxidase)	Fatty	Fatty acid hydroxylase domain-containing protein 2 OS=Macaca fascicularis OX=9541 GN=FAXDC2 PE=2 SV=1
13.313		4.33	1.64	2.82	9.37	11.96	7.16	1.57272	0.000712406	0.0268989	*	*	*	*	*	*	*	*	*	*
ENSSSCG00000038594		8.8	10.67	7.34	17.05	49.23	18.04	1.57042	0.000743228	0.0276945	NP_999449.1	syndecan-4 precursor [Sus scrofa] &gt;Q8HZJ6.1 RecName: Full=Syndecan-4; Short=SYND4; Flags: Precursor &gt;AAN59952.1 syndecan 4 [Sus scrofa]	GO:0016477(cell migration);GO:1903553(positive regulation of extracellular exosome assembly);GO:0010762(regulation of fibroblast migration);GO:1903543(positive regulation of exosomal secretion);GO:0001843(neural tube closure);GO:0060122(inner ear receptor cell stereocilium organization);GO:0042060(wound healing)	GO:0016020(membrane);GO:0005576(extracellular region);GO:0009986(cell surface);GO:0016021(integral component of membrane);GO:0070062(extracellular exosome)	GO:0070053(thrombospondin receptor activity)	K16338|SDC4|http://www.genome.jp/dbget-bin/www_bget?ko:K16338	ko04514(Cell adhesion molecules (CAMs));ko04512(ECM-receptor interaction)	*	Syndecan-4	Syndecan-4 OS=Sus scrofa OX=9823 GN=SDC4 PE=2 SV=1
3.955		0.2	0.12	0.38	0.75	0.57	0.85	1.57006	0.000347872	0.0158431	*	*	*	*	*	*	*	*	*	*
ENSSSCG00000001963		6.09	3.7	6.95	21.14	8.06	24.25	1.55987	7.92e-05	0.00536439	EDM03403.1	rCG62399 [Rattus norvegicus]	GO:0043523(regulation of neuron apoptotic process);GO:0006919(activation of cysteine-type endopeptidase activity involved in apoptotic process);GO:0042127(regulation of cell population proliferation);GO:0006974(cellular response to DNA damage stimulus);GO:0006915(apoptotic process);GO:0055114(oxidation-reduction process);GO:0001666(response to hypoxia);GO:0018126(protein hydroxylation);GO:0018401…	GO:0005737(cytoplasm);GO:0005829(cytosol);GO:0005634(nucleus);GO:0005654(nucleoplasm)	GO:0005506(iron ion binding);GO:0031543(peptidyl-proline dioxygenase activity);GO:0016705(oxidoreductase activity, acting on paired donors, with incorporation or reduction of molecular oxygen);GO:0051213(dioxygenase activity);GO:0016491(oxidoreductase activity);GO:0005515(protein binding);GO:0031418(L-ascorbic acid binding);GO:0046872(metal ion binding);GO:0016706(2-oxoglutarate-dependent dioxyge…	K09592|EGLN, HPH|http://www.genome.jp/dbget-bin/www_bget?ko:K09592	ko04066(HIF-1 signaling pathway)	*	Egl	Egl nine homolog 3 OS=Homo sapiens OX=9606 GN=EGLN3 PE=1 SV=1
ENSSSCG00000029837		2.21	2.07	2.03	7.38	2.99	9.92	1.55972	8.14e-05	0.00544054	XP_014722355.1	PREDICTED: von Willebrand factor A domain-containing protein 8 [Equus asinus]	*	GO:0005739(mitochondrion)	GO:0005524(ATP binding);GO:0000166(nucleotide binding);GO:0016887(ATPase activity)	*	*	KOG1808(R)(AAA ATPase containing von Willebrand factor type A (vWA) domain)	von	von Willebrand factor A domain-containing protein 8 OS=Homo sapiens OX=9606 GN=VWA8 PE=1 SV=2
ENSSSCG00000037452		0.15	0.18	0.15	0.54	0.51	0.5	1.55459	4.72e-06	0.000653278	XP_013835971.1	PREDICTED: 5-hydroxytryptamine receptor 2A isoform X1 [Sus scrofa]	GO:0007210(serotonin receptor signaling pathway);GO:0006874(cellular calcium ion homeostasis);GO:0046883(regulation of hormone secretion);GO:0010513(positive regulation of phosphatidylinositol biosynthetic process);GO:0006939(smooth muscle contraction);GO:0050731(positive regulation of peptidyl-tyrosine phosphorylation);GO:0050795(regulation of behavior);GO:0045821(positive regulation of glycolyt…	GO:0005886(plasma membrane);GO:0016021(integral component of membrane);GO:0016020(membrane);GO:0005887(integral component of plasma membrane);GO:0043198(dendritic shaft);GO:0005901(caveola);GO:0030424(axon);GO:0030425(dendrite);GO:0031410(cytoplasmic vesicle);GO:0042995(cell projection)	GO:0008144(drug binding);GO:0071886(1-(4-iodo-2,5-dimethoxyphenyl)propan-2-amine binding);GO:0051378(serotonin binding);GO:0004871(obsolete signal transducer activity);GO:0004930(G protein-coupled receptor activity);GO:0004993(G protein-coupled serotonin receptor activity);GO:0030594(neurotransmitter receptor activity)	K04157|HTR2|http://www.genome.jp/dbget-bin/www_bget?ko:K04157	ko04540(Gap junction);ko04020(Calcium signaling pathway);ko04080(Neuroactive ligand-receptor interaction);ko04726(Serotonergic synapse);ko04750(Inflammatory mediator regulation of TRP channels)	KOG3656(R)(FOG: 7 transmembrane receptor)	5-hydroxytryptamine	5-hydroxytryptamine receptor 2A OS=Sus scrofa OX=9823 GN=HTR2A PE=2 SV=1
ENSSSCG00000037184		0.28	0.45	0.29	0.96	1.66	0.89	1.55404	0.00136163	0.041304	XP_017507571.1	PREDICTED: G-protein coupled receptor 4 [Manis javanica]	GO:0007186(G protein-coupled receptor signaling pathway);GO:0007165(signal transduction);GO:0035025(positive regulation of Rho protein signal transduction);GO:0051482(positive regulation of cytosolic calcium ion concentration involved in phospholipase C-activating G protein-coupled signaling pathway);GO:0010447(response to acidic pH);GO:0016525(negative regulation of angiogenesis);GO:0060055(angi…	GO:0005886(plasma membrane);GO:0016021(integral component of membrane);GO:0016020(membrane);GO:0005887(integral component of plasma membrane)	GO:0004871(obsolete signal transducer activity);GO:0004930(G protein-coupled receptor activity)	K04312|GPR4|http://www.genome.jp/dbget-bin/www_bget?ko:K04312	*	*	G-protein	G-protein coupled receptor 4 OS=Sus scrofa OX=9823 GN=GPR4 PE=3 SV=1
1.2427		2.33	1.45	2.14	4.63	10.59	2.86	1.54546	0.00132927	0.0406595	*	*	*	*	*	*	*	*	*	*
ENSSSCG00000024960		18.02	12.87	16.3	73.75	59.67	71.39	1.54258	5.94e-12	6.06e-09	XP_869992.4	PREDICTED: platelet-derived growth factor C isoform X1 [Bos taurus] &gt;XP_002694487.2 PREDICTED: platelet-derived growth factor C isoform X1 [Bos taurus] &gt;XP_019833398.1 PREDICTED: platelet-derived growth factor C isoform X1 [Bos indicus]	GO:0007171(activation of transmembrane receptor protein tyrosine kinase activity);GO:0048008(platelet-derived growth factor receptor signaling pathway);GO:0048146(positive regulation of fibroblast proliferation);GO:0009790(embryo development);GO:0071230(cellular response to amino acid stimulus);GO:0009887(animal organ morphogenesis);GO:0045740(positive regulation of DNA replication);GO:0060348(bo…	GO:0005737(cytoplasm);GO:0070062(extracellular exosome);GO:0005886(plasma membrane);GO:0016020(membrane);GO:0005576(extracellular region);GO:0005615(extracellular space);GO:0009986(cell surface)	GO:0008083(growth factor activity);GO:0042803(protein homodimerization activity);GO:0005161(platelet-derived growth factor receptor binding)	K05450|PDGFC_D|http://www.genome.jp/dbget-bin/www_bget?ko:K05450	ko04810(Regulation of actin cytoskeleton);ko04510(Focal adhesion);ko04540(Gap junction);ko04151(PI3K-Akt signaling pathway);ko04072(Phospholipase D signaling pathway);ko04015(Rap1 signaling pathway);ko04014(Ras signaling pathway);ko04060(Cytokine-cytokine receptor interaction)	*	Platelet-derived	Platelet-derived growth factor C OS=Homo sapiens OX=9606 GN=PDGFC PE=1 SV=2
ENSSSCG00000005085		0.79	0.7	0.46	2.86	1.39	2.05	1.53854	3.64e-05	0.00301708	XP_005660076.1	PREDICTED: protein SIX6OS1 isoform X4 [Sus scrofa]	*	*	*	*	*	*	Protein	Protein SIX6OS1 OS=Homo sapiens OX=9606 GN=SIX6OS1 PE=2 SV=2
5.349		0.48	0.3	0.35	1.32	1.6	0.58	1.53736	0.00104151	0.0346813	AAB61714.1	putative transposase [Homo sapiens]	*	GO:0005634(nucleus)	GO:0003677(DNA binding);GO:0003676(nucleic acid binding)	*	*	*	Tigger	Tigger transposable element-derived protein 1 OS=Homo sapiens OX=9606 GN=TIGD1 PE=1 SV=1
ENSSSCG00000011538		71.27	46.06	83.64	198.85	205.26	196.52	1.53725	3.62e-08	1.21e-05	NP_001008692.1	LIM and cysteine-rich domains protein 1 [Sus scrofa] &gt;Q5PXT2.1 RecName: Full=LIM and cysteine-rich domains protein 1 &gt;AAV70654.1 LIM and cysteine-rich domains protein 1 [Sus scrofa]	GO:0070886(positive regulation of calcineurin-NFAT signaling cascade);GO:0010611(regulation of cardiac muscle hypertrophy);GO:0006351(transcription, DNA-templated);GO:0006355(regulation of transcription, DNA-templated);GO:1903507(negative regulation of nucleic acid-templated transcription);GO:0000122(negative regulation of transcription by RNA polymerase II);GO:0098779(positive regulation of mito…	GO:0005737(cytoplasm);GO:0005634(nucleus);GO:0031012(extracellular matrix);GO:0005615(extracellular space);GO:0005654(nucleoplasm)	GO:0003714(transcription corepressor activity);GO:0008270(zinc ion binding);GO:0046872(metal ion binding)	*	*	KOG1704(TZR)(FOG: LIM domain);KOG1703(TZ)(Adaptor protein Enigma and related PDZ-LIM proteins)	LIM;LINE-1	LIM and cysteine-rich domains protein 1 OS=Sus scrofa OX=9823 GN=LMCD1 PE=2 SV=1;LINE-1 retrotransposable element ORF2 protein OS=Mus musculus OX=10090 GN=Pol PE=1 SV=2
5.346		0.39	0.6	0.59	2.05	1.6	1.29	1.53701	1.12e-06	0.000200696	ABR01162.1	endonuclease/reverse transcriptase [Sus scrofa]	*	*	*	*	*	*	*	*
5.592		2.23	0.98	2.78	9.18	4.95	4.57	1.53657	0.000179181	0.00974566	KRZ65217.1	LINE-1 reverse transcriptase -like protein, partial [Trichinella papuae]	*	*	*	*	*	*	LINE-1	LINE-1 retrotransposable element ORF2 protein OS=Homo sapiens OX=9606 PE=1 SV=1
6.1051		0.67	0.45	0.64	1.15	2.84	1.34	1.53509	0.0014078	0.0422118	XP_013834215.1	PREDICTED: mitochondrial inner membrane protein COX18 isoform X1 [Sus scrofa]	*	*	*	*	*	*	*	*
ENSSSCG00000022099		14.26	17.91	14.43	21.8	50.75	73.55	1.53229	0.000292904	0.0139213	XP_013840751.1	PREDICTED: tumor protein p53-inducible nuclear protein 2 isoform X1 [Sus scrofa]	GO:0001649(osteoblast differentiation);GO:0045893(positive regulation of transcription, DNA-templated);GO:0010508(positive regulation of autophagy);GO:0000045(autophagosome assembly);GO:0016236(macroautophagy);GO:1903828(negative regulation of cellular protein localization);GO:0006511(ubiquitin-dependent protein catabolic process);GO:0001894(tissue homeostasis);GO:0006351(transcription, DNA-templ…	GO:0005829(cytosol);GO:0005776(autophagosome);GO:0005634(nucleus);GO:0005737(cytoplasm);GO:0031410(cytoplasmic vesicle);GO:0016605(PML body)	GO:0043130(ubiquitin binding)	*	*	*	Tumor	Tumor protein p53-inducible nuclear protein 2 OS=Mus musculus OX=10090 GN=Tp53inp2 PE=2 SV=4
1.2896		0.41	0.57	0.4	1.3	1.39	1.59	1.52958	0.000145371	0.00831624	*	*	*	*	*	*	*	*	*	*
X.96		1.55	0.89	1.27	3.72	5.84	1.75	1.5295	0.000690092	0.0263314	XP_013834215.1	PREDICTED: mitochondrial inner membrane protein COX18 isoform X1 [Sus scrofa]	*	*	*	*	*	*	*	*
ENSSSCG00000010861		169.05	192.35	327.51	796.75	376.26	889.23	1.52844	8.69e-06	0.00103617	XP_006188176.1	PREDICTED: atypical kinase ADCK3, mitochondrial [Camelus ferus] &gt;XP_010972027.1 PREDICTED: chaperone activity of bc1 complex-like, mitochondrial [Camelus bactrianus]	GO:0016310(phosphorylation);GO:0006744(ubiquinone biosynthetic process);GO:0006468(protein phosphorylation)	GO:0005739(mitochondrion);GO:0016021(integral component of membrane);GO:0016020(membrane)	GO:0043531(ADP binding);GO:0005524(ATP binding);GO:0016301(kinase activity);GO:0016740(transferase activity);GO:0000166(nucleotide binding);GO:0004672(protein kinase activity)	K08869|ADCK, ABC1|http://www.genome.jp/dbget-bin/www_bget?ko:K08869	*	KOG1234(R)(ABC (ATP binding cassette) 1 protein);KOG1235(R)(Predicted unusual protein kinase)	Atypical	Atypical kinase COQ8A, mitochondrial OS=Bos taurus OX=9913 GN=COQ8A PE=2 SV=1
ENSSSCG00000005449		1.98	2.14	2.61	6.77	2.9	11.58	1.52805	0.000336901	0.0154675	XP_013849199.1	PREDICTED: tyrosine-protein phosphatase non-receptor type 3 [Sus scrofa]	*	*	*	K18027|PTPN3, PTPH1|http://www.genome.jp/dbget-bin/www_bget?ko:K18027	*	KOG0792(T)(Protein tyrosine phosphatase PTPMEG, contains FERM domain)	Tyrosine-protein	Tyrosine-protein phosphatase non-receptor type 3 OS=Homo sapiens OX=9606 GN=PTPN3 PE=1 SV=2
ENSSSCG00000010651		4.53	4.26	6.63	15.43	6.79	25.98	1.51925	0.000378718	0.0167678	XP_019315054.1	PREDICTED: actin-binding LIM protein 1 isoform X4 [Panthera pardus]	*	*	*	K07520|ABLIM|http://www.genome.jp/dbget-bin/www_bget?ko:K07520	ko04360(Axon guidance)	KOG1044(TZ)(Actin-binding LIM Zn-finger protein Limatin involved in axon guidance);KOG1703(TZ)(Adaptor protein Enigma and related PDZ-LIM proteins)	Actin-binding	Actin-binding LIM protein 1 OS=Homo sapiens OX=9606 GN=ABLIM1 PE=1 SV=3
ENSSSCG00000015959		1.32	0.82	1.2	4.02	3	3.26	1.51358	9.99e-08	2.7e-05	XP_003133536.3	PREDICTED: rap guanine nucleotide exchange factor 4 isoform X1 [Sus scrofa]	*	*	*	K04351|RAPGEF4, EPAC2|http://www.genome.jp/dbget-bin/www_bget?ko:K04351	ko04072(Phospholipase D signaling pathway);ko04015(Rap1 signaling pathway);ko04024(cAMP signaling pathway);ko04261(Adrenergic signaling in cardiomyocytes);ko04911(Insulin secretion);ko04670(Leukocyte transendothelial migration)	KOG3417(T)(Ras1 guanine nucleotide exchange factor);KOG2378(T)(cAMP-regulated guanine nucleotide exchange factor)	Rap	Rap guanine nucleotide exchange factor 4 OS=Homo sapiens OX=9606 GN=RAPGEF4 PE=1 SV=1
5.345		0.38	0.35	0.25	1.39	1.08	0.63	1.51324	0.00035658	0.0160376	*	*	*	*	*	*	*	*	*	*
ENSSSCG00000008768		0.98	0.47	0.53	3.91	0.87	1.86	1.50852	3.76e-05	0.00309335	XP_003128954.1	PREDICTED: arf-GAP with Rho-GAP domain, ANK repeat and PH domain-containing protein 2 isoform X1 [Sus scrofa] &gt;XP_013834027.1 PREDICTED: arf-GAP with Rho-GAP domain, ANK repeat and PH domain-containing protein 2 isoform X1 [Sus scrofa]	GO:0007165(signal transduction)	*	GO:0005547(phosphatidylinositol-3,4,5-trisphosphate binding);GO:0005096(GTPase activator activity)	K18440|ARAP2|http://www.genome.jp/dbget-bin/www_bget?ko:K18440	ko04144(Endocytosis)	KOG1117(TZ)(Rho- and Arf-GTPase activating protein ARAP3)	Arf-GAP	Arf-GAP with Rho-GAP domain, ANK repeat and PH domain-containing protein 2 OS=Homo sapiens OX=9606 GN=ARAP2 PE=1 SV=3
4.45		0.43	0.47	0.47	2.16	1.12	0.99	1.50737	0.000195463	0.0103896	*	*	*	*	*	*	*	*	*	*
ENSSSCG00000025582		2.09	4.27	2.71	5.32	14.72	7.15	1.50683	0.00119728	0.0380492	XP_001928887.1	PREDICTED: PX domain-containing protein 1 [Sus scrofa]	*	*	GO:0035091(phosphatidylinositol binding)	*	*	*	PX	PX domain-containing protein 1 OS=Bos taurus OX=9913 GN=PXDC1 PE=2 SV=1
ENSSSCG00000032720		955.68	802.74	1035.17	3528.52	2172.53	4084.42	1.50466	4.84e-10	3.05e-07	NP_001072155.1	small muscular protein [Sus scrofa] &gt;XP_013847567.1 PREDICTED: small muscular protein isoform X1 [Sus scrofa] &gt;Q0MUU2.1 RecName: Full=Small muscular protein &gt;AAZ80045.1 small muscle protein X-linked [Sus scrofa] &gt;ABH10081.1 X-linked small muscle protein [Sus scrofa]	GO:0006941(striated muscle contraction)	GO:0005737(cytoplasm);GO:0005927(muscle tendon junction);GO:0043292(contractile fiber);GO:0031430(M band);GO:0043034(costamere);GO:0005634(nucleus)	*	*	*	*	Small	Small muscular protein OS=Sus scrofa OX=9823 GN=SMPX PE=2 SV=1
ENSSSCG00000036556		1.6	1.05	0.91	4.45	3.4	3.38	1.50387	4.18e-06	0.000591607	NP_001191704.2	interferon alpha/beta receptor 2 [Sus scrofa] &gt;AEF13977.1 interferon receptor 2 [Sus scrofa]	*	GO:0016021(integral component of membrane);GO:0016020(membrane)	*	K05131|IFNAR2|http://www.genome.jp/dbget-bin/www_bget?ko:K05131	ko04217(Necroptosis);ko04630(Jak-STAT signaling pathway);ko04151(PI3K-Akt signaling pathway);ko04060(Cytokine-cytokine receptor interaction);ko04380(Osteoclast differentiation);ko04621(NOD-like receptor signaling pathway);ko04650(Natural killer cell mediated cytotoxicity);ko04620(Toll-like receptor signaling pathway)	*	Interferon	Interferon alpha/beta receptor 2 OS=Bos taurus OX=9913 GN=IFNAR2 PE=2 SV=1
ENSSSCG00000025214		0.11	0.07	0.16	0.34	0.36	0.29	1.50321	0.000522648	0.0214226	DAA20290.1	TPA: hypothetical protein BOS_17333 [Bos taurus]	*	*	*	K09236|TSHZ|http://www.genome.jp/dbget-bin/www_bget?ko:K09236	ko04391(Hippo signaling pathway -fly)	*	Teashirt	Teashirt homolog 3 OS=Homo sapiens OX=9606 GN=TSHZ3 PE=1 SV=2
ENSSSCG00000032778		0.72	0.43	0.61	1.9	1.54	1.7	1.50224	8.52e-08	2.37e-05	XP_006197786.1	PREDICTED: pleckstrin homology domain-containing family G member 1 isoform X1 [Vicugna pacos] &gt;XP_015102460.1 PREDICTED: pleckstrin homology domain-containing family G member 1 isoform X1 [Vicugna pacos]	*	*	*	*	*	KOG4240(T)(Multidomain protein, contains SPEC repeats, PH, SH3, and separate rac-specific and rho-specific guanine nucleotide exchange factor domains);KOG3518(R)(Putative guanine nucleotide exchange factor)	Pleckstrin	Pleckstrin homology domain-containing family G member 1 OS=Homo sapiens OX=9606 GN=PLEKHG1 PE=1 SV=2
ENSSSCG00000028983		3.39	2.78	3.44	7.7	5	15.76	1.50127	0.000174793	0.00957242	XP_010850717.1	PREDICTED: TBC1 domain family member 1 isoform X1 [Bison bison bison]	GO:0006886(intracellular protein transport);GO:0031338(regulation of vesicle fusion);GO:0090630(activation of GTPase activity);GO:0032880(regulation of protein localization);GO:0061024(membrane organization);GO:1902017(regulation of cilium assembly)	GO:0005622(intracellular);GO:0005634(nucleus);GO:0012505(endomembrane system);GO:0005829(cytosol)	GO:0005096(GTPase activator activity);GO:0017137(Rab GTPase binding);GO:0005515(protein binding)	K18341|TBC1D1|http://www.genome.jp/dbget-bin/www_bget?ko:K18341	ko04152(AMPK signaling pathway)	KOG1102(R)(Rab6 GTPase activator GAPCenA and related TBC domain proteins);KOG4436(R)(Predicted GTPase activator NB4S/EVI5 (contains TBC domain)/Calmodulin-binding protein Pollux (contains PTB and TBC domains))	TBC1	TBC1 domain family member 1 OS=Mus musculus OX=10090 GN=Tbc1d1 PE=1 SV=3
ENSSSCG00000017376		2.37	1.18	1.06	5.91	5.63	2.71	1.49839	0.000621954	0.0242904	XP_003131424.2	PREDICTED: homeobox protein MOX-1 isoform X1 [Sus scrofa]	GO:0045944(positive regulation of transcription by RNA polymerase II);GO:0006355(regulation of transcription, DNA-templated);GO:0006366(transcription by RNA polymerase II);GO:0061053(somite development);GO:0061056(sclerotome development);GO:0001757(somite specification)	GO:0005737(cytoplasm);GO:0005634(nucleus)	GO:0003677(DNA binding);GO:0071837(HMG box domain binding);GO:0003700(DNA-binding transcription factor activity);GO:0001077(DNA-binding transcription activator activity, RNA polymerase II-specific);GO:0003682(chromatin binding);GO:0001046(core promoter sequence-specific DNA binding);GO:0000978(RNA polymerase II cis-regulatory region sequence-specific DNA binding);GO:0043565(sequence-specific DNA …	K09322|MEOX, MOX|http://www.genome.jp/dbget-bin/www_bget?ko:K09322	*	KOG0489(R)(Transcription factor zerknullt and related HOX domain proteins)	Homeobox	Homeobox protein MOX-1 OS=Homo sapiens OX=9606 GN=MEOX1 PE=1 SV=1
ENSSSCG00000014395		0.93	0.4	0.72	3.3	1.28	1.69	1.4802	0.000391647	0.0172061	XP_003124089.1	PREDICTED: protocadherin-12 [Sus scrofa]	GO:0007155(cell adhesion);GO:0005977(glycogen metabolic process);GO:0007156(homophilic cell adhesion via plasma membrane adhesion molecules);GO:0016339(calcium-dependent cell-cell adhesion via plasma membrane cell adhesion molecules);GO:0060711(labyrinthine layer development)	GO:0070062(extracellular exosome);GO:0005886(plasma membrane);GO:0005911(cell-cell junction);GO:0016021(integral component of membrane);GO:0016020(membrane)	GO:0005509(calcium ion binding)	K16499|PCDHD2|http://www.genome.jp/dbget-bin/www_bget?ko:K16499	*	*	Protocadherin-12	Protocadherin-12 OS=Homo sapiens OX=9606 GN=PCDH12 PE=1 SV=1
ENSSSCG00000001695		20.94	13.08	15.14	52.94	49.08	47.02	1.47973	1.5e-08	6.08e-06	ACF37105.1	vascular endothelial growth factor, partial [Sus scrofa]	GO:0001525(angiogenesis);GO:0001666(response to hypoxia);GO:0001934(positive regulation of protein phosphorylation);GO:0001938(positive regulation of endothelial cell proliferation);GO:0002042(cell migration involved in sprouting angiogenesis);GO:0002092(positive regulation of receptor internalization);GO:0010595(positive regulation of endothelial cell migration);GO:0030154(cell differentiation);…	GO:0005615(extracellular space);GO:0016020(membrane);GO:0005576(extracellular region);GO:0005737(cytoplasm);GO:0009986(cell surface);GO:0030141(secretory granule)	GO:0008083(growth factor activity);GO:0008201(heparin binding);GO:0043183(vascular endothelial growth factor receptor 1 binding);GO:0043184(vascular endothelial growth factor receptor 2 binding);GO:0001968(fibronectin binding);GO:0005161(platelet-derived growth factor receptor binding);GO:0005125(cytokine activity);GO:0042056(chemoattractant activity);GO:0048018(receptor ligand activity);GO:00051…	K05448|VEGFA|http://www.genome.jp/dbget-bin/www_bget?ko:K05448	ko04510(Focal adhesion);ko04066(HIF-1 signaling pathway);ko04151(PI3K-Akt signaling pathway);ko04015(Rap1 signaling pathway);ko04014(Ras signaling pathway);ko04370(VEGF signaling pathway);ko04060(Cytokine-cytokine receptor interaction)	*	Vascular	Vascular endothelial growth factor A OS=Sus scrofa OX=9823 GN=VEGFA PE=2 SV=1
ENSSSCG00000038618		8.48	3.41	5.5	23.85	7.52	20.42	1.47546	0.00146743	0.0434837	XP_003131866.1	PREDICTED: filamin-interacting protein FAM101B [Sus scrofa]	GO:0061182(negative regulation of chondrocyte development);GO:0001837(epithelial to mesenchymal transition);GO:1900158(negative regulation of bone mineralization involved in bone maturation);GO:0030036(actin cytoskeleton organization);GO:0061572(actin filament bundle organization);GO:0048705(skeletal system morphogenesis)	GO:0032432(actin filament bundle);GO:0015629(actin cytoskeleton)	GO:0031005(filamin binding)	*	*	*	Refilin-B	Refilin-B OS=Rattus norvegicus OX=10116 GN=Rflnb PE=2 SV=1
ENSSSCG00000038610		1.47	1.89	1.53	2.35	7.58	4.26	1.4662	0.00115229	0.0371563	NP_001158314.1	inhibin beta B chain precursor [Sus scrofa] &gt;P04088.2 RecName: Full=Inhibin beta B chain; AltName: Full=Activin beta-B chain; Flags: Precursor &gt;AAM66766.1 inhibin beta B precursor subunit [Sus scrofa]	GO:0060279(positive regulation of ovulation);GO:0046882(negative regulation of follicle-stimulating hormone secretion);GO:0009267(cellular response to starvation);GO:0040007(growth);GO:0046881(positive regulation of follicle-stimulating hormone secretion);GO:0060395(SMAD protein signal transduction);GO:0009612(response to mechanical stimulus);GO:0043408(regulation of MAPK cascade);GO:0042981(regu…	GO:0005576(extracellular region);GO:0005615(extracellular space);GO:0048471(perinuclear region of cytoplasm);GO:0071944(cell periphery)	GO:0008083(growth factor activity);GO:0042803(protein homodimerization activity);GO:0005125(cytokine activity);GO:0005179(hormone activity);GO:0005160(transforming growth factor beta receptor binding);GO:0005515(protein binding);GO:0046789(host cell surface receptor binding)	K04667|INHB|http://www.genome.jp/dbget-bin/www_bget?ko:K04667	ko04550(Signaling pathways regulating pluripotency of stem cells);ko04350(TGF-beta signaling pathway);ko04060(Cytokine-cytokine receptor interaction)	KOG3900(T)(Transforming growth factor beta, bone morphogenetic protein and related proteins)	Inhibin	Inhibin beta B chain OS=Sus scrofa OX=9823 GN=INHBB PE=1 SV=2
ENSSSCG00000013432		1.89	2	2.4	3.86	9.99	3.86	1.46554	0.000632876	0.0245968	XP_011971556.1	PREDICTED: midnolin isoform X2 [Ovis aries musimon] &gt;XP_011971558.1 PREDICTED: midnolin isoform X2 [Ovis aries musimon] &gt;XP_011971559.1 PREDICTED: midnolin isoform X2 [Ovis aries musimon]	*	GO:0005730(nucleolus);GO:0005829(cytosol);GO:0005634(nucleus)	*	*	*	*	Midnolin	Midnolin OS=Mus musculus OX=10090 GN=Midn PE=2 SV=1
ENSSSCG00000005620		0.73	0.83	1.43	2.9	3.46	2.57	1.46131	3e-07	6.69e-05	XP_004757312.1	PREDICTED: SH2 domain-containing protein 3C isoform X2 [Mustela putorius furo]	GO:0007264(small GTPase mediated signal transduction)	*	GO:0005085(guanyl-nucleotide exchange factor activity)	*	*	KOG0194(T)(Protein tyrosine kinase)	SH2	SH2 domain-containing protein 3C OS=Homo sapiens OX=9606 GN=SH2D3C PE=1 SV=1
ENSSSCG00000035667		0.81	0.45	0.38	1.77	1.47	1.71	1.46102	9.97e-05	0.00632109	XP_011985680.2	PREDICTED: kelch repeat and BTB domain-containing protein 13 isoform X2 [Ovis aries musimon]	*	GO:0031463(Cul3-RING ubiquitin ligase complex)	GO:0004842(ubiquitin-protein transferase activity)	*	*	KOG1072(R)(FOG: Kelch repeat)	Kelch	Kelch repeat and BTB domain-containing protein 13 OS=Homo sapiens OX=9606 GN=KBTBD13 PE=1 SV=1
ENSSSCG00000009037		0.36	0.28	0.36	1.49	0.38	1.19	1.45704	0.00121781	0.0382759	XP_010952882.1	PREDICTED: zinc finger protein 827 isoform X1 [Camelus bactrianus]	*	*	*	*	*	KOG1721(R)(FOG: Zn-finger)	Zinc	Zinc finger protein 827 OS=Homo sapiens OX=9606 GN=ZNF827 PE=1 SV=1
ENSSSCG00000037016		62.78	36.67	29.21	134.67	92.01	152.54	1.45531	5.36e-05	0.00399629	NP_001231629.1	DNA-binding protein inhibitor ID-1 [Sus scrofa] &gt;CAQ64595.1 inhibitor of DNA binding 1, dominant negative helix-loop-helix protein [Sus scrofa] &gt;CAQ64596.1 inhibitor of DNA binding 1, dominant negative helix-loop-helix protein [Sus scrofa]	GO:0030509(BMP signaling pathway);GO:0045892(negative regulation of transcription, DNA-templated);GO:0090074(negative regulation of protein homodimerization activity);GO:0032963(collagen metabolic process);GO:0043433(negative regulation of DNA-binding transcription factor activity);GO:0045668(negative regulation of osteoblast differentiation);GO:0007623(circadian rhythm);GO:0006351(transcription,…	GO:0005737(cytoplasm);GO:0005654(nucleoplasm);GO:0005634(nucleus);GO:0005794(Golgi apparatus)	GO:0046983(protein dimerization activity);GO:0003700(DNA-binding transcription factor activity);GO:0043621(protein self-association)	K04680|ID1|http://www.genome.jp/dbget-bin/www_bget?ko:K04680	ko04550(Signaling pathways regulating pluripotency of stem cells);ko04390(Hippo signaling pathway);ko04015(Rap1 signaling pathway);ko04350(TGF-beta signaling pathway)	*	DNA-binding	DNA-binding protein inhibitor ID-1 OS=Homo sapiens OX=9606 GN=ID1 PE=1 SV=3
ENSSSCG00000038003		0.36	0.27	0.16	0.54	0.97	0.74	1.45407	0.000879466	0.0311646	XP_005977552.1	PREDICTED: tyrosine-protein kinase ITK/TSK [Pantholops hodgsonii]	GO:0016310(phosphorylation);GO:0001816(cytokine production);GO:0038083(peptidyl-tyrosine autophosphorylation);GO:0045087(innate immune response);GO:0006468(protein phosphorylation);GO:0007202(activation of phospholipase C activity);GO:0035556(intracellular signal transduction);GO:0050852(T cell receptor signaling pathway);GO:0032609(interferon-gamma production);GO:0007169(transmembrane receptor p…	GO:0005911(cell-cell junction);GO:0031234(extrinsic component of cytoplasmic side of plasma membrane);GO:0005829(cytosol)	GO:0004672(protein kinase activity);GO:0016301(kinase activity);GO:0016740(transferase activity);GO:0004713(protein tyrosine kinase activity);GO:0005524(ATP binding);GO:0005102(signaling receptor binding);GO:0000166(nucleotide binding);GO:0004715(non-membrane spanning protein tyrosine kinase activity);GO:0005515(protein binding);GO:0046872(metal ion binding)	K07363|ITK|http://www.genome.jp/dbget-bin/www_bget?ko:K07363	ko04062(Chemokine signaling pathway);ko04670(Leukocyte transendothelial migration);ko04660(T cell receptor signaling pathway)	*	Tyrosine-protein	Tyrosine-protein kinase ITK/TSK OS=Homo sapiens OX=9606 GN=ITK PE=1 SV=1
ENSSSCG00000000906		0.44	0.26	0.37	0.96	1.52	0.47	1.44762	0.00117572	0.0376677	XP_005664313.1	PREDICTED: transmembrane and coiled-coil domains protein 3 [Sus scrofa] &gt;XP_013853532.1 PREDICTED: transmembrane and coiled-coil domains protein 3 [Sus scrofa]	*	GO:0016021(integral component of membrane);GO:0016020(membrane)	*	*	*	KOG3850(S)(Predicted membrane protein)	Transmembrane	Transmembrane and coiled-coil domain protein 3 OS=Homo sapiens OX=9606 GN=TMCC3 PE=1 SV=3
9.1359		0.14	0.22	0.24	0.83	0.45	0.47	1.44718	0.000127617	0.00765297	XP_013853599.1	PREDICTED: interferon regulatory factor 8-like [Sus scrofa]	*	*	*	*	*	*	*	*
ENSSSCG00000027030		0.29	0.23	0.38	0.81	0.97	0.82	1.44477	1.86e-05	0.00178358	XP_005666484.1	PREDICTED: B1 bradykinin receptor isoform X1 [Sus scrofa]	GO:0006954(inflammatory response);GO:0007186(G protein-coupled receptor signaling pathway);GO:0009612(response to mechanical stimulus);GO:0019371(cyclooxygenase pathway);GO:0060085(smooth muscle relaxation of the bladder outlet);GO:0014832(urinary bladder smooth muscle contraction);GO:1900073(regulation of neuromuscular synaptic transmission);GO:0006939(smooth muscle contraction);GO:0042310(vasoc…	GO:0005886(plasma membrane);GO:0016021(integral component of membrane);GO:0016020(membrane);GO:0005768(endosome)	GO:0004947(bradykinin receptor activity);GO:0004871(obsolete signal transducer activity);GO:0004930(G protein-coupled receptor activity);GO:0046982(protein heterodimerization activity);GO:0031702(type 1 angiotensin receptor binding);GO:0002020(protease binding)	K03916|BDKRB2|http://www.genome.jp/dbget-bin/www_bget?ko:K03916	ko04810(Regulation of actin cytoskeleton);ko04020(Calcium signaling pathway);ko04071(Sphingolipid signaling pathway);ko04022(cGMP - PKG signaling pathway);ko04080(Neuroactive ligand-receptor interaction);ko04961(Endocrine and other factor-regulated calcium reabsorption);ko04610(Complement and coagulation cascades);ko04750(Inflammatory mediator regulation of TRP channels)	*	B2	B2 bradykinin receptor OS=Sus scrofa OX=9823 GN=BDKRB2 PE=2 SV=1
4.1401		0.41	0.39	0.88	1.93	1.78	1.06	1.44175	0.000422787	0.0182119	XP_013834215.1	PREDICTED: mitochondrial inner membrane protein COX18 isoform X1 [Sus scrofa]	*	*	*	*	*	*	*	*
3.962		2.13	1.36	0.98	3.98	6.29	2.87	1.43681	0.00167443	0.0477916	XP_013834215.1	PREDICTED: mitochondrial inner membrane protein COX18 isoform X1 [Sus scrofa]	*	*	*	*	*	*	*	*
ENSSSCG00000031819		2.75	2	1.03	5.91	4.98	5.86	1.43603	7.9e-05	0.00536439	XP_003122897.3	PREDICTED: tumor protein p53-inducible protein 11 isoform X2 [Sus scrofa]	*	GO:0016021(integral component of membrane);GO:0016020(membrane)	*	*	*	*	Tumor	Tumor protein p53-inducible protein 11 OS=Bos taurus OX=9913 GN=TP53I11 PE=2 SV=1
ENSSSCG00000040388		1.47	0.84	1.14	2.8	3.68	3.49	1.43508	5.07e-06	0.000683132	XP_004282412.1	PREDICTED: zinc finger and BTB domain-containing protein 46 [Orcinus orca] &gt;XP_004311134.1 PREDICTED: zinc finger and BTB domain-containing protein 46 [Tursiops truncatus]	GO:2001199(negative regulation of dendritic cell differentiation);GO:0045656(negative regulation of monocyte differentiation);GO:0045650(negative regulation of macrophage differentiation);GO:0030853(negative regulation of granulocyte differentiation);GO:2001200(positive regulation of dendritic cell differentiation)	*	GO:0003676(nucleic acid binding);GO:0046872(metal ion binding)	K10517|ZBTB46, BTBD4|http://www.genome.jp/dbget-bin/www_bget?ko:K10517	*	*	Zinc	Zinc finger and BTB domain-containing protein 46 OS=Homo sapiens OX=9606 GN=ZBTB46 PE=1 SV=2
16.671		0.45	0.77	0.73	2.34	2.18	1.11	1.43237	0.0001997	0.0105443	XP_013834215.1	PREDICTED: mitochondrial inner membrane protein COX18 isoform X1 [Sus scrofa]	*	*	*	*	*	*	*	*
13.1915		1.51	1.14	1.03	6.05	2.46	2.56	1.43224	0.000486591	0.0201809	*	*	*	*	*	*	*	*	*	*
15.1698		0.44	0.51	0.36	1.91	1.15	0.83	1.42648	0.000171368	0.00943689	EHH61113.1	hypothetical protein EGM_19048, partial [Macaca fascicularis]	*	*	*	*	*	*	LINE-1	LINE-1 retrotransposable element ORF2 protein OS=Homo sapiens OX=9606 PE=1 SV=1
ENSSSCG00000000837		0.1	0.1	0.13	0.28	0.37	0.28	1.42517	0.000403306	0.0176016	XP_019507391.1	PREDICTED: carbohydrate sulfotransferase 11 isoform X1 [Hipposideros armiger] &gt;XP_019584026.1 PREDICTED: carbohydrate sulfotransferase 11 isoform X1 [Rhinolophus sinicus]	GO:0002063(chondrocyte development);GO:0036342(post-anal tail morphogenesis);GO:0042127(regulation of cell population proliferation);GO:0009791(post-embryonic development);GO:0042733(embryonic digit morphogenesis);GO:0030326(embryonic limb morphogenesis);GO:0048589(developmental growth);GO:0030206(chondroitin sulfate biosynthetic process);GO:0051216(cartilage development);GO:0030204(chondroitin s…	GO:0016021(integral component of membrane);GO:0016020(membrane)	GO:0008146(sulfotransferase activity);GO:0001537(N-acetylgalactosamine 4-O-sulfotransferase activity);GO:0047756(chondroitin 4-sulfotransferase activity);GO:0050659(N-acetylgalactosamine 4-sulfate 6-O-sulfotransferase activity)	K01017|CHST11|http://www.genome.jp/dbget-bin/www_bget?ko:K01017	ko00532(Glycosaminoglycan biosynthesis - chondroitin sulfate / dermatan sulfate)	*	Carbohydrate	Carbohydrate sulfotransferase 11 OS=Homo sapiens OX=9606 GN=CHST11 PE=1 SV=1
9.874		1.52	0.73	0.82	4.07	1.68	3.82	1.42498	0.00129451	0.0398979	*	*	*	*	*	*	*	*	*	*
ENSSSCG00000026248		1.44	1.31	1.26	3.53	3.14	4.48	1.42125	9.74e-08	2.65e-05	XP_003354688.1	PREDICTED: progestin and adipoQ receptor family member 4 [Sus scrofa]	GO:0016310(phosphorylation);GO:0006468(protein phosphorylation)	GO:0016021(integral component of membrane);GO:0016020(membrane)	GO:0004872(signaling receptor activity);GO:0004672(protein kinase activity);GO:0004674(protein serine/threonine kinase activity);GO:0016301(kinase activity);GO:0005524(ATP binding);GO:0000166(nucleotide binding)	K06633|PKMYT|http://www.genome.jp/dbget-bin/www_bget?ko:K06633	ko04110(Cell cycle);ko04114(Oocyte meiosis);ko04914(Progesterone-mediated oocyte maturation)	KOG0598(RT)(Ribosomal protein S6 kinase and related proteins);KOG0748(RT)(Predicted membrane proteins, contain hemolysin III domain)	Progestin;Membrane-associated	Progestin and adipoQ receptor family member 4 OS=Homo sapiens OX=9606 GN=PAQR4 PE=2 SV=3;Membrane-associated tyrosine- and threonine-specific cdc2-inhibitory kinase OS=Homo sapiens OX=9606 GN=PKMYT1 PE=1 SV=1
ENSSSCG00000001804		37.41	17.13	39.03	81.51	55.84	105.25	1.41948	0.000143576	0.00826111	XP_005320246.1	PREDICTED: homer protein homolog 2 isoform X2 [Ictidomys tridecemlineatus]	GO:0007605(sensory perception of sound);GO:0008277(regulation of G protein-coupled receptor signaling pathway);GO:0035584(calcium-mediated signaling using intracellular calcium source);GO:0048148(behavioral response to cocaine);GO:0048875(chemical homeostasis within a tissue)	GO:0005737(cytoplasm);GO:0005730(nucleolus);GO:0005886(plasma membrane);GO:0030054(cell junction);GO:0005634(nucleus);GO:0014069(postsynaptic density);GO:0030425(dendrite);GO:0032426(stereocilium tip);GO:0043025(neuronal cell body);GO:0045177(apical part of cell);GO:0045211(postsynaptic membrane)	GO:0035256(G protein-coupled glutamate receptor binding);GO:0030160(GKAP/Homer scaffold activity);GO:0003779(actin binding);GO:0005515(protein binding);GO:0019904(protein domain specific binding);GO:0035254(glutamate receptor binding);GO:0042803(protein homodimerization activity);GO:0046982(protein heterodimerization activity)	K15010|HOMER|http://www.genome.jp/dbget-bin/www_bget?ko:K15010	ko04068(FoxO signaling pathway);ko04724(Glutamatergic synapse)	*	Homer	Homer protein homolog 2 OS=Homo sapiens OX=9606 GN=HOMER2 PE=1 SV=1
ENSSSCG00000050163		0.67	0.4	0.57	1.65	1.91	1.09	1.41791	8.06e-05	0.00540095	*	*	*	*	*	*	*	*	*	*
ENSSSCG00000005669		5.93	6.24	6.23	13.03	11.47	29.95	1.41651	0.000142663	0.00824439	XP_006181974.2	PREDICTED: LOW QUALITY PROTEIN: protein FAM73B [Camelus ferus]	GO:0008053(mitochondrial fusion);GO:0060348(bone development)	GO:0005741(mitochondrial outer membrane);GO:0045203(integral component of cell outer membrane)	GO:0005515(protein binding);GO:0042803(protein homodimerization activity);GO:0046982(protein heterodimerization activity)	*	*	KOG3831(S)(Uncharacterized conserved protein)	Mitoguardin	Mitoguardin 2 OS=Bos taurus OX=9913 GN=MIGA2 PE=2 SV=1
1.1366		0.17	0.4	0.3	0.98	0.65	0.88	1.41179	0.000280879	0.0135692	XP_013834215.1	PREDICTED: mitochondrial inner membrane protein COX18 isoform X1 [Sus scrofa]	*	*	*	*	*	*	*	*
ENSSSCG00000002135		2.78	2.77	2.46	5.34	9.97	7.25	1.41107	5.37e-05	0.00399778	XP_013844518.1	PREDICTED: purine nucleoside phosphorylase isoform X1 [Sus scrofa]	GO:0006139(nucleobase-containing compound metabolic process);GO:0009116(nucleoside metabolic process)	*	GO:0016740(transferase activity);GO:0004731(purine-nucleoside phosphorylase activity);GO:0016757(transferase activity, transferring glycosyl groups);GO:0003824(catalytic activity);GO:0016763(transferase activity, transferring pentosyl groups)	K03783|punA|http://www.genome.jp/dbget-bin/www_bget?ko:K03783	ko00760(Nicotinate and nicotinamide metabolism);ko00230(Purine metabolism);ko00240(Pyrimidine metabolism)	KOG3985(F)(Methylthioadenosine phosphorylase MTAP);KOG3984(F)(Purine nucleoside phosphorylase)	Purine	Purine nucleoside phosphorylase OS=Homo sapiens OX=9606 GN=PNP PE=1 SV=2
15.1702		0.12	0.22	0.17	0.47	0.61	0.36	1.41098	0.000698073	0.0265341	ABR01162.1	endonuclease/reverse transcriptase [Sus scrofa]	*	*	*	*	*	*	LINE-1	LINE-1 retrotransposable element ORF2 protein OS=Mus musculus OX=10090 GN=Pol PE=1 SV=2
ENSSSCG00000016877		79.87	94.43	69.6	200.38	153.46	273.77	1.40565	1.05e-07	2.82e-05	XP_003133978.4	PREDICTED: NAD(P) transhydrogenase, mitochondrial [Sus scrofa]	GO:0045454(cell redox homeostasis);GO:0055114(oxidation-reduction process);GO:0015992(proton transmembrane transport);GO:0006740(NADPH regeneration);GO:0072593(reactive oxygen species metabolic process)	GO:0005743(mitochondrial inner membrane);GO:0016021(integral component of membrane);GO:0016020(membrane);GO:0005739(mitochondrion)	GO:0008750(NAD(P)+ transhydrogenase (AB-specific) activity);GO:0008746(NAD(P)+ transhydrogenase activity);GO:0050661(NADP binding);GO:0016491(oxidoreductase activity);GO:0051287(NAD binding)	K00323|NNT|http://www.genome.jp/dbget-bin/www_bget?ko:K00323	ko00760(Nicotinate and nicotinamide metabolism)	*	NAD(P)	NAD(P) transhydrogenase, mitochondrial OS=Bos taurus OX=9913 GN=NNT PE=1 SV=3
ENSSSCG00000016687		0.55	1.31	0.54	2.18	2.31	2.03	1.40481	6.21e-05	0.00445923	XP_003484098.1	PREDICTED: beta-chimaerin isoform X1 [Sus scrofa]	GO:0051056(regulation of small GTPase mediated signal transduction);GO:0007165(signal transduction);GO:0035556(intracellular signal transduction);GO:0043087(regulation of GTPase activity);GO:0009967(positive regulation of signal transduction);GO:0043547(positive regulation of GTPase activity)	GO:0005737(cytoplasm);GO:0005829(cytosol);GO:0016020(membrane)	GO:0005096(GTPase activator activity);GO:0046872(metal ion binding);GO:0005070(SH3/SH2 adaptor activity);GO:0005515(protein binding)	*	*	KOG1453(T)(Chimaerin and related Rho GTPase activating proteins);KOG4407(R)(Predicted Rho GTPase-activating protein);KOG0694(T)(Serine/threonine protein kinase);KOG0696(T)(Serine/threonine protein kinase)	Beta-chimaerin	Beta-chimaerin OS=Homo sapiens OX=9606 GN=CHN2 PE=1 SV=2
ENSSSCG00000017983		4.11	6.53	10.43	14.47	17.14	22.3	1.40443	0.000141843	0.00820895	XP_005657097.1	PREDICTED: period circadian protein homolog 1 isoform X1 [Sus scrofa] &gt;XP_005657098.1 PREDICTED: period circadian protein homolog 1 isoform X1 [Sus scrofa] &gt;XP_005657099.1 PREDICTED: period circadian protein homolog 1 isoform X1 [Sus scrofa] &gt;XP_013845508.1 PREDICTED: period circadian protein homolog 1 isoform X1 [Sus scrofa] &gt;XP_013845509.1 PREDICTED: period circadian protein homolog…	*	*	*	K02633|PER|http://www.genome.jp/dbget-bin/www_bget?ko:K02633	ko04713(Circadian entrainment);ko04710(Circadian rhythm);ko04711(Circadian rhythm - fly)	KOG3753(T)(Circadian clock protein period)	Period	Period circadian protein homolog 1 OS=Rattus norvegicus OX=10116 GN=Per1 PE=1 SV=2
ENSSSCG00000014034		1.15	0.77	1.53	3.42	3.44	2.77	1.40158	1.23e-06	0.000212636	XP_003123721.1	PREDICTED: NEDD4-binding protein 3 [Sus scrofa] &gt;XP_005655028.1 PREDICTED: NEDD4-binding protein 3 [Sus scrofa]	*	GO:0031410(cytoplasmic vesicle)	*	*	*	*	NEDD4-binding	NEDD4-binding protein 3 OS=Homo sapiens OX=9606 GN=N4BP3 PE=1 SV=3
7.396		2.6	2.21	1.53	4.92	8.05	5.07	1.39826	0.000334589	0.0153969	*	*	*	*	*	*	*	*	*	*
7.394		1.3	1.07	1.24	3.82	4.03	2.31	1.39716	6.92e-06	0.000867848	ABR01162.1	endonuclease/reverse transcriptase [Sus scrofa]	*	*	*	*	*	*	LINE-1	LINE-1 retrotransposable element ORF2 protein OS=Homo sapiens OX=9606 PE=1 SV=1
10.596		0.32	0.28	0.5	1.27	0.88	0.94	1.3948	0.000289017	0.0138113	*	*	*	*	*	*	*	*	*	*
3.1967		2.07	1.69	1.52	3.94	7.35	3.42	1.3904	0.000294119	0.0139213	ABR01162.1	endonuclease/reverse transcriptase [Sus scrofa]	*	*	*	*	*	*	LINE-1	LINE-1 retrotransposable element ORF2 protein OS=Mus musculus OX=10090 GN=Pol PE=1 SV=2
ENSSSCG00000002349		12.61	11.96	7.47	23.8	23.16	44.07	1.39022	0.000111895	0.00694048	XP_001929075.1	PREDICTED: acyl-coenzyme A thioesterase 4 [Sus scrofa]	GO:0043649(dicarboxylic acid catabolic process);GO:0006104(succinyl-CoA metabolic process);GO:0032788(saturated monocarboxylic acid metabolic process);GO:0001676(long-chain fatty acid metabolic process);GO:0032789(unsaturated monocarboxylic acid metabolic process);GO:0043648(dicarboxylic acid metabolic process);GO:0006637(acyl-CoA metabolic process);GO:0000038(very long-chain fatty acid metabolic…	GO:0005777(peroxisome)	GO:0004778(succinyl-CoA hydrolase activity);GO:0005102(signaling receptor binding);GO:0047617(acyl-CoA hydrolase activity);GO:0016790(thiolester hydrolase activity)	K01068|ACOT1_2_4|http://www.genome.jp/dbget-bin/www_bget?ko:K01068	ko01040(Biosynthesis of unsaturated fatty acids);ko00062(Fatty acid elongation)	*	Acyl-coenzyme	Acyl-coenzyme A thioesterase 4 OS=Homo sapiens OX=9606 GN=ACOT4 PE=1 SV=2
ENSSSCG00000031639		24.48	24.57	26.32	30.44	22.83	44.75	1.38931	0.000585458	0.0233005	XP_019285364.1	PREDICTED: nucleolar protein of 40 kDa isoform X1 [Panthera pardus]	GO:0098792(xenophagy);GO:0098779(positive regulation of mitophagy in response to mitochondrial depolarization);GO:0002230(positive regulation of defense response to virus by host)	GO:0005730(nucleolus);GO:0045111(intermediate filament cytoskeleton);GO:0030529(ribonucleoprotein complex);GO:0043231(intracellular membrane-bounded organelle);GO:0005634(nucleus);GO:0022625(cytosolic large ribosomal subunit)	GO:0003676(nucleic acid binding);GO:0008270(zinc ion binding);GO:0046872(metal ion binding);GO:0044822(RNA binding);GO:0005515(protein binding)	K15178|RTF1|http://www.genome.jp/dbget-bin/www_bget?ko:K15178	*	KOG0922(A)(DEAH-box RNA helicase);KOG4015(I)(Fatty acid-binding protein FABP)	Nucleolar	Nucleolar protein of 40 kDa OS=Homo sapiens OX=9606 GN=ZCCHC17 PE=1 SV=1
ENSSSCG00000029545		0.76	0.53	0.77	2.77	1.22	1.91	1.38787	0.00106098	0.035153	XP_013847344.1	PREDICTED: LOW QUALITY PROTEIN: G-protein coupled receptor family C group 5 member D-like [Sus scrofa]	GO:0007186(G protein-coupled receptor signaling pathway)	GO:0005886(plasma membrane);GO:0016020(membrane);GO:0016021(integral component of membrane)	GO:0004930(G protein-coupled receptor activity)	K04621|GPRC5D|http://www.genome.jp/dbget-bin/www_bget?ko:K04621	*	*	G-protein	G-protein coupled receptor family C group 5 member D OS=Homo sapiens OX=9606 GN=GPRC5D PE=1 SV=1
13.2592		0.37	0.45	0.43	1.05	1.54	0.88	1.38738	0.000137388	0.00805668	XP_013834215.1	PREDICTED: mitochondrial inner membrane protein COX18 isoform X1 [Sus scrofa]	*	*	*	*	*	*	*	*
ENSSSCG00000015886		12.29	7.94	8.51	36.44	19.06	27.2	1.38571	7.17e-06	0.00089066	NP_001090892.1	integrin beta-6 precursor [Sus scrofa] &gt;Q1RPR6.1 RecName: Full=Integrin beta-6; Flags: Precursor &gt;CAJ38564.1 integrin beta 6 subunit precursor [Sus scrofa]	GO:0007160(cell-matrix adhesion);GO:0007229(integrin-mediated signaling pathway);GO:0016032(viral process);GO:0007155(cell adhesion);GO:0033627(cell adhesion mediated by integrin);GO:0046718(viral entry into host cell);GO:0006954(inflammatory response)	GO:0016020(membrane);GO:0016021(integral component of membrane);GO:0008305(integrin complex);GO:0005925(focal adhesion);GO:0009897(external side of plasma membrane);GO:0043235(receptor complex);GO:0070062(extracellular exosome)	GO:0004872(signaling receptor activity);GO:0001618(virus receptor activity);GO:0005178(integrin binding)	K06589|ITGB6|http://www.genome.jp/dbget-bin/www_bget?ko:K06589	ko04810(Regulation of actin cytoskeleton);ko04510(Focal adhesion);ko04151(PI3K-Akt signaling pathway);ko04512(ECM-receptor interaction)	KOG1226(TW)(Integrin beta subunit (N-terminal portion of extracellular region))	Integrin	Integrin beta-6 OS=Sus scrofa OX=9823 GN=ITGB6 PE=2 SV=1
8.789		0.19	0.25	0.39	1.04	0.7	0.58	1.38473	0.000405096	0.017641	*	*	*	*	*	*	*	*	*	*
ENSSSCG00000002351		17.59	16.32	13.39	49.66	21.72	64.15	1.38277	0.000259834	0.0127383	XP_001929109.1	PREDICTED: prostaglandin reductase 2 isoform X1 [Sus scrofa] &gt;XP_003128705.1 PREDICTED: prostaglandin reductase 2 isoform X1 [Sus scrofa]	GO:0055114(oxidation-reduction process);GO:0006693(prostaglandin metabolic process)	GO:0005737(cytoplasm);GO:0005739(mitochondrion)	GO:0016491(oxidoreductase activity);GO:0008270(zinc ion binding);GO:0036132(13-prostaglandin reductase activity);GO:0047522(15-oxoprostaglandin 13-oxidase activity)	K13949|PTGR2, ZADH1|http://www.genome.jp/dbget-bin/www_bget?ko:K13949	*	KOG1196(R)(Predicted NAD-dependent oxidoreductase)	Prostaglandin	Prostaglandin reductase 2 OS=Bos taurus OX=9913 GN=PTGR2 PE=2 SV=1
ENSSSCG00000017488		0.16	0.35	0.26	2.03	1.12	2.11	1.37119	0.00010429	0.00652987	ELR47876.1	hypothetical protein M91_20604 [Bos mutus]	GO:0006955(immune response);GO:0008284(positive regulation of cell population proliferation);GO:0045639(positive regulation of myeloid cell differentiation)	GO:0005576(extracellular region);GO:0005615(extracellular space)	GO:0008083(growth factor activity);GO:0005130(granulocyte colony-stimulating factor receptor binding);GO:0005125(cytokine activity)	K05423|CSF3, GCSF|http://www.genome.jp/dbget-bin/www_bget?ko:K05423	ko04630(Jak-STAT signaling pathway);ko04151(PI3K-Akt signaling pathway);ko04060(Cytokine-cytokine receptor interaction);ko04640(Hematopoietic cell lineage);ko04657(IL-17 signaling pathway)	*	Granulocyte;LINE-1	Granulocyte colony-stimulating factor OS=Sus scrofa OX=9823 GN=CSF3 PE=2 SV=2;LINE-1 retrotransposable element ORF2 protein OS=Mus musculus OX=10090 GN=Pol PE=1 SV=2
ENSSSCG00000008842		1.15	1.05	1.19	3.64	1.77	3.95	1.36981	4.33e-05	0.00342766	ACR24928.1	mast/stem cell growth factor receptor [Sus scrofa]	GO:0000187(activation of MAPK activity);GO:0001541(ovarian follicle development);GO:0002327(immature B cell differentiation);GO:0002371(dendritic cell cytokine production);GO:0006954(inflammatory response);GO:0007283(spermatogenesis);GO:0008360(regulation of cell shape);GO:0018108(peptidyl-tyrosine phosphorylation);GO:0019221(cytokine-mediated signaling pathway);GO:0023014(signal transduction by …	GO:0005886(plasma membrane);GO:0016021(integral component of membrane);GO:0042629(mast cell granule);GO:0016020(membrane)	GO:0004714(transmembrane receptor protein tyrosine kinase activity);GO:0004716(obsolete signal transducer, downstream of receptor, with protein tyrosine kinase activity);GO:0005524(ATP binding);GO:0019955(cytokine binding);GO:0046872(metal ion binding);GO:0004672(protein kinase activity);GO:0016301(kinase activity);GO:0016740(transferase activity);GO:0004713(protein tyrosine kinase activity);GO:0…	K05091|KIT, SCFR|http://www.genome.jp/dbget-bin/www_bget?ko:K05091	ko04144(Endocytosis);ko04151(PI3K-Akt signaling pathway);ko04072(Phospholipase D signaling pathway);ko04015(Rap1 signaling pathway);ko04014(Ras signaling pathway);ko04060(Cytokine-cytokine receptor interaction);ko04916(Melanogenesis);ko04640(Hematopoietic cell lineage)	*	Mast/stem	Mast/stem cell growth factor receptor Kit OS=Sus scrofa OX=9823 GN=KIT PE=2 SV=1
5.729		0.38	0.34	0.76	0.99	1.17	1.79	1.36562	0.00129369	0.0398979	*	*	*	*	*	*	*	*	*	*
ENSSSCG00000016156		37.72	26.89	55.78	133.96	41.94	155.83	1.364	0.00165789	0.0473916	NP_999062.1	long-chain specific acyl-CoA dehydrogenase, mitochondrial precursor [Sus scrofa] &gt;P79274.1 RecName: Full=Long-chain specific acyl-CoA dehydrogenase, mitochondrial; Short=LCAD; Flags: Precursor &gt;BAA13965.1 long-chain acyl-CoA dehydrogenase [Sus scrofa]	GO:0008152(metabolic process);GO:0042758(long-chain fatty acid catabolic process);GO:0055088(lipid homeostasis);GO:0006629(lipid metabolic process);GO:0055114(oxidation-reduction process);GO:0033539(fatty acid beta-oxidation using acyl-CoA dehydrogenase);GO:0006631(fatty acid metabolic process);GO:0019254(carnitine metabolic process, CoA-linked)	GO:0005739(mitochondrion);GO:0005759(mitochondrial matrix)	GO:0052890(oxidoreductase activity, acting on the CH-CH group of donors, with a flavin as acceptor);GO:0050660(flavin adenine dinucleotide binding);GO:0000062(fatty-acyl-CoA binding);GO:0004466(long-chain-acyl-CoA dehydrogenase activity);GO:0003995(acyl-CoA dehydrogenase activity);GO:0009055(electron transfer activity);GO:0016491(oxidoreductase activity);GO:0016627(oxidoreductase activity, acting…	K00255|ACADL|http://www.genome.jp/dbget-bin/www_bget?ko:K00255	ko00071(Fatty acid degradation);ko01212(Fatty acid metabolism);ko03320(PPAR signaling pathway)	KOG0137(I)(Very-long-chain acyl-CoA dehydrogenase);KOG0140(I)(Medium-chain acyl-CoA dehydrogenase);KOG0141(EI)(Isovaleryl-CoA dehydrogenase)	Long-chain	Long-chain specific acyl-CoA dehydrogenase, mitochondrial OS=Sus scrofa OX=9823 GN=ACADL PE=2 SV=1
13.1964		2.93	1.95	3.8	9.26	3.45	11.45	1.36002	0.00150582	0.044348	XP_008055500.1	PREDICTED: profilin-2, partial [Carlito syrichta]	*	*	*	*	*	*	*	*
ENSSSCG00000015660		1.68	1.19	1.27	5.58	2.41	4.23	1.35646	4e-05	0.00325457	XP_007171608.1	PREDICTED: 6-phosphofructo-2-kinase/fructose-2,6-bisphosphatase 2 isoform X1 [Balaenoptera acutorostrata scammoni] &gt;XP_007171609.1 PREDICTED: 6-phosphofructo-2-kinase/fructose-2,6-bisphosphatase 2 isoform X2 [Balaenoptera acutorostrata scammoni] &gt;XP_007171610.1 PREDICTED: 6-phosphofructo-2-kinase/fructose-2,6-bisphosphatase 2 isoform X3 [Balaenoptera acutorostrata scammoni] &gt;XP_007171611…	GO:0006000(fructose metabolic process);GO:0006003(fructose 2,6-bisphosphate metabolic process);GO:0006096(glycolytic process);GO:0016311(dephosphorylation);GO:0046835(carbohydrate phosphorylation);GO:0008152(metabolic process);GO:0016310(phosphorylation)	*	GO:0003873(6-phosphofructo-2-kinase activity);GO:0004331(fructose-2,6-bisphosphate 2-phosphatase activity);GO:0005524(ATP binding);GO:0019901(protein kinase binding);GO:0003824(catalytic activity);GO:0016301(kinase activity);GO:0016740(transferase activity);GO:0000166(nucleotide binding);GO:0016787(hydrolase activity)	K19029|PFKFB2|http://www.genome.jp/dbget-bin/www_bget?ko:K19029	ko04152(AMPK signaling pathway);ko00051(Fructose and mannose metabolism);ko04919(Thyroid hormone signaling pathway)	KOG0234(G)(Fructose-6-phosphate 2-kinase/fructose-2,6-biphosphatase)	6-phosphofructo-2-kinase/fructose-2,6-bisphosphatase	6-phosphofructo-2-kinase/fructose-2,6-bisphosphatase 2 OS=Bos taurus OX=9913 GN=PFKFB2 PE=1 SV=2
ENSSSCG00000014431		1.86	1.92	2.14	6.48	3.7	6.14	1.35587	1.71e-06	0.000279066	NP_001231746.1	actin filament-associated protein 1-like 1 [Sus scrofa]	*	*	*	*	*	*	Actin	Actin filament-associated protein 1-like 1 OS=Bos taurus OX=9913 GN=AFAP1L1 PE=2 SV=1
ENSSSCG00000013411		1.8	1.55	1.38	3.28	6.1	3.5	1.35557	0.000188379	0.010094	XP_003123030.1	PREDICTED: wee1-like protein kinase isoform X1 [Sus scrofa]	GO:0000226(microtubule cytoskeleton organization);GO:0016310(phosphorylation);GO:0007067(mitotic cell cycle);GO:0006468(protein phosphorylation);GO:0030010(establishment of cell polarity);GO:0048812(neuron projection morphogenesis);GO:0018108(peptidyl-tyrosine phosphorylation)	GO:0005737(cytoplasm);GO:0005730(nucleolus);GO:0005634(nucleus)	GO:0004672(protein kinase activity);GO:0000287(magnesium ion binding);GO:0004674(protein serine/threonine kinase activity);GO:0016301(kinase activity);GO:0016740(transferase activity);GO:0004713(protein tyrosine kinase activity);GO:0046872(metal ion binding);GO:0005524(ATP binding);GO:0000166(nucleotide binding);GO:0004715(non-membrane spanning protein tyrosine kinase activity)	K06632|WEE1|http://www.genome.jp/dbget-bin/www_bget?ko:K06632	ko04110(Cell cycle)	KOG0601(D)(Cyclin-dependent kinase WEE1)	Wee1-like	Wee1-like protein kinase OS=Homo sapiens OX=9606 GN=WEE1 PE=1 SV=2
ENSSSCG00000011618		0.7	0.53	0.71	1.12	2.2	2.05	1.35343	0.00025363	0.0124649	NP_999044.1	endothelial transcription factor GATA-2 [Sus scrofa] &gt;AAO73945.1 transcription factor GATA-2 [Sus scrofa]	GO:0001892(embryonic placenta development);GO:0007507(heart development);GO:0045599(negative regulation of fat cell differentiation);GO:0048663(neuron fate commitment);GO:0045654(positive regulation of megakaryocyte differentiation);GO:0000122(negative regulation of transcription by RNA polymerase II);GO:0021902(commitment of neuronal cell to specific neuron type in forebrain);GO:0009887(animal o…	GO:0005654(nucleoplasm);GO:0043234(protein-containing complex);GO:0005667(transcription factor complex);GO:0005634(nucleus)	GO:0003677(DNA binding);GO:0001077(DNA-binding transcription activator activity, RNA polymerase II-specific);GO:0070742(C2H2 zinc finger domain binding);GO:0003682(chromatin binding);GO:0000980(RNA polymerase II cis-regulatory region sequence-specific DNA binding);GO:0001085(RNA polymerase II transcription factor binding);GO:0000977(RNA polymerase II regulatory region sequence-specific DNA bindin…	K17894|GATA2|http://www.genome.jp/dbget-bin/www_bget?ko:K17894	*	KOG1601(K)(GATA-4/5/6 transcription factors)	Endothelial	Endothelial transcription factor GATA-2 OS=Homo sapiens OX=9606 GN=GATA2 PE=1 SV=3
ENSSSCG00000012172		4.02	3.63	3.68	8.76	8.81	14.66	1.35269	2.05e-05	0.00194102	XP_013841464.1	PREDICTED: acyl-coenzyme A thioesterase 9, mitochondrial isoform X1 [Sus scrofa]	*	*	*	K17361|ACOT9|http://www.genome.jp/dbget-bin/www_bget?ko:K17361	*	KOG2763(I)(Acyl-CoA thioesterase)	Acyl-coenzyme	Acyl-coenzyme A thioesterase 9, mitochondrial OS=Bos taurus OX=9913 GN=ACOT9 PE=2 SV=1
ENSSSCG00000006159		2.31	1.88	1.72	8.15	3.48	5.05	1.35094	8.31e-05	0.00552659	XP_001928567.2	PREDICTED: hairy/enhancer-of-split related with YRPW motif protein 1 isoform X2 [Sus scrofa]	GO:0001525(angiogenesis);GO:0007219(Notch signaling pathway);GO:0000122(negative regulation of transcription by RNA polymerase II);GO:2000820(negative regulation of transcription from RNA polymerase II promoter involved in smooth muscle cell differentiation);GO:0045892(negative regulation of transcription, DNA-templated);GO:0003198(epithelial to mesenchymal transition involved in endocardial cush…	GO:0005634(nucleus)	GO:0035939(microsatellite binding);GO:0003677(DNA binding);GO:0046983(protein dimerization activity);GO:0000988(obsolete transcription factor activity, protein binding);GO:0003700(DNA-binding transcription factor activity)	K09091|HEY|http://www.genome.jp/dbget-bin/www_bget?ko:K09091	*	*	Hairy/enhancer-of-split	Hairy/enhancer-of-split related with YRPW motif protein 1 OS=Homo sapiens OX=9606 GN=HEY1 PE=1 SV=1
14.1633		0.59	0.67	0.95	2.75	1.65	1.63	1.34571	0.00161374	0.0464933	ABR01162.1	endonuclease/reverse transcriptase [Sus scrofa]	*	*	*	*	*	*	LINE-1	LINE-1 retrotransposable element ORF2 protein OS=Homo sapiens OX=9606 PE=1 SV=1
9.564		1.39	0.99	2.35	2.64	4.56	5.3	1.34485	0.00110694	0.0362827	XP_013834215.1	PREDICTED: mitochondrial inner membrane protein COX18 isoform X1 [Sus scrofa]	*	*	*	*	*	*	*	*
ENSSSCG00000015894		2.35	1.8	1.53	4.57	5.52	5.36	1.34373	4.37e-06	0.000606902	NP_999422.1	dipeptidyl peptidase 4 [Sus scrofa] &gt;P22411.3 RecName: Full=Dipeptidyl peptidase 4; AltName: Full=Dipeptidyl peptidase IV; Short=DPP IV; AltName: Full=T-cell activation antigen CD26; AltName: CD_antigen=CD26; Contains: RecName: Full=Dipeptidyl peptidase 4 membrane form; AltName: Full=Dipeptidyl peptidase IV membrane form; Contains: RecName: Full=Dipeptidyl peptidase 4 soluble form; AltName: Fu…	GO:0042110(T cell activation);GO:0043542(endothelial cell migration);GO:0007155(cell adhesion);GO:0046718(viral entry into host cell);GO:0033632(regulation of cell-cell adhesion mediated by integrin);GO:0035641(locomotory exploration behavior);GO:0001662(behavioral fear response);GO:0036343(psychomotor behavior);GO:0008284(positive regulation of cell population proliferation);GO:0010716(negative …	GO:0070062(extracellular exosome);GO:0005765(lysosomal membrane);GO:0030027(lamellipodium);GO:0042995(cell projection);GO:0005886(plasma membrane);GO:0016324(apical plasma membrane);GO:0030054(cell junction);GO:0045121(membrane raft);GO:0030139(endocytic vesicle);GO:0016021(integral component of membrane);GO:0005925(focal adhesion);GO:0009986(cell surface);GO:0031258(lamellipodium membrane);GO:00…	GO:0008233(peptidase activity);GO:0042802(identical protein binding);GO:0005102(signaling receptor binding);GO:0008236(serine-type peptidase activity);GO:0001618(virus receptor activity);GO:0042803(protein homodimerization activity);GO:0008239(dipeptidyl-peptidase activity);GO:0016787(hydrolase activity);GO:0004177(aminopeptidase activity);GO:0004252(serine-type endopeptidase activity);GO:0002020…	K01278|DPP4|http://www.genome.jp/dbget-bin/www_bget?ko:K01278	ko04974(Protein digestion and absorption)	KOG2100(O)(Dipeptidyl aminopeptidase)	Dipeptidyl	Dipeptidyl peptidase 4 OS=Sus scrofa OX=9823 GN=DPP4 PE=1 SV=3
14.163		0.77	0.49	0.63	1.97	1.66	1.57	1.34343	1.43e-05	0.00146891	*	*	*	*	*	*	*	*	*	*
ENSSSCG00000003909		2.27	1.37	2.49	6.05	5.33	4.84	1.34082	5.41e-06	0.000717301	XP_005665523.1	PREDICTED: phosphatidylinositol 3-kinase regulatory subunit gamma isoform X1 [Sus scrofa] &gt;XP_013854896.1 PREDICTED: phosphatidylinositol 3-kinase regulatory subunit gamma isoform X1 [Sus scrofa] &gt;XP_013854897.1 PREDICTED: phosphatidylinositol 3-kinase regulatory subunit gamma isoform X1 [Sus scrofa]	GO:0008286(insulin receptor signaling pathway);GO:0043551(regulation of phosphatidylinositol 3-kinase activity);GO:0046854(phosphatidylinositol phosphorylation);GO:2001275(obsolete positive regulation of glucose import in response to insulin stimulus);GO:0006661(phosphatidylinositol biosynthetic process);GO:0016310(phosphorylation);GO:0036092(phosphatidylinositol-3-phosphate biosynthetic process)	GO:0005942(phosphatidylinositol 3-kinase complex);GO:0005829(cytosol)	GO:0035014(phosphatidylinositol 3-kinase regulator activity);GO:0046935(1-phosphatidylinositol-3-kinase regulator activity);GO:0016303(1-phosphatidylinositol-3-kinase activity);GO:0005515(protein binding);GO:0016301(kinase activity)	K02649|PIK3R|http://www.genome.jp/dbget-bin/www_bget?ko:K02649	ko04210(Apoptosis);ko04810(Regulation of actin cytoskeleton);ko04510(Focal adhesion);ko04550(Signaling pathways regulating pluripotency of stem cells);ko04140(Autophagy - animal);ko04152(AMPK signaling pathway);ko04012(ErbB signaling pathway);ko04068(FoxO signaling pathway);ko04066(HIF-1 signaling pathway);ko04630(Jak-STAT signaling pathway);ko04151(PI3K-Akt signaling pathway);ko04070(Phosphatidy…	KOG4637(T)(Adaptor for phosphoinositide 3-kinase)	Phosphatidylinositol	Phosphatidylinositol 3-kinase regulatory subunit gamma OS=Homo sapiens OX=9606 GN=PIK3R3 PE=1 SV=2
ENSSSCG00000034763		4.25	3.18	5.85	11.58	14.61	12.65	1.33983	7.18e-07	0.000140556	XP_016000743.1	PREDICTED: LOW QUALITY PROTEIN: insulin receptor substrate 2 [Rousettus aegyptiacus]	*	*	*	K07187|IRS2|http://www.genome.jp/dbget-bin/www_bget?ko:K07187	ko04140(Autophagy - animal);ko04152(AMPK signaling pathway);ko04068(FoxO signaling pathway);ko04022(cGMP - PKG signaling pathway);ko04211(Longevity regulating pathway - mammal);ko04213(Longevity regulating pathway - multiple species);ko04920(Adipocytokine signaling pathway);ko04910(Insulin signaling pathway);ko04923(Regulation of lipolysis in adipocyte)	*	Insulin	Insulin receptor substrate 2 OS=Homo sapiens OX=9606 GN=IRS2 PE=1 SV=2
4.14		0.35	0.43	0.74	1.68	1.42	0.95	1.33982	0.000655112	0.0252879	XP_013834215.1	PREDICTED: mitochondrial inner membrane protein COX18 isoform X1 [Sus scrofa]	*	*	*	*	*	*	*	*
13.1681		2.35	3.41	1.38	8.9	5.04	5.94	1.33875	0.000734713	0.0274544	XP_003132346.3	PREDICTED: A disintegrin and metalloproteinase with thrombospondin motifs 9 isoform X2 [Sus scrofa]	GO:0045636(positive regulation of melanocyte differentiation);GO:0048070(regulation of developmental pigmentation);GO:0006508(proteolysis)	GO:0005615(extracellular space);GO:0009986(cell surface);GO:0031012(extracellular matrix);GO:0005578(extracellular matrix)	GO:0008270(zinc ion binding);GO:0004222(metalloendopeptidase activity);GO:0008237(metallopeptidase activity);GO:0004175(endopeptidase activity)	K08624|ADAMTS9|http://www.genome.jp/dbget-bin/www_bget?ko:K08624	*	*	A	A disintegrin and metalloproteinase with thrombospondin motifs 9 OS=Homo sapiens OX=9606 GN=ADAMTS9 PE=1 SV=4
ENSSSCG00000034994		7.73	7.62	11.08	22.32	11.64	37.98	1.3367	0.000543483	0.0220155	NP_001191702.1	A-kinase anchor protein 1, mitochondrial [Sus scrofa] &gt;BAJ72691.1 A kinase anchor protein 1 [Sus scrofa]	GO:0016310(phosphorylation);GO:0034613(cellular protein localization);GO:0010738(regulation of protein kinase A signaling);GO:1904146(positive regulation of meiotic cell cycle process involved in oocyte maturation)	GO:0005737(cytoplasm);GO:0016020(membrane);GO:0005739(mitochondrion);GO:0016021(integral component of membrane)	GO:0016301(kinase activity);GO:0034237(protein kinase A regulatory subunit binding);GO:0003676(nucleic acid binding);GO:0003723(RNA binding);GO:0044822(RNA binding)	K16518|AKAP1|http://www.genome.jp/dbget-bin/www_bget?ko:K16518	*	KOG2279(T)(Kinase anchor protein AKAP149, contains KH and Tudor RNA-binding domains)	A-kinase	A-kinase anchor protein 1, mitochondrial OS=Homo sapiens OX=9606 GN=AKAP1 PE=1 SV=1
13.64		1.32	1.25	1.42	6.12	2.96	1.93	1.33146	0.00156073	0.0455602	*	*	*	*	*	*	*	*	*	*
ENSSSCG00000015969		1.7	2.27	2.29	6.98	2.76	6.78	1.3305	0.000234691	0.0117668	XP_011902438.1	PREDICTED: acetylcholine receptor subunit alpha [Cercocebus atys]	GO:0035094(response to nicotine);GO:0048630(skeletal muscle tissue growth);GO:0019228(neuronal action potential);GO:0006810(transport);GO:0046716(muscle cell cellular homeostasis);GO:0003009(skeletal muscle contraction);GO:0006811(ion transport);GO:0050905(neuromuscular process);GO:0007528(neuromuscular junction development);GO:0007271(synaptic transmission, cholinergic);GO:0007165(signal transdu…	GO:0005892(acetylcholine-gated channel complex);GO:0005886(plasma membrane);GO:0030054(cell junction);GO:0016021(integral component of membrane);GO:0045202(synapse);GO:0045211(postsynaptic membrane);GO:0016020(membrane);GO:0031594(neuromuscular junction);GO:0009986(cell surface)	GO:0005216(ion channel activity);GO:0015464(acetylcholine receptor activity);GO:0004889(acetylcholine-gated cation-selective channel activity);GO:0005230(extracellular ligand-gated ion channel activity);GO:0042166(acetylcholine binding)	K04803|CHRNA1|http://www.genome.jp/dbget-bin/www_bget?ko:K04803	ko04080(Neuroactive ligand-receptor interaction)	KOG3645(T)(Acetylcholine receptor)	Acetylcholine	Acetylcholine receptor subunit alpha OS=Bos taurus OX=9913 GN=CHRNA1 PE=2 SV=1
ENSSSCG00000032053		7.79	3.46	3.62	12.87	7.07	17.98	1.32965	0.00163923	0.0470913	XP_003924740.1	PREDICTED: alpha-2,8-sialyltransferase 8E isoform X4 [Saimiri boliviensis boliviensis] &gt;XP_005586836.1 PREDICTED: alpha-2,8-sialyltransferase 8E isoform X4 [Macaca fascicularis] &gt;XP_007972326.1 PREDICTED: alpha-2,8-sialyltransferase 8E isoform X4 [Chlorocebus sabaeus] &gt;XP_010385116.1 PREDICTED: alpha-2,8-sialyltransferase 8E isoform X3 [Rhinopithecus roxellana] &gt;XP_011770719.1 PREDICT…	GO:0006486(protein glycosylation);GO:0097503(sialylation)	GO:0030173(integral component of Golgi membrane);GO:0016021(integral component of membrane);GO:0016020(membrane);GO:0005794(Golgi apparatus);GO:0000139(Golgi membrane)	GO:0016740(transferase activity);GO:0008373(sialyltransferase activity);GO:0016757(transferase activity, transferring glycosyl groups);GO:0003828(alpha-N-acetylneuraminate alpha-2,8-sialyltransferase activity)	K03369|SIAT8E|http://www.genome.jp/dbget-bin/www_bget?ko:K03369	ko00604(Glycosphingolipid biosynthesis - ganglio series)	*	Alpha-2,8-sialyltransferase	Alpha-2,8-sialyltransferase 8E OS=Pan troglodytes OX=9598 GN=ST8SIA5 PE=2 SV=1
2.1861		0.26	0.17	0.41	0.82	0.66	0.77	1.32517	0.000417541	0.0180642	XP_013834215.1	PREDICTED: mitochondrial inner membrane protein COX18 isoform X1 [Sus scrofa]	*	*	*	*	*	*	*	*
ENSSSCG00000005530		0.45	0.28	0.43	1.18	0.99	1.03	1.31926	6.18e-05	0.0044454	XP_007966360.1	PREDICTED: LIM/homeobox protein Lhx6 isoform X1 [Chlorocebus sabaeus]	GO:0006351(transcription, DNA-templated);GO:0006355(regulation of transcription, DNA-templated);GO:0007275(multicellular organism development);GO:0007399(nervous system development);GO:0021799(cerebral cortex radially oriented cell migration);GO:0021800(cerebral cortex tangential migration);GO:0021853(cerebral cortex GABAergic interneuron migration);GO:0021877(forebrain neuron fate commitment);GO…	GO:0005634(nucleus)	GO:0003677(DNA binding);GO:0003700(DNA-binding transcription factor activity);GO:0005515(protein binding);GO:0008270(zinc ion binding);GO:0043565(sequence-specific DNA binding);GO:0046872(metal ion binding)	K09375|LHX6_8|http://www.genome.jp/dbget-bin/www_bget?ko:K09375	*	KOG4577(K)(Transcription factor LIM3, contains LIM and HOX domains);KOG0490(R)(Transcription factor, contains HOX domain)	LIM/homeobox	LIM/homeobox protein Lhx6 OS=Mus musculus OX=10090 GN=Lhx6 PE=1 SV=2
1.2		0.44	0.5	0.71	1.12	1.92	1.27	1.3187	0.000798456	0.0292858	XP_013834215.1	PREDICTED: mitochondrial inner membrane protein COX18 isoform X1 [Sus scrofa]	*	*	*	*	*	*	*	*
ENSSSCG00000027198		13.65	13.29	21.09	40.94	28.3	59.09	1.318	3.28e-05	0.00278395	XP_006218711.1	PREDICTED: pyruvate dehydrogenase kinase, isozyme 2 isoform X1 [Vicugna pacos] &gt;XP_010947464.1 PREDICTED: pyruvate dehydrogenase kinase, isozyme 2 [Camelus bactrianus]	GO:0016310(phosphorylation);GO:0010510(regulation of acetyl-CoA biosynthetic process from pyruvate);GO:0042593(glucose homeostasis);GO:0006006(glucose metabolic process);GO:0005975(carbohydrate metabolic process);GO:0006885(regulation of pH);GO:0006111(regulation of gluconeogenesis);GO:0010906(regulation of glucose metabolic process);GO:0031670(cellular response to nutrient);GO:0008286(insulin re…	GO:0005737(cytoplasm);GO:0005654(nucleoplasm);GO:0005739(mitochondrion);GO:0005967(mitochondrial pyruvate dehydrogenase complex);GO:0005759(mitochondrial matrix);GO:0005622(intracellular);GO:0045254(pyruvate dehydrogenase complex)	GO:0016301(kinase activity);GO:0005524(ATP binding);GO:0004740(pyruvate dehydrogenase (acetyl-transferring) kinase activity);GO:0016740(transferase activity);GO:0000166(nucleotide binding);GO:0042803(protein homodimerization activity);GO:0005515(protein binding);GO:0004674(protein serine/threonine kinase activity);GO:0032403(protein-containing complex binding);GO:0046982(protein heterodimerizatio…	K00898|PDK2_3_4|http://www.genome.jp/dbget-bin/www_bget?ko:K00898	*	KOG0787(T)(Dehydrogenase kinase)	[Pyruvate	[Pyruvate dehydrogenase (acetyl-transferring)] kinase isozyme 2, mitochondrial OS=Homo sapiens OX=9606 GN=PDK2 PE=1 SV=2
ENSSSCG00000031889		0.62	0.29	0.51	1.61	1.1	1.13	1.31502	0.00037854	0.0167678	XP_003359100.1	PREDICTED: transcription factor SOX-7 [Sus scrofa]	GO:0045893(positive regulation of transcription, DNA-templated);GO:0006357(regulation of transcription by RNA polymerase II)	GO:0005737(cytoplasm);GO:0005634(nucleus)	GO:0003705(DNA-binding transcription factor activity, RNA polymerase II-specific);GO:0043565(sequence-specific DNA binding);GO:0044212(transcription regulatory region DNA binding);GO:0003700(DNA-binding transcription factor activity)	K09270|SOX7S|http://www.genome.jp/dbget-bin/www_bget?ko:K09270	*	KOG0527(K)(HMG-box transcription factor)	Transcription	Transcription factor SOX-7 OS=Homo sapiens OX=9606 GN=SOX7 PE=1 SV=1
10.697		1.58	0.85	1.22	3.02	2.98	3.62	1.31293	4.22e-05	0.00338022	XP_014391809.1	PREDICTED: cytoplasmic aconitate hydratase [Myotis brandtii]	GO:0008152(metabolic process);GO:0010040(response to iron(II) ion);GO:0009791(post-embryonic development);GO:0050892(intestinal absorption);GO:0006101(citrate metabolic process);GO:0010468(regulation of gene expression);GO:0006879(cellular iron ion homeostasis);GO:0006417(regulation of translation);GO:0006099(tricarboxylic acid cycle)	GO:0005737(cytoplasm);GO:0005829(cytosol);GO:0005783(endoplasmic reticulum);GO:0070062(extracellular exosome);GO:0005739(mitochondrion);GO:0005794(Golgi apparatus)	GO:0003994(aconitate hydratase activity);GO:0030350(iron-responsive element binding);GO:0003723(RNA binding);GO:0016829(lyase activity);GO:0051536(iron-sulfur cluster binding);GO:0051539(4 iron, 4 sulfur cluster binding);GO:0046872(metal ion binding)	K01681|ACO, acnA|http://www.genome.jp/dbget-bin/www_bget?ko:K01681	ko00020(Citrate cycle (TCA cycle));ko00630(Glyoxylate and dicarboxylate metabolism);ko00720(Carbon fixation pathways in prokaryotes);ko01210(2-Oxocarboxylic acid metabolism);ko01230(Biosynthesis of amino acids);ko01200(Carbon metabolism)	KOG0452(AJ)(RNA-binding translational regulator IRP (aconitase superfamily))	Cytoplasmic	Cytoplasmic aconitate hydratase OS=Bos taurus OX=9913 GN=ACO1 PE=2 SV=1
ENSSSCG00000015871		1.25	1.73	1.32	2.85	4.43	3.99	1.30931	7.14e-05	0.00496562	XP_005657586.1	PREDICTED: nuclear receptor subfamily 4 group A member 2 isoform X1 [Sus scrofa]	GO:0042416(dopamine biosynthetic process);GO:2001234(negative regulation of apoptotic signaling pathway);GO:0043576(regulation of respiratory gaseous exchange);GO:0009791(post-embryonic development);GO:0021953(central nervous system neuron differentiation);GO:0043524(negative regulation of neuron apoptotic process);GO:0001975(response to amphetamine);GO:0001764(neuron migration);GO:0045944(positi…	GO:0005654(nucleoplasm);GO:0005634(nucleus);GO:0005737(cytoplasm)	GO:0003677(DNA binding);GO:0046982(protein heterodimerization activity);GO:0003707(steroid hormone receptor activity);GO:0035259(glucocorticoid receptor binding);GO:0000979(RNA polymerase II core promoter sequence-specific DNA binding);GO:0003700(DNA-binding transcription factor activity);GO:0001228(DNA-binding transcription activator activity, RNA polymerase II-specific);GO:0008270(zinc ion bind…	K08558|NR4A2, NURR1|http://www.genome.jp/dbget-bin/www_bget?ko:K08558	ko04925(Aldosterone synthesis and secretion)	KOG4217(K)(Nuclear receptors of the nerve growth factor-induced protein B type)	Nuclear	Nuclear receptor subfamily 4 group A member 2 OS=Homo sapiens OX=9606 GN=NR4A2 PE=1 SV=1
1.2719		0.51	0.46	0.8	1.63	1.79	1.2	1.30757	0.000854173	0.0306232	XP_005659651.2	PREDICTED: uncharacterized protein LOC102167667 [Sus scrofa]	GO:0006915(apoptotic process);GO:0006977(DNA damage response, signal transduction by p53 class mediator resulting in cell cycle arrest);GO:0015914(phospholipid transport);GO:0030330(DNA damage response, signal transduction by p53 class mediator);GO:0034644(cellular response to UV);GO:0042981(regulation of apoptotic process);GO:0043066(negative regulation of apoptotic process);GO:0043154(negative …	GO:0005739(mitochondrion);GO:0005758(mitochondrial intermembrane space);GO:0043234(protein-containing complex);GO:0048471(perinuclear region of cytoplasm)	GO:0002039(p53 binding);GO:0005515(protein binding);GO:1990050(phosphatidic acid transfer activity)	K17968|TRIAP1, MDM35|http://www.genome.jp/dbget-bin/www_bget?ko:K17968	*	*	TP53-regulated	TP53-regulated inhibitor of apoptosis 1 OS=Homo sapiens OX=9606 GN=TRIAP1 PE=1 SV=1
15.829		1.52	2.91	2.47	7.12	6.11	5.04	1.30607	0.00037827	0.0167678	XP_013834215.1	PREDICTED: mitochondrial inner membrane protein COX18 isoform X1 [Sus scrofa]	*	*	*	*	*	*	*	*
ENSSSCG00000002389		2.01	1.14	1.02	5.09	2.55	3.97	1.30454	0.000372865	0.016657	XP_003128707.2	PREDICTED: vasohibin-1 [Sus scrofa]	GO:0001525(angiogenesis);GO:2000772(regulation of cellular senescence);GO:0009611(response to wounding);GO:0016525(negative regulation of angiogenesis);GO:0045765(regulation of angiogenesis);GO:0043537(negative regulation of blood vessel endothelial cell migration);GO:0010596(negative regulation of endothelial cell migration);GO:0001937(negative regulation of endothelial cell proliferation);GO:19…	GO:0005737(cytoplasm);GO:0045177(apical part of cell);GO:0005783(endoplasmic reticulum);GO:0005615(extracellular space)	*	*	*	*	Tubulinyl-Tyr	Tubulinyl-Tyr carboxypeptidase 1 OS=Homo sapiens OX=9606 GN=VASH1 PE=1 SV=1
ENSSSCG00000012164		1.93	2.43	3.34	4.45	5.32	6.15	1.30107	4.1e-06	0.000581653	XP_019522536.1	PREDICTED: connector enhancer of kinase suppressor of ras 2 isoform X1 [Hipposideros armiger]	GO:0016310(phosphorylation);GO:0009966(regulation of signal transduction);GO:0035556(intracellular signal transduction)	GO:0005737(cytoplasm);GO:0016020(membrane);GO:0005794(Golgi apparatus);GO:0005886(plasma membrane);GO:0014069(postsynaptic density);GO:0043005(neuron projection);GO:0043025(neuronal cell body);GO:0045211(postsynaptic membrane);GO:0070062(extracellular exosome)	GO:0016301(kinase activity);GO:0019901(protein kinase binding);GO:0042802(identical protein binding)	K17536|CNKSR2, KSR2|http://www.genome.jp/dbget-bin/www_bget?ko:K17536	ko04013(MAPK signaling pathway - fly)	KOG1738(F)(Membrane-associated guanylate kinase-interacting protein/connector enhancer of KSR-like)	Connector	Connector enhancer of kinase suppressor of ras 2 OS=Homo sapiens OX=9606 GN=CNKSR2 PE=1 SV=1
ENSSSCG00000011346		0.92	0.85	1.06	3.17	1.48	2.97	1.30011	3.18e-05	0.00272248	XP_004283939.1	PREDICTED: plexin-B1 [Orcinus orca] &gt;XP_012393736.1 PREDICTED: plexin-B1 [Orcinus orca]	GO:0008360(regulation of cell shape);GO:0051493(regulation of cytoskeleton organization);GO:0033689(negative regulation of osteoblast proliferation);GO:0050772(positive regulation of axonogenesis);GO:0043931(ossification involved in bone maturation);GO:0007165(signal transduction);GO:0014068(positive regulation of phosphatidylinositol 3-kinase signaling);GO:0048675(axon extension);GO:1902287(sema…	GO:0016020(membrane);GO:0002116(semaphorin receptor complex);GO:0016021(integral component of membrane);GO:0005887(integral component of plasma membrane)	GO:0017154(semaphorin receptor activity);GO:0032794(GTPase activating protein binding)	K06821|PLXNB|http://www.genome.jp/dbget-bin/www_bget?ko:K06821	ko04360(Axon guidance)	KOG3610(T)(Plexins (functional semaphorin receptors));KOG3611(T)(Semaphorins)	Plexin-B1	Plexin-B1 OS=Homo sapiens OX=9606 GN=PLXNB1 PE=1 SV=3
8.782		0.23	0.29	0.22	0.74	0.63	0.58	1.29703	0.000201869	0.0106306	ELR44776.1	hypothetical protein M91_14132 [Bos mutus]	*	*	*	*	*	*	LINE-1	LINE-1 retrotransposable element ORF2 protein OS=Mus musculus OX=10090 GN=Pol PE=1 SV=2
ENSSSCG00000006391		40.67	56.13	54.99	110.77	132.94	154.76	1.29676	1.22e-06	0.000212636	XP_001929014.1	PREDICTED: sodium/potassium-transporting ATPase subunit alpha-4 [Sus scrofa] &gt;XP_005663263.1 PREDICTED: sodium/potassium-transporting ATPase subunit alpha-4 [Sus scrofa] &gt;XP_005663264.1 PREDICTED: sodium/potassium-transporting ATPase subunit alpha-4 [Sus scrofa] &gt;XP_013852330.1 PREDICTED: sodium/potassium-transporting ATPase subunit alpha-4 [Sus scrofa]	GO:0006810(transport);GO:0006814(sodium ion transport);GO:0006811(ion transport);GO:0006813(potassium ion transport);GO:0030641(regulation of cellular pH);GO:0010107(potassium ion import across plasma membrane);GO:0010248(establishment or maintenance of transmembrane electrochemical gradient);GO:0007283(spermatogenesis);GO:0030007(cellular potassium ion homeostasis);GO:0006883(cellular sodium ion…	GO:0016020(membrane);GO:0016021(integral component of membrane);GO:0005887(integral component of plasma membrane);GO:0043231(intracellular membrane-bounded organelle);GO:0005737(cytoplasm);GO:0030315(T-tubule);GO:0005886(plasma membrane);GO:1903561(extracellular vesicle);GO:0005829(cytosol);GO:0043209(myelin sheath);GO:0005890(sodium:potassium-exchanging ATPase complex);GO:0005768(endosome);GO:00…	GO:0046872(metal ion binding);GO:0005391(sodium:potassium-exchanging ATPase activity);GO:0005524(ATP binding);GO:0000166(nucleotide binding);GO:0016787(hydrolase activity);GO:1990239(steroid hormone binding);GO:0051087(chaperone binding);GO:0008144(drug binding);GO:0031402(sodium ion binding);GO:0030955(potassium ion binding);GO:0016887(ATPase activity);GO:0005515(protein binding);GO:0019829(ATPa…	K01539|ATP1A|http://www.genome.jp/dbget-bin/www_bget?ko:K01539	ko04024(cAMP signaling pathway);ko04022(cGMP - PKG signaling pathway);ko04261(Adrenergic signaling in cardiomyocytes);ko04260(Cardiac muscle contraction);ko04976(Bile secretion);ko04973(Carbohydrate digestion and absorption);ko04971(Gastric acid secretion);ko04978(Mineral absorption);ko04972(Pancreatic secretion);ko04974(Protein digestion and absorption);ko04970(Salivary secretion);ko04911(Insuli…	KOG0202(P)(Ca2+ transporting ATPase);KOG0203(P)(Na+/K+ ATPase, alpha subunit)	Sodium/potassium-transporting	Sodium/potassium-transporting ATPase subunit alpha-4 OS=Homo sapiens OX=9606 GN=ATP1A4 PE=1 SV=3
ENSSSCG00000011499		7.82	4.76	8	18.99	11.34	27.98	1.29549	9.52e-05	0.0061226	XP_005669774.1	PREDICTED: leucine-rich repeats and immunoglobulin-like domains protein 1 isoform X1 [Sus scrofa]	GO:0060384(innervation);GO:0032474(otolith morphogenesis);GO:0007605(sensory perception of sound)	GO:0016020(membrane);GO:0016021(integral component of membrane)	*	*	*	KOG4194(T)(Membrane glycoprotein LIG-1)	Leucine-rich	Leucine-rich repeats and immunoglobulin-like domains protein 1 OS=Homo sapiens OX=9606 GN=LRIG1 PE=1 SV=2
ENSSSCG00000012315		0.23	0.2	0.45	0.51	0.86	0.94	1.29209	0.00136234	0.041304	XP_005654412.1	PREDICTED: synaptojanin-2 [Sus scrofa]	*	*	*	K20279|SYNJ|http://www.genome.jp/dbget-bin/www_bget?ko:K20279	ko04070(Phosphatidylinositol signaling system);ko00562(Inositol phosphate metabolism)	KOG0566(U)(Inositol-1,4,5-triphosphate 5-phosphatase (synaptojanin), INP51/INP52/INP53 family);KOG1889(I)(Putative phosphoinositide phosphatase)	Synaptojanin-2	Synaptojanin-2 OS=Homo sapiens OX=9606 GN=SYNJ2 PE=1 SV=3
ENSSSCG00000004948		1.79	1.7	1.65	4.71	5.09	3.75	1.28962	6.51e-06	0.000829899	XP_003480494.1	PREDICTED: mothers against decapentaplegic homolog 6 [Sus scrofa]	GO:0030509(BMP signaling pathway);GO:0060976(coronary vasculature development);GO:0003281(ventricular septum development);GO:0060394(negative regulation of pathway-restricted SMAD protein phosphorylation);GO:0010991(negative regulation of SMAD protein complex assembly);GO:0007179(transforming growth factor beta receptor signaling pathway);GO:0006955(immune response);GO:0001657(ureteric bud develo…	GO:0005737(cytoplasm);GO:0005667(transcription factor complex);GO:0005622(intracellular);GO:0043234(protein-containing complex);GO:0005634(nucleus)	GO:0003677(DNA binding);GO:0070412(R-SMAD binding);GO:0003700(DNA-binding transcription factor activity);GO:0070411(I-SMAD binding);GO:0034713(type I transforming growth factor beta receptor binding);GO:0031625(ubiquitin protein ligase binding);GO:0042802(identical protein binding);GO:0030617(transforming growth factor beta receptor, inhibitory cytoplasmic mediator activity);GO:0003682(chromatin …	K04677|SMAD6|http://www.genome.jp/dbget-bin/www_bget?ko:K04677	ko04350(TGF-beta signaling pathway)	KOG3701(TK)(TGFbeta receptor signaling protein SMAD and related proteins)	Mothers	Mothers against decapentaplegic homolog 6 OS=Homo sapiens OX=9606 GN=SMAD6 PE=1 SV=2
4.1292		3.79	2.24	2.82	8.86	4.8	9.97	1.28794	0.000205743	0.0107634	*	*	*	*	*	*	*	*	*	*
ENSSSCG00000023973		27.28	32.92	25.6	49.12	66.52	95.68	1.2875	7.93e-05	0.00536439	XP_013847606.1	PREDICTED: nucleolar complex protein 2 homolog [Sus scrofa]	GO:0042273(ribosomal large subunit biogenesis);GO:0032066(protein localization to nucleoplasm);GO:0035067(negative regulation of histone acetylation);GO:0034644(cellular response to UV);GO:0002903(negative regulation of B cell apoptotic process);GO:0000122(negative regulation of transcription by RNA polymerase II);GO:2001243(negative regulation of intrinsic apoptotic signaling pathway);GO:0031497…	GO:0030691(Noc2p-Noc3p complex);GO:0005737(cytoplasm);GO:0005730(nucleolus);GO:0005654(nucleoplasm);GO:0030690(Noc1p-Noc2p complex);GO:0005634(nucleus)	GO:0031491(nucleosome binding);GO:0042393(histone binding);GO:0003682(chromatin binding);GO:0044822(RNA binding);GO:0003714(transcription corepressor activity);GO:0070491(repressing transcription factor binding)	K14833|NOC2|http://www.genome.jp/dbget-bin/www_bget?ko:K14833	*	KOG2256(J)(Predicted protein involved in nuclear export of pre-ribosomes)	Nucleolar;PGC-1	Nucleolar complex protein 2 homolog OS=Bos taurus OX=9913 GN=NOC2L PE=2 SV=1;PGC-1 and ERR-induced regulator in muscle protein 1 OS=Bos taurus OX=9913 GN=PERM1 PE=2 SV=1
10.601		0.36	0.24	0.46	1.06	0.89	0.81	1.28723	0.0001914	0.0102146	ACX54186.1	A3Z2_1 [Sus scrofa] &gt;ACN42946.1 A3Z2_1 [Sus scrofa]	*	*	*	*	*	*	*	*
ENSSSCG00000049481		0.86	0.97	0.84	3.88	2.88	3.07	1.28685	8.44e-05	0.00558083	ABR01162.1	endonuclease/reverse transcriptase [Sus scrofa]	*	*	*	*	*	*	LINE-1	LINE-1 reverse transcriptase homolog OS=Nycticebus coucang OX=9470 PE=4 SV=1
ENSSSCG00000011020		5.4	4.01	5.04	12.52	11.57	13.62	1.27921	6.59e-09	2.98e-06	XP_003130754.3	PREDICTED: junctional protein associated with coronary artery disease isoform X1 [Sus scrofa]	GO:0007155(cell adhesion)	GO:0030054(cell junction);GO:0005911(cell-cell junction);GO:0005912(adherens junction)	*	*	*	*	Junctional	Junctional protein associated with coronary artery disease homolog OS=Bos taurus OX=9913 GN=JCAD PE=2 SV=1
ENSSSCG00000031356		9.82	8.42	10.54	40.62	11.6	24.84	1.27884	0.000875462	0.031109	ELK17629.1	Transcription factor HES-1 [Pteropus alecto]	GO:0007262(regulation of receptor signaling pathway via JAK-STAT);GO:0046427(positive regulation of receptor signaling pathway via JAK-STAT);GO:0000122(negative regulation of transcription by RNA polymerase II);GO:0043388(positive regulation of DNA binding);GO:0045892(negative regulation of transcription, DNA-templated);GO:0006461(protein-containing complex assembly);GO:0021861(forebrain radial g…	GO:0005634(nucleus)	GO:0003677(DNA binding);GO:0001078(DNA-binding transcription repressor activity, RNA polymerase II-specific);GO:0046983(protein dimerization activity);GO:0043565(sequence-specific DNA binding);GO:0042803(protein homodimerization activity);GO:0071820(N-box binding)	K06054|HES1|http://www.genome.jp/dbget-bin/www_bget?ko:K06054	ko04330(Notch signaling pathway);ko03460(Fanconi anemia pathway)	KOG4304(K)(Transcriptional repressors of the hairy/E(spl) family (contains HLH))	Transcription	Transcription factor HES-1 OS=Bos taurus OX=9913 GN=HES1 PE=2 SV=1
ENSSSCG00000035940		0.89	0.82	0.97	1.51	3.24	2.01	1.27867	0.00105486	0.0350669	XP_019831805.1	PREDICTED: SPRY domain-containing SOCS box protein 1 isoform X3 [Bos indicus]	GO:0016567(protein ubiquitination);GO:0035556(intracellular signal transduction);GO:0000209(protein polyubiquitination)	GO:0005737(cytoplasm);GO:0005829(cytosol)	GO:0004842(ubiquitin-protein transferase activity);GO:0005515(protein binding)	K10343|SPSB1_4, SSB1, SSB4|http://www.genome.jp/dbget-bin/www_bget?ko:K10343	*	KOG3953(R)(SOCS box protein SSB-1, contains SPRY domain)	SPRY	SPRY domain-containing SOCS box protein 1 OS=Homo sapiens OX=9606 GN=SPSB1 PE=1 SV=1
ENSSSCG00000010640		198.84	164.24	413.02	524.41	959.95	628.25	1.27832	0.00051478	0.0211656	NP_001038081.1	nebulin-related-anchoring protein [Sus scrofa] &gt;AAZ82039.2 nebulin-related anchoring protein [Sus scrofa]	GO:0008150(biological_process)	GO:0005927(muscle tendon junction);GO:0030016(myofibril);GO:0005916(fascia adherens)	GO:0003779(actin binding);GO:0008270(zinc ion binding);GO:0046872(metal ion binding);GO:0017166(vinculin binding);GO:0051371(muscle alpha-actinin binding);GO:0005515(protein binding)	*	*	KOG1700(TZ)(Regulatory protein MLP and related LIM proteins)	Nebulin-related-anchoring	Nebulin-related-anchoring protein OS=Homo sapiens OX=9606 GN=NRAP PE=1 SV=2
ENSSSCG00000006354		4.67	3.8	3.78	10.7	6.59	15.62	1.27667	0.000180078	0.00976772	XP_007467197.1	PREDICTED: mitochondrial import receptor subunit TOM40B isoform X1 [Lipotes vexillifer]	GO:0030150(protein import into mitochondrial matrix);GO:0055085(transmembrane transport);GO:0006810(transport);GO:0015031(protein transport);GO:0006811(ion transport);GO:0008150(biological_process)	GO:0005742(mitochondrial outer membrane translocase complex);GO:0005739(mitochondrion);GO:0043234(protein-containing complex);GO:0005741(mitochondrial outer membrane);GO:0016020(membrane);GO:0016021(integral component of membrane);GO:0046930(pore complex)	GO:0015266(protein transmembrane transporter activity);GO:0015288(porin activity);GO:0003674(molecular_function)	K11518|TOM40|http://www.genome.jp/dbget-bin/www_bget?ko:K11518	*	KOG3296(U)(Translocase of outer mitochondrial membrane complex, subunit TOM40)	Mitochondrial	Mitochondrial import receptor subunit TOM40B OS=Homo sapiens OX=9606 GN=TOMM40L PE=1 SV=1
ENSSSCG00000037572		0.49	0.58	0.5	1.55	1.46	1.06	1.27202	0.00102039	0.0342233	XP_003482944.1	PREDICTED: epithelial-stromal interaction protein 1 [Sus scrofa]	*	*	*	*	*	*	Epithelial-stromal	Epithelial-stromal interaction protein 1 OS=Homo sapiens OX=9606 GN=EPSTI1 PE=2 SV=2
1.3085		1.03	1.24	1.22	2.43	4.34	1.84	1.26747	0.00162597	0.0467758	XP_013834215.1	PREDICTED: mitochondrial inner membrane protein COX18 isoform X1 [Sus scrofa]	*	*	*	*	*	*	*	*
AEMK02000682.1.14		37.74	24.45	27.76	101.93	66.21	69.02	1.26568	1.19e-05	0.00128779	XP_005652775.1	PREDICTED: epidermal growth factor-like protein 7 [Sus scrofa]	*	*	*	*	*	*	Epidermal	Epidermal growth factor-like protein 7 OS=Homo sapiens OX=9606 GN=EGFL7 PE=1 SV=3
ENSSSCG00000014298		47.7	43.68	56.18	142.28	91.85	139.24	1.26515	6.05e-08	1.79e-05	4I5L_C	Chain C, Structural Mechanism Of Trimeric Pp2a Holoenzyme Involving Pr70: Insight For Cdc6 Dephosphorylation &gt;4I5L_F Chain F, Structural Mechanism Of Trimeric Pp2a Holoenzyme Involving Pr70: Insight For Cdc6 Dephosphorylation &gt;4I5N_C Chain C, Structural Mechanism Of Trimeric Pp2a Holoenzyme Involving Pr70: Insight For Cdc6 Dephosphorylation &gt;4I5N_F Chain F, Structural Mechanism Of Trimer…	GO:0006672(ceramide metabolic process);GO:0010719(negative regulation of epithelial to mesenchymal transition);GO:0019932(second-messenger-mediated signaling);GO:0042518(negative regulation of tyrosine phosphorylation of STAT protein);GO:0010033(response to organic substance);GO:0000188(inactivation of MAPK activity);GO:0000184(nuclear-transcribed mRNA catabolic process, nonsense-mediated decay);…	GO:0005737(cytoplasm);GO:0005886(plasma membrane);GO:0005829(cytosol);GO:0000775(chromosome, centromeric region);GO:0016020(membrane);GO:0005694(chromosome);GO:0070062(extracellular exosome);GO:0000922(spindle pole);GO:0005739(mitochondrion);GO:0005856(cytoskeleton);GO:0000159(protein phosphatase type 2A complex);GO:0005634(nucleus);GO:0015630(microtubule cytoskeleton);GO:0043005(neuron projectio…	GO:0050811(GABA receptor binding);GO:0004721(phosphoprotein phosphatase activity);GO:0008022(protein C-terminus binding);GO:0046872(metal ion binding);GO:0016787(hydrolase activity);GO:0005515(protein binding);GO:0046982(protein heterodimerization activity);GO:0004722(protein serine/threonine phosphatase activity);GO:0046983(protein dimerization activity);GO:0019901(protein kinase binding);GO:004…	K04382|PPP2C|http://www.genome.jp/dbget-bin/www_bget?ko:K04382	ko04111(Cell cycle - yeast);ko04113(Meiosis - yeast);ko04114(Oocyte meiosis);ko04530(Tight junction);ko04140(Autophagy - animal);ko04136(Autophagy - other eukaryotes);ko04138(Autophagy - yeast);ko04152(AMPK signaling pathway);ko04390(Hippo signaling pathway);ko04391(Hippo signaling pathway -fly);ko04013(MAPK signaling pathway - fly);ko04151(PI3K-Akt signaling pathway);ko04071(Sphingolipid signali…	KOG0371(T)(Serine/threonine protein phosphatase 2A, catalytic subunit);KOG0373(DT)(Serine/threonine specific protein phosphatase involved in cell cycle control, PP2A-related);KOG0372(GT)(Serine/threonine specific protein phosphatase involved in glycogen accumulation, PP2A-related)	Serine/threonine-protein	Serine/threonine-protein phosphatase 2A catalytic subunit alpha isoform OS=Bos taurus OX=9913 GN=PPP2CA PE=1 SV=1
ENSSSCG00000009431		1.19	1.18	1.51	3.46	2.72	3.86	1.26098	1.31e-07	3.31e-05	XP_004433678.1	PREDICTED: diacylglycerol kinase eta isoform X1 [Ceratotherium simum simum]	GO:0007205(protein kinase C-activating G protein-coupled receptor signaling pathway);GO:0030168(platelet activation);GO:0016310(phosphorylation);GO:0035556(intracellular signal transduction);GO:0051259(protein complex oligomerization)	GO:0005737(cytoplasm);GO:0005886(plasma membrane);GO:0016020(membrane);GO:0031965(nuclear membrane);GO:0005768(endosome);GO:0005634(nucleus)	GO:0016301(kinase activity);GO:0016740(transferase activity);GO:0046872(metal ion binding);GO:0005524(ATP binding);GO:0000166(nucleotide binding);GO:0004143(diacylglycerol kinase activity)	K00901|dgkA, DGK|http://www.genome.jp/dbget-bin/www_bget?ko:K00901	ko04070(Phosphatidylinositol signaling system);ko04072(Phospholipase D signaling pathway);ko00561(Glycerolipid metabolism);ko00564(Glycerophospholipid metabolism)	KOG0782(T)(Predicted diacylglycerol kinase);KOG1170(I)(Diacylglycerol kinase);KOG1169(IT)(Diacylglycerol kinase)	Diacylglycerol	Diacylglycerol kinase eta OS=Homo sapiens OX=9606 GN=DGKH PE=1 SV=1
ENSSSCG00000022322		1.19	1.08	1.94	2.25	5.08	2.78	1.26011	0.00053877	0.0218957	XP_013842432.1	PREDICTED: bcl-2-like protein 11 isoform X1 [Sus scrofa]	GO:0001701(in utero embryonic development);GO:0001782(B cell homeostasis);GO:0001783(B cell apoptotic process);GO:0001822(kidney development);GO:0001844(protein insertion into mitochondrial membrane involved in apoptotic signaling pathway);GO:0002262(myeloid cell homeostasis);GO:0006915(apoptotic process);GO:0007127(meiosis I);GO:0007160(cell-matrix adhesion);GO:0007283(spermatogenesis);GO:000742…	GO:0005739(mitochondrion);GO:0005741(mitochondrial outer membrane);GO:0005829(cytosol);GO:0005868(cytoplasmic dynein complex);GO:0012505(endomembrane system);GO:0019898(extrinsic component of membrane)	GO:0005515(protein binding);GO:0008017(microtubule binding);GO:0045502(dynein complex binding)	K16341|BCL2L11, BIM|http://www.genome.jp/dbget-bin/www_bget?ko:K16341	ko04210(Apoptosis);ko04215(Apoptosis - multiple species);ko04068(FoxO signaling pathway);ko04151(PI3K-Akt signaling pathway)	*	Bcl-2-like	Bcl-2-like protein 11 OS=Mus musculus OX=10090 GN=Bcl2l11 PE=1 SV=1
ENSSSCG00000030260		59.43	51.3	80.03	215.61	73.87	220.16	1.25813	0.000612078	0.023976	XP_012498351.1	PREDICTED: profilin-2 isoform X1 [Propithecus coquereli] &gt;EAW78855.1 profilin 2, isoform CRA_d [Homo sapiens]	GO:0010633(negative regulation of epithelial cell migration);GO:0030036(actin cytoskeleton organization);GO:0030837(negative regulation of actin filament polymerization);GO:0030838(positive regulation of actin filament polymerization);GO:0032233(positive regulation of actin filament bundle assembly);GO:0032781(positive regulation of ATPase activity);GO:0033138(positive regulation of peptidyl-seri…	GO:0005737(cytoplasm);GO:0005856(cytoskeleton);GO:0043195(terminal bouton);GO:0070062(extracellular exosome);GO:0005829(cytosol)	GO:0000774(adenyl-nucleotide exchange factor activity);GO:0003785(actin monomer binding);GO:0005515(protein binding);GO:0005546(phosphatidylinositol-4,5-bisphosphate binding);GO:0003779(actin binding)	K05759|PFN|http://www.genome.jp/dbget-bin/www_bget?ko:K05759	ko04810(Regulation of actin cytoskeleton);ko04013(MAPK signaling pathway - fly);ko04015(Rap1 signaling pathway)	*	Profilin-2	Profilin-2 OS=Bos taurus OX=9913 GN=PFN2 PE=1 SV=2
ENSSSCG00000030395		192.99	134.4	228.09	370.42	673.27	376.85	1.25624	0.000126876	0.00762003	XP_017814714.1	PREDICTED: ankyrin repeat and SOCS box protein 5 isoform X1 [Papio anubis]	GO:0016567(protein ubiquitination);GO:0035556(intracellular signal transduction);GO:0008150(biological_process)	GO:0016020(membrane);GO:0016021(integral component of membrane);GO:0005622(intracellular);GO:0005575(cellular_component)	GO:0003674(molecular_function)	K10327|ASB5|http://www.genome.jp/dbget-bin/www_bget?ko:K10327;K10333|ASB11|http://www.genome.jp/dbget-bin/www_bget?ko:K10333	*	KOG0504(R)(FOG: Ankyrin repeat)	Ankyrin	Ankyrin repeat and SOCS box protein 5 OS=Bos taurus OX=9913 GN=ASB5 PE=2 SV=1
ENSSSCG00000016701		1.98	3.57	5.95	9.67	7.1	12.22	1.25613	0.00139009	0.0418901	XP_003134888.1	PREDICTED: homeobox protein Hox-A7 [Sus scrofa] &gt;XP_013841229.1 PREDICTED: homeobox protein Hox-A7 [Sus scrofa]	GO:0006355(regulation of transcription, DNA-templated);GO:0007275(multicellular organism development);GO:0001525(angiogenesis);GO:0000122(negative regulation of transcription by RNA polymerase II);GO:0045892(negative regulation of transcription, DNA-templated);GO:0045656(negative regulation of monocyte differentiation);GO:0001953(negative regulation of cell-matrix adhesion);GO:0048863(stem cell d…	GO:0005634(nucleus)	GO:0003677(DNA binding);GO:0003700(DNA-binding transcription factor activity);GO:0043565(sequence-specific DNA binding);GO:0001077(DNA-binding transcription activator activity, RNA polymerase II-specific);GO:0000978(RNA polymerase II cis-regulatory region sequence-specific DNA binding);GO:0008134(transcription factor binding)	K09307|HOX_7|http://www.genome.jp/dbget-bin/www_bget?ko:K09307	*	KOG0489(R)(Transcription factor zerknullt and related HOX domain proteins)	Homeobox	Homeobox protein Hox-A7 OS=Homo sapiens OX=9606 GN=HOXA7 PE=2 SV=3
ENSSSCG00000040199		2.99	2.44	2.33	8.44	4.83	6.74	1.25291	1.78e-05	0.00173004	XP_013848192.1	PREDICTED: lactation elevated protein 1 [Sus scrofa]	*	GO:0005739(mitochondrion)	GO:0005524(ATP binding);GO:0000166(nucleotide binding);GO:0005515(protein binding)	K18798|AFG1, LACE1|http://www.genome.jp/dbget-bin/www_bget?ko:K18798	*	KOG2383(R)(Predicted ATPase)	AFG1-like	AFG1-like ATPase OS=Homo sapiens OX=9606 GN=AFG1L PE=1 SV=2
ENSSSCG00000034615		3.31	2.69	1.8	7.65	7.61	5.04	1.25161	0.000319554	0.0147906	XP_016000244.1	PREDICTED: tumor necrosis factor alpha-induced protein 8-like protein 1 isoform X1 [Rousettus aegyptiacus]	*	*	*	*	*	*	Tumor	Tumor necrosis factor alpha-induced protein 8-like protein 1 OS=Homo sapiens OX=9606 GN=TNFAIP8L1 PE=1 SV=2
ENSSSCG00000037580		2.16	1.4	2.08	4.78	3.11	6.47	1.24929	0.000217311	0.0111918	XP_005630444.1	PREDICTED: inositol 1,4,5-trisphosphate receptor-interacting protein-like 1 isoform X1 [Canis lupus familiaris]	*	*	*	*	*	*	Inositol	Inositol 1,4,5-trisphosphate receptor-interacting protein-like 1 OS=Homo sapiens OX=9606 GN=ITPRIPL1 PE=1 SV=1
ENSSSCG00000032340		1.04	1.06	0.78	2.34	3.08	1.94	1.24767	0.000147476	0.00840041	XP_010982255.1	PREDICTED: cerebellar degeneration-related protein 2 [Camelus dromedarius]	*	*	*	*	*	*	Cerebellar	Cerebellar degeneration-related protein 2 OS=Homo sapiens OX=9606 GN=CDR2 PE=1 SV=2
ENSSSCG00000039392		0.15	0.11	0.15	0.31	0.36	0.37	1.24726	0.000994476	0.0337744	XP_005672869.1	PREDICTED: syntaphilin isoform X1 [Sus scrofa]	*	GO:0005737(cytoplasm);GO:0005881(cytoplasmic microtubule);GO:0005739(mitochondrion)	GO:0017075(syntaxin-1 binding)	*	*	KOG1213(D)(Sister chromatid cohesion complex Cohesin, subunit RAD21/SCC1)	Syntaphilin	Syntaphilin OS=Homo sapiens OX=9606 GN=SNPH PE=1 SV=2
ENSSSCG00000001000		12.98	17.5	20.75	38.1	30.62	60.91	1.24393	9.28e-05	0.00601953	NP_001106914.1	enoyl-CoA delta isomerase 2, mitochondrial [Sus scrofa] &gt;ABB96225.1 peroxisomal D3,D2-enoyl-CoA isomerase [Sus scrofa]	GO:0008152(metabolic process)	*	GO:0003824(catalytic activity);GO:0000062(fatty-acyl-CoA binding);GO:0016853(isomerase activity)	K13239|PECI|http://www.genome.jp/dbget-bin/www_bget?ko:K13239	ko04146(Peroxisome);ko00071(Fatty acid degradation)	KOG1680(I)(Enoyl-CoA hydratase);KOG0016(I)(Enoyl-CoA hydratase/isomerase)	Enoyl-CoA	Enoyl-CoA delta isomerase 2, mitochondrial OS=Homo sapiens OX=9606 GN=ECI2 PE=1 SV=4
ENSSSCG00000038598		7.55	4.79	3.22	16.38	12.93	10.99	1.24091	0.00080801	0.0296001	BAF74068.1	beta-2 adrenergic receptor [Sus scrofa] &gt;AGU01499.1 beta-2 adrenergic receptor [Sus scrofa]	GO:0002025(norepinephrine-epinephrine-mediated vasodilation involved in regulation of systemic arterial blood pressure);GO:0002032(desensitization of G protein-coupled receptor signaling pathway by arrestin);GO:0006898(receptor-mediated endocytosis);GO:0007190(activation of adenylate cyclase activity);GO:0007267(cell-cell signaling);GO:0042312(regulation of blood vessel diameter);GO:0043410(posit…	GO:0005769(early endosome);GO:0005887(integral component of plasma membrane);GO:0043235(receptor complex);GO:0005886(plasma membrane);GO:0016020(membrane);GO:0005768(endosome);GO:0016021(integral component of membrane);GO:0016324(apical plasma membrane);GO:0005634(nucleus)	GO:0004941(beta2-adrenergic receptor activity);GO:0042803(protein homodimerization activity);GO:0051379(epinephrine binding);GO:0051380(norepinephrine binding);GO:0004935(adrenergic receptor activity);GO:0004871(obsolete signal transducer activity);GO:0004930(G protein-coupled receptor activity);GO:0019899(enzyme binding);GO:0008179(adenylate cyclase binding);GO:0015459(potassium channel regulato…	K04142|ADRB2|http://www.genome.jp/dbget-bin/www_bget?ko:K04142	ko04144(Endocytosis);ko04020(Calcium signaling pathway);ko04024(cAMP signaling pathway);ko04022(cGMP - PKG signaling pathway);ko04080(Neuroactive ligand-receptor interaction);ko04261(Adrenergic signaling in cardiomyocytes);ko04970(Salivary secretion);ko04923(Regulation of lipolysis in adipocyte);ko04924(Renin secretion)	KOG3656(R)(FOG: 7 transmembrane receptor)	Beta-2	Beta-2 adrenergic receptor OS=Sus scrofa OX=9823 GN=ADRB2 PE=2 SV=2
ENSSSCG00000015346		5.78	3.75	9.12	14.5	9.06	24.01	1.23942	0.00131755	0.0404513	XP_013835175.1	PREDICTED: islet cell autoantigen 1 [Sus scrofa]	GO:0050796(regulation of insulin secretion);GO:0006810(transport);GO:0043496(regulation of protein homodimerization activity);GO:0006836(neurotransmitter transport)	GO:0030425(dendrite);GO:0005737(cytoplasm);GO:0005829(cytosol);GO:0016020(membrane);GO:0000139(Golgi membrane);GO:0030672(synaptic vesicle membrane);GO:0030667(secretory granule membrane);GO:0030658(transport vesicle membrane);GO:0030054(cell junction);GO:0048471(perinuclear region of cytoplasm);GO:0005794(Golgi apparatus)	GO:0019904(protein domain specific binding);GO:0005515(protein binding);GO:0003674(molecular_function)	K19863|ICA1|http://www.genome.jp/dbget-bin/www_bget?ko:K19863	*	KOG3891(TU)(Secretory vesicle-associated protein ICA69, contains Arfaptin domain)	Islet	Islet cell autoantigen 1 OS=Homo sapiens OX=9606 GN=ICA1 PE=1 SV=2
ENSSSCG00000006771		22.76	20.77	18.17	48.02	37.2	72.61	1.23929	8.03e-05	0.00539115	NP_001121917.1	monocarboxylate transporter 1 [Sus scrofa] &gt;ACB70411.1 monocarboxylic acid transporter 1 [Sus scrofa]	GO:0015718(monocarboxylic acid transport);GO:0055085(transmembrane transport);GO:0035879(plasma membrane lactate transport)	GO:0016021(integral component of membrane);GO:0016020(membrane);GO:0005887(integral component of plasma membrane)	GO:0015129(lactate transmembrane transporter activity);GO:0008028(monocarboxylic acid transmembrane transporter activity)	K08179|SLC16A1|http://www.genome.jp/dbget-bin/www_bget?ko:K08179	*	*	Monocarboxylate	Monocarboxylate transporter 1 OS=Bos taurus OX=9913 GN=SLC16A1 PE=2 SV=2
ENSSSCG00000012000		18.88	12.7	18.25	43.93	27.75	54.22	1.23682	4.46e-05	0.00348718	XP_010842640.1	PREDICTED: 1,4-alpha-glucan-branching enzyme [Bison bison bison]	GO:0005978(glycogen biosynthetic process);GO:0005975(carbohydrate metabolic process)	GO:0070062(extracellular exosome)	GO:0003844(1,4-alpha-glucan branching enzyme activity);GO:0003824(catalytic activity);GO:0004553(hydrolase activity, hydrolyzing O-glycosyl compounds);GO:0043169(cation binding)	K00700|glgB|http://www.genome.jp/dbget-bin/www_bget?ko:K00700	ko00500(Starch and sucrose metabolism)	KOG0471(G)(Alpha-amylase)	1,4-alpha-glucan-branching	1,4-alpha-glucan-branching enzyme OS=Felis catus OX=9685 GN=GBE1 PE=2 SV=1
ENSSSCG00000024480		0.88	0.71	0.58	1.36	0.77	1.17	1.23643	0.00158327	0.0459041	XP_007126639.1	PREDICTED: scm-like with four MBT domains protein 2 [Physeter catodon]	GO:0006355(regulation of transcription, DNA-templated)	GO:0005634(nucleus)	GO:0043565(sequence-specific DNA binding)	*	*	KOG3766(K)(Polycomb group protein SCM/L(3)MBT (tumor-supressor in Drosophila and humans))	Scm-like	Scm-like with four MBT domains protein 2 OS=Homo sapiens OX=9606 GN=SFMBT2 PE=1 SV=1
ENSSSCG00000022168		6.15	5.01	6.25	12.57	19.12	12.34	1.22994	7.3e-06	0.000898367	XP_005666668.1	PREDICTED: amyloid beta A4 precursor protein-binding family B member 2 isoform X3 [Sus scrofa]	*	*	*	K04530|APBB2, FE65L|http://www.genome.jp/dbget-bin/www_bget?ko:K04530	*	*	Amyloid-beta	Amyloid-beta A4 precursor protein-binding family B member 2 OS=Homo sapiens OX=9606 GN=APBB2 PE=1 SV=3
ENSSSCG00000032115		7.42	3.72	5.84	7.46	16.07	15.97	1.22894	0.000895134	0.0316352	XP_004437122.1	PREDICTED: oxidative stress-induced growth inhibitor 1 [Ceratotherium simum simum]	GO:0055114(oxidation-reduction process);GO:0043065(positive regulation of apoptotic process);GO:0030308(negative regulation of cell growth)	*	GO:0016491(oxidoreductase activity)	*	*	*	Oxidative	Oxidative stress-induced growth inhibitor 1 OS=Homo sapiens OX=9606 GN=OSGIN1 PE=1 SV=3
ENSSSCG00000013297		3.97	3.86	5.46	6.35	16.28	11.74	1.22885	0.000711659	0.0268975	XP_003122915.1	PREDICTED: CD44 antigen isoform X4 [Sus scrofa]	*	*	*	K06256|CD44|http://www.genome.jp/dbget-bin/www_bget?ko:K06256	ko04512(ECM-receptor interaction);ko04640(Hematopoietic cell lineage)	*	CD44	CD44 antigen OS=Homo sapiens OX=9606 GN=CD44 PE=1 SV=3
18.21		0.46	0.43	0.52	0.93	1.31	1.25	1.22807	0.000181371	0.00979773	XP_007981724.1	PREDICTED: GTP-binding protein Rheb isoform X2 [Chlorocebus sabaeus] &gt;XP_011913158.1 PREDICTED: GTP-binding protein Rheb isoform X2 [Cercocebus atys]	*	*	*	K07208|RHEB|http://www.genome.jp/dbget-bin/www_bget?ko:K07208	ko04140(Autophagy - animal);ko04152(AMPK signaling pathway);ko04151(PI3K-Akt signaling pathway);ko04072(Phospholipase D signaling pathway);ko04150(mTOR signaling pathway);ko04211(Longevity regulating pathway - mammal);ko04910(Insulin signaling pathway);ko04919(Thyroid hormone signaling pathway)	KOG0395(R)(Ras-related GTPase)	GTP-binding	GTP-binding protein Rheb OS=Bos taurus OX=9913 GN=RHEB PE=2 SV=1
14.799		0.14	0.31	0.26	0.58	0.53	0.69	1.22792	0.00120366	0.0381021	*	*	*	*	*	*	*	*	*	*
ENSSSCG00000034708		1.13	1.01	2.51	2.87	4.12	3.53	1.22579	0.0017369	0.0492154	NP_001193364.1	pituitary homeobox 2 [Sus scrofa] &gt;ADE42485.1 paired-like homeodomain transcription factor 2c [Sus scrofa]	GO:0007275(multicellular organism development);GO:0006355(regulation of transcription, DNA-templated);GO:0003253(cardiac neural crest cell migration involved in outflow tract morphogenesis);GO:0048557(embryonic digestive tract morphogenesis);GO:0033189(response to vitamin A);GO:0060127(prolactin secreting cell differentiation);GO:0016055(Wnt signaling pathway);GO:0001569(branching involved in blo…	GO:0005634(nucleus);GO:0005737(cytoplasm);GO:0005667(transcription factor complex)	GO:0003677(DNA binding);GO:0043565(sequence-specific DNA binding);GO:0003700(DNA-binding transcription factor activity);GO:0001102(RNA polymerase II activating transcription factor binding);GO:0001105(transcription coactivator activity);GO:0001191(obsolete transcriptional repressor activity, RNA polymerase II transcription factor binding);GO:0042803(protein homodimerization activity);GO:0008134(t…	K04686|PITX2|http://www.genome.jp/dbget-bin/www_bget?ko:K04686	ko04350(TGF-beta signaling pathway)	KOG0486(K)(Transcription factor PTX1, contains HOX domain);KOG0490(R)(Transcription factor, contains HOX domain)	Pituitary	Pituitary homeobox 2 OS=Homo sapiens OX=9606 GN=PITX2 PE=1 SV=2
ENSSSCG00000006547		3.23	1.83	2.7	7.8	5.17	6.72	1.22542	1.69e-05	0.00166027	XP_001929477.1	PREDICTED: SH2 domain-containing adapter protein E [Sus scrofa]	*	*	*	*	*	*	SH2	SH2 domain-containing adapter protein E OS=Homo sapiens OX=9606 GN=SHE PE=1 SV=1
ENSSSCG00000005625		5.95	2.96	4.61	14.87	10.07	9.63	1.22304	1.2e-05	0.00129327	NP_999196.1	endoglin precursor [Sus scrofa] &gt;P37176.1 RecName: Full=Endoglin; AltName: CD_antigen=CD105; Flags: Precursor &gt;CAA80673.1 endoglin [Sus scrofa]	GO:0001525(angiogenesis);GO:0007155(cell adhesion);GO:0007179(transforming growth factor beta receptor signaling pathway);GO:0008283(cell population proliferation);GO:0009058(biosynthetic process);GO:0006760(folic acid-containing compound metabolic process);GO:0009396(folic acid-containing compound biosynthetic process);GO:0046901(tetrahydrofolylpolyglutamate biosynthetic process);GO:0006730(one-…	GO:0016021(integral component of membrane);GO:0016020(membrane);GO:0005829(cytosol);GO:0005739(mitochondrion)	GO:0005114(type II transforming growth factor beta receptor binding);GO:0005539(glycosaminoglycan binding);GO:0034713(type I transforming growth factor beta receptor binding);GO:0005524(ATP binding);GO:0016874(ligase activity);GO:0004326(tetrahydrofolylpolyglutamate synthase activity)	K01930|FPGS|http://www.genome.jp/dbget-bin/www_bget?ko:K01930;K06526|ENG, CD105|http://www.genome.jp/dbget-bin/www_bget?ko:K06526	ko00790(Folate biosynthesis)	*	Endoglin;Folylpolyglutamate	Endoglin OS=Sus scrofa OX=9823 GN=ENG PE=1 SV=1;Folylpolyglutamate synthase, mitochondrial OS=Homo sapiens OX=9606 GN=FPGS PE=1 SV=3
ENSSSCG00000016794		2.66	1.56	2.2	8.83	3.68	3.95	1.22293	0.000833112	0.0301948	XP_005672454.1	PREDICTED: LOW QUALITY PROTEIN: unconventional myosin-X [Sus scrofa]	GO:0007165(signal transduction);GO:0008360(regulation of cell shape);GO:0030705(cytoskeleton-dependent intracellular transport);GO:0051489(regulation of filopodium assembly);GO:0006810(transport)	GO:0001726(ruffle);GO:0005829(cytosol);GO:0005938(cell cortex);GO:0016459(myosin complex);GO:0030027(lamellipodium);GO:0031527(filopodium membrane);GO:0032433(filopodium tip);GO:0005737(cytoplasm);GO:0005886(plasma membrane);GO:0016020(membrane);GO:0042995(cell projection)	GO:0005516(calmodulin binding);GO:0005524(ATP binding);GO:0005547(phosphatidylinositol-3,4,5-trisphosphate binding);GO:0030898(actin-dependent ATPase activity);GO:0051015(actin filament binding);GO:0060002(plus-end directed microfilament motor activity);GO:0003774(motor activity);GO:0003779(actin binding);GO:0000166(nucleotide binding)	K12559|MYO10|http://www.genome.jp/dbget-bin/www_bget?ko:K12559	ko04666(Fc gamma R-mediated phagocytosis)	KOG4229(N)(Myosin VII, myosin IXB and related myosins);KOG0160(Z)(Myosin class V heavy chain)	Unconventional	Unconventional myosin-X OS=Bos taurus OX=9913 GN=MYO10 PE=1 SV=1
ENSSSCG00000009290		3.34	3.01	3.68	6.68	5.43	13.22	1.22243	0.000700764	0.0266031	XP_012392886.1	PREDICTED: mitochondrial intermediate peptidase [Orcinus orca]	GO:0006508(proteolysis)	GO:0005739(mitochondrion)	GO:0008233(peptidase activity);GO:0004222(metalloendopeptidase activity);GO:0008237(metallopeptidase activity);GO:0016787(hydrolase activity);GO:0046872(metal ion binding)	K01410|MIPEP|http://www.genome.jp/dbget-bin/www_bget?ko:K01410	*	KOG2090(O)(Metalloendopeptidase family - mitochondrial intermediate peptidase)	Mitochondrial	Mitochondrial intermediate peptidase OS=Homo sapiens OX=9606 GN=MIPEP PE=1 SV=2
ENSSSCG00000016821		3.89	3.51	6.74	11.58	6.67	16.83	1.22219	0.00124698	0.0389463	XP_003483856.1	PREDICTED: membrane-associated transporter protein [Sus scrofa]	GO:0015770(sucrose transport);GO:0048066(developmental pigmentation);GO:0007601(visual perception);GO:0042438(melanin biosynthetic process);GO:0050896(response to stimulus);GO:0055085(transmembrane transport);GO:0008206(bile acid metabolic process)	GO:0016020(membrane);GO:0016021(integral component of membrane);GO:0033162(melanosome membrane);GO:0005737(cytoplasm);GO:0005739(mitochondrion);GO:0005777(peroxisome)	GO:0008506(sucrose:proton symporter activity);GO:0003824(catalytic activity);GO:0008111(alpha-methylacyl-CoA racemase activity);GO:0005102(signaling receptor binding)	K15378|SLC45A1_2_4|http://www.genome.jp/dbget-bin/www_bget?ko:K15378;K01796|E5.1.99.4, AMACR, mcr|http://www.genome.jp/dbget-bin/www_bget?ko:K01796	ko04146(Peroxisome);ko00120(Primary bile acid biosynthesis)	KOG0637(G)(Sucrose transporter and related proteins)	Membrane-associated;Alpha-methylacyl-CoA	Membrane-associated transporter protein OS=Sus scrofa OX=9823 GN=SLC45A2 PE=2 SV=2;Alpha-methylacyl-CoA racemase OS=Homo sapiens OX=9606 GN=AMACR PE=1 SV=2
ENSSSCG00000023526		2.07	1.12	2.78	4.89	5.68	4.04	1.21825	0.000419356	0.0180837	XP_010995774.1	PREDICTED: rap guanine nucleotide exchange factor 3 [Camelus dromedarius]	*	*	*	K08014|RAPGEF3, EPAC1|http://www.genome.jp/dbget-bin/www_bget?ko:K08014	ko04072(Phospholipase D signaling pathway);ko04015(Rap1 signaling pathway);ko04024(cAMP signaling pathway);ko04261(Adrenergic signaling in cardiomyocytes);ko04670(Leukocyte transendothelial migration);ko04720(Long-term potentiation);ko04726(Serotonergic synapse)	KOG2378(T)(cAMP-regulated guanine nucleotide exchange factor)	Rap	Rap guanine nucleotide exchange factor 3 OS=Homo sapiens OX=9606 GN=RAPGEF3 PE=1 SV=6
ENSSSCG00000000006		2.1	2.69	3.07	5.55	7.04	6.79	1.21763	4.01e-06	0.000572042	NP_001037991.1	peroxisome proliferator-activated receptor alpha [Sus scrofa] &gt;ABE01105.1 peroxisome proliferator-activated receptor alpha [Sus scrofa]	GO:0006351(transcription, DNA-templated);GO:0006355(regulation of transcription, DNA-templated);GO:0043401(steroid hormone mediated signaling pathway)	GO:0005634(nucleus)	GO:0003677(DNA binding);GO:0004879(nuclear receptor activity);GO:0003707(steroid hormone receptor activity);GO:0043565(sequence-specific DNA binding);GO:0003700(DNA-binding transcription factor activity);GO:0008270(zinc ion binding);GO:0046872(metal ion binding)	K07294|NR1C1, PPARA|http://www.genome.jp/dbget-bin/www_bget?ko:K07294	ko04024(cAMP signaling pathway);ko04920(Adipocytokine signaling pathway);ko04922(Glucagon signaling pathway);ko03320(PPAR signaling pathway)	*	Peroxisome	Peroxisome proliferator-activated receptor alpha OS=Canis lupus familiaris OX=9615 GN=PPARA PE=2 SV=1
ENSSSCG00000015570		27.52	30.59	25.99	55.12	90.48	65.4	1.21526	8.31e-05	0.00552659	ACV04823.1	influenza virus NS1A binding protein [Sus scrofa]	GO:2001243(negative regulation of intrinsic apoptotic signaling pathway)	GO:0015629(actin cytoskeleton);GO:0005737(cytoplasm);GO:0005634(nucleus)	*	K15046|NS1BP|http://www.genome.jp/dbget-bin/www_bget?ko:K15046	*	KOG4441(TR)(Proteins containing BTB/POZ and Kelch domains, involved in regulatory/signal transduction processes)	Influenza	Influenza virus NS1A-binding protein OS=Homo sapiens OX=9606 GN=IVNS1ABP PE=1 SV=3
ENSSSCG00000008374		1.5	2.11	1.41	3.88	4.54	3.99	1.20547	5e-05	0.00378069	XP_003125160.2	PREDICTED: N-acetyllactosaminide beta-1,3-N-acetylglucosaminyltransferase 2 [Sus scrofa] &gt;XP_003360741.1 PREDICTED: N-acetyllactosaminide beta-1,3-N-acetylglucosaminyltransferase 2 [Sus scrofa]	GO:0006486(protein glycosylation);GO:0007608(sensory perception of smell);GO:0030311(poly-N-acetyllactosamine biosynthetic process);GO:0007411(axon guidance)	GO:0016021(integral component of membrane);GO:0016020(membrane);GO:0000139(Golgi membrane);GO:0005794(Golgi apparatus);GO:0070062(extracellular exosome)	GO:0016740(transferase activity);GO:0016757(transferase activity, transferring glycosyl groups);GO:0008378(galactosyltransferase activity);GO:0008532(N-acetyllactosaminide beta-1,3-N-acetylglucosaminyltransferase activity)	K00741|B3GNT1, B3GNT2|http://www.genome.jp/dbget-bin/www_bget?ko:K00741	ko00533(Glycosaminoglycan biosynthesis - keratan sulfate);ko00601(Glycosphingolipid biosynthesis - lacto and neolacto series)	KOG2287(G)(Galactosyltransferases)	N-acetyllactosaminide	N-acetyllactosaminide beta-1,3-N-acetylglucosaminyltransferase 2 OS=Homo sapiens OX=9606 GN=B3GNT2 PE=1 SV=2
ENSSSCG00000025114		2.49	1.78	2.78	6.07	5.8	5.34	1.20358	7.79e-07	0.000151075	XP_013842158.1	PREDICTED: formin-like protein 3 [Sus scrofa]	*	*	*	*	*	KOG1922(TZ)(Rho GTPase effector BNI1 and related formins);KOG1923(TZ)(Rac1 GTPase effector FRL)	Formin-like	Formin-like protein 3 OS=Homo sapiens OX=9606 GN=FMNL3 PE=1 SV=3
ENSSSCG00000000588		1.28	1.13	1.81	3.67	2.17	4.31	1.19901	0.000155297	0.00877637	XP_007110826.1	PREDICTED: pleckstrin homology domain-containing family A member 5 isoform X3 [Physeter catodon]	GO:0061458(reproductive system development)	GO:0005737(cytoplasm);GO:0005829(cytosol);GO:0016020(membrane);GO:0005654(nucleoplasm)	GO:0080025(phosphatidylinositol-3,5-bisphosphate binding);GO:0032266(phosphatidylinositol-3-phosphate binding);GO:0010314(phosphatidylinositol-5-phosphate binding);GO:0070273(phosphatidylinositol-4-phosphate binding)	*	*	KOG0930(U)(Guanine nucleotide exchange factor Cytohesin, contains PH and Sec7 domains)	Pleckstrin	Pleckstrin homology domain-containing family A member 5 OS=Homo sapiens OX=9606 GN=PLEKHA5 PE=1 SV=1
14.1631		0.9	0.83	0.84	2.23	2.37	1.69	1.1969	0.000246288	0.0121945	XP_013834215.1	PREDICTED: mitochondrial inner membrane protein COX18 isoform X1 [Sus scrofa]	*	*	*	*	*	*	*	*
ENSSSCG00000014362		8.62	5.71	12.47	23.32	27.51	13.83	1.1968	0.000825833	0.0299856	NP_999464.1	proheparin-binding EGF-like growth factor precursor [Sus scrofa] &gt;Q01580.2 RecName: Full=Proheparin-binding EGF-like growth factor; Contains: RecName: Full=Heparin-binding EGF-like growth factor; Short=HB-EGF; Short=HBEGF; Flags: Precursor &gt;CAA75740.1 heparin-binding epidermal growth factor-like growth factor [Sus scrofa]	GO:0007173(epidermal growth factor receptor signaling pathway);GO:0008284(positive regulation of cell population proliferation);GO:0051549(positive regulation of keratinocyte migration);GO:0016477(cell migration);GO:0030335(positive regulation of cell migration);GO:0090303(positive regulation of wound healing);GO:0060326(cell chemotaxis);GO:0048661(positive regulation of smooth muscle cell prolif…	GO:0005886(plasma membrane);GO:0016020(membrane);GO:0005576(extracellular region);GO:0005615(extracellular space);GO:0016021(integral component of membrane);GO:0005887(integral component of plasma membrane);GO:0009986(cell surface)	GO:0008083(growth factor activity);GO:0005154(epidermal growth factor receptor binding);GO:0008201(heparin binding)	K08523|HBEGF|http://www.genome.jp/dbget-bin/www_bget?ko:K08523	ko04012(ErbB signaling pathway);ko04915(Estrogen signaling pathway);ko04912(GnRH signaling pathway)	*	Proheparin-binding	Proheparin-binding EGF-like growth factor OS=Sus scrofa OX=9823 GN=HBEGF PE=2 SV=2
ENSSSCG00000004136		5.42	3.95	5.12	10.77	6.8	17.1	1.19656	0.000404901	0.017641	XP_012615182.1	PREDICTED: androgen-induced gene 1 protein isoform X3 [Microcebus murinus]	*	GO:0016020(membrane);GO:0016021(integral component of membrane);GO:0012505(endomembrane system)	GO:0005515(protein binding)	*	*	KOG3989(W)(Beta-2-glycoprotein I)	Androgen-induced	Androgen-induced gene 1 protein OS=Homo sapiens OX=9606 GN=AIG1 PE=1 SV=2
ENSSSCG00000004101		2.42	2.19	2.3	5.67	7.7	3.39	1.1938	0.000670186	0.02572	XP_001929023.1	PREDICTED: low-density lipoprotein receptor-related protein 11 [Sus scrofa]	GO:0009408(response to heat);GO:0033555(multicellular organismal response to stress);GO:0035902(response to immobilization stress);GO:0009414(response to water deprivation);GO:0009612(response to mechanical stimulus);GO:0009409(response to cold);GO:0042594(response to starvation)	GO:0016021(integral component of membrane);GO:0016020(membrane)	GO:0051219(phosphoprotein binding)	*	*	*	Low-density	Low-density lipoprotein receptor-related protein 11 OS=Homo sapiens OX=9606 GN=LRP11 PE=2 SV=2
ENSSSCG00000011102		17.41	12.81	16.64	49.05	30.18	36.27	1.19258	2.56e-06	0.000390689	XP_005668233.1	PREDICTED: neuropilin-1 isoform X1 [Sus scrofa] &gt;XP_005668234.1 PREDICTED: neuropilin-1 isoform X1 [Sus scrofa] &gt;XP_013835741.1 PREDICTED: neuropilin-1 isoform X1 [Sus scrofa]	GO:0048008(platelet-derived growth factor receptor signaling pathway);GO:0048012(hepatocyte growth factor receptor signaling pathway);GO:0001525(angiogenesis);GO:0007507(heart development);GO:0001569(branching involved in blood vessel morphogenesis);GO:0048485(sympathetic nervous system development);GO:0035767(endothelial cell chemotaxis);GO:1902285(semaphorin-plexin signaling pathway involved in…	GO:0005769(early endosome);GO:0005886(plasma membrane);GO:0005883(neurofilament);GO:0097443(sorting endosome);GO:0005829(cytosol);GO:0016021(integral component of membrane);GO:0016020(membrane);GO:0005925(focal adhesion);GO:0030424(axon);GO:0005615(extracellular space);GO:0002116(semaphorin receptor complex);GO:0009986(cell surface);GO:0030426(growth cone);GO:0031410(cytoplasmic vesicle);GO:00430…	GO:0038085(vascular endothelial growth factor binding);GO:0017154(semaphorin receptor activity);GO:0005021(vascular endothelial growth factor-activated receptor activity);GO:0019838(growth factor binding);GO:0046872(metal ion binding);GO:0005515(protein binding);GO:0008201(heparin binding);GO:0015026(coreceptor activity);GO:0019955(cytokine binding)	K06724|NRP1|http://www.genome.jp/dbget-bin/www_bget?ko:K06724	ko04360(Axon guidance)	*	Neuropilin-1	Neuropilin-1 OS=Homo sapiens OX=9606 GN=NRP1 PE=1 SV=3
3.762		0.47	0.37	0.47	1.12	1.15	0.93	1.18982	5.69e-05	0.00417845	ELR58139.1	hypothetical protein M91_02702, partial [Bos mutus]	*	*	*	K17495|CSMD|http://www.genome.jp/dbget-bin/www_bget?ko:K17495	*	*	LINE-1	LINE-1 retrotransposable element ORF2 protein OS=Homo sapiens OX=9606 PE=1 SV=1
12.923		0.55	0.39	0.46	1.48	1.04	0.96	1.18873	0.00074122	0.0276456	XP_013834215.1	PREDICTED: mitochondrial inner membrane protein COX18 isoform X1 [Sus scrofa]	*	*	*	*	*	*	*	*
ENSSSCG00000003776		226.2	226.79	318.65	562.88	416.31	870.84	1.18745	4.29e-05	0.00341527	P41367.3	RecName: Full=Medium-chain specific acyl-CoA dehydrogenase, mitochondrial; Short=MCAD; Flags: Precursor &gt;AAW30430.1 medium-chain acyl-coA dehydrogenase [Sus scrofa]	GO:0001889(liver development);GO:0005978(glycogen biosynthetic process);GO:0006111(regulation of gluconeogenesis);GO:0006635(fatty acid beta-oxidation);GO:0009409(response to cold);GO:0009791(post-embryonic development);GO:0019254(carnitine metabolic process, CoA-linked);GO:0033539(fatty acid beta-oxidation using acyl-CoA dehydrogenase);GO:0042594(response to starvation);GO:0051791(medium-chain f…	GO:0005739(mitochondrion);GO:0005759(mitochondrial matrix);GO:0005777(peroxisome);GO:0005634(nucleus);GO:0030424(axon);GO:0070062(extracellular exosome);GO:0000932(P-body);GO:0005730(nucleolus);GO:0005737(cytoplasm);GO:0005764(lysosome);GO:0005783(endoplasmic reticulum);GO:0010494(cytoplasmic stress granule);GO:0030529(ribonucleoprotein complex)	GO:0000062(fatty-acyl-CoA binding);GO:0003995(acyl-CoA dehydrogenase activity);GO:0009055(electron transfer activity);GO:0050660(flavin adenine dinucleotide binding);GO:0052890(oxidoreductase activity, acting on the CH-CH group of donors, with a flavin as acceptor);GO:0070991(medium-chain-acyl-CoA dehydrogenase activity);GO:0016627(oxidoreductase activity, acting on the CH-CH group of donors);GO:…	K00249|ACADM, acd|http://www.genome.jp/dbget-bin/www_bget?ko:K00249	ko00280(Valine, leucine and isoleucine degradation);ko00640(Propanoate metabolism);ko00071(Fatty acid degradation);ko00410(beta-Alanine metabolism);ko01200(Carbon metabolism);ko01212(Fatty acid metabolism);ko03320(PPAR signaling pathway)	KOG0140(I)(Medium-chain acyl-CoA dehydrogenase);KOG0139(I)(Short-chain acyl-CoA dehydrogenase);KOG0141(EI)(Isovaleryl-CoA dehydrogenase);KOG0137(I)(Very-long-chain acyl-CoA dehydrogenase)	Medium-chain;LINE-1	Medium-chain specific acyl-CoA dehydrogenase, mitochondrial OS=Sus scrofa OX=9823 GN=ACADM PE=1 SV=3;LINE-1 retrotransposable element ORF1 protein OS=Mus musculus OX=10090 GN=Lire1 PE=1 SV=2
ENSSSCG00000011496		5.38	4.21	3.05	11.84	12.09	6.6	1.18198	0.000917564	0.0320857	XP_003132346.3	PREDICTED: A disintegrin and metalloproteinase with thrombospondin motifs 9 isoform X2 [Sus scrofa]	GO:0045636(positive regulation of melanocyte differentiation);GO:0048070(regulation of developmental pigmentation);GO:0006508(proteolysis)	GO:0005615(extracellular space);GO:0009986(cell surface);GO:0031012(extracellular matrix);GO:0005578(extracellular matrix)	GO:0008270(zinc ion binding);GO:0004222(metalloendopeptidase activity);GO:0008237(metallopeptidase activity);GO:0004175(endopeptidase activity)	K08624|ADAMTS9|http://www.genome.jp/dbget-bin/www_bget?ko:K08624	*	KOG3538(O)(Disintegrin metalloproteinases with thrombospondin repeats)	A	A disintegrin and metalloproteinase with thrombospondin motifs 9 OS=Homo sapiens OX=9606 GN=ADAMTS9 PE=1 SV=4
ENSSSCG00000005494		0.66	0.85	0.95	2.04	1.45	2.51	1.18085	3.36e-05	0.00284725	XP_015100839.1	PREDICTED: tenascin isoform X1 [Vicugna pacos]	*	*	*	K06252|TN|http://www.genome.jp/dbget-bin/www_bget?ko:K06252	ko04510(Focal adhesion);ko04151(PI3K-Akt signaling pathway);ko04512(ECM-receptor interaction)	*	Tenascin	Tenascin OS=Homo sapiens OX=9606 GN=TNC PE=1 SV=3
ENSSSCG00000027677		1.78	1.54	1.86	3.79	4.38	4.32	1.18079	2.56e-05	0.00230096	XP_004764826.1	PREDICTED: ABI gene family member 3 isoform X1 [Mustela putorius furo]	GO:0030334(regulation of cell migration)	GO:0005737(cytoplasm);GO:0030027(lamellipodium);GO:0016020(membrane);GO:0005622(intracellular)	*	*	*	KOG2546(TZ)(Abl interactor ABI-1, contains SH3 domain)	ABI	ABI gene family member 3 OS=Homo sapiens OX=9606 GN=ABI3 PE=1 SV=2
ENSSSCG00000017874		1.42	1.39	1.37	3.18	2.51	4.41	1.1776	4.08e-05	0.0033006	XP_013836680.1	PREDICTED: sarcoplasmic/endoplasmic reticulum calcium ATPase 3 [Sus scrofa]	GO:0006810(transport);GO:0070588(calcium ion transmembrane transport);GO:0006811(ion transport);GO:0006816(calcium ion transport);GO:0006874(cellular calcium ion homeostasis)	GO:0016021(integral component of membrane);GO:0016020(membrane);GO:0033017(sarcoplasmic reticulum membrane);GO:0005783(endoplasmic reticulum);GO:0016529(sarcoplasmic reticulum);GO:0005887(integral component of plasma membrane)	GO:0005524(ATP binding);GO:0000166(nucleotide binding);GO:0016787(hydrolase activity);GO:0005388(calcium transmembrane transporter activity, phosphorylative mechanism);GO:0046872(metal ion binding)	K05853|ATP2A|http://www.genome.jp/dbget-bin/www_bget?ko:K05853	ko04020(Calcium signaling pathway);ko04022(cGMP - PKG signaling pathway);ko04972(Pancreatic secretion)	KOG0202(P)(Ca2+ transporting ATPase);KOG0203(P)(Na+/K+ ATPase, alpha subunit)	Sarcoplasmic/endoplasmic	Sarcoplasmic/endoplasmic reticulum calcium ATPase 3 OS=Homo sapiens OX=9606 GN=ATP2A3 PE=1 SV=2
ENSSSCG00000015774		0.69	1.21	0.9	2.09	1.86	2.88	1.17752	0.00022311	0.0113979	NP_001192236.1	teneurin-3 [Bos taurus] &gt;XP_015316331.1 PREDICTED: teneurin-3 isoform X5 [Bos taurus] &gt;DAA14552.1 TPA: odz, odd Oz/ten-m homolog 3 [Bos taurus]	GO:0097264(self proteolysis);GO:0007165(signal transduction);GO:0007156(homophilic cell adhesion via plasma membrane adhesion molecules);GO:0030154(cell differentiation);GO:0007155(cell adhesion);GO:0010976(positive regulation of neuron projection development);GO:0048593(camera-type eye morphogenesis);GO:0000902(cell morphogenesis);GO:0007157(heterophilic cell-cell adhesion via plasma membrane ce…	GO:0016020(membrane);GO:0042995(cell projection);GO:0016021(integral component of membrane);GO:0030424(axon);GO:0005887(integral component of plasma membrane);GO:0043005(neuron projection)	GO:0046982(protein heterodimerization activity);GO:0042803(protein homodimerization activity);GO:0050839(cell adhesion molecule binding)	*	*	KOG4659(S)(Uncharacterized conserved protein (Rhs family))	Teneurin-3	Teneurin-3 OS=Homo sapiens OX=9606 GN=TENM3 PE=2 SV=3
ENSSSCG00000021306		2.6	2.07	1.8	4.99	5.69	2.86	1.17464	0.000124128	0.00750029	NP_001090988.1	gap junction gamma-1 protein [Sus scrofa] &gt;XP_005668761.1 PREDICTED: gap junction gamma-1 protein isoform X1 [Sus scrofa] &gt;XP_005668762.1 PREDICTED: gap junction gamma-1 protein isoform X1 [Sus scrofa] &gt;XP_005668763.1 PREDICTED: gap junction gamma-1 protein isoform X1 [Sus scrofa] &gt;XP_005668765.1 PREDICTED: gap junction gamma-1 protein isoform X1 [Sus scrofa] &gt;XP_013836322.1 PREDIC…	GO:0007267(cell-cell signaling);GO:0034220(ion transmembrane transport);GO:0001570(vasculogenesis);GO:0007268(chemical synaptic transmission);GO:0048738(cardiac muscle tissue development);GO:0007601(visual perception);GO:0007507(heart development);GO:0007154(cell communication);GO:0048468(cell development);GO:0016264(gap junction assembly);GO:0086053(AV node cell to bundle of His cell communicati…	GO:0005886(plasma membrane);GO:0005922(connexin complex);GO:0016020(membrane);GO:0005921(gap junction);GO:0030054(cell junction);GO:0016021(integral component of membrane);GO:0014704(intercalated disc);GO:0005789(endoplasmic reticulum membrane)	GO:0005216(ion channel activity);GO:0086077(gap junction channel activity involved in AV node cell-bundle of His cell electrical coupling);GO:0005243(gap junction channel activity);GO:0086020(gap junction channel activity involved in SA node cell-atrial cardiac muscle cell electrical coupling)	K07616|GJA7, CX45|http://www.genome.jp/dbget-bin/www_bget?ko:K07616	*	*	Gap	Gap junction gamma-1 protein OS=Sus scrofa OX=9823 GN=GJC1 PE=2 SV=1
ENSSSCG00000010755		0.64	0.67	0.89	1.21	2.31	2.23	1.17444	0.000349444	0.0158477	XP_003359447.1	PREDICTED: receptor-type tyrosine-protein phosphatase epsilon isoform X3 [Sus scrofa]	*	*	*	K18033|PTPRE|http://www.genome.jp/dbget-bin/www_bget?ko:K18033	*	*	Receptor-type	Receptor-type tyrosine-protein phosphatase epsilon OS=Homo sapiens OX=9606 GN=PTPRE PE=1 SV=1
ENSSSCG00000016160		1.41	0.81	0.87	2.81	2.37	2.41	1.17391	0.000159893	0.00899178	XP_019794442.1	PREDICTED: receptor tyrosine-protein kinase erbB-4 isoform X1 [Tursiops truncatus]	*	*	*	K05085|ERBB4, HER4|http://www.genome.jp/dbget-bin/www_bget?ko:K05085	ko04144(Endocytosis);ko04020(Calcium signaling pathway);ko04012(ErbB signaling pathway)	*	Receptor	Receptor tyrosine-protein kinase erbB-4 OS=Homo sapiens OX=9606 GN=ERBB4 PE=1 SV=1
ENSSSCG00000004522		10.16	8.71	7.55	28.33	15.16	24.75	1.16982	5.38e-05	0.00399778	XP_004020594.1	PREDICTED: NAD-dependent malic enzyme, mitochondrial isoform X1 [Ovis aries] &gt;XP_005982477.1 PREDICTED: NAD-dependent malic enzyme, mitochondrial [Pantholops hodgsonii] &gt;XP_011976376.1 PREDICTED: NAD-dependent malic enzyme, mitochondrial isoform X1 [Ovis aries musimon]	GO:1902031(regulation of NADP metabolic process);GO:0055114(oxidation-reduction process);GO:0006108(malate metabolic process)	GO:0005739(mitochondrion);GO:0043231(intracellular membrane-bounded organelle)	GO:0004470(malic enzyme activity);GO:0004471(malate dehydrogenase (decarboxylating) (NAD+) activity);GO:0046872(metal ion binding);GO:0051287(NAD binding);GO:0016491(oxidoreductase activity)	K00027|ME2, sfcA, maeA|http://www.genome.jp/dbget-bin/www_bget?ko:K00027	ko02020(Two-component system);ko00620(Pyruvate metabolism);ko01200(Carbon metabolism)	KOG1257(C)(NADP+-dependent malic enzyme)	NAD-dependent	NAD-dependent malic enzyme, mitochondrial OS=Homo sapiens OX=9606 GN=ME2 PE=1 SV=1
ENSSSCG00000011743		2.2	1.03	1.8	5.55	2.27	4.52	1.16938	0.00158406	0.0459041	XP_013837648.1	PREDICTED: MDS1 and EVI1 complex locus protein EVI1 isoform X1 [Sus scrofa]	*	*	*	K04462|EVI1|http://www.genome.jp/dbget-bin/www_bget?ko:K04462	ko04010(MAPK signaling pathway)	KOG1721(R)(FOG: Zn-finger);KOG2461(K)(Transcription factor BLIMP-1/PRDI-BF1, contains C2H2-type Zn-finger and SET domains)	MDS1	MDS1 and EVI1 complex locus protein OS=Homo sapiens OX=9606 GN=MECOM PE=1 SV=3
ENSSSCG00000002815		2.78	2.58	4.1	6.77	8.13	7.53	1.16835	5.6e-06	0.000736559	NP_001229985.1	adhesion G-protein coupled receptor G1 precursor [Sus scrofa]	*	*	*	K08450|GPR56|http://www.genome.jp/dbget-bin/www_bget?ko:K08450	*	KOG4193(T)(G protein-coupled receptors)	Adhesion	Adhesion G-protein coupled receptor G1 OS=Macaca mulatta OX=9544 GN=ADGRG1 PE=2 SV=1
14.1638		1.31	1.71	1.54	4.68	2.83	3.35	1.16145	0.000415439	0.0179929	XP_013834215.1	PREDICTED: mitochondrial inner membrane protein COX18 isoform X1 [Sus scrofa]	*	*	*	*	*	*	*	*
ENSSSCG00000022693		2.33	2.71	3.44	7.67	3.58	9.29	1.16037	0.00168383	0.0480253	XP_006053232.1	PREDICTED: transcription factor LBX1 [Bubalus bubalis]	GO:0006355(regulation of transcription, DNA-templated);GO:0045665(negative regulation of neuron differentiation);GO:0048664(neuron fate determination);GO:0001947(heart looping);GO:0021920(regulation of transcription from RNA polymerase II promoter involved in spinal cord association neuron specification);GO:0008285(negative regulation of cell population proliferation);GO:0048663(neuron fate commi…	GO:0005634(nucleus);GO:0005667(transcription factor complex)	GO:0003677(DNA binding);GO:0043565(sequence-specific DNA binding);GO:0003700(DNA-binding transcription factor activity)	K09353|LBX|http://www.genome.jp/dbget-bin/www_bget?ko:K09353	*	KOG0488(R)(Transcription factor BarH and related HOX domain proteins)	Transcription	Transcription factor LBX1 OS=Homo sapiens OX=9606 GN=LBX1 PE=2 SV=2
ENSSSCG00000009215		5.48	3.74	5.5	14.14	6.65	15.31	1.16004	0.000472649	0.0198345	NP_999175.1	ATP-binding cassette sub-family G member 2 [Sus scrofa] &gt;Q8MIB3.1 RecName: Full=ATP-binding cassette sub-family G member 2; AltName: Full=Brain multidrug resistance protein; AltName: Full=Urate exporter; AltName: CD_antigen=CD338 &gt;CAD12785.1 brain multidrug resistance protein [Sus scrofa]	GO:0006810(transport);GO:0006855(drug transmembrane transport);GO:0055085(transmembrane transport);GO:0071549(cellular response to dexamethasone stimulus);GO:0060136(embryonic process involved in female pregnancy);GO:0042493(response to drug);GO:0010039(response to iron ion);GO:0015893(drug transport);GO:0051593(response to folic acid);GO:0046618(drug export);GO:0006879(cellular iron ion homeosta…	GO:0005886(plasma membrane);GO:0016020(membrane);GO:0005739(mitochondrion);GO:0016021(integral component of membrane);GO:0031966(mitochondrial membrane);GO:0016324(apical plasma membrane);GO:0005634(nucleus)	GO:0015238(xenobiotic transmembrane transporter activity);GO:0005524(ATP binding);GO:0000166(nucleotide binding);GO:0016887(ATPase activity);GO:0042626(ATPase-coupled transmembrane transporter activity);GO:0008559(ATPase-coupled xenobiotic transmembrane transporter activity);GO:0046983(protein dimerization activity);GO:0005215(transporter activity);GO:0015232(heme transporter activity);GO:0042803…	K05681|ABCG2|http://www.genome.jp/dbget-bin/www_bget?ko:K05681	ko02010(ABC transporters);ko04976(Bile secretion)	KOG0061(Q)(Transporter, ABC superfamily (Breast cancer resistance protein))	ATP-binding	ATP-binding cassette sub-family G member 2 OS=Sus scrofa OX=9823 GN=ABCG2 PE=2 SV=1
ENSSSCG00000007675		2.94	1.89	2.23	5.19	7.24	4.42	1.15798	0.000331453	0.0152702	XP_003124419.1	PREDICTED: ephrin type-B receptor 4 [Sus scrofa]	GO:0007155(cell adhesion);GO:0007169(transmembrane receptor protein tyrosine kinase signaling pathway);GO:0016310(phosphorylation);GO:0046777(protein autophosphorylation);GO:0018108(peptidyl-tyrosine phosphorylation);GO:0048013(ephrin receptor signaling pathway);GO:0006468(protein phosphorylation);GO:0002042(cell migration involved in sprouting angiogenesis);GO:0001525(angiogenesis);GO:0003007(he…	GO:0070062(extracellular exosome);GO:0016021(integral component of membrane);GO:0016020(membrane);GO:0005887(integral component of plasma membrane);GO:0005576(extracellular region);GO:0005829(cytosol);GO:0005886(plasma membrane)	GO:0004672(protein kinase activity);GO:0005003(ephrin receptor activity);GO:0005524(ATP binding);GO:0004714(transmembrane receptor protein tyrosine kinase activity);GO:0016301(kinase activity);GO:0016740(transferase activity);GO:0000166(nucleotide binding);GO:0004713(protein tyrosine kinase activity);GO:0005515(protein binding)	K05113|EPHB4, HTK|http://www.genome.jp/dbget-bin/www_bget?ko:K05113	ko04360(Axon guidance)	KOG0196(T)(Tyrosine kinase, EPH (ephrin) receptor family)	Ephrin	Ephrin type-B receptor 4 OS=Homo sapiens OX=9606 GN=EPHB4 PE=1 SV=2
ENSSSCG00000017614		0.47	0.38	0.58	1.05	1.02	1.3	1.15371	4.7e-05	0.00361422	XP_005657028.2	PREDICTED: E3 ubiquitin/ISG15 ligase TRIM25 [Sus scrofa]	GO:0051092(positive regulation of NF-kappaB transcription factor activity);GO:1902186(regulation of viral release from host cell);GO:0043627(response to estrogen);GO:0006513(protein monoubiquitination);GO:0045087(innate immune response);GO:1902187(negative regulation of viral release from host cell);GO:0036503(ERAD pathway);GO:0046597(negative regulation of viral entry into host cell);GO:0042787(…	GO:0005737(cytoplasm);GO:0005654(nucleoplasm)	GO:1904264(ubiquitin protein ligase activity);GO:0008270(zinc ion binding);GO:0046872(metal ion binding);GO:0044822(RNA binding)	K10652|TRIM25, EFP|http://www.genome.jp/dbget-bin/www_bget?ko:K10652	ko04064(NF-kappa B signaling pathway);ko04622(RIG-I-like receptor signaling pathway)	*	E3	E3 ubiquitin/ISG15 ligase TRIM25 OS=Homo sapiens OX=9606 GN=TRIM25 PE=1 SV=2
ENSSSCG00000015383		0.79	0.67	0.97	2.05	1.87	1.76	1.14681	1.98e-06	0.000315527	XP_013845030.1	PREDICTED: rap guanine nucleotide exchange factor 5 isoform X2 [Sus scrofa]	GO:0007264(small GTPase mediated signal transduction);GO:0043547(positive regulation of GTPase activity);GO:0007399(nervous system development);GO:0035556(intracellular signal transduction)	GO:0005634(nucleus);GO:0005622(intracellular)	GO:0005085(guanyl-nucleotide exchange factor activity);GO:0017034(Rap guanyl-nucleotide exchange factor activity);GO:0030742(GTP-dependent protein binding);GO:0005088(Ras guanyl-nucleotide exchange factor activity)	K08019|RAPGEF5|http://www.genome.jp/dbget-bin/www_bget?ko:K08019	ko04015(Rap1 signaling pathway);ko04014(Ras signaling pathway)	KOG3417(T)(Ras1 guanine nucleotide exchange factor);KOG2378(T)(cAMP-regulated guanine nucleotide exchange factor)	Rap	Rap guanine nucleotide exchange factor 5 OS=Rattus norvegicus OX=10116 GN=Rapgef5 PE=2 SV=1
ENSSSCG00000000901		0.56	0.41	0.47	1.74	0.95	0.96	1.14489	0.000196734	0.0104432	XP_019774189.1	PREDICTED: FYVE, RhoGEF and PH domain-containing protein 6 isoform X1 [Tursiops truncatus]	*	*	*	K05724|FGD5_6|http://www.genome.jp/dbget-bin/www_bget?ko:K05724	*	KOG4424(T)(Predicted Rho/Rac guanine nucleotide exchange factor/faciogenital dysplasia protein 3);KOG1729(R)(FYVE finger containing protein)	FYVE,	FYVE, RhoGEF and PH domain-containing protein 6 OS=Homo sapiens OX=9606 GN=FGD6 PE=1 SV=2
ENSSSCG00000029860		2.43	2.12	1.99	6.29	4.22	4.71	1.14459	5.16e-06	0.00069283	XP_006204025.1	PREDICTED: band 4.1-like protein 4A isoform X1 [Vicugna pacos]	*	GO:0005737(cytoplasm);GO:0005856(cytoskeleton);GO:0019898(extrinsic component of membrane)	GO:0008092(cytoskeletal protein binding)	*	*	KOG3527(R)(Erythrocyte membrane protein 4.1 and related proteins of the ERM family);KOG3531(T)(Rho guanine nucleotide exchange factor CDEP);KOG0792(T)(Protein tyrosine phosphatase PTPMEG, contains FERM domain)	Band	Band 4.1-like protein 4A OS=Homo sapiens OX=9606 GN=EPB41L4A PE=1 SV=2
ENSSSCG00000036855		17.86	18.26	18.2	56.14	44.7	25.18	1.14402	0.000287657	0.0137756	ELK16686.1	Solute carrier family 25 member 36 [Pteropus alecto]	GO:0000002(mitochondrial genome maintenance);GO:0006810(transport);GO:0006864(pyrimidine nucleotide transport);GO:0007005(mitochondrion organization);GO:0051881(regulation of mitochondrial membrane potential);GO:0055085(transmembrane transport)	GO:0005739(mitochondrion);GO:0005743(mitochondrial inner membrane);GO:0016020(membrane);GO:0016021(integral component of membrane)	GO:0015218(pyrimidine nucleotide transmembrane transporter activity)	K15116|SLC25A33_36, RIM2|http://www.genome.jp/dbget-bin/www_bget?ko:K15116	*	KOG0751(C)(Mitochondrial aspartate/glutamate carrier protein Aralar/Citrin (contains EF-hand Ca2+-binding domains));KOG0764(C)(Mitochondrial FAD carrier protein);KOG0036(F)(Predicted mitochondrial carrier protein);KOG0757(C)(Mitochondrial carrier protein - Rim2p/Mrs12p)	Solute	Solute carrier family 25 member 36 OS=Homo sapiens OX=9606 GN=SLC25A36 PE=1 SV=1
ENSSSCG00000007147		1.67	1.47	1.89	4.54	2.58	5.08	1.14277	8.76e-05	0.00569757	XP_005672829.1	PREDICTED: heat shock 70 kDa protein 12B [Sus scrofa] &gt;XP_013840604.1 PREDICTED: heat shock 70 kDa protein 12B [Sus scrofa]	*	*	*	*	*	*	Heat	Heat shock 70 kDa protein 12B OS=Homo sapiens OX=9606 GN=HSPA12B PE=1 SV=2
ENSSSCG00000026984		1.87	0.99	1.57	3.76	2.78	3.84	1.1411	6.56e-05	0.00464062	XP_013841532.1	PREDICTED: deleted in autism-related protein 1, partial [Sus scrofa]	*	*	*	*	*	*	Divergent	Divergent protein kinase domain 2B OS=Bos taurus OX=9913 GN=DIPK2B PE=2 SV=1
ENSSSCG00000009408		0.79	0.54	0.81	2.15	1.37	1.56	1.13891	8.63e-05	0.00564221	XP_007466510.1	PREDICTED: leucine-rich repeat and calponin homology domain-containing protein 1 isoform X1 [Lipotes vexillifer]	*	*	GO:0005515(protein binding)	*	*	KOG0532(Z)(Leucine-rich repeat (LRR) protein, contains calponin homology domain)	Leucine-rich	Leucine-rich repeat and calponin homology domain-containing protein 1 OS=Homo sapiens OX=9606 GN=LRCH1 PE=1 SV=3
ENSSSCG00000015235		10.49	9.69	9.4	25.66	23.92	21.88	1.13889	1.51e-06	0.000251614	NP_001156358.1	protein C-ets-1 [Sus scrofa] &gt;ACR55779.1 v-ets erythroblastosis virus E26 oncogene-like protein 1 [Sus scrofa]	GO:0006355(regulation of transcription, DNA-templated);GO:0048870(cell motility);GO:0050728(negative regulation of inflammatory response);GO:0030578(PML body organization);GO:0045944(positive regulation of transcription by RNA polymerase II);GO:0045648(positive regulation of erythrocyte differentiation);GO:0045786(negative regulation of cell cycle);GO:0010595(positive regulation of endothelial ce…	GO:0005634(nucleus);GO:0005667(transcription factor complex);GO:0005654(nucleoplasm);GO:0005737(cytoplasm)	GO:0003677(DNA binding);GO:0003700(DNA-binding transcription factor activity);GO:0043565(sequence-specific DNA binding);GO:0042802(identical protein binding);GO:0000981(DNA-binding transcription factor activity, RNA polymerase II-specific);GO:0000982(DNA-binding transcription factor activity, RNA polymerase II-specific);GO:0005515(protein binding);GO:0008134(transcription factor binding);GO:00350…	K02678|ETS, pnt|http://www.genome.jp/dbget-bin/www_bget?ko:K02678	ko04013(MAPK signaling pathway - fly);ko04014(Ras signaling pathway);ko04320(Dorso-ventral axis formation)	KOG3806(K)(Predicted transcription factor)	Transforming;Protein	Transforming protein p68/c-ets-1 OS=Gallus gallus OX=9031 GN=ETS1 PE=2 SV=1;Protein C-ets-1 OS=Homo sapiens OX=9606 GN=ETS1 PE=1 SV=1
ENSSSCG00000032741		2.12	1.39	1.71	4.95	3.11	4.12	1.13762	5.48e-05	0.00405252	XP_005666914.2	PREDICTED: TBC1 domain family member 9 isoform X1 [Sus scrofa]	GO:0031338(regulation of vesicle fusion);GO:0090630(activation of GTPase activity);GO:0006886(intracellular protein transport)	GO:0005622(intracellular);GO:0012505(endomembrane system)	GO:0005509(calcium ion binding);GO:0005096(GTPase activator activity);GO:0017137(Rab GTPase binding);GO:0005515(protein binding)	K19951|TBC1D9, GYP2, MDR1|http://www.genome.jp/dbget-bin/www_bget?ko:K19951	*	KOG2058(U)(Ypt/Rab GTPase activating protein);KOG2222(TR)(Uncharacterized conserved protein, contains TBC, SH3 and RUN domains);KOG4347(R)(GTPase-activating protein VRP)	TBC1	TBC1 domain family member 9 OS=Homo sapiens OX=9606 GN=TBC1D9 PE=2 SV=2
ENSSSCG00000017277		47.37	29.49	39.51	100.66	82	94.96	1.13749	8.2e-06	0.000984391	NP_999072.1	platelet endothelial cell adhesion molecule precursor [Sus scrofa] &gt;Q95242.1 RecName: Full=Platelet endothelial cell adhesion molecule; Short=PECAM-1; AltName: CD_antigen=CD31; Flags: Precursor &gt;CAA67129.1 CD31, PECAM-1 [Sus scrofa]	GO:0007155(cell adhesion);GO:0042523(positive regulation of tyrosine phosphorylation of STAT protein);GO:0030334(regulation of cell migration);GO:0007266(Rho protein signal transduction);GO:0042060(wound healing);GO:0001525(angiogenesis);GO:0001886(endothelial cell morphogenesis);GO:0043542(endothelial cell migration);GO:0090673(endothelial cell-matrix adhesion)	GO:0009897(external side of plasma membrane);GO:0005886(plasma membrane);GO:0045121(membrane raft);GO:0016020(membrane);GO:0071944(cell periphery);GO:0030054(cell junction);GO:0016021(integral component of membrane);GO:0030485(smooth muscle contractile fiber)	*	K06471|PECAM1, CD31|http://www.genome.jp/dbget-bin/www_bget?ko:K06471	ko04514(Cell adhesion molecules (CAMs));ko04670(Leukocyte transendothelial migration)	*	Platelet	Platelet endothelial cell adhesion molecule OS=Sus scrofa OX=9823 GN=PECAM1 PE=2 SV=1
ENSSSCG00000035595		1.92	2.19	2.38	5.06	5.11	5.09	1.13529	3.84e-08	1.24e-05	XP_004275280.1	PREDICTED: hemicentin-1 [Orcinus orca]	*	*	*	K17341|HMCN|http://www.genome.jp/dbget-bin/www_bget?ko:K17341	*	KOG4475(RP)(FOG: Immunoglobin and related proteins)	Hemicentin-1	Hemicentin-1 OS=Homo sapiens OX=9606 GN=HMCN1 PE=1 SV=2
ENSSSCG00000000383		12.79	10.74	17.6	33.27	20.23	44.66	1.13484	0.000200277	0.0105607	NP_001039990.1	E3 ubiquitin-protein ligase NRDP1 [Bos taurus] &gt;XP_003405173.1 PREDICTED: E3 ubiquitin-protein ligase NRDP1 [Loxodonta africana] &gt;XP_003481664.1 PREDICTED: E3 ubiquitin-protein ligase NRDP1 [Sus scrofa] &gt;XP_004006635.1 PREDICTED: E3 ubiquitin-protein ligase NRDP1 isoform X1 [Ovis aries] &gt;XP_005655656.1 PREDICTED: E3 ubiquitin-protein ligase NRDP1 [Sus scrofa] &gt;XP_005903490.1 PREDIC…	GO:0016567(protein ubiquitination);GO:0051865(protein autoubiquitination);GO:0000209(protein polyubiquitination);GO:0030336(negative regulation of cell migration);GO:0045637(regulation of myeloid cell differentiation);GO:2000377(regulation of reactive oxygen species metabolic process);GO:0010498(proteasomal protein catabolic process);GO:0043408(regulation of MAPK cascade);GO:0045619(regulation of…	GO:0005829(cytosol);GO:0005575(cellular_component)	GO:0031386(protein tag);GO:0016881(acid-amino acid ligase activity);GO:0004842(ubiquitin-protein transferase activity);GO:0008270(zinc ion binding);GO:0046872(metal ion binding);GO:0061630(ubiquitin protein ligase activity);GO:0005128(erythropoietin receptor binding);GO:0005135(interleukin-3 receptor binding);GO:0017160(Ral GTPase binding);GO:0016874(ligase activity);GO:0005515(protein binding)	K11649|SMARCC|http://www.genome.jp/dbget-bin/www_bget?ko:K11649;K11981|RNF41, NRDP1|http://www.genome.jp/dbget-bin/www_bget?ko:K11981	ko04144(Endocytosis)	*	E3	E3 ubiquitin-protein ligase NRDP1 OS=Homo sapiens OX=9606 GN=RNF41 PE=1 SV=2
ENSSSCG00000000185		15.63	11.85	18.4	32.09	24.58	50.53	1.13459	0.000424435	0.0182433	XP_002752469.1	PREDICTED: 5&apos;-AMP-activated protein kinase subunit gamma-1 [Callithrix jacchus]	GO:0006629(lipid metabolic process);GO:0006633(fatty acid biosynthetic process);GO:0006631(fatty acid metabolic process);GO:0016310(phosphorylation);GO:0006468(protein phosphorylation);GO:0010628(positive regulation of gene expression);GO:0006110(regulation of glycolytic process);GO:0007050(cell cycle arrest);GO:0007165(signal transduction);GO:0007283(spermatogenesis);GO:0016236(macroautophagy);G…	GO:0031588(nucleotide-activated protein kinase complex);GO:0070062(extracellular exosome);GO:0016020(membrane);GO:0005634(nucleus);GO:0005654(nucleoplasm);GO:0005829(cytosol)	GO:0004679(AMP-activated protein kinase activity);GO:0016208(AMP binding);GO:0043531(ADP binding);GO:0005524(ATP binding);GO:0000166(nucleotide binding);GO:0016301(kinase activity);GO:0004672(protein kinase activity);GO:0019901(protein kinase binding);GO:0004691(cAMP-dependent protein kinase activity);GO:0005515(protein binding);GO:0008603(cAMP-dependent protein kinase regulator activity)	K07200|PRKAG|http://www.genome.jp/dbget-bin/www_bget?ko:K07200	ko04530(Tight junction);ko04152(AMPK signaling pathway);ko04371(Apelin signaling pathway);ko04068(FoxO signaling pathway);ko04211(Longevity regulating pathway - mammal);ko04213(Longevity regulating pathway - multiple species);ko04920(Adipocytokine signaling pathway);ko04922(Glucagon signaling pathway);ko04910(Insulin signaling pathway);ko04921(Oxytocin signaling pathway);ko04710(Circadian rhythm)	KOG1764(C)(5'-AMP-activated protein kinase, gamma subunit)	5&apos;-AMP-activated	5&apos;-AMP-activated protein kinase subunit gamma-1 OS=Sus scrofa OX=9823 GN=PRKAG1 PE=1 SV=2
7.753		0.27	0.39	0.29	0.86	0.52	0.9	1.13188	0.00123359	0.0386193	*	*	*	*	*	*	*	*	*	*
1.22		1.18	0.8	1.11	2.98	2.11	2.27	1.13116	0.000307347	0.0144102	*	*	*	*	*	*	*	*	*	*
ENSSSCG00000000504		7.91	6.34	8.09	18.77	16.35	17.3	1.12879	3.23e-08	1.09e-05	XP_004281935.1	PREDICTED: receptor-type tyrosine-protein phosphatase beta isoform X1 [Orcinus orca]	*	*	*	K05694|PTPRB, PTPB|http://www.genome.jp/dbget-bin/www_bget?ko:K05694	ko04520(Adherens junction)	KOG0791(T)(Protein tyrosine phosphatase, contains fn3 domain)	Receptor-type	Receptor-type tyrosine-protein phosphatase beta OS=Homo sapiens OX=9606 GN=PTPRB PE=1 SV=3
ENSSSCG00000035495		9.77	6.55	6.64	23.34	14.5	15.49	1.12733	0.000139957	0.00815914	NP_999434.2	kit ligand precursor [Sus scrofa] &gt;XP_013853552.1 PREDICTED: kit ligand [Sus scrofa] &gt;BAE48720.1 KIT ligand [Sus scrofa] &gt;AOC89042.1 KIT ligand protein [Sus scrofa]	GO:0007155(cell adhesion)	GO:0005886(plasma membrane);GO:0016020(membrane);GO:0005576(extracellular region);GO:0016021(integral component of membrane);GO:0005737(cytoplasm);GO:0005856(cytoskeleton);GO:0030027(lamellipodium);GO:0030175(filopodium)	GO:0008083(growth factor activity);GO:0005173(stem cell factor receptor binding)	K05461|KITLG|http://www.genome.jp/dbget-bin/www_bget?ko:K05461	ko04151(PI3K-Akt signaling pathway);ko04072(Phospholipase D signaling pathway);ko04015(Rap1 signaling pathway);ko04014(Ras signaling pathway);ko04060(Cytokine-cytokine receptor interaction);ko04916(Melanogenesis);ko04640(Hematopoietic cell lineage)	*	Kit	Kit ligand OS=Sus scrofa OX=9823 GN=KITLG PE=2 SV=1
ENSSSCG00000026196		3.6	3.52	5.04	10.4	21.96	9.69	1.12662	1.11e-05	0.00122892	XP_012417347.1	PREDICTED: protein FAM13A [Odobenus rosmarus divergens]	GO:0007165(signal transduction);GO:0008150(biological_process);GO:0051056(regulation of small GTPase mediated signal transduction);GO:0043547(positive regulation of GTPase activity)	GO:0005575(cellular_component);GO:0005829(cytosol)	GO:0003674(molecular_function);GO:0005096(GTPase activator activity)	*	*	*	Protein	Protein FAM13A OS=Homo sapiens OX=9606 GN=FAM13A PE=1 SV=2
ENSSSCG00000017927		7.2	5.4	4.23	14.33	12.78	14	1.1256	0.000126649	0.00761794	XP_003131975.3	PREDICTED: B-cell CLL/lymphoma 6 member B protein [Sus scrofa]	GO:0000122(negative regulation of transcription by RNA polymerase II);GO:0030099(myeloid cell differentiation);GO:0050767(regulation of neurogenesis)	GO:0005634(nucleus)	GO:0003677(DNA binding);GO:0001227(DNA-binding transcription repressor activity, RNA polymerase II-specific);GO:0000977(RNA polymerase II regulatory region sequence-specific DNA binding);GO:0003676(nucleic acid binding);GO:0046872(metal ion binding)	*	*	*	B-cell	B-cell CLL/lymphoma 6 member B protein OS=Homo sapiens OX=9606 GN=BCL6B PE=2 SV=2
ENSSSCG00000035420		1.85	1.8	1.74	4.17	3.44	5.1	1.12341	1.05e-05	0.00118405	XP_003481977.1	PREDICTED: transcription factor HES-4 [Sus scrofa]	GO:0006351(transcription, DNA-templated);GO:0006355(regulation of transcription, DNA-templated)	GO:0005634(nucleus)	GO:0003677(DNA binding);GO:0046983(protein dimerization activity)	K09089|HES4|http://www.genome.jp/dbget-bin/www_bget?ko:K09089	*	KOG4304(K)(Transcriptional repressors of the hairy/E(spl) family (contains HLH))	Transcription	Transcription factor HES-4 OS=Homo sapiens OX=9606 GN=HES4 PE=2 SV=1
ENSSSCG00000016810		1	0.77	1.11	2.99	1.57	2.28	1.1234	6.28e-05	0.00450053	XP_003359788.2	PREDICTED: LOW QUALITY PROTEIN: PDZ domain-containing protein 2 [Sus scrofa]	*	*	*	*	*	KOG3528(S)(FOG: PDZ domain)	PDZ	PDZ domain-containing protein 2 OS=Homo sapiens OX=9606 GN=PDZD2 PE=1 SV=4
ENSSSCG00000001959		55.08	55.62	64.33	150.71	90.42	160.72	1.11867	9.67e-06	0.00110477	EPQ06971.1	Cofilin-2 [Myotis brandtii]	GO:0046716(muscle cell cellular homeostasis);GO:0030836(positive regulation of actin filament depolymerization);GO:0030042(actin filament depolymerization);GO:0045214(sarcomere organization);GO:0007015(actin filament organization);GO:0007519(skeletal muscle tissue development);GO:0030043(actin filament fragmentation)	GO:0005737(cytoplasm);GO:0031674(I band);GO:0016363(nuclear matrix);GO:0005615(extracellular space);GO:0070062(extracellular exosome);GO:0005622(intracellular);GO:0005856(cytoskeleton);GO:0015629(actin cytoskeleton);GO:0005634(nucleus);GO:0030018(Z disc)	GO:0003779(actin binding);GO:0005515(protein binding);GO:0051015(actin filament binding)	K05765|CFL|http://www.genome.jp/dbget-bin/www_bget?ko:K05765;K11655|BAZ1A, ACF1|http://www.genome.jp/dbget-bin/www_bget?ko:K11655	ko04810(Regulation of actin cytoskeleton);ko04360(Axon guidance);ko04666(Fc gamma R-mediated phagocytosis)	KOG1735(Z)(Actin depolymerizing factor)	Cofilin-2	Cofilin-2 OS=Bos taurus OX=9913 GN=CFL2 PE=2 SV=1
ENSSSCG00000004139		1.57	1.8	1.41	3.02	5.01	3.21	1.11709	3.39e-05	0.00286253	XP_004263807.2	PREDICTED: G-protein coupled receptor 126 [Orcinus orca]	GO:0007005(mitochondrion organization);GO:0007166(cell surface receptor signaling pathway);GO:0007186(G protein-coupled receptor signaling pathway);GO:0010579(adenylate cyclase-activating G protein-coupled receptor signaling pathway);GO:0014037(Schwann cell differentiation);GO:0019933(cAMP-mediated signaling);GO:0022011(myelination in peripheral nervous system);GO:0042552(myelination);GO:0060347(…	GO:0005622(intracellular);GO:0005886(plasma membrane);GO:0016021(integral component of membrane)	GO:0004930(G protein-coupled receptor activity);GO:0005518(collagen binding);GO:0043236(laminin binding);GO:0050840(extracellular matrix binding)	K08463|GPR126|http://www.genome.jp/dbget-bin/www_bget?ko:K08463	*	KOG3714(O)(Meprin A metalloprotease)	Adhesion	Adhesion G-protein coupled receptor G6 OS=Homo sapiens OX=9606 GN=ADGRG6 PE=1 SV=3
ENSSSCG00000016976		2.12	1.25	2.6	4.46	4.28	5	1.11703	0.000119564	0.00728716	XP_003134083.1	PREDICTED: zinc finger protein 366 [Sus scrofa]	GO:0043627(response to estrogen);GO:0000122(negative regulation of transcription by RNA polymerase II);GO:0033147(negative regulation of intracellular estrogen receptor signaling pathway)	GO:0005634(nucleus)	GO:0003676(nucleic acid binding);GO:0046872(metal ion binding);GO:0030331(estrogen receptor binding);GO:0003714(transcription corepressor activity)	*	*	*	Zinc	Zinc finger protein 366 OS=Homo sapiens OX=9606 GN=ZNF366 PE=1 SV=1
ENSSSCG00000017245		3.98	4.66	5.2	8.06	10.62	13.26	1.11539	9.49e-05	0.00611341	XP_003131291.1	PREDICTED: cdc42 effector protein 4 [Sus scrofa] &gt;XP_003358042.1 PREDICTED: cdc42 effector protein 4 [Sus scrofa]	GO:0008360(regulation of cell shape);GO:0031274(positive regulation of pseudopodium assembly);GO:0030838(positive regulation of actin filament polymerization);GO:0007266(Rho protein signal transduction);GO:0043547(positive regulation of GTPase activity)	GO:0005737(cytoplasm);GO:0005886(plasma membrane);GO:0015630(microtubule cytoskeleton);GO:0015629(actin cytoskeleton);GO:0016020(membrane);GO:0005856(cytoskeleton);GO:0012505(endomembrane system);GO:0005911(cell-cell junction)	GO:0005096(GTPase activator activity);GO:0017049(GTP-Rho binding);GO:0044822(RNA binding);GO:0005515(protein binding)	*	*	*	Cdc42	Cdc42 effector protein 4 OS=Homo sapiens OX=9606 GN=CDC42EP4 PE=1 SV=1
ENSSSCG00000001952		20.41	27.04	35.91	56.12	86.64	46.03	1.11337	0.000990833	0.0337086	NP_001005150.1	NF-kappa-B inhibitor alpha [Sus scrofa] &gt;Q08353.1 RecName: Full=NF-kappa-B inhibitor alpha; AltName: Full=ECI-6; AltName: Full=I-kappa-B-alpha; Short=IkB-alpha; Short=IkappaBalpha &gt;CAA79979.1 ECI-6/IkBa [Sus scrofa domesticus] &gt;CAA84619.1 IkBa [Sus scrofa]	GO:0032088(negative regulation of NF-kappaB transcription factor activity);GO:0032496(response to lipopolysaccharide);GO:0045944(positive regulation of transcription by RNA polymerase II);GO:0042994(cytoplasmic sequestering of transcription factor);GO:0010745(negative regulation of macrophage derived foam cell differentiation);GO:0010888(negative regulation of lipid storage);GO:0032270(positive r…	GO:0005737(cytoplasm);GO:0005886(plasma membrane);GO:0005829(cytosol);GO:0005634(nucleus)	GO:0008139(nuclear localization sequence binding);GO:0019899(enzyme binding);GO:0031625(ubiquitin protein ligase binding);GO:0042802(identical protein binding);GO:0051059(NF-kappaB binding)	K04734|NFKBIA|http://www.genome.jp/dbget-bin/www_bget?ko:K04734	ko04210(Apoptosis);ko04064(NF-kappa B signaling pathway);ko04668(TNF signaling pathway);ko04024(cAMP signaling pathway);ko04380(Osteoclast differentiation);ko04920(Adipocytokine signaling pathway);ko04662(B cell receptor signaling pathway);ko04062(Chemokine signaling pathway);ko04623(Cytosolic DNA-sensing pathway);ko04657(IL-17 signaling pathway);ko04621(NOD-like receptor signaling pathway);ko046…	KOG0504(R)(FOG: Ankyrin repeat)	NF-kappa-B	NF-kappa-B inhibitor alpha OS=Sus scrofa OX=9823 GN=NFKBIA PE=2 SV=1
ENSSSCG00000033115		6.41	5.7	7.34	15.16	13.16	15.69	1.11159	5.4e-08	1.64e-05	CAJ76278.1	interferon (alpha, beta and omega) receptor 1 [Sus scrofa]	GO:0019221(cytokine-mediated signaling pathway);GO:0032496(response to lipopolysaccharide);GO:0035457(cellular response to interferon-alpha);GO:0060337(type I interferon signaling pathway);GO:0042110(T cell activation);GO:0050718(positive regulation of interleukin-1 beta secretion);GO:0051607(defense response to virus);GO:0045893(positive regulation of transcription, DNA-templated);GO:0045351(typ…	GO:0005764(lysosome);GO:0005770(late endosome);GO:0005886(plasma membrane);GO:0005887(integral component of plasma membrane);GO:0016021(integral component of membrane);GO:0016020(membrane);GO:0005768(endosome)	GO:0004896(cytokine receptor activity);GO:0004905(type I interferon receptor activity);GO:0019962(type I interferon binding);GO:0004904(interferon receptor activity)	K05130|IFNAR1|http://www.genome.jp/dbget-bin/www_bget?ko:K05130	ko04217(Necroptosis);ko04630(Jak-STAT signaling pathway);ko04151(PI3K-Akt signaling pathway);ko04060(Cytokine-cytokine receptor interaction);ko04380(Osteoclast differentiation);ko04621(NOD-like receptor signaling pathway);ko04650(Natural killer cell mediated cytotoxicity);ko04620(Toll-like receptor signaling pathway)	*	Interferon	Interferon alpha/beta receptor 1 OS=Sus scrofa OX=9823 GN=IFNAR1 PE=2 SV=1
ENSSSCG00000016784		2.58	4.57	2.97	7.84	7.04	8.39	1.11071	0.000781381	0.0287923	XP_011757635.1	PREDICTED: progressive ankylosis protein homolog [Macaca nemestrina]	GO:1904669(ATP export);GO:0030500(regulation of bone mineralization);GO:0030505(inorganic diphosphate transport);GO:0035435(phosphate ion transmembrane transport);GO:0001501(skeletal system development);GO:0007626(locomotory behavior);GO:0055085(transmembrane transport)	GO:0005886(plasma membrane);GO:0016020(membrane);GO:0016021(integral component of membrane);GO:0005887(integral component of plasma membrane);GO:0019867(outer membrane)	GO:0005315(inorganic phosphate transmembrane transporter activity);GO:0030504(inorganic diphosphate transmembrane transporter activity);GO:0015114(phosphate ion transmembrane transporter activity)	*	*	*	Progressive	Progressive ankylosis protein homolog OS=Homo sapiens OX=9606 GN=ANKH PE=1 SV=2
ENSSSCG00000030153		1.5	0.94	1.32	3.08	3.8	2.29	1.10715	0.000732908	0.0274491	XP_003798935.1	PREDICTED: E3 ubiquitin-protein ligase SMURF1 isoform X2 [Otolemur garnettii]	GO:0030509(BMP signaling pathway);GO:1903861(positive regulation of dendrite extension);GO:0006611(protein export from nucleus);GO:0098779(positive regulation of mitophagy in response to mitochondrial depolarization);GO:2000060(positive regulation of ubiquitin-dependent protein catabolic process);GO:0071211(protein targeting to vacuole involved in autophagy);GO:0000209(protein polyubiquitination)…	GO:0005737(cytoplasm);GO:0070062(extracellular exosome);GO:0005739(mitochondrion);GO:0005886(plasma membrane);GO:0005829(cytosol);GO:0016020(membrane);GO:0005654(nucleoplasm);GO:0043025(neuronal cell body);GO:0030424(axon);GO:0005634(nucleus)	GO:0070412(R-SMAD binding);GO:0061630(ubiquitin protein ligase activity);GO:0004842(ubiquitin-protein transferase activity);GO:0016874(ligase activity);GO:0070411(I-SMAD binding);GO:0005543(phospholipid binding);GO:0048185(activin binding);GO:0005515(protein binding)	K04678|SMURF|http://www.genome.jp/dbget-bin/www_bget?ko:K04678	ko04144(Endocytosis);ko04340(Hedgehog signaling pathway);ko04341(Hedgehog signaling pathway - fly);ko04350(TGF-beta signaling pathway);ko04120(Ubiquitin mediated proteolysis)	KOG0940(O)(Ubiquitin protein ligase RSP5/NEDD4)	E3	E3 ubiquitin-protein ligase SMURF1 OS=Mus musculus OX=10090 GN=Smurf1 PE=1 SV=2
ENSSSCG00000008169		2.47	4.08	3.35	6.55	7.33	7.41	1.10635	6.15e-06	0.000790923	XP_013851366.1	PREDICTED: TBC1 domain family member 8 [Sus scrofa]	*	*	*	K19951|TBC1D9, GYP2, MDR1|http://www.genome.jp/dbget-bin/www_bget?ko:K19951	*	KOG4347(R)(GTPase-activating protein VRP);KOG2058(U)(Ypt/Rab GTPase activating protein)	TBC1	TBC1 domain family member 8 OS=Homo sapiens OX=9606 GN=TBC1D8 PE=1 SV=3
ENSSSCG00000048015		0.19	0.24	0.31	0.52	0.52	0.63	1.10367	0.000518086	0.0212576	ABR01162.1	endonuclease/reverse transcriptase [Sus scrofa]	*	*	*	*	*	*	LINE-1	LINE-1 reverse transcriptase homolog OS=Nycticebus coucang OX=9470 PE=4 SV=1
ENSSSCG00000027272		1.13	1.23	1.41	1.88	3.73	2.92	1.10327	0.00135183	0.0411228	NP_999104.1	phosphatidylinositol 4,5-bisphosphate 3-kinase catalytic subunit gamma isoform [Sus scrofa] &gt;O02697.2 RecName: Full=Phosphatidylinositol 4,5-bisphosphate 3-kinase catalytic subunit gamma isoform; Short=PI3-kinase subunit gamma; Short=PI3K-gamma; Short=PI3Kgamma; Short=PtdIns-3-kinase subunit gamma; AltName: Full=Phosphatidylinositol 4,5-bisphosphate 3-kinase 110 kDa catalytic subunit gamma; Sh…	GO:0001525(angiogenesis);GO:0006935(chemotaxis);GO:0016310(phosphorylation);GO:0048015(phosphatidylinositol-mediated signaling);GO:0002376(immune system process);GO:0006954(inflammatory response);GO:0046854(phosphatidylinositol phosphorylation);GO:0006897(endocytosis);GO:0006468(protein phosphorylation);GO:0036092(phosphatidylinositol-3-phosphate biosynthetic process)	GO:0005737(cytoplasm);GO:0005886(plasma membrane);GO:0016020(membrane);GO:0005942(phosphatidylinositol 3-kinase complex)	GO:0004674(protein serine/threonine kinase activity);GO:0016301(kinase activity);GO:0035005(1-phosphatidylinositol-4-phosphate 3-kinase activity);GO:0016740(transferase activity);GO:0005524(ATP binding);GO:0000166(nucleotide binding);GO:0016303(1-phosphatidylinositol-3-kinase activity);GO:0046934(phosphatidylinositol-4,5-bisphosphate 3-kinase activity)	K00922|PIK3C|http://www.genome.jp/dbget-bin/www_bget?ko:K00922	ko04210(Apoptosis);ko04810(Regulation of actin cytoskeleton);ko04510(Focal adhesion);ko04550(Signaling pathways regulating pluripotency of stem cells);ko04140(Autophagy - animal);ko04152(AMPK signaling pathway);ko04012(ErbB signaling pathway);ko04068(FoxO signaling pathway);ko04066(HIF-1 signaling pathway);ko04630(Jak-STAT signaling pathway);ko04151(PI3K-Akt signaling pathway);ko04070(Phosphatidy…	KOG0905(T)(Phosphoinositide 3-kinase)	Phosphatidylinositol	Phosphatidylinositol 4,5-bisphosphate 3-kinase catalytic subunit gamma isoform OS=Sus scrofa OX=9823 GN=PIK3CG PE=1 SV=2
ENSSSCG00000009320		2.63	2.59	3.48	7.87	5.44	6.82	1.1031	4.93e-07	0.000102174	XP_001925775.4	PREDICTED: LOW QUALITY PROTEIN: vascular endothelial growth factor receptor 1 [Sus scrofa]	GO:0030335(positive regulation of cell migration);GO:0007169(transmembrane receptor protein tyrosine kinase signaling pathway);GO:0048010(vascular endothelial growth factor receptor signaling pathway);GO:0016310(phosphorylation);GO:0038084(vascular endothelial growth factor signaling pathway);GO:0043552(positive regulation of phosphatidylinositol 3-kinase activity);GO:0002548(monocyte chemotaxis)…	GO:0016021(integral component of membrane);GO:0016020(membrane);GO:0005887(integral component of plasma membrane);GO:0005925(focal adhesion);GO:0043235(receptor complex)	GO:0004672(protein kinase activity);GO:0036332(placental growth factor-activated receptor activity);GO:0005524(ATP binding);GO:0036326(VEGF-A-activated receptor activity);GO:0004714(transmembrane receptor protein tyrosine kinase activity);GO:0016301(kinase activity);GO:0016740(transferase activity);GO:0005021(vascular endothelial growth factor-activated receptor activity);GO:0019838(growth factor…	K05096|FLT1, VEGFR1|http://www.genome.jp/dbget-bin/www_bget?ko:K05096	ko04510(Focal adhesion);ko04144(Endocytosis);ko04066(HIF-1 signaling pathway);ko04151(PI3K-Akt signaling pathway);ko04015(Rap1 signaling pathway);ko04014(Ras signaling pathway);ko04060(Cytokine-cytokine receptor interaction)	*	Vascular	Vascular endothelial growth factor receptor 1 OS=Homo sapiens OX=9606 GN=FLT1 PE=1 SV=2
ENSSSCG00000009285		5.84	10.99	9.41	15.76	16.34	34.88	1.10111	0.000697072	0.0265214	XP_003130932.1	PREDICTED: complement C1q and tumor necrosis factor-related protein 9 [Sus scrofa] &gt;XP_013835854.1 PREDICTED: complement C1q and tumor necrosis factor-related protein 9 [Sus scrofa]	*	GO:0005576(extracellular region);GO:0005581(collagen trimer)	*	*	*	*	Complement	Complement C1q and tumor necrosis factor-related protein 9 OS=Bos taurus OX=9913 GN=C1QTNF9 PE=2 SV=1
ENSSSCG00000037355		17.42	17.16	32.83	35.53	38.39	64.1	1.09906	0.00146498	0.0434672	XP_003481520.1	PREDICTED: E3 ubiquitin-protein ligase RNF115 [Sus scrofa]	GO:0000209(protein polyubiquitination);GO:0042059(negative regulation of epidermal growth factor receptor signaling pathway);GO:0042787(ubiquitin-dependent protein catabolic process);GO:0043161(proteasome-mediated ubiquitin-dependent protein catabolic process)	GO:0005829(cytosol)	GO:0061630(ubiquitin protein ligase activity);GO:0008270(zinc ion binding);GO:0046872(metal ion binding);GO:0016874(ligase activity)	K11982|RNF115_126|http://www.genome.jp/dbget-bin/www_bget?ko:K11982	*	KOG0800(O)(FOG: Predicted E3 ubiquitin ligase)	E3	E3 ubiquitin-protein ligase RNF115 OS=Mus musculus OX=10090 GN=Rnf115 PE=1 SV=1
ENSSSCG00000027745		0.25	0.23	0.38	0.79	0.58	0.61	1.09739	0.000276447	0.0134368	XP_014694748.1	PREDICTED: ATP-binding cassette sub-family G member 1 isoform X1 [Equus asinus]	GO:0006810(transport);GO:0042987(amyloid precursor protein catabolic process);GO:0033700(phospholipid efflux);GO:0010872(regulation of cholesterol esterification);GO:0010033(response to organic substance);GO:0030301(cholesterol transport);GO:0055091(phospholipid homeostasis);GO:0032367(intracellular cholesterol transport);GO:0010745(negative regulation of macrophage derived foam cell differentiat…	GO:0009897(external side of plasma membrane);GO:0005886(plasma membrane);GO:0016020(membrane);GO:0005789(endoplasmic reticulum membrane);GO:0005783(endoplasmic reticulum);GO:0055037(recycling endosome);GO:0000139(Golgi membrane);GO:0005654(nucleoplasm);GO:0005739(mitochondrion);GO:0005768(endosome);GO:0005794(Golgi apparatus);GO:0005887(integral component of plasma membrane);GO:0016021(integral c…	GO:0046983(protein dimerization activity);GO:0034041(ATPase-coupled sterol transmembrane transporter activity);GO:0046982(protein heterodimerization activity);GO:0042803(protein homodimerization activity);GO:0034437(obsolete glycoprotein transmembrane transporter activity);GO:0043531(ADP binding);GO:0005548(phospholipid transporter activity);GO:0005524(ATP binding);GO:0017127(cholesterol transfer…	K05679|ABCG1|http://www.genome.jp/dbget-bin/www_bget?ko:K05679	ko02010(ABC transporters)	KOG0061(Q)(Transporter, ABC superfamily (Breast cancer resistance protein))	ATP-binding	ATP-binding cassette sub-family G member 1 OS=Homo sapiens OX=9606 GN=ABCG1 PE=1 SV=3
ENSSSCG00000021041		9.03	9.67	12.49	19.95	17.46	35.45	1.08873	0.00031936	0.0147906	NP_001230394.1	probable carboxypeptidase PM20D1 [Sus scrofa]	GO:0008152(metabolic process)	*	GO:0004180(carboxypeptidase activity);GO:0016787(hydrolase activity)	K13049|PM20D1|http://www.genome.jp/dbget-bin/www_bget?ko:K13049	*	KOG2275(E)(Aminoacylase ACY1 and related metalloexopeptidases);KOG2276(E)(Metalloexopeptidases)	N-fatty-acyl-amino	N-fatty-acyl-amino acid synthase/hydrolase PM20D1 OS=Bos taurus OX=9913 GN=PM20D1 PE=2 SV=1
14.635		0.84	0.94	0.71	2.26	1.97	1.51	1.08632	0.000746174	0.027765	ABR01162.1	endonuclease/reverse transcriptase [Sus scrofa]	*	*	*	*	*	*	LINE-1	LINE-1 retrotransposable element ORF2 protein OS=Homo sapiens OX=9606 PE=1 SV=1
ENSSSCG00000004507		3.48	3.04	4.42	9.42	5.97	9.48	1.08591	0.000115704	0.00709918	EDL82858.1	MAD homolog 7 (Drosophila), isoform CRA_a [Rattus norvegicus] &gt;EDL82859.1 MAD homolog 7 (Drosophila), isoform CRA_a [Rattus norvegicus]	GO:0000122(negative regulation of transcription by RNA polymerase II);GO:0001657(ureteric bud development);GO:0006351(transcription, DNA-templated);GO:0007179(transforming growth factor beta receptor signaling pathway);GO:0010717(regulation of epithelial to mesenchymal transition);GO:0010801(negative regulation of peptidyl-threonine phosphorylation);GO:0010944(negative regulation of transcription…	GO:0005634(nucleus);GO:0005654(nucleoplasm);GO:0005667(transcription factor complex);GO:0005730(nucleolus);GO:0005737(cytoplasm);GO:0005813(centrosome);GO:0005886(plasma membrane);GO:0005913(adherens junction);GO:0016342(catenin complex);GO:0043234(protein-containing complex);GO:0005622(intracellular)	GO:0003677(DNA binding);GO:0003700(DNA-binding transcription factor activity);GO:0005515(protein binding);GO:0005518(collagen binding);GO:0008013(beta-catenin binding);GO:0030617(transforming growth factor beta receptor, inhibitory cytoplasmic mediator activity);GO:0031625(ubiquitin protein ligase binding);GO:0034713(type I transforming growth factor beta receptor binding);GO:0044212(transcriptio…	K19631|SMAD7|http://www.genome.jp/dbget-bin/www_bget?ko:K19631	ko04390(Hippo signaling pathway);ko04350(TGF-beta signaling pathway)	KOG3701(TK)(TGFbeta receptor signaling protein SMAD and related proteins)	Mothers	Mothers against decapentaplegic homolog 7 OS=Mus musculus OX=10090 GN=Smad7 PE=1 SV=1
ENSSSCG00000006866		7.92	6.76	6.01	16.64	12.5	23.24	1.08394	0.000287922	0.0137756	XP_013852803.1	PREDICTED: lipoamide acyltransferase component of branched-chain alpha-keto acid dehydrogenase complex, mitochondrial isoform X1 [Sus scrofa]	GO:0008152(metabolic process)	GO:0042645(mitochondrial nucleoid);GO:0005739(mitochondrion)	GO:0016740(transferase activity);GO:0016746(transferase activity, transferring acyl groups);GO:0031625(ubiquitin protein ligase binding)	K09699|DBT, bkdB|http://www.genome.jp/dbget-bin/www_bget?ko:K09699	ko00280(Valine, leucine and isoleucine degradation);ko00640(Propanoate metabolism)	KOG0559(C)(Dihydrolipoamide succinyltransferase (2-oxoglutarate dehydrogenase, E2 subunit));KOG0557(C)(Dihydrolipoamide acetyltransferase)	Lipoamide	Lipoamide acyltransferase component of branched-chain alpha-keto acid dehydrogenase complex, mitochondrial OS=Bos taurus OX=9913 GN=DBT PE=1 SV=2
ENSSSCG00000022318		5.61	4.02	6.96	14.59	7.47	15.86	1.08336	0.000904401	0.0317629	NP_001231385.1	transcriptional regulator ERG [Sus scrofa]	GO:2000504(positive regulation of blood vessel remodeling);GO:0003197(endocardial cushion development);GO:0003199(endocardial cushion to mesenchymal transition involved in heart valve formation);GO:0016477(cell migration);GO:0030154(cell differentiation);GO:0006355(regulation of transcription, DNA-templated);GO:0006357(regulation of transcription by RNA polymerase II);GO:0006351(transcription, DN…	GO:0030529(ribonucleoprotein complex);GO:0005634(nucleus);GO:0005737(cytoplasm)	GO:0003677(DNA binding);GO:0003682(chromatin binding);GO:0043565(sequence-specific DNA binding);GO:0000981(DNA-binding transcription factor activity, RNA polymerase II-specific);GO:0003700(DNA-binding transcription factor activity);GO:0005515(protein binding)	K09435|ERG|http://www.genome.jp/dbget-bin/www_bget?ko:K09435	*	KOG3806(K)(Predicted transcription factor)	Transcriptional	Transcriptional regulator ERG OS=Homo sapiens OX=9606 GN=ERG PE=1 SV=2
ENSSSCG00000010683		2.26	1.74	2.25	4.16	3.21	6.93	1.0832	0.00139971	0.0420934	XP_001928619.1	PREDICTED: G protein-coupled receptor kinase 5 isoform X1 [Sus scrofa]	GO:0007217(tachykinin receptor signaling pathway);GO:0016310(phosphorylation);GO:0008284(positive regulation of cell population proliferation);GO:0007165(signal transduction);GO:0046777(protein autophosphorylation);GO:0051726(regulation of cell cycle);GO:0045444(fat cell differentiation);GO:0006468(protein phosphorylation);GO:0043066(negative regulation of apoptotic process);GO:0016055(Wnt signal…	GO:0005737(cytoplasm);GO:0031965(nuclear membrane);GO:0005886(plasma membrane);GO:0005925(focal adhesion);GO:0005634(nucleus);GO:0016020(membrane)	GO:0004672(protein kinase activity);GO:0005524(ATP binding);GO:0004674(protein serine/threonine kinase activity);GO:0016301(kinase activity);GO:0004703(G protein-coupled receptor kinase activity);GO:0016740(transferase activity);GO:0047696(beta-adrenergic receptor kinase activity);GO:0000166(nucleotide binding);GO:0008289(lipid binding);GO:0005543(phospholipid binding);GO:0005080(protein kinase C…	K08291|GRK4_5_6|http://www.genome.jp/dbget-bin/www_bget?ko:K08291	ko04144(Endocytosis);ko04341(Hedgehog signaling pathway - fly);ko04062(Chemokine signaling pathway)	KOG0690(T)(Serine/threonine protein kinase);KOG0696(T)(Serine/threonine protein kinase)	G	G protein-coupled receptor kinase 5 OS=Bos taurus OX=9913 GN=GRK5 PE=1 SV=1
ENSSSCG00000001988		2.52	2.51	2.42	5.22	6.05	5.01	1.07767	6.33e-05	0.00452499	XP_001927591.3	PREDICTED: adenylate cyclase type 4 isoform X5 [Sus scrofa]	GO:0003091(renal water homeostasis);GO:0006171(cAMP biosynthetic process);GO:0007188(adenylate cyclase-modulating G protein-coupled receptor signaling pathway);GO:0007189(adenylate cyclase-activating G protein-coupled receptor signaling pathway);GO:0007190(activation of adenylate cyclase activity);GO:0007193(adenylate cyclase-inhibiting G protein-coupled receptor signaling pathway);GO:0019933(cAM…	GO:0005737(cytoplasm);GO:0005886(plasma membrane);GO:0016020(membrane);GO:0016021(integral component of membrane);GO:0030425(dendrite);GO:0005622(intracellular);GO:0043234(protein-containing complex)	GO:0004016(adenylate cyclase activity);GO:0005515(protein binding);GO:0005524(ATP binding);GO:0046872(metal ion binding);GO:0016849(phosphorus-oxygen lyase activity);GO:0016829(lyase activity);GO:0000166(nucleotide binding);GO:0031683(G-protein beta/gamma-subunit complex binding)	K08044|ADCY4|http://www.genome.jp/dbget-bin/www_bget?ko:K08044	ko04114(Oocyte meiosis);ko04540(Gap junction);ko04371(Apelin signaling pathway);ko04020(Calcium signaling pathway);ko04072(Phospholipase D signaling pathway);ko04015(Rap1 signaling pathway);ko04024(cAMP signaling pathway);ko04022(cGMP - PKG signaling pathway);ko00230(Purine metabolism);ko04211(Longevity regulating pathway - mammal);ko04213(Longevity regulating pathway - multiple species);ko04261(…	KOG3619(C)(Adenylate/guanylate cyclase);KOG1023(T)(Natriuretic peptide receptor, guanylate cyclase)	Adenylate	Adenylate cyclase type 4 OS=Homo sapiens OX=9606 GN=ADCY4 PE=1 SV=1
ENSSSCG00000003662		8.95	6.54	6.07	22.94	11.27	15.69	1.06945	0.000666231	0.0256177	XP_013854648.1	PREDICTED: cytosolic 5&apos;-nucleotidase 1A [Sus scrofa]	*	*	*	K01081|E3.1.3.5|http://www.genome.jp/dbget-bin/www_bget?ko:K01081	ko00760(Nicotinate and nicotinamide metabolism);ko00230(Purine metabolism);ko00240(Pyrimidine metabolism)	*	Cytosolic	Cytosolic 5&apos;-nucleotidase 1A OS=Mus musculus OX=10090 GN=Nt5c1a PE=1 SV=1
ENSSSCG00000035772		8.55	7.19	8.62	21.52	15.71	17.88	1.06698	4.65e-07	9.73e-05	BAB82983.1	VE cadherin [Sus scrofa]	GO:0001955(blood vessel maturation);GO:0007156(homophilic cell adhesion via plasma membrane adhesion molecules);GO:1903659(regulation of complement-dependent cytotoxicity);GO:2000114(regulation of establishment of cell polarity);GO:0007155(cell adhesion)	GO:0005886(plasma membrane);GO:0005911(cell-cell junction);GO:0016021(integral component of membrane);GO:0030054(cell junction);GO:0016020(membrane)	GO:0005509(calcium ion binding);GO:0046872(metal ion binding)	K06533|CDH5|http://www.genome.jp/dbget-bin/www_bget?ko:K06533	ko04514(Cell adhesion molecules (CAMs));ko04670(Leukocyte transendothelial migration)	*	Cadherin-5	Cadherin-5 OS=Sus scrofa OX=9823 GN=CDH5 PE=2 SV=1
ENSSSCG00000009434		66.32	54.18	90.23	164.27	111.03	183.12	1.06675	0.000171173	0.00943689	XP_010971581.1	PREDICTED: regulator of cell cycle RGCC [Camelus bactrianus] &gt;XP_010989492.1 PREDICTED: regulator of cell cycle RGCC [Camelus dromedarius]	GO:2000353(positive regulation of endothelial cell apoptotic process);GO:2000048(negative regulation of cell-cell adhesion mediated by cadherin);GO:0001100(negative regulation of exit from mitosis);GO:0010718(positive regulation of epithelial to mesenchymal transition);GO:0003331(positive regulation of extracellular matrix constituent secretion);GO:0050710(negative regulation of cytokine secretio…	GO:0005737(cytoplasm);GO:0005813(centrosome);GO:0005634(nucleus)	GO:0070412(R-SMAD binding);GO:0019901(protein kinase binding);GO:0030295(protein kinase activator activity)	*	*	*	Regulator	Regulator of cell cycle RGCC OS=Rattus norvegicus OX=10116 GN=Rgcc PE=1 SV=1
ENSSSCG00000016548		7.16	6.39	5.81	16.92	10.48	11.84	1.05933	8.37e-07	0.000159713	XP_003134717.3	PREDICTED: podocalyxin isoform X1 [Sus scrofa]	GO:0022408(negative regulation of cell-cell adhesion);GO:0016477(cell migration);GO:0033634(positive regulation of cell-cell adhesion mediated by integrin);GO:0072175(epithelial tube formation);GO:0022407(regulation of cell-cell adhesion);GO:0030335(positive regulation of cell migration);GO:0007155(cell adhesion);GO:0007162(negative regulation of cell adhesion);GO:0032534(regulation of microvillu…	GO:0005737(cytoplasm);GO:0030027(lamellipodium);GO:0005886(plasma membrane);GO:0005902(microvillus);GO:0016324(apical plasma membrane);GO:0045121(membrane raft);GO:0001726(ruffle);GO:0016020(membrane);GO:0031528(microvillus membrane);GO:0030175(filopodium);GO:0016021(integral component of membrane);GO:0036057(slit diaphragm)	*	K06817|PODXL|http://www.genome.jp/dbget-bin/www_bget?ko:K06817	*	*	Podocalyxin	Podocalyxin OS=Canis lupus familiaris OX=9615 GN=PODXL PE=1 SV=1
ENSSSCG00000045950		3.86	3.63	2.68	9.14	6.23	7.9	1.05691	0.000539146	0.0218957	XP_003125824.2	PREDICTED: uncharacterized protein C1orf54 homolog isoform X5 [Sus scrofa]	*	*	*	*	*	*	Uncharacterized	Uncharacterized protein C1orf54 OS=Homo sapiens OX=9606 GN=C1orf54 PE=2 SV=1
ENSSSCG00000024313		705.33	741.56	590.4	1693.63	1300.75	1622.51	1.0542	1.28e-05	0.0013572	NP_001090937.1	cytochrome c oxidase subunit NDUFA4 [Sus scrofa] &gt;ABK55629.1 mitochondrial NDUFA4 [Sus scrofa]	GO:1902600(proton transmembrane transport);GO:0055114(oxidation-reduction process)	GO:0005747(mitochondrial respiratory chain complex I);GO:0070062(extracellular exosome);GO:0005743(mitochondrial inner membrane);GO:0005739(mitochondrion);GO:0005751(mitochondrial respiratory chain complex IV);GO:0016021(integral component of membrane);GO:0016020(membrane);GO:0070469(respirasome)	GO:0004129(cytochrome-c oxidase activity);GO:0032403(protein-containing complex binding);GO:0008137(NADH dehydrogenase (ubiquinone) activity)	K03948|NDUFA4|http://www.genome.jp/dbget-bin/www_bget?ko:K03948	ko00190(Oxidative phosphorylation);ko04723(Retrograde endocannabinoid signaling)	*	Cytochrome	Cytochrome c oxidase subunit NDUFA4 OS=Bos taurus OX=9913 GN=NDUFA4 PE=1 SV=1
ENSSSCG00000018081		688.76	647.65	1231.19	1749.36	1610.66	2298.63	1.05331	0.000222332	0.0113767	NP_008639.1	ATP synthase F0 subunit 6 (mitochondrion) [Sus scrofa] &gt;YP_002600782.1 ATP synthase F0 subunit 6 [Sus scrofa domesticus] &gt;Q35915.2 RecName: Full=ATP synthase subunit a; AltName: Full=F-ATPase protein 6 &gt;AAD34190.1 ATPase subunit 6 (mitochondrion) [Sus scrofa] &gt;CAA05234.1 ATPase subunit 6 (mitochondrion) [Sus scrofa] &gt;AAQ06024.1 ATPase subunit 6 (mitochondrion) [Sus scrofa] &gt;AAQ0…	GO:0006754(ATP biosynthetic process);GO:0006810(transport);GO:0015986(ATP synthesis coupled proton transport);GO:0015992(proton transmembrane transport);GO:0006811(ion transport)	GO:0005743(mitochondrial inner membrane);GO:0016020(membrane);GO:0045263(proton-transporting ATP synthase complex, coupling factor F(o));GO:0070062(extracellular exosome);GO:0005739(mitochondrion);GO:0016021(integral component of membrane);GO:0005753(mitochondrial proton-transporting ATP synthase complex)	GO:0015078(proton transmembrane transporter activity);GO:0016887(ATPase activity)	K02126|ATPeF0A, MTATP6, ATP6|http://www.genome.jp/dbget-bin/www_bget?ko:K02126	ko00190(Oxidative phosphorylation)	KOG4665(C)(ATP synthase F0 subunit 6 and related proteins)	ATP	ATP synthase subunit a OS=Sus scrofa OX=9823 GN=MT-ATP6 PE=3 SV=2
ENSSSCG00000011218		6.09	3.5	6.45	10.63	12.6	12.01	1.05222	0.000252093	0.0124354	XP_013836883.1	PREDICTED: sodium bicarbonate cotransporter 3 isoform X3 [Sus scrofa]	GO:0006810(transport);GO:0060117(auditory receptor cell development);GO:0051453(regulation of intracellular pH);GO:0006811(ion transport);GO:0098656(anion transmembrane transport);GO:0015701(bicarbonate transport);GO:0006820(anion transport)	GO:0016021(integral component of membrane);GO:0016020(membrane);GO:0005887(integral component of plasma membrane)	GO:0005215(transporter activity);GO:0005452(inorganic anion exchanger activity);GO:0008509(anion transmembrane transporter activity)	K13858|SLC4A7|http://www.genome.jp/dbget-bin/www_bget?ko:K13858	*	KOG1172(P)(Na+-independent Cl/HCO3 exchanger AE1 and related transporters (SLC4 family))	Sodium	Sodium bicarbonate cotransporter 3 OS=Mus musculus OX=10090 GN=Slc4a7 PE=1 SV=2
ENSSSCG00000009620		1.69	1.52	2.73	3.92	4.36	5.53	1.051	0.000197015	0.0104441	XP_013845722.1	PREDICTED: bone morphogenetic protein 1 [Sus scrofa]	*	*	*	K05502|BMP1, TLD|http://www.genome.jp/dbget-bin/www_bget?ko:K05502	*	KOG3714(O)(Meprin A metalloprotease)	Bone	Bone morphogenetic protein 1 OS=Homo sapiens OX=9606 GN=BMP1 PE=1 SV=2
ENSSSCG00000014919		16.33	13.46	20.06	41.63	23.43	55.68	1.04832	0.000524897	0.0214927	NP_001231187.1	NADP-dependent malic enzyme, mitochondrial [Sus scrofa]	GO:0006090(pyruvate metabolic process);GO:0006108(malate metabolic process);GO:0009060(aerobic respiration);GO:0055114(oxidation-reduction process);GO:0072592(oxygen metabolic process);GO:0016055(Wnt signaling pathway);GO:0007166(cell surface receptor signaling pathway);GO:0007275(multicellular organism development);GO:0001570(vasculogenesis);GO:0007186(G protein-coupled receptor signaling pathwa…	GO:0005739(mitochondrion);GO:0005759(mitochondrial matrix);GO:0016020(membrane);GO:0016021(integral component of membrane);GO:0005886(plasma membrane);GO:0005887(integral component of plasma membrane);GO:0005911(cell-cell junction);GO:0009986(cell surface);GO:0030669(clathrin-coated endocytic vesicle membrane);GO:0070062(extracellular exosome)	GO:0004470(malic enzyme activity);GO:0004471(malate dehydrogenase (decarboxylating) (NAD+) activity);GO:0004473(malate dehydrogenase (decarboxylating) (NADP+) activity);GO:0008948(oxaloacetate decarboxylase activity);GO:0046872(metal ion binding);GO:0048037(cofactor binding);GO:0051287(NAD binding);GO:0042813(Wnt-activated receptor activity);GO:0004888(transmembrane signaling receptor activity);G…	K00029|E1.1.1.40, maeB|http://www.genome.jp/dbget-bin/www_bget?ko:K00029;K02354|FZD4, fz4|http://www.genome.jp/dbget-bin/www_bget?ko:K02354	ko04550(Signaling pathways regulating pluripotency of stem cells);ko04390(Hippo signaling pathway);ko04310(Wnt signaling pathway);ko04150(mTOR signaling pathway);ko00620(Pyruvate metabolism);ko00710(Carbon fixation in photosynthetic organisms);ko01200(Carbon metabolism);ko04916(Melanogenesis)	KOG1257(C)(NADP+-dependent malic enzyme);KOG3577(T)(Smoothened and related G-protein-coupled receptors)	NADP-dependent;Frizzled-4	NADP-dependent malic enzyme, mitochondrial OS=Homo sapiens OX=9606 GN=ME3 PE=2 SV=2;Frizzled-4 OS=Homo sapiens OX=9606 GN=FZD4 PE=1 SV=2
ENSSSCG00000037821		80.18	51.69	93.2	189.97	113.5	205.17	1.04767	7.45e-06	0.000914446	NP_999521.1	regulator of G-protein signaling 5 [Sus scrofa] &gt;Q864Z2.1 RecName: Full=Regulator of G-protein signaling 5; Short=RGS5 &gt;CAD71257.1 regulator of G-protein signalling 5 [Sus scrofa]	GO:0009968(negative regulation of signal transduction);GO:0043547(positive regulation of GTPase activity)	GO:0005737(cytoplasm);GO:0005886(plasma membrane);GO:0016020(membrane)	GO:0005096(GTPase activator activity)	K16449|RGS|http://www.genome.jp/dbget-bin/www_bget?ko:K16449	*	KOG3589(T)(G protein signaling regulators)	Regulator	Regulator of G-protein signaling 5 OS=Sus scrofa OX=9823 GN=RGS5 PE=2 SV=1
ENSSSCG00000003229		27.22	36.35	32.98	75.22	45.97	99.08	1.04608	0.00081335	0.0297224	NP_001192208.1	electron transfer flavoprotein subunit beta [Sus scrofa] &gt;Q6UAQ8.3 RecName: Full=Electron transfer flavoprotein subunit beta; Short=Beta-ETF &gt;AAQ84565.1 electron transfer flavoprotein beta subunit precursor, partial [Sus scrofa]	GO:0055114(oxidation-reduction process);GO:0033539(fatty acid beta-oxidation using acyl-CoA dehydrogenase)	GO:0070062(extracellular exosome);GO:0005739(mitochondrion);GO:0005759(mitochondrial matrix);GO:0043231(intracellular membrane-bounded organelle);GO:0017133(mitochondrial electron transfer flavoprotein complex)	GO:0009055(electron transfer activity)	K03521|fixA, etfB|http://www.genome.jp/dbget-bin/www_bget?ko:K03521	*	KOG3180(C)(Electron transfer flavoprotein, beta subunit)	Electron	Electron transfer flavoprotein subunit beta OS=Sus scrofa OX=9823 GN=ETFB PE=1 SV=3
16.219		1	0.85	1.14	2.14	2.51	1.91	1.04538	0.000180456	0.00977488	XP_013834215.1	PREDICTED: mitochondrial inner membrane protein COX18 isoform X1 [Sus scrofa]	*	*	*	*	*	*	*	*
ENSSSCG00000001725		16.99	17.1	32.61	44.59	36.03	60.42	1.04531	0.000568831	0.0228215	XP_013833469.1	PREDICTED: adhesion G protein-coupled receptor F5 isoform X3 [Sus scrofa]	GO:0042593(glucose homeostasis);GO:0007186(G protein-coupled receptor signaling pathway);GO:0071073(positive regulation of phospholipid biosynthetic process);GO:0006112(energy reserve metabolic process);GO:0043129(surfactant homeostasis);GO:0007166(cell surface receptor signaling pathway);GO:0019216(regulation of lipid metabolic process);GO:0043031(negative regulation of macrophage activation);GO…	GO:0045177(apical part of cell);GO:0016020(membrane);GO:0009986(cell surface);GO:0016021(integral component of membrane);GO:0031410(cytoplasmic vesicle)	GO:0004888(transmembrane signaling receptor activity);GO:0004930(G protein-coupled receptor activity)	K08458|GPR116|http://www.genome.jp/dbget-bin/www_bget?ko:K08458	*	*	Adhesion	Adhesion G protein-coupled receptor F5 OS=Homo sapiens OX=9606 GN=ADGRF5 PE=1 SV=3
ENSSSCG00000005095		5.47	5.24	6.19	11.47	13.01	13.41	1.03933	5.33e-06	0.000711515	XP_005890754.1	PREDICTED: protein kinase C eta type [Bos mutus] &gt;XP_010845950.1 PREDICTED: protein kinase C eta type isoform X1 [Bison bison bison] &gt;DAA25085.1 TPA: protein kinase C eta type [Bos taurus]	GO:0010744(positive regulation of macrophage derived foam cell differentiation);GO:0051092(positive regulation of NF-kappaB transcription factor activity);GO:0016310(phosphorylation);GO:0045618(positive regulation of keratinocyte differentiation);GO:0050861(positive regulation of B cell receptor signaling pathway);GO:0060252(positive regulation of glial cell proliferation);GO:0030154(cell differe…	GO:0005737(cytoplasm);GO:0005886(plasma membrane);GO:0005911(cell-cell junction);GO:0005829(cytosol);GO:0070062(extracellular exosome);GO:0005622(intracellular);GO:0016020(membrane)	GO:0004672(protein kinase activity);GO:0004697(protein kinase C activity);GO:0004674(protein serine/threonine kinase activity);GO:0016301(kinase activity);GO:0016740(transferase activity);GO:0046872(metal ion binding);GO:0019899(enzyme binding);GO:0005524(ATP binding);GO:0017160(Ral GTPase binding);GO:0000166(nucleotide binding);GO:0004699(calcium-independent protein kinase C activity)	K18051|PRKCH|http://www.genome.jp/dbget-bin/www_bget?ko:K18051	ko04270(Vascular smooth muscle contraction);ko04750(Inflammatory mediator regulation of TRP channels)	KOG0694(T)(Serine/threonine protein kinase);KOG0696(T)(Serine/threonine protein kinase)	Protein	Protein kinase C eta type OS=Homo sapiens OX=9606 GN=PRKCH PE=1 SV=4
ENSSSCG00000015955		9.76	9.36	8.83	22.83	18.44	20.16	1.03537	1.26e-06	0.000215875	XP_006070322.1	PREDICTED: integrin alpha-6 isoform X2 [Bubalus bubalis]	GO:0046847(filopodium assembly);GO:0007160(cell-matrix adhesion);GO:0007155(cell adhesion);GO:0042327(positive regulation of phosphorylation);GO:0043588(skin development);GO:0050900(leukocyte migration);GO:0010668(ectodermal cell differentiation);GO:0043547(positive regulation of GTPase activity);GO:2001237(negative regulation of extrinsic apoptotic signaling pathway);GO:0031668(cellular response…	GO:0009897(external side of plasma membrane);GO:0005604(basement membrane);GO:0005886(plasma membrane);GO:0030056(hemidesmosome);GO:0016021(integral component of membrane);GO:0009925(basal plasma membrane);GO:0045178(basal part of cell);GO:0016020(membrane);GO:0005925(focal adhesion);GO:0016323(basolateral plasma membrane)	GO:0005178(integrin binding)	K06485|ITGA6|http://www.genome.jp/dbget-bin/www_bget?ko:K06485	ko04810(Regulation of actin cytoskeleton);ko04510(Focal adhesion);ko04151(PI3K-Akt signaling pathway);ko04514(Cell adhesion molecules (CAMs));ko04512(ECM-receptor interaction);ko04640(Hematopoietic cell lineage)	KOG3637(W)(Vitronectin receptor, alpha subunit)	Integrin	Integrin alpha-6 OS=Homo sapiens OX=9606 GN=ITGA6 PE=1 SV=5
ENSSSCG00000018075		25834.9	24376.3	34198.5	66060.7	46709.4	73849.1	1.03382	1.07e-05	0.00119815	AII72579.1	cytochrome c oxidase subunit I (mitochondrion) [Sus scrofa]	GO:0055114(oxidation-reduction process);GO:0006119(oxidative phosphorylation);GO:1902600(proton transmembrane transport);GO:0009060(aerobic respiration);GO:0045907(positive regulation of vasoconstriction)	GO:0005743(mitochondrial inner membrane);GO:0005739(mitochondrion);GO:0070469(respirasome);GO:0005751(mitochondrial respiratory chain complex IV);GO:0016021(integral component of membrane);GO:0045277(respiratory chain complex IV);GO:0016020(membrane)	GO:0004129(cytochrome-c oxidase activity);GO:0005506(iron ion binding);GO:0009055(electron transfer activity);GO:0016491(oxidoreductase activity);GO:0020037(heme binding);GO:0046872(metal ion binding)	K02256|COX1|http://www.genome.jp/dbget-bin/www_bget?ko:K02256	ko00190(Oxidative phosphorylation);ko04260(Cardiac muscle contraction)	*	Cytochrome	Cytochrome c oxidase subunit 1 OS=Sus scrofa OX=9823 GN=MT-CO1 PE=3 SV=2
ENSSSCG00000008773		1.56	1.37	1.32	3.21	3.6	2.27	1.03318	0.00170867	0.0485418	XP_003128958.1	PREDICTED: phosphoglucomutase-2 [Sus scrofa]	GO:0005975(carbohydrate metabolic process);GO:0071704(organic substance metabolic process);GO:0006006(glucose metabolic process)	GO:0005829(cytosol);GO:0070062(extracellular exosome)	GO:0000287(magnesium ion binding);GO:0016868(intramolecular transferase activity, phosphotransferases);GO:0004614(phosphoglucomutase activity);GO:0008973(phosphopentomutase activity)	K15779|PGM2|http://www.genome.jp/dbget-bin/www_bget?ko:K15779	ko00520(Amino sugar and nucleotide sugar metabolism);ko00052(Galactose metabolism);ko00010(Glycolysis / Gluconeogenesis);ko00030(Pentose phosphate pathway);ko00500(Starch and sucrose metabolism);ko00230(Purine metabolism)	KOG1220(G)(Phosphoglucomutase/phosphomannomutase)	Phosphoglucomutase-2	Phosphoglucomutase-2 OS=Homo sapiens OX=9606 GN=PGM2 PE=1 SV=4
ENSSSCG00000022784		9.14	8.03	8.27	16.78	21.68	17.53	1.03317	0.000101086	0.00638846	XP_005655456.1	PREDICTED: pleckstrin homology domain-containing family O member 1 isoform X2 [Sus scrofa]	GO:0072673(lamellipodium morphogenesis);GO:0008360(regulation of cell shape);GO:0051451(myoblast migration);GO:0007520(myoblast fusion)	GO:0036195(muscle cell projection membrane);GO:0032587(ruffle membrane);GO:0005634(nucleus);GO:0005737(cytoplasm);GO:0016020(membrane)	GO:0005515(protein binding)	*	*	*	Pleckstrin	Pleckstrin homology domain-containing family O member 1 OS=Bos taurus OX=9913 GN=PLEKHO1 PE=2 SV=1
ENSSSCG00000011497		0.72	0.62	0.96	1.77	1.33	1.91	1.03309	9.06e-05	0.00588515	XP_006077325.1	PREDICTED: membrane-associated guanylate kinase, WW and PDZ domain-containing protein 1-like isoform X11 [Bubalus bubalis]	GO:0006461(protein-containing complex assembly);GO:0007155(cell adhesion);GO:0007166(cell surface receptor signaling pathway);GO:0070997(neuron death)	GO:0005654(nucleoplasm);GO:0005737(cytoplasm);GO:0005886(plasma membrane);GO:0005911(cell-cell junction);GO:0005912(adherens junction);GO:0005923(bicellular tight junction);GO:0030054(cell junction);GO:0042995(cell projection)	GO:0005515(protein binding);GO:0005524(ATP binding);GO:0008022(protein C-terminus binding);GO:0032947(molecular adaptor activity);GO:0051393(alpha-actinin binding)	K05631|AIP3, WWP3, BAIAP1|http://www.genome.jp/dbget-bin/www_bget?ko:K05631	ko04530(Tight junction);ko04015(Rap1 signaling pathway)	KOG3209(R)(WW domain-containing protein);KOG0940(O)(Ubiquitin protein ligase RSP5/NEDD4)	Membrane-associated	Membrane-associated guanylate kinase, WW and PDZ domain-containing protein 1 OS=Homo sapiens OX=9606 GN=MAGI1 PE=1 SV=3
ENSSSCG00000006781		2.46	2.55	2.89	4.82	6.94	4.91	1.0327	0.000309853	0.0144764	XP_003125898.1	PREDICTED: CTTNBP2 N-terminal-like protein [Sus scrofa] &gt;XP_013843601.1 PREDICTED: CTTNBP2 N-terminal-like protein [Sus scrofa] &gt;XP_013843602.1 PREDICTED: CTTNBP2 N-terminal-like protein [Sus scrofa] &gt;XP_013843603.1 PREDICTED: CTTNBP2 N-terminal-like protein [Sus scrofa]	GO:0034763(negative regulation of transmembrane transport);GO:0032410(negative regulation of transporter activity);GO:0006470(protein dephosphorylation)	GO:0015629(actin cytoskeleton);GO:0005737(cytoplasm)	GO:0051721(protein phosphatase 2A binding);GO:0005515(protein binding)	*	*	KOG1103(S)(Predicted coiled-coil protein)	CTTNBP2	CTTNBP2 N-terminal-like protein OS=Homo sapiens OX=9606 GN=CTTNBP2NL PE=1 SV=2
ENSSSCG00000029849		7.8	11.97	10.75	18.64	24.69	20.67	1.03112	0.000317895	0.0147482	XP_019775671.1	PREDICTED: sphingosine 1-phosphate receptor 1 isoform X1 [Tursiops truncatus]	GO:0001525(angiogenesis);GO:0006935(chemotaxis);GO:0031532(actin cytoskeleton reorganization);GO:0061384(heart trabecula morphogenesis);GO:0007186(G protein-coupled receptor signaling pathway);GO:0001955(blood vessel maturation);GO:0008284(positive regulation of cell population proliferation);GO:0007165(signal transduction);GO:0016477(cell migration);GO:0045124(regulation of bone resorption);GO:0…	GO:0009897(external side of plasma membrane);GO:0016020(membrane);GO:0016021(integral component of membrane);GO:0031226(intrinsic component of plasma membrane);GO:0005768(endosome);GO:0045121(membrane raft);GO:0005886(plasma membrane)	GO:0038036(sphingosine-1-phosphate receptor activity);GO:0004871(obsolete signal transducer activity);GO:0001664(G protein-coupled receptor binding);GO:0004930(G protein-coupled receptor activity)	K04288|S1PR1, EDG1|http://www.genome.jp/dbget-bin/www_bget?ko:K04288	ko04068(FoxO signaling pathway);ko04071(Sphingolipid signaling pathway);ko04080(Neuroactive ligand-receptor interaction)	*	Sphingosine	Sphingosine 1-phosphate receptor 1 OS=Bos taurus OX=9913 GN=S1PR1 PE=2 SV=1
ENSSSCG00000033120		10.24	8.84	12.69	25.9	22.31	19.66	1.03083	1.71e-06	0.000279066	XP_007178293.1	PREDICTED: A-kinase anchor protein 2 isoform X2 [Balaenoptera acutorostrata scammoni]	GO:0007178(transmembrane receptor protein serine/threonine kinase signaling pathway);GO:0008104(protein localization);GO:0007015(actin filament organization);GO:0051291(protein heterooligomerization)	GO:0043234(protein-containing complex)	GO:0051018(protein kinase A binding);GO:0005515(protein binding);GO:0019904(protein domain specific binding)	K16519|AKAP2|http://www.genome.jp/dbget-bin/www_bget?ko:K16519	*	*	A-kinase	A-kinase anchor protein 2 OS=Mus musculus OX=10090 GN=Akap2 PE=1 SV=3
ENSSSCG00000004132		7.34	5.56	10.04	15.93	13.15	20.8	1.03007	0.000206062	0.0107659	XP_005654431.2	PREDICTED: phosphatase and actin regulator 2 [Sus scrofa]	*	*	GO:0004864(protein phosphatase inhibitor activity);GO:0003779(actin binding)	*	*	*	Phosphatase	Phosphatase and actin regulator 2 OS=Homo sapiens OX=9606 GN=PHACTR2 PE=1 SV=2
ENSSSCG00000036940		19.76	18.39	17.5	45.48	27.49	51.77	1.02915	0.000376718	0.0167678	XP_003134406.1	PREDICTED: transcription factor 15 [Sus scrofa]	GO:0043588(skin development);GO:0060231(mesenchymal to epithelial transition);GO:0001756(somitogenesis);GO:0003016(respiratory system process);GO:0007517(muscle organ development);GO:0050884(neuromuscular process controlling posture);GO:0009952(anterior/posterior pattern specification);GO:0036342(post-anal tail morphogenesis);GO:0045198(establishment of epithelial cell apical/basal polarity);GO:0…	GO:0005634(nucleus)	GO:0046983(protein dimerization activity);GO:0003677(DNA binding)	K09070|TCF15, PARAXIS|http://www.genome.jp/dbget-bin/www_bget?ko:K09070	*	KOG4029(K)(Transcription factor HAND2/Transcription factor TAL1/TAL2/LYL1)	Transcription	Transcription factor 15 OS=Mus musculus OX=10090 GN=Tcf15 PE=1 SV=2
ENSSSCG00000015880		2.93	1.88	2.17	6.73	3.79	3.97	1.02664	0.000580746	0.0231594	XP_003133469.3	PREDICTED: protein TANC1, partial [Sus scrofa]	GO:0007520(myoblast fusion);GO:0008542(visual learning);GO:0097062(dendritic spine maintenance)	GO:0030425(dendrite);GO:0043679(axon terminus);GO:0043025(neuronal cell body)	*	*	*	*	Protein	Protein TANC1 OS=Homo sapiens OX=9606 GN=TANC1 PE=1 SV=3
1.191		4.45	3.08	5.81	9.88	6.57	12.67	1.02589	0.00164068	0.0470987	*	*	*	*	*	*	*	*	*	*
ENSSSCG00000018084		2112.73	2342.88	3174.29	4560.53	5764.38	6549.57	1.02559	4.45e-05	0.00348718	AAG28223.1	NADH3 (mitochondrion) [Sus scrofa] &gt;CAA05236.1 NADH dehydrogenase subunit 3 (mitochondrion) [Sus scrofa] &gt;AAQ06026.1 NADH dehydrogenase subunit 3 (mitochondrion) [Sus scrofa] &gt;AAQ06130.1 NADH dehydrogenase subunit 3 (mitochondrion) [Sus scrofa] &gt;ABV02135.1 NADH dehydrogenase subunit 3 (mitochondrion) [Sus scrofa]	GO:0055114(oxidation-reduction process)	GO:0005747(mitochondrial respiratory chain complex I);GO:0070469(respirasome);GO:0016020(membrane);GO:0005739(mitochondrion);GO:0016021(integral component of membrane);GO:0031966(mitochondrial membrane)	GO:0008137(NADH dehydrogenase (ubiquinone) activity);GO:0016491(oxidoreductase activity)	K03880|ND3|http://www.genome.jp/dbget-bin/www_bget?ko:K03880	ko00190(Oxidative phosphorylation);ko04723(Retrograde endocannabinoid signaling)	KOG4662(C)(NADH dehydrogenase subunit 3 and related proteins)	NADH-ubiquinone	NADH-ubiquinone oxidoreductase chain 3 OS=Sus scrofa OX=9823 GN=MT-ND3 PE=1 SV=1
ENSSSCG00000022288		3.41	5.09	5.03	8.82	8.09	12.31	1.01973	0.000293866	0.0139213	XP_003126469.3	PREDICTED: LOW QUALITY PROTEIN: serine/threonine-protein kinase 38-like [Sus scrofa]	GO:0016310(phosphorylation);GO:0006468(protein phosphorylation)	*	GO:0004672(protein kinase activity);GO:0004674(protein serine/threonine kinase activity);GO:0016301(kinase activity);GO:0016740(transferase activity);GO:0005524(ATP binding);GO:0000166(nucleotide binding)	K08790|STK38, NDR|http://www.genome.jp/dbget-bin/www_bget?ko:K08790	*	KOG0612(T)(Rho-associated, coiled-coil containing protein kinase)	Serine/threonine-protein	Serine/threonine-protein kinase 38-like OS=Homo sapiens OX=9606 GN=STK38L PE=1 SV=3
ENSSSCG00000034070		18.03	25.71	35.06	44.85	38.35	73.81	1.01879	0.00160893	0.0463882	XP_015107651.1	PREDICTED: alpha-protein kinase 3, partial [Vicugna pacos]	*	*	GO:0046872(metal ion binding)	K08868|ALPK|http://www.genome.jp/dbget-bin/www_bget?ko:K08868;K19325|ZNF592|http://www.genome.jp/dbget-bin/www_bget?ko:K19325	*	KOG0613(Z)(Projectin/twitchin and related proteins)	Zinc;Alpha-protein	Zinc finger protein 592 OS=Homo sapiens OX=9606 GN=ZNF592 PE=1 SV=2;Alpha-protein kinase 3 OS=Mus musculus OX=10090 GN=Alpk3 PE=1 SV=1
1.21		2.2	2.39	2.43	5.28	5.38	4.61	1.01692	4.41e-05	0.00347907	*	*	*	*	*	*	*	*	*	*
ENSSSCG00000008396		4.73	3.79	5.76	10.64	7.99	13.07	1.00162	0.000102681	0.00645964	XP_003125170.1	PREDICTED: coiled-coil domain-containing protein 85A isoform X3 [Sus scrofa]	*	*	*	*	*	KOG3819(S)(Uncharacterized conserved proteins (Hepatitis delta antigen-interacting protein A))	Coiled-coil	Coiled-coil domain-containing protein 85A OS=Homo sapiens OX=9606 GN=CCDC85A PE=2 SV=3
ENSSSCG00000030668		104.31	104.02	64.82	51.79	50.58	45.8	-1.00219	0.000873518	0.0310924	NP_001230380.1	uncharacterized protein LOC100153818 [Sus scrofa]	GO:0050796(regulation of insulin secretion);GO:1903364(positive regulation of cellular protein catabolic process);GO:2001014(regulation of skeletal muscle cell differentiation);GO:0002082(regulation of oxidative phosphorylation);GO:0034551(mitochondrial respiratory chain complex III assembly);GO:0070131(positive regulation of mitochondrial translation)	GO:0005743(mitochondrial inner membrane);GO:0005759(mitochondrial matrix);GO:0042645(mitochondrial nucleoid);GO:0005739(mitochondrion);GO:0005758(mitochondrial intermembrane space);GO:0005634(nucleus)	*	K17682|MNF1|http://www.genome.jp/dbget-bin/www_bget?ko:K17682	*	KOG3533(T)(Inositol 1,4,5-trisphosphate receptor)	Ubiquinol-cytochrome-c	Ubiquinol-cytochrome-c reductase complex assembly factor 2 OS=Mus musculus OX=10090 GN=Uqcc2 PE=1 SV=1
13.47		2.33	3.44	2.6	1.92	1.35	1.28	-1.00445	0.000901536	0.0317629	XP_013834215.1	PREDICTED: mitochondrial inner membrane protein COX18 isoform X1 [Sus scrofa]	*	*	*	*	*	*	*	*
ENSSSCG00000003196		26.47	20.25	20.87	12.38	15.59	8.72	-1.00469	0.000588984	0.023394	XP_003127399.2	PREDICTED: prostate tumor-overexpressed gene 1 protein [Sus scrofa]	GO:0006351(transcription, DNA-templated);GO:0006355(regulation of transcription, DNA-templated)	GO:0005634(nucleus);GO:0005737(cytoplasm);GO:0005886(plasma membrane);GO:0016020(membrane);GO:0048471(perinuclear region of cytoplasm)	*	*	*	*	Prostate	Prostate tumor-overexpressed gene 1 protein homolog OS=Bos taurus OX=9913 GN=PTOV1 PE=2 SV=1
ENSSSCG00000022545		405.73	313.04	277.25	203.98	227.71	174.52	-1.00591	0.000344973	0.0157534	XP_011818337.1	PREDICTED: calmodulin isoform X2 [Colobus angolensis palliatus]	GO:0000086(G2/M transition of mitotic cell cycle);GO:0000165(MAPK cascade);GO:0001975(response to amphetamine);GO:0002027(regulation of heart rate);GO:0002576(platelet degranulation);GO:0005513(detection of calcium ion);GO:0005980(glycogen catabolic process);GO:0006936(muscle contraction);GO:0007186(G protein-coupled receptor signaling pathway);GO:0007190(activation of adenylate cyclase activity)…	GO:0000922(spindle pole);GO:0005576(extracellular region);GO:0005634(nucleus);GO:0005654(nucleoplasm);GO:0005737(cytoplasm);GO:0005813(centrosome);GO:0005829(cytosol);GO:0005876(spindle microtubule);GO:0005886(plasma membrane);GO:0008076(voltage-gated potassium channel complex);GO:0030017(sarcomere);GO:0030426(growth cone);GO:0031982(vesicle);GO:0034704(calcium channel complex);GO:0070062(extrace…	GO:0005509(calcium ion binding);GO:0017022(myosin binding);GO:0005088(Ras guanyl-nucleotide exchange factor activity);GO:0005515(protein binding);GO:0008179(adenylate cyclase binding);GO:0008440(inositol-1,4,5-trisphosphate 3-kinase activity);GO:0015276(ligand-gated ion channel activity);GO:0019901(protein kinase binding);GO:0019904(protein domain specific binding);GO:0030235(nitric-oxide synthas…	K02183|CALM|http://www.genome.jp/dbget-bin/www_bget?ko:K02183	ko04114(Oocyte meiosis);ko04371(Apelin signaling pathway);ko04020(Calcium signaling pathway);ko04016(MAPK signaling pathway - plant);ko04070(Phosphatidylinositol signaling system);ko04015(Rap1 signaling pathway);ko04014(Ras signaling pathway);ko04024(cAMP signaling pathway);ko04022(cGMP - PKG signaling pathway);ko04261(Adrenergic signaling in cardiomyocytes);ko04270(Vascular smooth muscle contrac…	KOG0027(T)(Calmodulin and related proteins (EF-Hand superfamily))	Calmodulin-1;Calmodulin;Putative	Calmodulin-1 OS=Homo sapiens OX=9606 GN=CALM1 PE=1 SV=1;Calmodulin OS=Oreochromis mossambicus OX=8127 GN=calm PE=2 SV=3;Putative calmodulin-3 (Fragment) OS=Solanum tuberosum OX=4113 GN=PCM3 PE=5 SV=1
[truncated: 487 more rows]

## Sheet: Table S5-b
Table S5-b DE-DAS genes in Semitendinosus compared with Longissimus thoracis
GeneID	Gene_name	LT1	LT2	LT3	S1	S2	S3	NR_protein_accession	NR_defination	GO(biological_process)	GO(cellular_component)	GO(molecular_function)	KO_ID|KO_name|Hyperlink	Pathway_ID(KEGG_pathway)	KOG_ID(Abbreviation)(KOG_Description)	Swiss-Prot_ID	Swiss-Prot_Annotation
[truncated: 122 more rows]

## Sheet: Table S5-c
Table S5-c GO classification of DE-DAS genes
GO ID (Lev1)	GO Term (Lev1)	GO ID (Lev2)	GO Term (Lev2)	GO ID (Lev3)	GO Term (Lev3)	GO ID (Lev4)	GO Term (Lev4)	Gene Number	Gene List
[truncated: 1,577 more rows]

## Sheet: Table S5-d
						Table S5-d Differentially expressed TFs in Semitendinosus compared with Longissimus thoracis
[truncated: 112 more rows]
